# Supplementary material for: Workflow enabling deepscale immunopeptidome, proteome, ubiquitylome, phosphoproteome, and acetylome analyses of sample-limited tissues
Source: Nat Commun. 2023 Apr 3;14:1851. doi: 10.1038/s41467-023-37547-0 (PMC10070353; doi:10.1038/s41467-023-37547-0)
Supplement: Supplementary file 4 — Supplementary Data 1 [file 41467_2023_37547_MOESM4_ESM.xlsx]

## Sheet: Proteome method
Proteome method comparison
Experimental Condition	Inhibitors	Cell Input (x10^6)	% distinct peptides w/ missed tryptic cleavage	# distinct peptides	# unique proteins
S-Trap	(+)DUB	25	12.3	63328	6864
S-Trap	(-)DUB	25	9.7	61151	6771
Chloroform-MeOH crash	(+)DUB	25	14.2	53000	6190
Chloroform-MeOH crash	(-)DUB	25	12.5	51351	6169
Urea	(+)DUB [IAA]	25	14	50606	6313
Urea	(+)DUB [CAA]	25	14	49757	6367
Urea	(-)DUB	25	15.4	65890	6576
				Total unique proteins (across all runs):	10020
* Each condition = combined results of 2 replicate injections of ~1 ug peptide (each)

## Sheet: Acetylase inhibitor 
kAC inhibitor testing
HLA type	Experimental Condition	Cell Input (x10^6)	Average # HLA peptides across replicates
I	(+)kAC	25	2611
I	(-)kAC	25	2446.5
II	(+)kAC	25	7035.5
II	(-)kAC	25	6399

## Sheet: DUB inhibitor
Deubiquitinase inhibitor
HLA type	Experimental Condition	Cell Input (x10^6)	Average # HLA peptides across replicates
I	(+)DUB	25	2436
I	(-)DUB	25	1637.5
II	(+)DUB	25	3049.5
II	(-)DUB	25	1984

## Sheet: HLA-II antibody ratios
HLA-II Antibody Ratio Test
HLA type	Antibody Ratio (DR:DP:DQ)	Cell Input x10^6	Average # HLA peptides across replicates
II	3:1:1	25	3979
II	1:1:1	25	3804.5

## Sheet: HLA_rawfile_mappings
Filename	# Unique HLA peptides	HLA type	Condition	MONTE Optimization
AG20201014_HT_FAIMS_25e6_TAL1B5_PR619_01	4569	HLA-II	50 μM PR-619	DUB inhibitors
AG20201014_HT_FAIMS_25e6_TAL1B5_PR619_02	2527	HLA-II	50 μM PR-619	DUB inhibitors
AG20201014_HT_FAIMS_25e6_TAL1B5_PR619_03	2077	HLA-II	50 μM PR-619	DUB inhibitors
AG20201014_HT_FAIMS_25e6_TAL1B5_PR619_04	3026	HLA-II	50 μM PR-619	DUB inhibitors
AG20201014_SR_FAIMS_25e6_TAL1B5_PR619_01	1820	HLA-II	no PR-619	DUB inhibitors
AG20201014_SR_FAIMS_25e6_TAL1B5_PR619_02	2148	HLA-II	no PR-619	DUB inhibitors
AG20201014_HT_FAIMS_25e6_W632_01	2701	HLA-I	50 μM PR-619	DUB inhibitors
AG20201014_HT_FAIMS_25e6_W632_02	2546	HLA-I	50 μM PR-619	DUB inhibitors
AG20201014_HT_FAIMS_25e6_W632_03	2270	HLA-I	50 μM PR-619	DUB inhibitors
AG20201014_HT_FAIMS_25e6_W632_04	2227	HLA-I	50 μM PR-619	DUB inhibitors
AG20201014_SR_FAIMS_25e6_W632_01	1493	HLA-I	no PR-619	DUB inhibitors
AG20201014_SR_FAIMS_25e6_W632_02	1782	HLA-I	no PR-619	DUB inhibitors
AD20210210_HT_FAIMS_25e6_W632_Acetylinhib_01	2611	HLA-I	10 mM Sodium Butyrate, 2 μM SAHA, 10 mM Nicotinamide	Acetyl inhibitors
AD20210210_HT_FAIMS_25e6_W632_Ctrl_01	2605	HLA-I	no HDAC inhibitors	Acetyl inhibitors
AD20210210_HT_FAIMS_25e6_W632_Ctrl_02	2288	HLA-I	no HDAC inhibitors	Acetyl inhibitors
AD20210210_HT_FAIMS_25e6_ClassII_Acetylinhib_01	6970	HLA-II	10 mM Sodium Butyrate, 2 μM SAHA, 10 mM Nicotinamide	Acetyl inhibitors
AD20210210_HT_FAIMS_25e6_ClassII_Acetylinhib_02	7101	HLA-II	10 mM Sodium Butyrate, 2 μM SAHA, 10 mM Nicotinamide	Acetyl inhibitors
AD20210210_HT_FAIMS_25e6_ClassII_Ctrl_01	7009	HLA-II	no HDAC inhibitors	Acetyl inhibitors
AD20210210_HT_FAIMS_25e6_ClassII_Ctrl_02	5789	HLA-II	no HDAC inhibitors	Acetyl inhibitors
LR20201003_HT_FAIMS_25e6_HLAII_1_1_1_01	4011	HLA-II	1:1:1 HLA-DR, DP, DQ anitbody mix	HLA-II pan antibody mix test
LR20201003_HT_FAIMS_25e6_HLAII_1_1_1_02	3598	HLA-II	1:1:1 HLA-DR, DP, DQ anitbody mix	HLA-II pan antibody mix test
LR20201003_HT_FAIMS_25e6_HLAII_3_1_1_01	3969	HLA-II	3:1:1 HLA-DR, DP, DQ anitbody mix	HLA-II pan antibody mix test
LR20201003_HT_FAIMS_25e6_HLAII_3_1_1_02	3989	HLA-II	3:1:1 HLA-DR, DP, DQ anitbody mix	HLA-II pan antibody mix test

## Sheet: ProteomeFileMappings
Filename	Lysis Condition	MONTE Optimization
LP20201206_EB_A375_25e6_Urea_noInhib_1ug_01.raw	8M Urea	no DUB inhibitors
LP20201206_EB_A375_25e6_Urea_noInhib_1ug_01_20201206181830.raw	8M Urea	no DUB inhibitors
LP20201206_EB_A375_25e6_Urea_PR619_CAA_1ug_03.raw	8M Urea	50 μM PR-619, 1 mM CAA
LP20201206_EB_A375_25e6_Urea_PR619_IAA_1ug_01.raw	8M Urea	50 μM PR-619, 0.2mM IAA
LP20201206_EB_A375_25e6_Urea_PR619_IAA_1ug_02.raw	8M Urea	50 μM PR-619, 0.2mM IAA
LP20201210_EB_A375_25e6_Urea_PR619_CAA_1ug_03_inj2.raw	8M Urea	50 μM PR-619, 1 mM CAA
LP20201210_EB_A375_25e6_Urea_PR619_IAA_1ug_02_inj2.raw	8M Urea	50 μM PR-619, 0.2mM IAA
LY20201103_HT_A375_25e6_crash_1ug_01.raw	methanol, chloroform	no DUB inhibitors
LY20201103_HT_A375_25e6_crash_1ug_02.raw	methanol, chloroform	no DUB inhibitors
LY20201103_HT_A375_25e6_crash_inhibitor_1ug_01.raw	methanol, chloroform	50 μM PR-619, 0.2mM IAA
LY20201103_HT_A375_25e6_crash_inhibitor_1ug_02.raw	methanol, chloroform	50 μM PR-619, 0.2mM IAA
LY20201103_HT_A375_25e6_STrap_1ug_01.raw	SDS S-Trap	no DUB inhibitors
LY20201103_HT_A375_25e6_STrap_1ug_02.raw	SDS S-Trap	no DUB inhibitors
LY20201103_HT_A375_25e6_STrap_inhibitor_1ug_01.raw	SDS S-Trap	50 μM PR-619, 0.2mM IAA
LY20201103_HT_A375_25e6_STrap_inhibitor_1ug_02.raw	SDS S-Trap	50 μM PR-619, 0.2mM IAA
