# Supplementary material for: Workflow enabling deepscale immunopeptidome, proteome, ubiquitylome, phosphoproteome, and acetylome analyses of sample-limited tissues
Source: Nat Commun. 2023 Apr 3;14:1851. doi: 10.1038/s41467-023-37547-0 (PMC10070353; doi:10.1038/s41467-023-37547-0)
Supplement: Supplementary file 5 — Supplementary Data 2 [file 41467_2023_37547_MOESM5_ESM.xlsx]

## Sheet: Descriptions
Figure 2b,c,d - Proteome Column Headers
id	Unique identifier; Protein report: same as accession number; VMsiteReport: same as accessionNumber_VMsites_numVMsitesPresent_numVMsitesLocalizedBest_earliestVMsiteAA_latestVMsiteAA
adj.P.Val.No_Ubi_Luminal.over.No_Ubi_Basal	FDR-corrected p-value of "Two-sample mod T" in group "No_Ubi_Luminal.over.No_Ubi_Basal"
adj.P.Val.UbiFT_Luminal.over.UbiFT_Basal	FDR-corrected p-value of "Two-sample mod T" in group "UbiFT_Luminal.over.UbiFT_Basal"
logFC.No_Ubi_Luminal.over.No_Ubi_Basal	Log2-fold change AFTER data normalization in "Two-sample mod T" in group "No_Ubi_Luminal.over.No_Ubi_Basal"
logFC.UbiFT_Luminal.over.UbiFT_Basal	Log2-fold change AFTER data normalization in "Two-sample mod T" in group "UbiFT_Luminal.over.UbiFT_Basal"
NoUbi_Proteome..126C.MeanMulti.all.16..NoUbi_01.	Abundance in group "No_Ubi_Basal"
NoUbi_Proteome..127N.MeanMulti.all.16..NoUbi_02.	Abundance in group "No_Ubi_Luminal"
NoUbi_Proteome..127C.MeanMulti.all.16..NoUbi_03.	Abundance in group "No_Ubi_Basal"
NoUbi_Proteome..128N.MeanMulti.all.16..NoUbi_04.	Abundance in group "No_Ubi_Luminal"
NoUbi_Proteome..128C.MeanMulti.all.16..NoUbi_05.	Abundance in group "No_Ubi_Basal"
NoUbi_Proteome..129N.MeanMulti.all.16..NoUbi_06.	Abundance in group "No_Ubi_Luminal"
NoUbi_Proteome..129C.MeanMulti.all.16..NoUbi_07.	Abundance in group "No_Ubi_Basal"
NoUbi_Proteome..130N.MeanMulti.all.16..NoUbi_08.	Abundance in group "No_Ubi_Luminal"
NoUbi_Proteome..130C.MeanMulti.all.16..NoUbi_09.	Abundance in group "No_Ubi_Basal"
NoUbi_Proteome..131N.MeanMulti.all.16..NoUbi_10.	Abundance in group "No_Ubi_Luminal"
NoUbi_Proteome..131C.MeanMulti.all.16..NoUbi_11.	Abundance in group "No_Ubi_Basal"
NoUbi_Proteome..132N.MeanMulti.all.16..NoUbi_12.	Abundance in group "No_Ubi_Luminal"
NoUbi_Proteome..132C.MeanMulti.all.16..NoUbi_13.	Abundance in group "No_Ubi_Basal"
NoUbi_Proteome..133N.MeanMulti.all.16..NoUbi_14.	Abundance in group "No_Ubi_Luminal"
NoUbi_Proteome..133C.MeanMulti.all.16..NoUbi_15.	Abundance in group "No_Ubi_Basal"
NoUbi_Proteome..134N.MeanMulti.all.16..NoUbi_16.	Abundance in group "No_Ubi_Luminal"
UbiFT_Proteome..126C.MeanMulti.all.16..UbiFT_01.	Abundance in group "UbiFT_Basal"
UbiFT_Proteome..127N.MeanMulti.all.16..UbiFT_02.	Abundance in group "UbiFT_Basal"
UbiFT_Proteome..127C.MeanMulti.all.16..UbiFT_03.	Abundance in group "UbiFT_Basal"
UbiFT_Proteome..128N.MeanMulti.all.16..UbiFT_04.	Abundance in group "UbiFT_Luminal"
UbiFT_Proteome..128C.MeanMulti.all.16..UbiFT_05.	Abundance in group "UbiFT_Luminal"
UbiFT_Proteome..129N.MeanMulti.all.16..UbiFT_06.	Abundance in group "UbiFT_Luminal"
UbiFT_Proteome..129C.MeanMulti.all.16..UbiFT_07.	Abundance in group "UbiFT_Basal"
UbiFT_Proteome..130N.MeanMulti.all.16..UbiFT_08.	Abundance in group "UbiFT_Luminal"
UbiFT_Proteome..130C.MeanMulti.all.16..UbiFT_09.	Abundance in group "UbiFT_Basal"
UbiFT_Proteome..131N.MeanMulti.all.16..UbiFT_10.	Abundance in group "UbiFT_Luminal"
UbiFT_Proteome..131C.MeanMulti.all.16..UbiFT_11.	Abundance in group "UbiFT_Basal"
UbiFT_Proteome..132N.MeanMulti.all.16..UbiFT_12.	Abundance in group "UbiFT_Luminal"
UbiFT_Proteome..132C.MeanMulti.all.16..UbiFT_13.	Abundance in group "UbiFT_Basal"
UbiFT_Proteome..133N.MeanMulti.all.16..UbiFT_14.	Abundance in group "UbiFT_Luminal"
UbiFT_Proteome..133C.MeanMulti.all.16..UbiFT_15.	Abundance in group "UbiFT_Basal"
UbiFT_Proteome..134N.MeanMulti.all.16..UbiFT_16.	Abundance in group "UbiFT_Luminal"
id.query	Protein accession number used as query to map to gene symbol
id.mapped	Mapped gene name using ''id.query"
id.concat	Concatenation of protein accession number and mapped gene symbol
id.description	Same as entry_name
geneSymbol	Gene symbol for accession_number
numColumnsProteinObserved	The number of TMT10-plex experiments the protein subgroup was observed in (1-25).
numSpectraProteinObserved	The total number of identified MS/MS spectra for the protein subgroup across all 25 TMT10-plex experiments. Each TMT MS/MS spectrum measures a peptide from 10 samples (9 individual samples, and the common reference sample (mix of 103 tumors and 100 normal adjacent tissue).
numPepsUnique	Count of distinct peptide sequences detected for the protein subgroup.
numPepsUniqueSubgroupSpecificCI	Count of distinct peptide sequences detected for the protein subgroup that are specific to the subgroup and not shared with other subgroups in the protein group
accession_numbers	Protein report: All accession numbers for the protein subgroup that were parsimoniously grouped together on the basis of shared peptides for the protein|VMsiteReport: All accession numbers containing a sequence mapped to the representative PSM with bestScore. It is possible that the exact sequence is not present in some accession numbers. There may be simple isobaric substitutions of some amino a…
species	Species for accession_number
protein_mw	Calculated protein MW (Da) of the protein sequence belonging to accession number
percentCoverage	Percent of the protein sequence that is covered by peptides identified by MS/MS
groupNum	Combined number protein Group
subgroupNum	Combined number proteinGroup.subgroup
scoreUnique	Sum of the Spectrum Mill identification scores of the distinct peptides for the protein subgroup
scoreUniqueSubgroupSpecificCI	Sum of the Spectrum Mill identification scores of the distinct peptides for the protein subgroup that are specific to the subgroup and not shared with other subgroups in the protein group
entry_name	Protein name for accession_number from FASTA sequence database searched
NoUbi_Proteome.unique_peptides	Number of unique peptide sequences in directory "NoUbi_Proteome"
UbiFT_Proteome.unique_peptides	Number of unique peptide sequences in directory "UbiFT_Proteome"
NoUbi_Proteome.numSpectra	Total number of MS/MS spectra observed. in directory "NoUbi_Proteome"
UbiFT_Proteome.numSpectra	Total number of MS/MS spectra observed. in directory "UbiFT_Proteome"
NoUbi_Proteome.totalIntensity	Chromatographic peak are of precursor ion and its isotopes in directory "NoUbi_Proteome"
UbiFT_Proteome.totalIntensity	Chromatographic peak are of precursor ion and its isotopes in directory "UbiFT_Proteome"
NoUbi_Proteome.pct_cov	Percent sequence coverage in directory "NoUbi_Proteome"
UbiFT_Proteome.pct_cov	Percent sequence coverage in directory "UbiFT_Proteome"
Figure 2b,c,d - Phosphoproteome Column Headers
id	Unique identifier; Protein report: same as accession number; VMsiteReport: same as accessionNumber_VMsites_numVMsitesPresent_numVMsitesLocalizedBest_earliestVMsiteAA_latestVMsiteAA
adj.P.Val.No_Ubi_Luminal.over.No_Ubi_Basal	FDR-corrected p-value of "Two-sample mod T" in group "No_Ubi_Luminal.over.No_Ubi_Basal"
adj.P.Val.UbiFT_Luminal.over.UbiFT_Basal	FDR-corrected p-value of "Two-sample mod T" in group "UbiFT_Luminal.over.UbiFT_Basal"
logFC.No_Ubi_Luminal.over.No_Ubi_Basal	Log2-fold change AFTER data normalization in "Two-sample mod T" in group "No_Ubi_Luminal.over.No_Ubi_Basal"
logFC.UbiFT_Luminal.over.UbiFT_Basal	Log2-fold change AFTER data normalization in "Two-sample mod T" in group "UbiFT_Luminal.over.UbiFT_Basal"
NoUbi_Phosphoproteome..126C.MeanMulti.all.16..No_Ubi_Basal_01.	Abundance in group "No_Ubi_Basal"
NoUbi_Phosphoproteome..127N.MeanMulti.all.16..No_Ubi_Luminal_01.	Abundance in group "No_Ubi_Luminal"
NoUbi_Phosphoproteome..127C.MeanMulti.all.16..No_Ubi_Basal_02.	Abundance in group "No_Ubi_Basal"
NoUbi_Phosphoproteome..128N.MeanMulti.all.16..No_Ubi_Luminal_02.	Abundance in group "No_Ubi_Luminal"
NoUbi_Phosphoproteome..128C.MeanMulti.all.16..No_Ubi_Basal_03.	Abundance in group "No_Ubi_Basal"
NoUbi_Phosphoproteome..129N.MeanMulti.all.16..No_Ubi_Luminal_03.	Abundance in group "No_Ubi_Luminal"
NoUbi_Phosphoproteome..129C.MeanMulti.all.16..No_Ubi_Basal_04.	Abundance in group "No_Ubi_Basal"
NoUbi_Phosphoproteome..130N.MeanMulti.all.16..No_Ubi_Luminal_04.	Abundance in group "No_Ubi_Luminal"
NoUbi_Phosphoproteome..130C.MeanMulti.all.16..No_Ubi_Basal_05.	Abundance in group "No_Ubi_Basal"
NoUbi_Phosphoproteome..131N.MeanMulti.all.16..No_Ubi_Luminal_05.	Abundance in group "No_Ubi_Luminal"
NoUbi_Phosphoproteome..131C.MeanMulti.all.16..No_Ubi_Basal_06.	Abundance in group "No_Ubi_Basal"
NoUbi_Phosphoproteome..132N.MeanMulti.all.16..No_Ubi_Luminal_06.	Abundance in group "No_Ubi_Luminal"
NoUbi_Phosphoproteome..132C.MeanMulti.all.16..No_Ubi_Basal_07.	Abundance in group "No_Ubi_Basal"
NoUbi_Phosphoproteome..133N.MeanMulti.all.16..No_Ubi_Luminal_07.	Abundance in group "No_Ubi_Luminal"
NoUbi_Phosphoproteome..133C.MeanMulti.all.16..No_Ubi_Basal_08.	Abundance in group "No_Ubi_Basal"
NoUbi_Phosphoproteome..134N.MeanMulti.all.16..No_Ubi_Luminal_08.	Abundance in group "No_Ubi_Luminal"
UbiFT_Phosphoproteome..126C.MeanMulti.all.16..UbiFT_Basal_01.	Abundance in group "UbiFT_Basal"
UbiFT_Phosphoproteome..127N.MeanMulti.all.16..UbiFT_Basal_02.	Abundance in group "UbiFT_Basal"
UbiFT_Phosphoproteome..127C.MeanMulti.all.16..UbiFT_Basal_03.	Abundance in group "UbiFT_Basal"
UbiFT_Phosphoproteome..128N.MeanMulti.all.16..UbiFT_Luminal_02.	Abundance in group "UbiFT_Luminal"
UbiFT_Phosphoproteome..128C.MeanMulti.all.16..UbiFT_Luminal_01.	Abundance in group "UbiFT_Luminal"
UbiFT_Phosphoproteome..129N.MeanMulti.all.16..UbiFT_Luminal_03.	Abundance in group "UbiFT_Luminal"
UbiFT_Phosphoproteome..129C.MeanMulti.all.16..UbiFT_Basal_04.	Abundance in group "UbiFT_Basal"
UbiFT_Phosphoproteome..130N.MeanMulti.all.16..UbiFT_Luminal_04.	Abundance in group "UbiFT_Luminal"
UbiFT_Phosphoproteome..130C.MeanMulti.all.16..UbiFT_Basal_05.	Abundance in group "UbiFT_Basal"
UbiFT_Phosphoproteome..131N.MeanMulti.all.16..UbiFT_Luminal_05.	Abundance in group "UbiFT_Luminal"
UbiFT_Phosphoproteome..131C.MeanMulti.all.16..UbiFT_Basal_06.	Abundance in group "UbiFT_Basal"
UbiFT_Phosphoproteome..132N.MeanMulti.all.16..UbiFT_Luminal_06.	Abundance in group "UbiFT_Luminal"
UbiFT_Phosphoproteome..132C.MeanMulti.all.16..UbiFT_Basal_07.	Abundance in group "UbiFT_Basal"
UbiFT_Phosphoproteome..133N.MeanMulti.all.16..UbiFT_Luminal_07.	Abundance in group "UbiFT_Luminal"
UbiFT_Phosphoproteome..133C.MeanMulti.all.16..UbiFT_Basal_08.	Abundance in group "UbiFT_Basal"
UbiFT_Phosphoproteome..134N.MeanMulti.all.16..UbiFT_Luminal_08.	Abundance in group "UbiFT_Luminal"
id.query	Protein accession number used as query to map to gene symbol
id.mapped	Mapped gene name using ''id.query"
id.concat	Concatenation of protein accession number and mapped gene symbol
id.description	Same as entry_name
geneSymbol	Gene symbol for accession_number
numColumnsVMsiteObserved	The number of TMT10-plex experiments the phosphosite was observed in (1-25).
numSpectraVMsiteObserved	Number os MS/MS spectra observed for VM sites
bestScore	Spectrum Mill identification score
bestDeltaForwardReverseScore	The difference between Spectrum Mill identification score of the best target peptide (forward peptide sequence) and decoy peptide (reversed peptide sequence). A value less than or equal to zero indicates a likely false-positive identification.
bestDeltaRank1Rank2Score	The difference between Spectrum Mill identification score of the rank1 and rank2 target peptides (forward peptide sequence).
Best_scoreVML	Variable modification localization score is the difference in Spectrum Mill identification score between the top two phosphosite localizations (see Methods localization of phosphosites).
Best_numPossibleVMsites_STY	Count of variable modifications not confidently localized to particular positions in the sequence - sty (phosphorylation)
Best_numActualVMSites_sty	Count of variable modifications measured in the sequence - sty (phosphorylation)
Best_numLocalizedVMsites_sty	Count of variable modifications confidently localized to particular positions in the sequence - sty (phosphorylation)
Best_numAmbiguousVMsites_sty	Count of variable modifications not confidently localized to particular positions in the sequence - sty (phosphorylation)
best_matched_parent_mass	Calculated mass of peptide MH+ in database before accounting for variable modifications
best_delta_parent_mass	Difference in measured parent mass (Da) of identified peptide and calculated mass of peptide in database before accounting for variable modifications. +16 is consistent with oxidation.
best_delta_ppm	Difference in measured parent mass (Da) of identified peptide and calculated mass of peptide in database after accounting for variable modifications.
variableSites	The amino acid position in the protein sequence from accession_number of a modified amino acid indicated in lowercase.
nterm	Name of modification at peptide N-terminus (ex: iTRAQ, Acetyl,Hydrogen)
StartAA	The amino acid position in the protein sequence of the first amino acid in the peptide
previous_aa	Amino acid preceding the sequence in accession_number , (-) indicates N-terminus of protein
sequence	Peptide sequence of the best scoring target peptide. Lower case indicates variable modification
next_aa	Amino acid following the sequence in accession_number , (-) indicates C-terminus of protein
sequenceVML	Sequence integrated with variable modification localization information associated with each STY residue. (1.0: no possibility of ambiguity, numPossibleVMsites = numActualVMSites, 0.99: confidently localized above VML score threshold, 0.5: ambiguity in localization between 2 possible sites, 0.33: ambiguity in localization between 3 possible sites)
VMsiteFlanks	Phosphosite with +/-7 flanking amino acids in the protein sequence, padded with dashes (-) when within 7 residues of the ends of the protein.
protein_group_num	Combined number proteinGroup.subgroup
accession_numbers	Protein report: All accession numbers for the protein subgroup that were parsimoniously grouped together on the basis of shared peptides for the protein|VMsiteReport: All accession numbers containing a sequence mapped to the representative PSM with bestScore. It is possible that the exact sequence is not present in some accession numbers. There may be simple isobaric substitutions of some amino a…
species	Species for accession_number
speciesMulti	All species represented within accession_numbers
protein_mw	Calculated protein MW (Da) of the protein sequence belonging to accession number
bestFilename	Finame and spectrum number of the MS/MS spectrum that yielded the highest identification score.
best_parent_m_over_z	Measured precursor m/z
entry_name	Protein name for accession_number from FASTA sequence database searched
UbiFT_Phosphoproteome.num_Spectra	Total number of MS/MS spectra observed. in directory "UbiFT_Phosphoproteome"
NoUbi_Phosphoproteome.num_Spectra	Total number of MS/MS spectra observed. in directory "NoUbi_Phosphoproteome"
UbiFT_Phosphoproteome.totalIntensity	Chromatographic peak are of precursor ion and its isotopes in directory "UbiFT_Phosphoproteome"
NoUbi_Phosphoproteome.totalIntensity	Chromatographic peak are of precursor ion and its isotopes in directory "NoUbi_Phosphoproteome"
Figure 2b - Ubiquitylome Column Headers
Serial_CompRef_Ubi_080921, 126C:126C.127C.127N.128C.128N.129C.129N.130C.130N.131C.131N.132C.132N.133C.133N.134N, Basal_01:	log2 TMT ratios for each sample
Serial_CompRef_Ubi_080921, 127N:126C.127C.127N.128C.128N.129C.129N.130C.130N.131C.131N.132C.132N.133C.133N.134N, Luminal_01:	log2 TMT ratios for each sample
Serial_CompRef_Ubi_080921, 127C:126C.127C.127N.128C.128N.129C.129N.130C.130N.131C.131N.132C.132N.133C.133N.134N, Basal_02:	log2 TMT ratios for each sample
Serial_CompRef_Ubi_080921, 128N:126C.127C.127N.128C.128N.129C.129N.130C.130N.131C.131N.132C.132N.133C.133N.134N, Luminal_02:	log2 TMT ratios for each sample
Serial_CompRef_Ubi_080921, 128C:126C.127C.127N.128C.128N.129C.129N.130C.130N.131C.131N.132C.132N.133C.133N.134N, Basal_03:	log2 TMT ratios for each sample
Serial_CompRef_Ubi_080921, 129N:126C.127C.127N.128C.128N.129C.129N.130C.130N.131C.131N.132C.132N.133C.133N.134N, Luminal_03:	log2 TMT ratios for each sample
Serial_CompRef_Ubi_080921, 129C:126C.127C.127N.128C.128N.129C.129N.130C.130N.131C.131N.132C.132N.133C.133N.134N, Basal_04:	log2 TMT ratios for each sample
Serial_CompRef_Ubi_080921, 130N:126C.127C.127N.128C.128N.129C.129N.130C.130N.131C.131N.132C.132N.133C.133N.134N, Luminal_04:	log2 TMT ratios for each sample
Serial_CompRef_Ubi_080921, 130C:126C.127C.127N.128C.128N.129C.129N.130C.130N.131C.131N.132C.132N.133C.133N.134N, Basal_05:	log2 TMT ratios for each sample
Serial_CompRef_Ubi_080921, 131N:126C.127C.127N.128C.128N.129C.129N.130C.130N.131C.131N.132C.132N.133C.133N.134N, Luminal_05:	log2 TMT ratios for each sample
Serial_CompRef_Ubi_080921, 131C:126C.127C.127N.128C.128N.129C.129N.130C.130N.131C.131N.132C.132N.133C.133N.134N, Basal_06:	log2 TMT ratios for each sample
Serial_CompRef_Ubi_080921, 132N:126C.127C.127N.128C.128N.129C.129N.130C.130N.131C.131N.132C.132N.133C.133N.134N, Luminal_06:	log2 TMT ratios for each sample
Serial_CompRef_Ubi_080921, 132C:126C.127C.127N.128C.128N.129C.129N.130C.130N.131C.131N.132C.132N.133C.133N.134N, Basal_07:	log2 TMT ratios for each sample
Serial_CompRef_Ubi_080921, 133N:126C.127C.127N.128C.128N.129C.129N.130C.130N.131C.131N.132C.132N.133C.133N.134N, Luminal_07:	log2 TMT ratios for each sample
Serial_CompRef_Ubi_080921, 133C:126C.127C.127N.128C.128N.129C.129N.130C.130N.131C.131N.132C.132N.133C.133N.134N, Basal_08:	log2 TMT ratios for each sample
Serial_CompRef_Ubi_080921, 134N:126C.127C.127N.128C.128N.129C.129N.130C.130N.131C.131N.132C.132N.133C.133N.134N, Luminal_08:	log2 TMT ratios for each sample
id	accession number
id.description	Protein description for accession_number
geneSymbol	Gene symbol for accession_number
numColumnsVMsiteObserved	The number of TMT-plex experiments the kgg site was observed in (1-25).
numSpectraVMsiteObserved	The number of spectra in which the kgg site was observed.
bestScore	Spectrum Mill identification score
bestDeltaForwardReverseScore	The difference between Spectrum Mill identification score of the best target peptide (forward peptide sequence) and decoy peptide (reversed peptide sequence). A value less than or equal to zero indicates a likely false-positive identification.
bestDeltaRank1Rank2Score	The difference between Spectrum Mill identification score of the rank1 and rank2 target peptides (forward peptide sequence).
Best_scoreVML	Variable modification localization score is the difference in Spectrum Mill identification score between the top two kgg site localizations (see Methods localization of kgg sites).
Best_numPossibleVMsites_K	Count of K residues in the sequence.
Best_numActualVMSites_k	Count of variable modifications measured in the sequence - k (acetylation, ubiquitylation, etc)
Best_numLocalizedVMsites_k	Count of variable modifications confidently localized to particular positions in the sequence - k (acetylation, ubiquitylation, etc)
Best_numAmbiguousVMsites_k	Count of variable modifications not confidently localized to particular positions in the sequence - k (acetylation, ubiquitylation, etc)
variableSites	The amino acid position in the protein sequence of a modified amino acid indicated in lowercase.
nterm	Name of modification at peptide N-terminus (ex: iTRAQ, Acetyl,Hydrogen)
StartAA	The amino acid position in the protein sequence of the first amino acid in the peptide.
VMsiteFlanks	Variable Modification site (phospho, acetyl, ubiquityl, etc) with +/-7 flanking amino acids in the protein sequence, padded with dashes (-) when within 7 residues of the ends of the protein.
protein_group_num	Combined number proteinGroup.subgroup
protein_score	Sum of the Spectrum Mill identification scores for the protein
accession_numbers	All accession numbers containing a sequence mapped to the representative PSM with bestScore. It is possible that the exact sequence is not present in some accession numbers. There may be simple isobaric substitutions of some amino acids, such as Leu/Ile.
species	Species for accession_number: HOMO SAPIENS, smORFeomeHuman, , UNREADABLE, mouse, rat, etc
speciesMulti	All species represented within accession_numbers
protein_mw	Calculated protein MW (Da) of the protein sequence belonging to accession number
bestFilename	MS/MS spectrum identifier (runName.firstScanNum.lastScanNum.parentCharge) when firstScanNum and lastScanNum are different, multiple MS/MS spectra have been merged that were acquired nearby in chromatographic time
entry_name	Protein description for accession_number
Serial_CompRef_Ubi_080921 num_Spectra	The total number of identified MS/MS spectra for the protein subgroup
Serial_CompRef_Ubi_080921 totalIntensity	Chromatographic peak are of precursor ion and its isotopes
Figure 2b,c,d - Acetylome Column Headers
id	Unique identifier; Protein report: same as accession number; VMsiteReport: same as accessionNumber_VMsites_numVMsitesPresent_numVMsitesLocalizedBest_earliestVMsiteAA_latestVMsiteAA
adj.P.Val.No_Ubi_Luminal.over.No_Ubi_Basal	FDR-corrected p-value of "Two-sample mod T" in group "No_Ubi_Luminal.over.No_Ubi_Basal"
adj.P.Val.UbiFT_Luminal.over.UbiFT_Basal	FDR-corrected p-value of "Two-sample mod T" in group "UbiFT_Luminal.over.UbiFT_Basal"
logFC.No_Ubi_Luminal.over.No_Ubi_Basal	Log2-fold change AFTER data normalization in "Two-sample mod T" in group "No_Ubi_Luminal.over.No_Ubi_Basal"
logFC.UbiFT_Luminal.over.UbiFT_Basal	Log2-fold change AFTER data normalization in "Two-sample mod T" in group "UbiFT_Luminal.over.UbiFT_Basal"
NoUbifast..126C.MedianMulti.all.16..No_Ubi_Basal_01.NoUbi_MM	Abundance in group "No_Ubi_Basal"
NoUbifast..127N.MedianMulti.all.16..No_Ubi_Luminal_01.NoUbi_MM	Abundance in group "No_Ubi_Luminal"
NoUbifast..127C.MedianMulti.all.16..No_Ubi_Basal_02.NoUbi_MM	Abundance in group "No_Ubi_Basal"
NoUbifast..128N.MedianMulti.all.16..No_Ubi_Luminal_02.NoUbi_MM	Abundance in group "No_Ubi_Luminal"
NoUbifast..128C.MedianMulti.all.16..No_Ubi_Basal_03.NoUbi_MM	Abundance in group "No_Ubi_Basal"
NoUbifast..129N.MedianMulti.all.16..No_Ubi_Luminal_03.NoUbi_MM	Abundance in group "No_Ubi_Luminal"
NoUbifast..129C.MedianMulti.all.16..No_Ubi_Basal_04.NoUbi_MM	Abundance in group "No_Ubi_Basal"
NoUbifast..130N.MedianMulti.all.16..No_Ubi_Luminal_04.NoUbi_MM	Abundance in group "No_Ubi_Luminal"
NoUbifast..130C.MedianMulti.all.16..No_Ubi_Basal_05.NoUbi_MM	Abundance in group "No_Ubi_Basal"
NoUbifast..131N.MedianMulti.all.16..No_Ubi_Luminal_05.NoUbi_MM	Abundance in group "No_Ubi_Luminal"
NoUbifast..131C.MedianMulti.all.16..No_Ubi_Basal_06.NoUbi_MM	Abundance in group "No_Ubi_Basal"
NoUbifast..132N.MedianMulti.all.16..No_Ubi_Luminal_06.NoUbi_MM	Abundance in group "No_Ubi_Luminal"
NoUbifast..132C.MedianMulti.all.16..No_Ubi_Basal_07.NoUbi_MM	Abundance in group "No_Ubi_Basal"
NoUbifast..133N.MedianMulti.all.16..No_Ubi_Luminal_07.NoUbi_MM	Abundance in group "No_Ubi_Luminal"
NoUbifast..133C.MedianMulti.all.16..No_Ubi_Basal_08.NoUbi_MM	Abundance in group "No_Ubi_Basal"
NoUbifast..134N.MedianMulti.all.16..No_Ubi_Luminal_08.NoUbi_MM	Abundance in group "No_Ubi_Luminal"
Ubifast..126C.MedianMulti.all.16..UbiFT_Basal_01.UbiFT_MM	Abundance in group "UbiFT_Basal"
Ubifast..127N.MedianMulti.all.16..UbiFT_Basal_02.UbiFT_MM	Abundance in group "UbiFT_Basal"
Ubifast..127C.MedianMulti.all.16..UbiFT_Basal_03.UbiFT_MM	Abundance in group "UbiFT_Basal"
Ubifast..128N.MedianMulti.all.16..UbiFT_Luminal_02.UbiFT_MM	Abundance in group "UbiFT_Luminal"
Ubifast..128C.MedianMulti.all.16..UbiFT_Luminal_01.UbiFT_MM	Abundance in group "UbiFT_Luminal"
Ubifast..129N.MedianMulti.all.16..UbiFT_Luminal_03.UbiFT_MM	Abundance in group "UbiFT_Luminal"
Ubifast..129C.MedianMulti.all.16..UbiFT_Basal_04.UbiFT_MM	Abundance in group "UbiFT_Basal"
Ubifast..130N.MedianMulti.all.16..UbiFT_Luminal_04.UbiFT_MM	Abundance in group "UbiFT_Luminal"
Ubifast..130C.MedianMulti.all.16..UbiFT_Basal_05.UbiFT_MM	Abundance in group "UbiFT_Basal"
Ubifast..131N.MedianMulti.all.16..UbiFT_Luminal_05.UbiFT_MM	Abundance in group "UbiFT_Luminal"
Ubifast..131C.MedianMulti.all.16..UbiFT_Basal_06.UbiFT_MM	Abundance in group "UbiFT_Basal"
Ubifast..132N.MedianMulti.all.16..UbiFT_Luminal_06.UbiFT_MM	Abundance in group "UbiFT_Luminal"
Ubifast..132C.MedianMulti.all.16..UbiFT_Basal_07.UbiFT_MM	Abundance in group "UbiFT_Basal"
Ubifast..133N.MedianMulti.all.16..UbiFT_Luminal_07.UbiFT_MM	Abundance in group "UbiFT_Luminal"
Ubifast..133C.MedianMulti.all.16..UbiFT_Basal_08.UbiFT_MM	Abundance in group "UbiFT_Basal"
Ubifast..134N.MedianMulti.all.16..UbiFT_Luminal_08.UbiFT_MM	Abundance in group "UbiFT_Luminal"
id.query	Protein accession number used as query to map to gene symbol
id.mapped	Mapped gene name using ''id.query"
id.concat	Concatenation of protein accession number and mapped gene symbol
id.description	Same as entry_name
geneSymbol	Gene symbol for accession_number
numColumnsVMsiteObserved	The number of TMT10-plex experiments the phosphosite was observed in (1-25).
numSpectraVMsiteObserved	Number os MS/MS spectra observed for VM sites
bestScore	Spectrum Mill identification score
bestDeltaForwardReverseScore	The difference between Spectrum Mill identification score of the best target peptide (forward peptide sequence) and decoy peptide (reversed peptide sequence). A value less than or equal to zero indicates a likely false-positive identification.
bestDeltaRank1Rank2Score	The difference between Spectrum Mill identification score of the rank1 and rank2 target peptides (forward peptide sequence).
Best_scoreVML	Variable modification localization score is the difference in Spectrum Mill identification score between the top two phosphosite localizations (see Methods localization of phosphosites).
Best_numPossibleVMsites_K	Count of k residues in the sequence.
Best_numActualVMSites_k	Count of variable modifications measured in the sequence - k (acetylation, ubiquitylation, etc)
Best_numLocalizedVMsites_k	Count of variable modifications confidently localized to particular positions in the sequence - k (acetylation, ubiquitylation, etc)
Best_numAmbiguousVMsites_k	Count of variable modifications not confidently localized to particular positions in the sequence - k (acetylation, ubiquitylation, etc)
best_delta_parent_mass	Difference in measured parent mass (Da) of identified peptide and calculated mass of peptide in database before accounting for variable modifications. +16 is consistent with oxidation.
best_delta_ppm	Difference in measured parent mass (Da) of identified peptide and calculated mass of peptide in database after accounting for variable modifications.
best_parent_m_over_z	Measured precursor m/z
variableSites	The amino acid position in the protein sequence from accession_number of a modified amino acid indicated in lowercase.
nterm	Name of modification at peptide N-terminus (ex: iTRAQ, Acetyl,Hydrogen)
StartAA	The amino acid position in the protein sequence of the first amino acid in the peptide
previous_aa	Amino acid preceding the sequence in accession_number , (-) indicates N-terminus of protein
sequence	Peptide sequence of the best scoring target peptide. Lower case indicates variable modification
next_aa	Amino acid following the sequence in accession_number , (-) indicates C-terminus of protein
sequenceVML	Sequence integrated with variable modification localization information associated with each STY residue. (1.0: no possibility of ambiguity, numPossibleVMsites = numActualVMSites, 0.99: confidently localized above VML score threshold, 0.5: ambiguity in localization between 2 possible sites, 0.33: ambiguity in localization between 3 possible sites)
VMsiteFlanks	Phosphosite with +/-7 flanking amino acids in the protein sequence, padded with dashes (-) when within 7 residues of the ends of the protein.
protein_group_num	Combined number proteinGroup.subgroup
accession_numbers	Protein report: All accession numbers for the protein subgroup that were parsimoniously grouped together on the basis of shared peptides for the protein|VMsiteReport: All accession numbers containing a sequence mapped to the representative PSM with bestScore. It is possible that the exact sequence is not present in some accession numbers. There may be simple isobaric substitutions of some amino a…
species	Species for accession_number
speciesMulti	All species represented within accession_numbers
protein_mw	Calculated protein MW (Da) of the protein sequence belonging to accession number
bestFilename	Finame and spectrum number of the MS/MS spectrum that yielded the highest identification score.
best_matched_parent_mass	Measured precursor mass
entry_name	Protein name for accession_number from FASTA sequence database searched
NoUbifast.num_Spectra	Total number of MS/MS spectra observed. in directory "NoUbifast"
Ubifast.num_Spectra	Total number of MS/MS spectra observed. in directory "Ubifast"
NoUbifast.totalIntensity	Chromatographic peak are of precursor ion and its isotopes in directory "NoUbifast"
Ubifast.totalIntensity	Chromatographic peak are of precursor ion and its isotopes in directory "Ubifast"
Figure 2e - GSEA_Proteome Column Headers
id	Gene set
Signature.set.description	Web address for description of signature set
Signature.set.size	Number of genes in the gene set
Signature.set.overlap.percent.signed.Log.P.Value.No_Ubi_Luminal.over.No_Ubi_Basal	Percent overlap of genes identified in the gene set for "No_Ubi_Luminal.over.No_Ubi_Basal"
Signature.set.overlap.percent.signed.Log.P.Value.UbiFT_Luminal.over.UbiFT_Basal	Percent overlap of genes identified in the gene set for "UbiFT_Luminal.over.UbiFT_Basal"
Signature.set.overlap.signed.Log.P.Value.No_Ubi_Luminal.over.No_Ubi_Basal	List of all genes in "No_Ubi_Luminal.over.No_Ubi_Basal" which were in the gene set
Signature.set.overlap.signed.Log.P.Value.UbiFT_Luminal.over.UbiFT_Basal	List of all genes in "UbiFT_Luminal.over.UbiFT_Basal" which were in the gene set
pvalue.signed.Log.P.Value.No_Ubi_Luminal.over.No_Ubi_Basal	gene set enrichment p-value of "No_Ubi_Luminal.over.No_Ubi_Basal" data set
pvalue.signed.Log.P.Value.UbiFT_Luminal.over.UbiFT_Basal	gene set enrichment p-value for "UbiFT_Luminal.over.UbiFT_Basal" data set
fdr.pvalue.signed.Log.P.Value.No_Ubi_Luminal.over.No_Ubi_Basal	gene set enrichment f-value for "No_Ubi_Luminal.over.No_Ubi_Basal" data set
fdr.pvalue.signed.Log.P.Value.UbiFT_Luminal.over.UbiFT_Basal	gene set enrichment fdr corrected p-value for "UbiFT_Luminal.over.UbiFT_Basal" data set
signed.Log.P.Value.No_Ubi_Luminal.over.No_Ubi_Basal	Normalized enrichment score for "No_Ubi_Luminal.over.No_Ubi_Basal" data set
signed.Log.P.Value.UbiFT_Luminal.over.UbiFT_Basal	Normalized enrichment score for "UbiFT_Luminal.over.UbiFT_Basal" data set
Figure 2e - GSEA_Phosphoproteome Column Headers
id	Gene set
Signature.set.description	Web address for description of signature set
Signature.set.size	Number of genes in the gene set
Signature.set.overlap.percent.signed.Log.P.Value.No_Ubi_Luminal.over.No_Ubi_Basal	Percent overlap of genes identified in the gene set for "No_Ubi_Luminal.over.No_Ubi_Basal"
Signature.set.overlap.percent.signed.Log.P.Value.UbiFT_Luminal.over.UbiFT_Basal	Percent overlap of genes identified in the gene set for "UbiFT_Luminal.over.UbiFT_Basal"
Signature.set.overlap.signed.Log.P.Value.No_Ubi_Luminal.over.No_Ubi_Basal	List of all genes in "No_Ubi_Luminal.over.No_Ubi_Basal" which were in the gene set
Signature.set.overlap.signed.Log.P.Value.UbiFT_Luminal.over.UbiFT_Basal	List of all genes in "UbiFT_Luminal.over.UbiFT_Basal" which were in the gene set
pvalue.signed.Log.P.Value.No_Ubi_Luminal.over.No_Ubi_Basal	gene set enrichment p-value of "No_Ubi_Luminal.over.No_Ubi_Basal" data set
pvalue.signed.Log.P.Value.UbiFT_Luminal.over.UbiFT_Basal	gene set enrichment p-value for "UbiFT_Luminal.over.UbiFT_Basal" data set
fdr.pvalue.signed.Log.P.Value.No_Ubi_Luminal.over.No_Ubi_Basal	gene set enrichment f-value for "No_Ubi_Luminal.over.No_Ubi_Basal" data set
fdr.pvalue.signed.Log.P.Value.UbiFT_Luminal.over.UbiFT_Basal	gene set enrichment fdr corrected p-value for "UbiFT_Luminal.over.UbiFT_Basal" data set
signed.Log.P.Value.No_Ubi_Luminal.over.No_Ubi_Basal	Normalized enrichment score for "No_Ubi_Luminal.over.No_Ubi_Basal" data set
signed.Log.P.Value.UbiFT_Luminal.over.UbiFT_Basal	Normalized enrichment score for "UbiFT_Luminal.over.UbiFT_Basal" data set
Figure 2e - GSEA_Acetylome Column Headers
id	Gene set
Signature.set.description	Web address for description of signature set
Signature.set.size	Number of genes in the gene set
Signature.set.overlap.percent.signed.Log.P.Value.No_Ubi_Luminal.over.No_Ubi_Basal	Percent overlap of genes identified in the gene set for "No_Ubi_Luminal.over.No_Ubi_Basal"
Signature.set.overlap.percent.signed.Log.P.Value.UbiFT_Luminal.over.UbiFT_Basal	Percent overlap of genes identified in the gene set for "UbiFT_Luminal.over.UbiFT_Basal"
Signature.set.overlap.signed.Log.P.Value.No_Ubi_Luminal.over.No_Ubi_Basal	List of all genes in "No_Ubi_Luminal.over.No_Ubi_Basal" which were in the gene set
Signature.set.overlap.signed.Log.P.Value.UbiFT_Luminal.over.UbiFT_Basal	List of all genes in "UbiFT_Luminal.over.UbiFT_Basal" which were in the gene set
pvalue.signed.Log.P.Value.No_Ubi_Luminal.over.No_Ubi_Basal	gene set enrichment p-value of "No_Ubi_Luminal.over.No_Ubi_Basal" data set
pvalue.signed.Log.P.Value.UbiFT_Luminal.over.UbiFT_Basal	gene set enrichment p-value for "UbiFT_Luminal.over.UbiFT_Basal" data set
fdr.pvalue.signed.Log.P.Value.No_Ubi_Luminal.over.No_Ubi_Basal	gene set enrichment f-value for "No_Ubi_Luminal.over.No_Ubi_Basal" data set
fdr.pvalue.signed.Log.P.Value.UbiFT_Luminal.over.UbiFT_Basal	gene set enrichment fdr corrected p-value for "UbiFT_Luminal.over.UbiFT_Basal" data set
signed.Log.P.Value.No_Ubi_Luminal.over.No_Ubi_Basal	Normalized enrichment score for "No_Ubi_Luminal.over.No_Ubi_Basal" data set
signed.Log.P.Value.UbiFT_Luminal.over.UbiFT_Basal	Normalized enrichment score for "UbiFT_Luminal.over.UbiFT_Basal" data set
PTM-SEA Phosphoproteome Column Headers
id	Gene set
Signature.set.description	List of gene symbols for entire gene set
Signature.set.size	Number of genes in the gene set
Signature.set.overlap.percent.signed.Log.P.Value.No_Ubi_Luminal.over.No_Ubi_Basal	Percent overlap of genes identified in the gene set for "No_Ubi_Luminal.over.No_Ubi_Basal"
Signature.set.overlap.percent.signed.Log.P.Value.UbiFT_Luminal.over.UbiFT_Basal	Percent overlap of genes identified in the gene set for "UbiFT_Luminal.over.UbiFT_Basal"
Signature.set.overlap.signed.Log.P.Value.No_Ubi_Luminal.over.No_Ubi_Basal	List of all genes in "No_Ubi_Luminal.over.No_Ubi_Basal" which were in the gene set
Signature.set.overlap.signed.Log.P.Value.UbiFT_Luminal.over.UbiFT_Basal	List of all genes in "UbiFT_Luminal.over.UbiFT_Basal" which were in the gene set
pvalue.signed.Log.P.Value.No_Ubi_Luminal.over.No_Ubi_Basal	gene set enrichment p-value of "No_Ubi_Luminal.over.No_Ubi_Basal" data set
pvalue.signed.Log.P.Value.UbiFT_Luminal.over.UbiFT_Basal	gene set enrichment p-value for "UbiFT_Luminal.over.UbiFT_Basal" data set
fdr.pvalue.signed.Log.P.Value.No_Ubi_Luminal.over.No_Ubi_Basal	gene set enrichment f-value for "No_Ubi_Luminal.over.No_Ubi_Basal" data set
fdr.pvalue.signed.Log.P.Value.UbiFT_Luminal.over.UbiFT_Basal	gene set enrichment fdr corrected p-value for "UbiFT_Luminal.over.UbiFT_Basal" data set
signed.Log.P.Value.No_Ubi_Luminal.over.No_Ubi_Basal	Normalized enrichment score for "No_Ubi_Luminal.over.No_Ubi_Basal" data set
signed.Log.P.Value.UbiFT_Luminal.over.UbiFT_Basal	Normalized enrichment score for "UbiFT_Luminal.over.UbiFT_Basal" data set

## Sheet: Figure 2b,c,d - Proteome
id	adj.P.Val.No_Ubi_Luminal.over.No_Ubi_Basal	adj.P.Val.UbiFT_Luminal.over.UbiFT_Basal	logFC.No_Ubi_Luminal.over.No_Ubi_Basal	logFC.UbiFT_Luminal.over.UbiFT_Basal	NoUbi_Proteome..126C.MeanMulti.all.16..NoUbi_01.	NoUbi_Proteome..127N.MeanMulti.all.16..NoUbi_02.	NoUbi_Proteome..127C.MeanMulti.all.16..NoUbi_03.	NoUbi_Proteome..128N.MeanMulti.all.16..NoUbi_04.	NoUbi_Proteome..128C.MeanMulti.all.16..NoUbi_05.	NoUbi_Proteome..129N.MeanMulti.all.16..NoUbi_06.	NoUbi_Proteome..129C.MeanMulti.all.16..NoUbi_07.	NoUbi_Proteome..130N.MeanMulti.all.16..NoUbi_08.	NoUbi_Proteome..130C.MeanMulti.all.16..NoUbi_09.	NoUbi_Proteome..131N.MeanMulti.all.16..NoUbi_10.	NoUbi_Proteome..131C.MeanMulti.all.16..NoUbi_11.	NoUbi_Proteome..132N.MeanMulti.all.16..NoUbi_12.	NoUbi_Proteome..132C.MeanMulti.all.16..NoUbi_13.	NoUbi_Proteome..133N.MeanMulti.all.16..NoUbi_14.	NoUbi_Proteome..133C.MeanMulti.all.16..NoUbi_15.	NoUbi_Proteome..134N.MeanMulti.all.16..NoUbi_16.	UbiFT_Proteome..126C.MeanMulti.all.16..UbiFT_01.	UbiFT_Proteome..127N.MeanMulti.all.16..UbiFT_02.	UbiFT_Proteome..127C.MeanMulti.all.16..UbiFT_03.	UbiFT_Proteome..128N.MeanMulti.all.16..UbiFT_04.	UbiFT_Proteome..128C.MeanMulti.all.16..UbiFT_05.	UbiFT_Proteome..129N.MeanMulti.all.16..UbiFT_06.	UbiFT_Proteome..129C.MeanMulti.all.16..UbiFT_07.	UbiFT_Proteome..130N.MeanMulti.all.16..UbiFT_08.	UbiFT_Proteome..130C.MeanMulti.all.16..UbiFT_09.	UbiFT_Proteome..131N.MeanMulti.all.16..UbiFT_10.	UbiFT_Proteome..131C.MeanMulti.all.16..UbiFT_11.	UbiFT_Proteome..132N.MeanMulti.all.16..UbiFT_12.	UbiFT_Proteome..132C.MeanMulti.all.16..UbiFT_13.	UbiFT_Proteome..133N.MeanMulti.all.16..UbiFT_14.	UbiFT_Proteome..133C.MeanMulti.all.16..UbiFT_15.	UbiFT_Proteome..134N.MeanMulti.all.16..UbiFT_16.	id.query	id.mapped	id.concat	id.description	geneSymbol	numColumnsProteinObserved	numSpectraProteinObserved	numPepsUnique	numPepsUniqueSubgroupSpecificCI	accession_numbers	species	protein_mw	percentCoverage
NP_006178.2	1.21313e-22	7.85589e-21	6.59026	6.48936	-4.39952	2.24385	-4.30224	2.2716	-4.34062	2.37775	-4.34877	2.38095	-4.40646	2.14911	-4.18878	2.0405	-4.52783	2.22345	-4.31319	2.20742	-4.39068	-4.43509	-4.30561	2.02055	2.14673	2.15964	-4.28988	2.38524	-4.27403	2.19674	-4.32798	2.22391	-3.92754	2.21969	-4.57551	2.03608	NP_006178	OAS3	NP_006178.2_OAS3	NP_006178.2	OAS3	2	114	39	39	NP_006178.2	HOMO SAPIENS	122937	44.6
NP_057117.2	1.21313e-22	2.77088e-21	8.25567	9.13933	-5.6228	2.41748	-6.05151	2.44284	-5.77028	2.31984	-5.98726	2.54958	-5.77453	2.56902	-5.59449	2.28918	-5.97049	2.43359	-5.87813	2.37434	-6.38496	-6.58265	-6.37165	2.54905	2.63291	2.4953	-6.73348	2.52934	-6.86354	2.56183	-6.77797	2.37344	-6.1866	2.57533	-6.97514	2.52146	NP_057117	RMDN1	NP_057117.2_RMDN1	NP_057117.2	RMDN1	2	50	17	16	NP_057117.2	HOMO SAPIENS	36035.6	49.6
NP_036233.2	1.21313e-22	3.73374e-18	-7.3386	-6.38869	2.38218	-4.72144	2.36072	-4.96607	2.3236	-5.12	2.3715	-4.91367	2.37344	-5.0157	2.17476	-5.09615	2.36384	-4.92819	2.51159	-5.08593	2.0332	2.13801	2.25594	-4.20754	-4.38933	-4.57577	1.97203	-4.28608	2.05059	-4.87614	2.11605	-3.9165	2.22679	-4.19717	2.23749	-3.6309	NP_036233	TRIM29	NP_036233.2_TRIM29	NP_036233.2	TRIM29	2	81	32	32	NP_036233.2	HOMO SAPIENS	66518.1	57.3
NP_835235.1	1.7969e-22	2.0871e-17	8.00077	7.4718	-5.47257	2.48092	-5.67013	2.45682	-5.48952	2.34709	-5.61768	2.53271	-5.53591	2.53595	-5.32659	2.3539	-5.31786	2.4302	-5.91067	2.52764	-4.79926	-4.82325	-5.19292	2.23954	2.56101	2.37497	-6.15902	2.37911	-4.43673	2.25552	-5.30666	2.22073	-5.38302	2.31473	-5.28243	2.04554	NP_835235	CYP4Z1	NP_835235.1_CYP4Z1	NP_835235.1	CYP4Z1	2	35	18	18	NP_835235.1	HOMO SAPIENS	59655.4	39.6
NP_001307925.1	1.7969e-22	3.39275e-13	-10.3096	-9.80102	2.94936	-7.38935	2.60341	-7.78285	2.94323	-7.48072	2.91355	-7.72629	2.77432	-7.0524	2.60971	-7.50115	2.65737	-7.5787	2.81925	-7.69533	2.92496	2.74569	2.5539	-3.86591	-7.74466	-6.82724	2.75227	-7.07602	2.88438	-7.7288	2.47975	-7.96663	2.60115	-8.31463	2.97035	-6.97184	NP_001307925	FABP3	NP_001307925.1_FABP3	NP_001307925.1	FABP3	2	30	10	9	NP_001307925.1	HOMO SAPIENS	16105.2	58.3
NP_003648.2	1.7969e-22	5.26014e-17	5.79579	6.23041	-3.67597	2.11363	-3.66873	2.10036	-3.72745	2.0916	-3.69892	2.13814	-3.82742	2.08299	-3.87359	2.02007	-3.8346	1.89468	-3.54699	2.07116	-4.11504	-4.08194	-4.09278	2.17531	2.33162	2.19764	-4.89006	2.0388	-3.54531	1.97706	-4.3346	2.00756	-3.44991	2.10932	-4.4004	2.09596	NP_003648	BCAS1	NP_003648.2_BCAS1	NP_003648.2	BCAS1	2	63	24	24	NP_003648.2	HOMO SAPIENS	61993.1	60.7
NP_001305099.1	2.08862e-22	3.522e-19	7.5683	6.89483	-5.12306	2.39745	-5.15324	2.35897	-5.23134	2.41182	-5.34357	2.56981	-4.91551	2.36733	-5.05553	2.49698	-5.41466	2.37597	-4.89893	2.43225	-5.05544	-4.09149	-5.03904	2.26582	2.32819	2.11847	-4.40705	2.4251	-4.50451	2.19674	-4.50322	2.27163	-4.50844	2.43123	-4.81547	2.19682	NP_001305099	MPP7	NP_001305099.1_MPP7	NP_001305099.1	MPP7	2	65	31	31	NP_001305099.1	HOMO SAPIENS	65693.7	57.8
NP_115679.2	2.46317e-22	8.46889e-20	4.94639	5.49959	-3.17317	1.83315	-3.00684	1.7404	-3.00455	1.85655	-3.13222	1.96614	-3.07657	1.78211	-3.18965	1.90424	-3.16636	1.87773	-2.98788	1.87359	-3.19735	-3.6397	-3.28732	2.03515	2.04744	2.00447	-3.37817	1.92536	-3.7419	1.86568	-3.51793	2.01075	-3.47895	2.06946	-3.85238	1.94468	NP_115679	HSDL2	NP_115679.2_HSDL2	NP_115679.2	HSDL2	2	98	25	25	NP_115679.2	HOMO SAPIENS	45679.2	66.2
NP_002371.3	2.80656e-22	4.03336e-20	7.50773	8.80061	-5.21504	2.27056	-5.20997	2.32402	-5.36688	2.35731	-4.82923	2.31013	-5.11595	2.50289	-4.97358	2.36753	-5.02121	2.53188	-5.32197	2.34369	-6.65411	-6.65264	-6.60084	2.46437	2.83149	2.48897	-6.27048	2.55387	-5.7247	2.5247	-6.12662	2.41799	-6.20273	2.52934	-5.96665	2.39539	NP_002371	MATN2	NP_002371.3_MATN2	NP_002371.3	MATN2	2	83	34	34	NP_002371.3	HOMO SAPIENS	110715	36.9
NP_001166.3	3.34173e-22	7.20256e-21	6.2974	6.56403	-4.20944	2.2138	-4.318	2.15278	-4.17603	2.15973	-4.26562	2.23256	-3.93241	2.12927	-4.29909	1.96556	-3.99074	2.15566	-4.16528	2.01325	-4.13774	-4.54009	-4.35472	2.08187	2.20836	2.18497	-4.69	2.39444	-4.39266	2.03275	-4.46024	1.90575	-4.39871	2.16757	-4.50741	2.05499	NP_001166	ARHGDIB	NP_001166.3_ARHGDIB	NP_001166.3	ARHGDIB	2	59	17	17	NP_001166.3	HOMO SAPIENS	23044.6	68.6
NP_005964.3	4.20229e-22	2.51021e-20	-5.90903	-4.65854	2.06639	-3.85662	2.06445	-3.6765	2.06865	-3.83233	2.2175	-3.81762	2.05529	-3.83865	2.06129	-4.10145	2.02659	-3.91815	2.05306	-3.61772	1.61813	1.82622	1.71897	-3.03667	-2.85203	-3.12862	1.64336	-2.97696	1.58285	-2.91454	1.80856	-2.80295	1.94602	-2.87885	1.61813	-2.91544	NP_005964	PRCC	NP_005964.3_PRCC	NP_005964.3	PRCC	2	55	18	18	NP_005964.3	HOMO SAPIENS	52416.8	53.1
NP_002214.2	4.83485e-22	4.4735e-20	5.50804	5.65318	-3.80781	1.92664	-3.52374	2.02697	-3.44991	1.8804	-3.52337	2.00998	-3.49017	2.07307	-3.54896	1.9315	-3.58479	1.96924	-3.34879	1.96897	-3.56702	-3.84969	-3.84067	1.87748	1.98581	2.11847	-3.96978	1.90084	-3.49108	2.01728	-3.57083	2.08074	-3.39827	1.89164	-3.55729	2.10857	NP_002214	ITPR2	NP_002214.2_ITPR2	NP_002214.2	ITPR2	2	132	72	72	NP_002214.2	HOMO SAPIENS	311253	32.6
NP_000058.1	5.68304e-22	1.92372e-20	7.20936	6.60428	-4.64785	2.27056	-4.71513	2.21918	-5.0732	2.41863	-5.00478	2.34048	-5.07141	2.37725	-5.0965	2.20742	-4.89006	2.37936	-4.65339	2.30962	-4.45553	-4.58145	-4.21066	2.10231	2.13303	2.30847	-4.42992	2.33619	-4.00627	2.11629	-4.34782	2.16346	-4.73112	2.1553	-4.56903	2.18737	NP_000058	CA2	NP_000058.1_CA2	NP_000058.1	CA2	2	120	20	20	NP_000058.1	HOMO SAPIENS	29302.5	75.7
NP_001158089.1	6.51949e-22	2.68259e-16	5.8397	6.17261	-4.03468	2.0602	-3.80741	2.06191	-3.83072	2.10523	-3.81903	2.04371	-3.64925	2.08299	-3.76643	2.01325	-3.63476	2.19633	-3.49966	2.11204	-3.83292	-4.32692	-3.42484	2.36218	2.26656	2.14064	-4.32131	2.23808	-3.56226	2.3174	-4.84377	1.84849	-3.95981	2.2994	-3.40164	2.23464	NP_001158089	GPC3	NP_001158089.1_GPC3	NP_001158089.1	GPC3	2	17	10	10	NP_001158089.1	HOMO SAPIENS	69496.9	17.7
NP_085134.1	6.51949e-22	8.0594e-18	6.35228	6.55612	-4.41178	2.08024	-4.17302	2.21219	-4.10503	2.17677	-4.33953	2.07406	-4.11694	2.25492	-3.96815	2.15292	-4.38107	2.29123	-4.02624	2.05413	-4.49444	-4.42555	-4.09278	2.29502	2.10222	2.20397	-4.4785	2.15837	-3.88086	2.25243	-4.0734	2.22391	-3.9114	2.19823	-5.13326	2.52461	NP_085134	SLC25A21	NP_085134.1_SLC25A21	NP_085134.1	SLC25A21	2	17	10	9	NP_085134.1	HOMO SAPIENS	33473.6	39.1
NP_057479.2	6.51949e-22	9.54005e-17	4.12019	3.69478	-2.36072	1.68289	-2.45527	1.71244	-2.51401	1.69304	-2.47313	1.59517	-2.58025	1.61679	-2.55298	1.58062	-2.43254	1.54557	-2.54117	1.62491	-2.34126	-2.59297	-1.91542	1.47746	1.66397	1.47248	-2.4779	1.56972	-2.2709	1.53462	-1.85154	1.52715	-2.05897	1.35511	-2.04617	1.40256	NP_057479	HACD3	NP_057479.2_HACD3	NP_057479.2	HACD3	2	64	15	15	NP_057479.2	HOMO SAPIENS	43387	34.8
NP_004049.2	6.51949e-22	1.26606e-18	-4.88987	-3.92934	1.82113	-3.19548	1.8186	-3.18374	1.82984	-2.90917	1.80788	-3.01835	1.92803	-3.01206	1.85643	-2.95005	1.84236	-3.19282	1.72468	-3.0284	1.63759	1.57487	1.53889	-2.8206	-2.34189	-2.26414	1.66908	-2.36992	1.56251	-2.28646	1.54075	-2.25891	1.5523	-2.26568	1.59219	-2.159	NP_004049	CAPS	NP_004049.2_CAPS	NP_004049.2	CAPS	2	98	10	10	NP_004049.2	HOMO SAPIENS	30524.6	37
NP_066979.2	6.51949e-22	2.08585e-18	-9.80945	-6.79573	2.74702	-7.17899	2.71687	-7.1503	2.83351	-7.05831	2.75956	-7.05517	2.72342	-7.12514	2.87447	-7.24226	2.93528	-6.64661	2.99379	-6.43491	2.44179	2.48798	2.16754	-4.63968	-3.80385	-4.6201	2.33214	-4.78582	2.24378	-4.02529	2.16234	-4.69598	2.23647	-4.90232	2.25695	-4.56384	NP_066979	TMX4	NP_066979.2_TMX4	NP_066979.2	TMX4	2	28	10	10	NP_066979.2	HOMO SAPIENS	39293.8	43.2
NP_872313.2	6.51949e-22	1.42452e-19	-7.64592	-6.86762	2.33926	-5.01527	2.38908	-5.33651	2.28488	-5.30736	2.3715	-5.2037	2.4498	-4.88345	2.30714	-5.4879	2.49187	-5.42643	2.37847	-5.49472	2.35099	2.07438	2.40001	-4.66888	-4.40987	-4.69294	2.18352	-4.66932	2.57256	-4.55745	1.9838	-4.42873	2.36233	-4.14199	2.458	-4.98619	NP_872313	KRT80	NP_872313.2_KRT80	NP_872313.2	KRT80	2	33	18	18	NP_872313.2	HOMO SAPIENS	51037.9	44
NP_001305968.1	6.51949e-22	4.62482e-18	-6.3856	-7.17982	2.30553	-4.34078	2.02978	-4.15528	2.05897	-4.15595	2.19286	-4.43815	2.14437	-4.13952	1.82806	-4.22068	2.09842	-4.43334	2.18618	-4.35694	2.23425	2.06801	2.37709	-5.49812	-4.15993	-5.19643	2.09206	-4.79808	2.14888	-4.86376	2.36733	-4.55281	2.38169	-4.89006	2.57798	-5.23203	NP_001305968	FABP7	NP_001305968.1_FABP7	NP_001305968.1	FABP7	2	29	7	7	NP_001305968.1	HOMO SAPIENS	18943.2	46.3
NP_277055.1	6.51949e-22	1.89842e-15	9.31168	4.262	-6.53643	2.53435	-7.12313	2.59312	-6.42541	2.5106	-6.76339	2.70134	-7.01534	2.70458	-6.57786	2.47995	-6.96662	2.66746	-6.59108	2.30281	-2.92496	-2.99703	-2.85513	1.73148	1.74272	1.49465	-2.87516	1.3919	-1.83706	1.66766	-2.56571	1.33944	-2.43978	1.83339	-2.69796	1.70199	NP_277055	C19orf33	NP_277055.1_C19orf33	NP_277055.1	C19orf33	2	13	5	5	NP_277055.1	HOMO SAPIENS	10896.9	41.5
NP_036425.1	6.51949e-22	4.95715e-19	-5.37435	-4.44133	1.89164	-3.53941	2.1653	-3.36896	1.97506	-3.27707	2.02963	-3.22744	2.00438	-3.35592	1.91316	-3.2941	2.10466	-3.50125	2.10039	-3.24641	1.55976	1.76895	1.69605	-2.75636	-2.62949	-2.65363	1.7491	-2.93403	1.88112	-2.77222	1.73913	-2.88886	1.66202	-2.77154	1.77702	-2.29138	NP_036425	PXDN	NP_036425.1_PXDN	NP_036425.1	PXDN	2	105	52	51	NP_036425.1	HOMO SAPIENS	167896	54.4
NP_001317601.1	6.80084e-22	7.04287e-18	4.19479	4.67289	-2.61825	1.67955	-2.48679	1.64953	-2.54951	1.63854	-2.661	1.63227	-2.53252	1.73252	-2.54668	1.55337	-2.38882	1.63369	-2.62696	1.62832	-2.88604	-2.88568	-2.74053	1.71105	1.84886	1.62448	-3.58109	1.9223	-2.73864	1.77905	-2.84014	1.69259	-2.70442	1.72302	-2.90874	1.79654	NP_001317601	LIMCH1	NP_001317601.1_LIMCH1	NP_001317601.1	LIMCH1	2	98	47	47	NP_001317601.1	HOMO SAPIENS	165920	35.9
NP_057452.1	6.80084e-22	7.06346e-21	5.94963	7.2408	-4.08067	1.92998	-3.80741	1.92911	-4.01145	2.05754	-3.88679	2.06394	-3.84332	2.10282	-4.19508	1.98259	-3.84397	1.93196	-3.75703	2.17336	-5.19488	-5.08413	-4.74435	2.2337	2.32819	2.26414	-5.3159	2.32393	-4.70449	2.18745	-4.92973	2.37344	-4.7053	2.21049	-4.99707	2.3292	NP_057452	ISYNA1	NP_057452.1_ISYNA1	NP_057452.1	ISYNA1	2	106	24	24	NP_057452.1	HOMO SAPIENS	61580.2	52.1
NP_001138397.1	6.80084e-22	9.21065e-20	5.32005	5.08163	-3.3326	1.94667	-3.37245	2.01299	-3.41763	1.84974	-3.2893	1.95602	-3.49972	2.07307	-3.39767	1.9315	-3.25067	2.0133	-3.09142	2.12567	-3.16816	-3.4329	-2.92716	2.00887	2.04059	2.0773	-2.7094	1.96829	-3.08774	2.01419	-2.94263	1.96939	-3.09168	2.0388	-3.1714	2.00456	NP_001138397	MX1	NP_001138397.1_MX1	NP_001138397.1	M	2	252	29	29	NP_001138397.1	HOMO SAPIENS	75918.3	56.3
NP_004035.2	6.80084e-22	1.06209e-20	4.24814	5.54467	-2.46189	1.65951	-2.69481	1.63206	-2.53015	1.65897	-2.63945	1.66262	-2.50071	1.70606	-2.65384	1.60106	-2.48562	1.73876	-2.68021	1.67941	-3.43082	-3.58244	-3.53617	1.85704	2.06113	1.95381	-3.93834	2.07866	-3.53853	1.86877	-3.72623	1.90894	-3.48218	1.94069	-3.63187	1.82176	NP_004035	ATIC	NP_004035.2_ATIC	NP_004035.2	ATIC	2	245	37	37	NP_004035.2	HOMO SAPIENS	65128.2	81.5
NP_003245.1	6.84764e-22	8.8302e-17	6.23826	6.27363	-4.00096	2.03015	-4.0627	2.36247	-4.05985	2.1427	-4.16706	2.18198	-4.14557	2.1425	-3.77904	2.09501	-3.88769	2.34885	-4.2274	2.27215	-4.53011	-3.89105	-4.02075	1.86288	2.32819	1.97914	-3.60109	2.50481	-4.57908	2.19674	-4.09654	2.0012	-3.63709	2.13691	-4.8252	1.99826	NP_003245	TIMP1	NP_003245.1_TIMP1	NP_003245.1	TIMP1	2	13	7	7	NP_003245.1	HOMO SAPIENS	23855.1	54.1
NP_112196.3	6.84764e-22	1.20074e-17	-7.63983	-5.8605	2.4343	-5.02529	2.29453	-5.06742	2.40429	-5.51175	2.41462	-5.24417	2.53889	-4.92643	2.22519	-5.34483	2.60428	-5.18917	2.44651	-5.44702	2.08833	2.18255	2.03329	-4.72144	-3.84836	-3.77461	1.94631	-3.49815	2.06076	-3.85821	1.9309	-3.52835	1.7782	-3.90591	1.97483	-3.75382	NP_112196	TRMT1L	NP_112196.3_TRMT1L	NP_112196.3	TRMT1L	2	76	30	30	NP_112196.3	HOMO SAPIENS	82944	57.8
NP_003376.2	6.84764e-22	4.82372e-18	-8.00464	-7.29827	2.46802	-5.43599	2.42375	-5.38195	2.55919	-5.84899	2.4177	-5.53082	2.54843	-5.88857	2.18737	-5.34142	2.56369	-5.45016	2.61217	-5.37889	2.40612	2.40526	2.2101	-5.5244	-5.26582	-4.60744	2.42931	-4.65399	2.37936	-4.64099	1.97388	-4.71825	2.30101	-5.69638	2.37045	-4.80338	NP_003376	VSNL1	NP_003376.2_VSNL1	NP_003376.2	VSNL1	2	23	11	11	NP_003376.2	HOMO SAPIENS	22313.1	61.7
NP_001176.1	6.84764e-22	8.15523e-18	-4.88854	-4.66622	1.76594	-3.15208	1.86588	-3.12083	1.98797	-2.96367	1.82328	-3.0858	1.94075	-3.13109	1.67047	-2.93301	1.85797	-2.95217	1.89035	-2.96708	1.85161	1.72122	1.75826	-3.39289	-2.99926	-2.4478	1.86057	-2.99842	1.71504	-2.84647	1.62671	-3.12111	1.73625	-2.83899	1.78027	-2.63493	NP_001176	AZGP1	NP_001176.1_AZGP1	NP_001176.1	AZGP1	2	90	16	16	NP_001176.1	HOMO SAPIENS	34486.3	57
NP_127492.1	6.84764e-22	3.64842e-21	-4.18905	-4.36119	1.75981	-2.52433	1.557	-2.37295	1.69429	-2.48676	1.59537	-2.50236	1.68305	-2.58555	1.60428	-2.57192	1.70184	-2.63356	1.69806	-2.54126	1.79972	1.5876	1.64039	-2.72716	-2.62606	-2.6568	1.66336	-2.57533	1.72859	-2.6794	1.61679	-2.85704	1.6588	-2.73169	1.71217	-2.62862	NP_127492	GTF2I	NP_127492.1_GTF2I	NP_127492.1	GTF2I	2	252	60	60	NP_127492.1	HOMO SAPIENS	112928	67.9
NP_001304712.1	6.84764e-22	5.10733e-20	4.88011	4.10477	-2.91257	1.86988	-2.99423	1.674	-2.9271	1.79524	-3.13838	1.85822	-3.13384	1.80856	-3.25268	1.82589	-3.11327	1.85739	-3.00267	1.87699	-2.5488	-2.52298	-2.61611	1.59133	1.55783	1.56115	-2.7094	1.66477	-2.4946	1.65838	-2.41031	1.43807	-2.40751	1.74448	-2.50988	1.40256	NP_001304712	TSTA3	NP_001304712.1_TSTA3	NP_001304712.1	TSTA3	2	192	17	17	NP_001304712.1	HOMO SAPIENS	36808	82.2
NP_000273.2	8.61107e-22	2.53036e-20	5.72186	5.95567	-3.51348	2.08358	-3.55211	1.97455	-3.70809	1.96215	-3.60036	2.00324	-3.90059	2.18548	-3.8799	1.96897	-3.70658	2.16922	-3.54995	2.01666	-4.03397	-4.06285	-3.70315	2.06727	2.00293	2.02664	-3.59538	2.13078	-3.81647	2.04204	-3.85187	2.22709	-3.70486	2.10932	-4.22205	2.04869	NP_000273	PCCA	NP_000273.2_PCCA	NP_000273.2	PCCA	2	54	33	32	NP_000273.2	HOMO SAPIENS	80685.1	57.1
NP_001269325.1	8.62797e-22	1.16262e-16	-6.61785	-6.76624	2.28714	-4.30071	2.28192	-4.35448	2.26229	-3.99925	2.33762	-4.57305	2.25891	-4.41395	2.11803	-4.36034	2.35447	-4.36894	2.52934	-4.14233	2.38342	2.00438	2.27886	-4.64844	-3.71141	-4.93993	2.25497	-4.87779	2.51832	-3.98197	2.10944	-4.27602	2.19129	-4.41178	2.23425	-5.30767	NP_001269325	HPCAL4	NP_001269325.1_HPCAL4	NP_001269325.1	HPCAL4	2	8	2	2	NP_001269325.1	HOMO SAPIENS	22373.2	9.4
NP_001350066.1	8.63947e-22	4.88204e-20	4.18597	4.4872	-2.38831	1.54599	-2.53092	1.64604	-2.53337	1.60447	-2.63021	1.64913	-2.69478	1.62671	-2.65699	1.58744	-2.48562	1.67097	-2.59146	1.64535	-2.80822	-2.71705	-2.59319	1.58549	1.67082	1.84297	-3.10952	1.66477	-2.83354	1.62125	-2.85005	1.58442	-2.75928	1.65557	-2.91523	1.68623	NP_001350066	MTDH	NP_001350066.1_MTDH	NP_001350066.1	MTDH	2	186	35	35	NP_001350066.1	HOMO SAPIENS	66964.1	64.5
NP_006315.1	8.70742e-22	2.24717e-16	-6.05268	-4.15672	1.94376	-3.97349	2.11488	-4.09587	2.13965	-3.94816	1.8664	-3.75017	2.1571	-4.10315	1.95728	-4.00607	2.22644	-4.21303	2.03235	-3.89365	1.6538	1.79758	1.79755	-3.11842	-2.36243	-2.53647	1.56047	-2.04493	1.4405	-2.69178	1.64324	-2.50071	1.58457	-2.64278	1.30034	-2.57819	NP_006315	CFDP1	NP_006315.1_CFDP1	NP_006315.1	CFDP1	2	28	14	14	NP_006315.1	HOMO SAPIENS	33592.3	42.4
NP_001317969.1	8.70799e-22	4.52125e-20	7.50857	6.72128	-5.12613	2.4108	-5.42114	2.30655	-5.15388	2.26874	-5.00478	2.32362	-5.39911	2.33427	-5.06498	2.54467	-5.14924	2.4946	-4.71552	2.3505	-4.59821	-4.88369	-4.21393	2.14319	2.39324	2.22614	-4.6014	2.27181	-4.46045	2.00181	-4.52306	2.43708	-4.14053	2.13998	-4.39392	2.34181	NP_001317969	INPP4B	NP_001317969.1_INPP4B	NP_001317969.1	INPP4B	2	66	26	26	NP_001317969.1	HOMO SAPIENS	106985	36.9
NP_149129.2	9.12334e-22	2.38124e-16	-6.91232	-5.10801	2.22275	-4.56784	2.23464	-4.59912	2.17192	-4.81	2.43001	-4.99123	2.32572	-4.47015	1.9888	-4.68056	2.36384	-4.5079	2.34888	-4.58517	1.82242	2.28436	2.16754	-3.38997	-2.91709	-2.72013	1.80912	-3.7189	1.94891	-2.57111	1.75235	-3.50608	1.90084	-3.14865	2.01699	-3.18965	NP_149129	CALD1	NP_149129.2_CALD1	NP_149129.2	CALD1	2	99	28	28	NP_149129.2	HOMO SAPIENS	93286.5	34.4
NP_001159709.1	9.18979e-22	6.51895e-17	6.17338	5.45127	-4.05001	2.28392	-4.24551	2.1388	-3.80168	2.11885	-4.1763	2.18872	-4.10103	2.05654	-3.92718	1.82589	-4.17497	2.0777	-4.09428	2.12567	-3.98533	-3.32791	-3.11052	2.08479	1.72902	2.21347	-3.5868	1.75981	-3.5182	1.60269	-3.8651	1.88348	-3.51122	2.21969	-2.99954	2.21258	NP_001159709	GSDMD	NP_001159709.1_GSDMD	NP_001159709.1	GSDMD	2	44	13	13	NP_001159709.1	HOMO SAPIENS	53313.6	44.6
NP_000215.1	9.18979e-22	2.3593e-20	3.76879	3.9197	-2.2902	1.48922	-2.08021	1.61109	-2.21388	1.53975	-2.31914	1.52098	-2.16028	1.52422	-2.23149	1.60447	-2.27641	1.54557	-2.18322	1.56019	-2.35423	-2.41799	-2.37381	1.56213	1.53387	1.67514	-2.44074	1.49614	-2.47426	1.58722	-2.16564	1.55578	-2.36556	1.61265	-2.17912	1.56331	NP_000215	KRT18	NP_000215.1_KRT18	NP_000215.1	KRT18	2	782	44	44	NP_000215.1	HOMO SAPIENS	48057	83.2
NP_060101.3	9.4139e-22	3.51916e-21	7.12973	7.86622	-5.00963	2.26388	-5.13117	2.21219	-4.59557	2.3539	-4.78611	2.42817	-4.85506	2.31112	-4.47559	2.25512	-4.91816	2.40647	-4.66819	2.36753	-5.78506	-5.68545	-5.6022	2.23662	2.55074	2.42563	-5.46166	2.38524	-5.14511	2.35144	-5.48189	2.25254	-5.60247	2.36378	-5.20136	2.39854	NP_060101	DDX60	NP_060101.3_DDX60	NP_060101.3	DDX60	2	132	57	57	NP_060101.3	HOMO SAPIENS	199846	39.8
NP_000161.2	9.66451e-22	6.35453e-18	-6.87188	-5.83848	2.33312	-4.44763	2.34811	-4.63756	2.41074	-4.78616	2.29142	-4.63712	2.35435	-4.39742	2.14009	-4.30243	2.34823	-4.81295	2.04714	-4.68056	2.23101	2.13801	2.04967	-3.81043	-3.28343	-3.53712	2.11493	-3.54414	2.05737	-4.30684	1.81517	-3.96741	2.20742	-4.12972	2.00402	-3.51113	NP_000161	GLDC	NP_000161.2_GLDC	NP_000161.2	GLDC	2	52	20	19	NP_000161.2	HOMO SAPIENS	114325	28.9
NP_078881.3	9.66451e-22	2.18253e-21	-6.56746	-6.99598	2.11851	-4.39421	2.2504	-4.23916	2.34297	-4.07079	2.26062	-4.63038	2.30663	-4.32468	2.05499	-4.51023	2.38258	-4.29437	2.18618	-4.17299	2.14345	2.31618	2.29523	-4.90247	-4.72486	-4.83227	2.1778	-4.41485	2.4607	-4.76475	2.3012	-4.82006	2.30424	-4.52829	2.25371	-4.72774	NP_078881	ARHGAP10	NP_078881.3_ARHGAP10	NP_078881.3	ARHGAP10	2	60	26	24	NP_078881.3	HOMO SAPIENS	90000.6	46.8
NP_006624.2	9.66451e-22	1.69217e-18	5.30202	4.87478	-3.16704	1.87655	-3.60569	1.88019	-3.32727	1.95875	-3.54185	2.03022	-3.24201	1.91106	-3.39452	1.87018	-3.36309	1.92857	-3.4967	1.82249	-2.85686	-3.0543	-2.97955	1.81616	1.90364	1.79548	-3.66397	1.89471	-2.94878	1.68313	-3.10795	1.76895	-2.84319	1.73835	-3.19086	1.75242	NP_006624	IQGAP2	NP_006624.2_IQGAP2	NP_006624.2	IQGAP2	2	155	68	68	NP_006624.2	HOMO SAPIENS	181146	54.6
NP_001307520.1	1.02047e-21	5.84117e-18	5.72462	5.42246	-3.4583	2.0001	-3.86099	2.04444	-3.80813	2.07798	-3.5788	2.155	-3.73197	1.87469	-3.60884	2.00985	-3.65661	1.98619	-3.95228	1.99281	-3.54108	-3.64289	-3.32989	1.80448	2.08852	1.94431	-4.1927	1.98055	-3.25044	1.96159	-3.18399	1.83258	-3.20787	1.94989	-3.50216	1.96674	NP_001307520	ADD3	NP_001307520.1_ADD3	NP_001307520.1	ADD3	2	51	22	22	NP_001307520.1	HOMO SAPIENS	79495.5	40.5
NP_000469.3	1.0726e-21	4.62482e-18	-6.11594	-5.89952	2.05107	-4.24395	2.12748	-3.93511	2.01379	-4.00266	2.23906	-3.9053	2.09665	-3.69978	2.00771	-4.10145	2.08593	-4.24353	2.17139	-4.00266	2.39315	2.14755	2.07586	-3.73452	-4.50916	-3.36929	2.09778	-3.57174	2.10143	-3.99744	2.00033	-3.79878	2.06865	-3.81087	1.93916	-3.58047	NP_000469	ALPL	NP_000469.3_ALPL	NP_000469.3	ALPL	2	27	14	14	NP_000469.3	HOMO SAPIENS	57646.1	35.4
NP_001019386.1	1.07318e-21	4.83481e-15	-6.34438	-5.11705	2.27794	-4.10705	2.13379	-4.35099	2.4656	-4.14573	2.17747	-4.25604	2.18255	-4.11307	1.93837	-3.84596	2.23269	-4.12829	2.25718	-4.14233	1.43654	1.89939	1.84994	-4.1433	-3.36561	-3.68912	1.90344	-3.10572	2.12854	-3.31676	1.37213	-3.07975	1.89438	-2.52627	2.01699	-3.20856	NP_001019386	FBLIM1	NP_001019386.1_FBLIM1	NP_001019386.1	FBLIM1	2	22	9	9	NP_001019386.1	HOMO SAPIENS	41446.4	26.4
NP_001138350.1	1.07318e-21	4.53272e-19	6.14631	5.82907	-3.84766	2.28392	-4.07216	2.0025	-3.80813	2.18358	-3.94839	2.20896	-3.98649	2.17887	-4.25181	2.10182	-4.26241	2.1116	-3.83395	2.0882	-3.63512	-4.02786	-3.70642	1.68769	2.04059	2.24514	-3.84688	2.03574	-3.36906	2.02966	-3.80889	1.88667	-4.09535	2.03267	-4.07937	2.10542	NP_001138350	IMPA1	NP_001138350.1_IMPA1	NP_001138350.1	IMPA1	2	46	16	16	NP_001138350.1	HOMO SAPIENS	37093.3	46.7
NP_001341530.1	1.07318e-21	6.06114e-20	4.40273	5.07847	-2.74702	1.66619	-2.84295	1.61808	-2.78187	1.76458	-2.76572	1.57156	-2.63115	1.76889	-2.5908	1.65216	-2.60116	1.66759	-2.84884	1.70326	-3.38542	-3.04475	-3.02866	1.85704	1.90364	1.83347	-3.04378	1.97135	-3.55548	1.81617	-3.04182	1.93121	-3.295	1.90697	-3.20383	1.80915	NP_001341530	IVD	NP_001341530.1_IVD	NP_001341530.1	IVD	2	88	18	18	NP_001341530.1	HOMO SAPIENS	54154.7	46.6
NP_064575.1	1.07318e-21	2.15454e-19	6.7244	5.58628	-4.56201	2.26388	-4.41886	2.14928	-4.47617	2.25512	-4.56744	2.26966	-4.59417	2.14581	-4.16041	2.21764	-4.32174	2.13532	-4.82202	2.43566	-3.2395	-3.46472	-3.69333	1.9242	2.28711	2.2673	-3.58966	2.09399	-3.8063	1.76976	-3.65349	1.74668	-3.53382	2.048	-3.5962	1.97619	NP_064575	OLFML3	NP_064575.1_OLFML3	NP_064575.1	OLFML3	2	58	18	18	NP_064575.1	HOMO SAPIENS	46408.8	47.7
NP_055368.1	1.08924e-21	7.53049e-19	-9.14955	-5.88311	2.67037	-6.92188	2.48994	-6.12284	2.55919	-6.21008	2.39614	-6.71456	2.62797	-6.77136	2.56874	-6.41107	2.80726	-6.79914	2.60921	-6.51667	1.94889	2.16028	1.8925	-4.14038	-3.78673	-4.00261	1.98632	-3.63918	2.16244	-4.15214	2.02017	-3.73833	1.76852	-4.15425	2.12075	-3.39136	NP_055368	TFCP2L1	NP_055368.1_TFCP2L1	NP_055368.1	TFCP2L1	2	21	10	10	NP_055368.1	HOMO SAPIENS	55139.2	28.6
NP_005546.2	1.09013e-21	6.84605e-13	-10.6318	-9.69857	2.83593	-8.4111	2.65384	-7.69898	2.71087	-7.57269	2.94743	-8.00283	2.69478	-7.69052	2.82088	-7.8929	2.72919	-8.22269	2.86659	-7.30358	2.86334	2.61842	2.31815	-10.2342	-7.91927	-6.40291	2.82086	-6.92579	2.71152	-5.99307	2.26483	-7.02488	2.37524	-6.54869	2.8374	-5.73002	NP_005546	KRT6B	NP_005546.2_KRT6B	NP_005546.2	KRT6B	2	17	4	4	NP_005546.2	HOMO SAPIENS	60351.2	8.1
NP_036561.1	1.09013e-21	9.82727e-18	5.8529	5.37709	-3.74956	1.98006	-3.78849	1.88019	-4.15344	2.03369	-3.80979	2.14151	-3.92286	2.05323	-3.86099	1.75095	-3.74405	2.06415	-3.99961	1.89062	-3.54108	-3.77333	-4.09606	1.57965	2.0132	2.01397	-3.73828	1.99281	-3.19959	1.83164	-3.34931	1.62578	-3.23691	1.78127	-3.34327	1.90055	NP_036561	SEC14L2	NP_036561.1_SEC14L2	NP_036561.1	SEC14L2	2	47	18	18	NP_036561.1	HOMO SAPIENS	46657.9	53.8
NP_079533.2	1.11536e-21	9.12623e-15	11.6669	9.89108	-8.73772	2.77476	-8.61709	2.83775	-9.04915	2.80016	-8.60207	2.73506	-8.65066	2.89304	-8.33028	2.96026	-9.04317	2.88099	-9.64995	2.77291	-7.74692	-7.7121	-7.37356	2.70964	2.96502	2.62513	-4.68714	2.49868	-7.85663	2.87741	-8.11703	2.27163	-7.14831	2.75928	-7.4194	2.36072	NP_079533	SLC44A4	NP_079533.2_SLC44A4	NP_079533.2	SLC44A4	2	14	8	8	NP_079533.2	HOMO SAPIENS	80792.8	9.4
NP_055873.1	1.16506e-21	6.06114e-20	4.31494	4.14776	-2.49562	1.74299	-2.87447	1.66701	-2.62051	1.64876	-2.7072	1.70646	-2.66297	1.673	-2.62862	1.57041	-2.68547	1.65742	-2.57076	1.60788	-2.51637	-2.3639	-2.61938	1.51833	1.65028	1.70048	-2.82372	1.60345	-2.56917	1.60269	-2.62192	1.53351	-2.38492	1.55439	-2.59095	1.52864	NP_055873	VWA8	NP_055873.1_VWA8	NP_055873.1	VWA8	2	230	92	92	NP_055873.1	HOMO SAPIENS	215848	54.8
NP_001257856.1	1.19035e-21	6.52457e-15	8.85153	6.99398	-6.11334	2.60447	-6.58101	2.56866	-6.1866	2.64346	-5.74395	2.77216	-6.29313	2.72772	-6.19649	2.44929	-6.18908	2.58611	-6.67687	2.47995	-5.14948	-4.01195	-4.81966	2.09939	2.44118	2.07097	-3.37245	2.62132	-5.39254	2.22458	-4.61233	2.17937	-4.82148	2.40364	-5.62292	2.10857	NP_001257856	IFIT1	NP_001257856.1_IFIT1	NP_001257856.1	IFIT1	2	59	24	24	NP_001257856.1	HOMO SAPIENS	55888.9	59.4
NP_001538.4	1.19206e-21	4.31144e-15	7.86867	8.03989	-5.2549	2.44753	-4.97358	2.41139	-5.78642	2.50038	-5.23885	2.42479	-5.52637	2.38386	-5.63546	2.42203	-5.54581	2.39631	-5.37522	2.62643	-5.7202	-5.5041	-6.51244	2.42349	2.63291	2.31797	-3.83831	2.68877	-5.77893	2.61752	-6.43411	2.5198	-5.05061	2.39444	-5.38296	2.50255	NP_001538	IFIT2	NP_001538.4_IFIT2	NP_001538.4	IFIT2	2	44	21	21	NP_001538.4	HOMO SAPIENS	55315.9	48.5
NP_001186170.1	1.19206e-21	6.27093e-19	6.8046	7.22224	-4.36273	2.28726	-4.79708	2.3415	-4.32126	2.2449	-4.46273	1.96614	-4.58145	2.39378	-4.54808	2.15973	-4.79638	2.34885	-4.66523	2.15973	-4.47823	-4.97914	-4.79674	1.98551	2.38297	2.25147	-5.65315	2.56306	-4.73838	2.25862	-4.93965	2.19528	-5.18616	2.19209	-4.86087	2.31659	NP_001186170	KYNU	NP_001186170.1_KYNU	NP_001186170.1	KYNU	2	43	18	18	NP_001186170.1	HOMO SAPIENS	52864.1	47.9
NP_056991.2	1.24443e-21	2.13634e-18	5.55156	6.44737	-3.55947	1.91662	-3.39452	1.99551	-3.39182	1.91106	-3.625	2.0201	-3.39472	2.10613	-3.74752	1.98941	-3.82836	1.95229	-3.64166	1.93831	-3.83941	-4.05649	-3.89633	2.09063	2.12619	2.1438	-4.90435	2.34845	-4.2198	2.0111	-4.49661	2.19846	-4.32449	2.14917	-4.62415	2.14955	NP_056991	LAP3	NP_056991.2_LAP3	NP_056991.2	LAP3	2	173	32	31	NP_056991.2	HOMO SAPIENS	56564.7	78.6
NP_001128715.1	1.34887e-21	2.51021e-20	-5.32609	-4.55198	2.0572	-3.22887	1.95098	-3.46681	1.91375	-3.2907	1.98959	-3.35559	1.98211	-3.27988	1.68938	-3.63476	1.97663	-3.45041	1.88443	-3.45762	1.73163	1.7085	1.74516	-3.01915	-2.87943	-2.80246	1.75196	-2.70103	1.72182	-2.69178	1.64324	-3.06066	1.78788	-2.64584	1.77378	-2.75154	NP_001128715	TCOF1	NP_001128715.1_TCOF1	NP_001128715.1	TCOF1	2	165	58	58	NP_001128715.1	HOMO SAPIENS	152332	44.7
NP_057216.2	1.41256e-21	3.7296e-19	-7.28147	-6.62417	2.20742	-5.01861	2.44897	-4.77386	2.3591	-4.66693	2.37766	-5.04856	2.25891	-4.89998	2.19997	-4.90198	2.3576	-4.84684	2.45538	-5.42999	2.20182	2.243	2.18718	-5.00174	-4.08118	-4.6011	1.90344	-4.53135	1.89806	-4.13048	2.0896	-4.6928	2.1332	-4.67238	1.9424	-4.68361	NP_057216	MYEF2	NP_057216.2_MYEF2	NP_057216.2	MYEF2	2	51	22	22	NP_057216.2	HOMO SAPIENS	64406.9	52.1
NP_001822.3	1.41736e-21	2.08532e-18	5.44028	5.80333	-3.48283	2.02681	-3.48907	2.04095	-3.56609	2.07457	-3.17842	1.96277	-3.73197	1.8813	-3.39767	1.86677	-3.42554	1.94213	-3.56474	1.89062	-3.49568	-3.54426	-4.03712	1.92712	2.36585	2.32113	-3.93548	2.09399	-3.76901	1.82855	-3.59067	1.66077	-3.76618	1.83032	-4.08261	2.17791	NP_001822	CLU	NP_001822.3_CLU	NP_001822.3	CLU	2	51	16	16	NP_001822.3	HOMO SAPIENS	53064.2	35.1
NP_055129.2	1.42824e-21	8.53382e-20	6.59582	6.88083	-4.41178	2.16371	-4.44092	2.15627	-4.34708	2.28577	-4.1301	2.21233	-4.67689	2.27145	-4.67416	2.12907	-4.47162	2.1116	-4.10019	2.18358	-4.18638	-4.67053	-4.47259	2.04683	2.44802	2.3053	-4.96437	2.34232	-4.49435	2.20602	-4.58918	2.07438	-4.70853	2.20436	-5.0295	2.30398	NP_055129	DDX58	NP_055129.2_DDX58	NP_055129.2	DDX58	2	96	38	38	NP_055129.2	HOMO SAPIENS	108081	46
NP_004326.1	1.48247e-21	1.00065e-15	9.15774	9.43935	-6.60081	2.52099	-6.76697	2.338	-6.25114	2.81038	-6.64943	2.63726	-5.96224	2.69466	-6.75121	2.53104	-6.76052	2.66746	-6.52304	2.79675	-6.93947	-6.4522	-8.75856	2.49357	2.99583	2.83096	-6.12472	2.8114	-6.63645	2.44735	-6.37129	2.54843	-6.00587	2.97696	-6.30714	2.81458	NP_004326	BST2	NP_004326.1_BST2	NP_004326.1	BST2	2	23	10	10	NP_004326.1	HOMO SAPIENS	20053.8	52.2
NP_001209.1	1.50028e-21	1.32303e-11	7.86038	4.92991	-5.7393	2.52767	-5.65753	2.49177	-5.21843	2.60599	-5.31893	2.49899	-5.36729	2.57894	-5.20366	2.46973	-5.58641	2.32852	-5.01431	2.27555	-2.65581	-4.18693	-2.52115	1.55337	1.54414	1.62131	-3.10094	2.10932	-1.7896	1.72645	-3.3956	1.64805	-4.33094	1.94989	-3.7551	1.5507	NP_001209	CA12	NP_001209.1_CA12	NP_001209.1	CA12	2	24	9	9	NP_001209.1	HOMO SAPIENS	39735.5	40.9
NP_009330.1	1.53661e-21	2.02509e-19	4.23227	5.01029	-2.48335	1.71294	-2.4206	1.85922	-2.64955	1.64876	-2.59325	1.6896	-2.47525	1.5143	-2.59395	1.73392	-2.58243	1.66081	-2.59146	1.64876	-3.29139	-3.21974	-2.93371	1.59717	1.8831	2.05197	-3.44105	1.83952	-3.18265	1.96778	-3.31625	1.60669	-3.21755	1.75368	-2.99305	1.78709	NP_009330	STAT1	NP_009330.1_STAT1	NP_009330.1	STAT1	2	99	21	21	NP_009330.1	HOMO SAPIENS	87903.7	42.5
NP_001229757.1	1.56827e-21	2.8057e-19	6.75637	5.18415	-4.26462	2.3674	-4.33691	2.1353	-4.86989	2.32325	-4.51508	2.14825	-4.68962	2.38717	-4.60482	2.15633	-4.44977	2.17261	-4.6031	2.02688	-3.3076	-3.50926	-3.379	1.58549	2.06456	1.74164	-3.22955	1.91004	-3.52159	1.88734	-3.47826	1.56851	-3.40473	2.08172	-3.27841	1.52548	NP_001229757	ELOVL5	NP_001229757.1_ELOVL5	NP_001229757.1	ELOVL5	2	33	5	5	NP_001229757.1	HOMO SAPIENS	38858.5	17.1
NP_004095.4	1.56827e-21	6.22101e-20	3.09	3.39398	-1.77207	1.24213	-1.82176	1.30005	-1.82984	1.35239	-1.85716	1.27479	-1.80713	1.32584	-1.77448	1.33536	-1.71745	1.27441	-1.75427	1.28085	-1.92619	-2.0871	-2.05294	1.28766	1.39349	1.36481	-2.22639	1.36738	-1.99636	1.41396	-1.87799	1.33307	-2.07188	1.43483	-1.98456	1.33322	NP_004095	FASN	NP_004095.4_FASN	NP_004095.4	FASN	2	1025	132	132	NP_004095.4	HOMO SAPIENS	276046	71.6
NP_001018121.1	1.6232e-21	2.20336e-21	-9.80264	-8.9512	2.71023	-6.60133	2.69481	-7.59763	2.87546	-6.78238	2.7226	-7.19682	2.6566	-6.74821	2.52776	-7.21841	2.74168	-7.24993	2.76305	-7.33424	2.59744	2.54525	2.63903	-6.523	-6.28269	-6.16225	2.42931	-6.29423	2.81659	-6.43241	2.43346	-6.73536	2.49787	-6.03363	2.56825	-6.61883	NP_001018121	PODXL	NP_001018121.1_PODXL	NP_001018121.1	PODXL	2	29	8	8	NP_001018121.1	HOMO SAPIENS	59090.7	20.9
NP_001186220.1	1.76586e-21	3.68151e-19	7.09875	6.42217	-4.93298	2.21714	-4.2266	2.45682	-4.98284	2.32665	-4.89699	2.34386	-4.90597	2.26483	-4.80969	2.32325	-4.77764	2.29462	-4.72735	2.30281	-4.15396	-3.84014	-4.69524	2.17531	2.04402	2.2198	-4.44421	2.21662	-4.31471	2.32978	-4.12299	2.08392	-4.21476	2.52627	-3.85238	2.14324	NP_001186220	HSD17B4	NP_001186220.1_HSD17B4	NP_001186220.1	HSD17B4	2	107	32	31	NP_001186220.1	HOMO SAPIENS	83822.6	55
NP_002630.2	1.81107e-21	7.52191e-20	-8.2704	-6.52332	2.45883	-6.11049	2.48364	-5.96557	2.5721	-5.94778	2.51009	-5.42291	2.53889	-5.33972	2.3292	-6.00229	2.52934	-5.65013	2.62696	-5.67526	2.19858	2.21755	2.20683	-4.15206	-4.1839	-4.48394	2.26926	-3.8446	2.29801	-4.38728	2.17556	-4.70553	2.25583	-4.27688	2.47746	-4.05325	NP_002630	SERPINB5	NP_002630.2_SERPINB5	NP_002630.2	SERPINB5	2	93	19	19	NP_002630.2	HOMO SAPIENS	42556	74.1
NP_004906.3	1.82284e-21	1.03092e-16	5.27371	3.54501	-3.33566	2.02347	-3.39452	2.02347	-3.16268	1.79183	-3.49257	1.84473	-3.36291	1.78872	-3.26529	2.08479	-3.5723	1.78621	-3.32216	1.93831	-2.20507	-2.33527	-1.97436	1.47454	1.12643	1.58964	-2.06348	1.31832	-2.03025	1.53462	-2.12597	1.52715	-1.66525	1.49001	-2.39315	1.50657	NP_004906	ABCG1	NP_004906.3_ABCG1	NP_004906.3	ABCG1	2	18	11	11	NP_004906.3	HOMO SAPIENS	76560.6	21.5
NP_006608.1	1.82284e-21	4.129e-19	-7.29074	-7.62538	2.40977	-4.71142	2.47103	-4.93112	2.51724	-4.55792	2.48237	-4.62363	2.41799	-4.91981	2.31344	-4.95649	2.3857	-4.71805	2.58555	-5.32439	2.63635	2.58025	2.35744	-4.701	-5.60478	-5.52892	2.43217	-4.77356	2.40986	-4.94111	2.32435	-5.16049	2.49142	-4.99123	2.4126	-5.65753	NP_006608	NES	NP_006608.1_NES	NP_006608.1	NES	2	167	62	62	NP_006608.1	HOMO SAPIENS	177892	52.8
NP_001005388.2	1.84934e-21	4.37431e-19	-5.23718	-5.32887	1.95909	-3.19882	1.91946	-3.57865	1.97829	-3.45421	2.01731	-3.12626	1.77531	-3.23359	1.8974	-3.21916	2.03596	-3.34873	1.81343	-3.3418	2.06887	1.89939	1.84666	-3.03667	-3.34849	-3.56245	1.85771	-3.55027	2.12515	-3.10328	1.76227	-3.40427	1.87179	-3.68517	1.88079	-3.62775	NP_001005388	NFASC	NP_001005388.2_NFASC	NP_001005388.2	NFASC	2	48	28	28	NP_001005388.2	HOMO SAPIENS	138462	27.9
NP_060909.1	1.90962e-21	2.21679e-17	4.75704	4.29627	-2.78687	1.7864	-2.96902	1.72292	-2.99164	1.96897	-3.05215	1.64913	-3.11157	1.8813	-2.90283	1.85655	-2.78227	1.87095	-2.95238	1.77139	-2.22452	-2.31299	-2.46549	1.65557	1.81804	1.55481	-2.94375	1.96215	-2.37597	1.60888	-2.7707	2.00756	-2.5721	1.87324	-2.61689	1.60743	NP_060909	IMPACT	NP_060909.1_IMPACT	NP_060909.1	IMPACT	2	30	15	15	NP_060909.1	HOMO SAPIENS	37032.3	55.3
NP_068506.2	1.96958e-21	1.92574e-19	-4.63427	-5.15072	1.83032	-2.77142	1.68938	-2.96706	1.79111	-2.81719	1.73088	-2.95764	1.84212	-2.69796	1.75872	-2.96367	1.82675	-2.62001	1.86668	-2.94323	1.91646	1.8294	1.89578	-3.77832	-3.33822	-3.15396	1.83484	-3.06893	1.97941	-3.08471	1.84493	-3.23565	1.87179	-3.12718	1.9651	-3.28105	NP_068506	SVIL	NP_068506.2_SVIL	NP_068506.2	SVIL	2	178	80	80	NP_068506.2	HOMO SAPIENS	249568	46.7
NP_110418.1	2.00397e-21	NA	7.07026	NA	-4.80728	2.12698	-5.09965	2.09337	-4.87312	2.20061	-5.10026	2.03696	-5.13822	2.09952	-4.55124	2.33006	-5.18359	2.10143	-4.67706	2.1427	NA	NA	NA	NA	NA	NA	NA	NA	NA	NA	NA	NA	NA	NA	NA	NA	NP_110418	SGPP1	NP_110418.1_SGPP1	NP_110418.1	SGPP1	2	5	4	4	NP_110418.1	HOMO SAPIENS	49734.4	10.2
NP_005919.2	2.15558e-21	4.04616e-18	-6.34341	-5.69395	2.21356	-3.90003	2.00456	-4.30206	2.03315	-4.18661	2.16515	-4.18859	2.28436	-4.43048	2.18737	-3.88003	2.32949	-4.22319	2.31043	-4.10826	2.02996	2.11574	2.17081	-3.50385	-3.43066	-3.94878	2.17495	-4.16958	1.68453	-3.917	2.06976	-3.27383	1.82338	-3.52268	2.08833	-3.62775	NP_005919	MFGE8	NP_005919.2_MFGE8	NP_005919.2	MFGE8	2	42	18	18	NP_005919.2	HOMO SAPIENS	43902.9	60.2
NP_789783.1	2.18263e-21	4.77051e-19	6.70472	6.39466	-4.42711	2.35738	-4.30539	2.2087	-4.13408	2.38116	-4.49353	2.37084	-4.12648	2.30782	-4.51657	2.10523	-4.61839	2.29462	-4.74214	2.2483	-4.10531	-3.79242	-4.15172	2.14903	2.23232	2.29897	-3.63825	2.43736	-4.40283	2.45354	-4.52306	2.28754	-4.37935	2.17677	-3.99506	2.13379	NP_789783	AGR3	NP_789783.1_AGR3	NP_789783.1	AGR3	2	78	8	8	NP_789783.1	HOMO SAPIENS	19285.1	58.4
NP_003013.1	2.22046e-21	1.13598e-18	4.25418	4.50862	-2.76848	1.63948	-2.39224	1.63905	-2.50756	1.6726	-2.69488	1.6289	-2.59297	1.5672	-2.62232	1.66579	-2.55432	1.65064	-2.75417	1.68282	-2.7239	-2.50707	-2.86167	1.63221	1.8112	1.79548	-3.20383	1.75981	-2.82676	1.78833	-2.69466	1.68305	-2.46883	1.6801	-2.8828	1.74926	NP_003013	SH3BGRL	NP_003013.1_SH3BGRL	NP_003013.1	SH3BGRL	2	105	13	13	NP_003013.1	HOMO SAPIENS	12774	85
NP_071451.2	2.38361e-21	1.66698e-19	3.84392	3.43438	-2.18903	1.61277	-2.41115	1.48528	-2.3236	1.55337	-2.2791	1.5176	-2.243	1.5672	-2.36702	1.53293	-2.47626	1.5354	-2.20984	1.44777	-1.84512	-2.11574	-2.1217	1.32562	1.5236	1.41548	-1.99203	1.45016	-2.12176	1.2871	-2.09952	1.27262	-2.02993	1.36124	-1.99104	1.52233	NP_071451	IFIH1	NP_071451.2_IFIH1	NP_071451.2	IFIH1	2	47	23	23	NP_071451.2	HOMO SAPIENS	117999	29.6
NP_002426.1	2.38361e-21	2.48051e-16	4.67032	4.75754	-3.04747	1.90661	-2.72948	1.77884	-2.8206	1.75095	-2.94127	1.75705	-2.92704	1.9309	-2.73894	1.66238	-2.94153	1.89129	-2.71571	1.82249	-2.40612	-2.97794	-2.70124	1.63221	2.03717	1.96331	-3.24099	1.93456	-2.58272	1.74811	-3.07158	1.72122	-3.59191	1.73835	-2.95738	1.75557	NP_002426	MPI	NP_002426.1_MPI	NP_002426.1	MPI	2	56	17	17	NP_002426.1	HOMO SAPIENS	47225.6	51.7
NP_006412.2	2.3882e-21	3.3523e-19	5.46326	5.4403	-3.54721	1.93666	-3.64351	1.78233	-3.61772	1.94512	-3.48025	2.07743	-3.54744	1.96726	-3.76328	1.92468	-3.44115	1.854	-3.192	1.986	-3.36273	-3.32155	-3.45758	1.87456	2.07483	2.00447	-4.09553	1.95602	-3.28433	1.89352	-3.48156	1.89939	-3.46927	1.92536	-3.39191	2.02978	NP_006412	ARFGEF1	NP_006412.2_ARFGEF1	NP_006412.2	ARFGEF1	2	199	76	76	NP_006412.2	HOMO SAPIENS	210988	51.5
NP_001245367.1	2.42688e-21	6.03341e-20	3.35476	3.31926	-1.83952	1.40908	-2.06445	1.32102	-1.95893	1.39667	-1.87564	1.41643	-1.96302	1.37543	-2.01402	1.35239	-2.02659	1.44388	-1.96726	1.41371	-1.97807	-1.98848	-1.88595	1.2935	1.44142	1.39965	-1.872	1.38271	-1.99975	1.36445	-1.89783	1.30444	-1.87825	1.33978	-2.1694	1.35844	NP_001245367	TARS1	NP_001245367.1_TARS1	NP_001245367.1	TARS	2	188	40	40	NP_001245367.1	HOMO SAPIENS	87829.5	52.9
NP_056274.3	2.51078e-21	2.49386e-18	4.12039	3.52732	-2.59986	1.71628	-2.39539	1.52721	-2.52047	1.60447	-2.4177	1.67948	-2.52934	1.673	-2.43951	1.56359	-2.67298	1.68114	-2.35184	1.59084	-2.25371	-2.11892	-1.89905	1.36066	1.44485	1.43448	-2.22925	1.35205	-2.3997	1.45108	-2.21193	1.29171	-1.97829	1.48388	-1.89701	1.41202	NP_056274	ATL3	NP_056274.3_ATL3	NP_056274.3	ATL3	2	115	30	29	NP_056274.3	HOMO SAPIENS	60997.3	65
NP_001157616.1	2.54533e-21	2.53839e-19	-3.94964	-3.68697	1.56359	-2.38409	1.55385	-2.4708	1.57166	-2.33687	1.52761	-2.34723	1.68941	-2.22516	1.51288	-2.34028	1.69559	-2.36241	1.48802	-2.52764	1.55327	1.53033	1.43411	-2.45269	-2.14673	-2.05197	1.47473	-2.08479	1.59302	-2.25243	1.36882	-2.34163	1.53616	-2.16757	1.44302	-2.06445	NP_001157616	CHAMP1	NP_001157616.1_CHAMP1	NP_001157616.1	CHAMP1	2	143	58	58	NP_001157616.1	HOMO SAPIENS	90067.4	72.5
NP_542164.2	2.56821e-21	7.14768e-19	-4.40279	-4.41589	1.78127	-2.82485	1.75557	-2.53021	1.72657	-2.75928	1.54301	-2.63389	1.8294	-2.58555	1.7272	-2.60939	1.71433	-2.83015	1.76906	-2.60258	1.78351	1.78167	1.84012	-2.85272	-2.84176	-2.71063	1.60906	-2.45269	1.64386	-2.52161	1.64655	-2.93022	1.43289	-2.8022	1.87106	-2.60656	NP_542164	OSBPL1A	NP_542164.2_OSBPL1A	NP_542164.2	OSBPL1A	2	55	31	31	NP_542164.2	HOMO SAPIENS	109837	42.5
NP_000111.1	2.56821e-21	7.74488e-20	4.99268	4.54451	-3.03214	1.8632	-3.24953	1.8068	-3.18527	1.81567	-3.22154	1.77391	-3.27383	1.9838	-3.37245	1.68623	-2.90718	1.87095	-3.10029	1.79864	-2.84064	-2.83159	-2.88132	1.57965	1.85571	1.69098	-2.96376	1.88857	-2.81659	1.9059	-2.69135	1.64487	-2.56887	1.81193	-2.59095	1.79339	NP_000111	EPHX1	NP_000111.1_EPHX1	NP_000111.1	EPH	2	130	29	29	NP_000111.1	HOMO SAPIENS	53176.1	74
NP_001005340.1	2.64913e-21	1.55276e-13	6.37362	9.13379	-4.21863	2.28058	-4.11313	2.07939	-4.39226	1.986	-4.26562	2.03696	-4.01831	2.12266	-4.36843	2.00985	-4.32486	2.34885	-3.98778	2.43566	-7.02378	-6.77354	-7.37028	2.57825	3.05062	2.57763	-3.52393	2.83593	-6.31784	2.54636	-7.22102	2.69478	-6.79654	2.58146	-6.41739	2.761	NP_001005340	GPNMB	NP_001005340.1_GPNMB	NP_001005340.1	GPNMB	2	21	10	10	NP_001005340.1	HOMO SAPIENS	64663.1	21.3
NP_005969.1	2.64913e-21	2.21228e-14	-9.01166	-8.37837	2.84206	-6.0604	2.49309	-6.46183	2.81092	-6.59843	2.69796	-6.10751	2.7266	-6.37129	2.42691	-6.29865	2.7448	-6.90082	2.26014	-6.29184	2.00402	3.49972	2.55717	-4.59004	-5.71434	-7.27373	1.71195	-6.35554	1.71504	-5.33095	2.45329	-6.34403	2.70442	-6.34941	2.53258	-5.89076	NP_005969	S100A2	NP_005969.1_S100A2	NP_005969.1	S100A2	2	5	2	2	NP_005969.1	HOMO SAPIENS	11213.6	17.5
NP_066284.2	2.64913e-21	4.2184e-19	4.90829	5.57221	-3.15171	1.93332	-3.21486	1.81379	-3.16591	1.75095	-3.03983	1.81438	-2.99703	1.90114	-2.84295	1.74073	-3.23506	1.8879	-2.8725	1.90424	-3.29787	-3.79878	-3.64421	1.93588	1.85228	1.78914	-3.97264	1.7874	-3.48769	2.14414	-3.52785	1.75622	-3.70809	2.2902	-3.71943	1.86588	NP_066284	DHRS4	NP_066284.2_DHRS4	NP_066284.2	DHRS4	2	26	6	6	NP_066284.2	HOMO SAPIENS	29821.9	40.6
NP_060283.3	2.64913e-21	2.23158e-19	5.126	4.94771	-3.13332	1.97673	-3.1077	1.88368	-3.23046	1.85996	-3.10451	1.91555	-3.04475	1.9342	-3.58363	1.8838	-3.34747	1.91162	-3.20679	1.8838	-2.792	-3.32473	-3.0614	1.80448	1.78723	1.84931	-3.44105	1.86405	-3.28094	1.83164	-2.98561	1.64487	-3.31759	1.82113	-3.05791	1.71775	NP_060283	IMPAD1	NP_060283.3_IMPAD1	NP_060283.3	IMPAD1	2	101	20	20	NP_060283.3	HOMO SAPIENS	38851.9	65.1
NP_443198.1	2.98114e-21	5.73994e-20	8.06532	7.17018	-5.48484	2.38075	-5.55982	2.5372	-5.20552	2.44247	-5.57456	2.55295	-5.93997	2.4566	-5.28876	2.36072	-5.94239	2.49799	-5.93729	2.36072	-4.89654	-5.12868	-4.92771	2.18115	2.43433	2.34013	-4.32703	2.50481	-4.59264	2.31431	-5.03223	2.33845	-5.11193	2.25954	-4.61442	2.35757	NP_443198	NIBAN1	NP_443198.1_NIBAN1	NP_443198.1	FAM129A	2	84	30	30	NP_443198.1	HOMO SAPIENS	104103	46.7
NP_001003803.1	2.98114e-21	3.75691e-17	4.00741	4.99367	-2.46189	1.71962	-2.45842	1.63555	-2.46238	1.50568	-2.29142	1.69297	-2.53889	1.48123	-2.3355	1.61469	-2.46064	1.56251	-2.30155	1.53634	-3.12601	-2.72978	-3.12689	1.60301	1.98239	2.15014	-3.32958	1.84872	-3.59615	1.65838	-3.64357	1.6226	-3.02714	1.73221	-2.95738	1.81545	NP_001003803	DMAC2L	NP_001003803.1_DMAC2L	NP_001003803.1	ATP5S	2	20	10	10	NP_001003803.1	HOMO SAPIENS	25493.1	52.5
NP_076427.2	2.98114e-21	6.14952e-20	-6.27744	-5.92967	2.22889	-4.01355	2.22834	-4.13781	2.26551	-4.12529	2.24522	-4.12451	2.16982	-3.73615	2.0676	-4.29903	2.19522	-3.80969	2.19209	-4.38078	2.00726	2.09029	2.26577	-3.92139	-3.75592	-4.11344	2.08635	-4.14505	2.01669	-4.04076	1.93751	-3.5888	1.82016	-3.63305	2.06887	-3.94609	NP_076427	C1orf116	NP_076427.2_C1orf116	NP_076427.2	C1orf116	2	70	31	31	NP_076427.2	HOMO SAPIENS	64248.4	67
NP_817092.1	2.98114e-21	6.27093e-19	-3.92707	-3.93155	1.58505	-2.36406	1.59798	-2.52322	1.59748	-2.27896	1.57689	-2.2528	1.53033	-2.3508	1.43408	-2.47654	1.59879	-2.40986	1.61523	-2.22446	1.69271	1.46988	1.67313	-2.55197	-2.31792	-2.34963	1.46044	-2.1737	1.62691	-2.53398	1.40188	-2.46889	1.6233	-2.19823	1.40411	-2.5057	NP_817092	PPM1G	NP_817092.1_PPM1G	NP_817092.1	PPM1G	2	111	28	28	NP_817092.1	HOMO SAPIENS	59955.3	58.9
NP_848658.3	3.09598e-21	NA	-7.97153	NA	2.67037	-5.29575	2.13694	-5.70696	2.48497	-5.44702	2.75956	-5.2037	2.67887	-5.34633	2.24095	-5.71614	2.38258	-5.71792	2.5678	-5.41637	NA	NA	NA	NA	NA	NA	NA	NA	NA	NA	NA	NA	NA	NA	NA	NA	NP_848658	AGBL3	NP_848658.3_AGBL3	NP_848658.3	AGBL3	2	3	2	2	NP_848658.3	HOMO SAPIENS	108129	3.9
NP_443118.1	3.09598e-21	6.53743e-18	8.92669	8.80743	-6.52723	2.65456	-6.84577	2.57914	-6.13173	2.58214	-6.36608	2.67773	-5.81589	2.42023	-6.57156	2.5583	-6.50759	2.56578	-6.03788	2.57192	-6.25525	-6.00042	-6.17192	2.51693	3.07458	2.73913	-7.21362	2.45269	-5.6603	2.19983	-6.60604	2.28436	-6.54805	2.43123	-5.73317	2.57189	NP_443118	MAL2	NP_443118.1_MAL2	NP_443118.1	MAL2	2	22	2	2	NP_443118.1	HOMO SAPIENS	19353.2	18.1
NP_115527.3	3.15997e-21	3.13187e-15	4.26194	5.07843	-2.71636	1.6495	-2.53722	1.59012	-2.69796	1.64876	-2.65484	1.73007	-2.7266	1.61349	-2.58765	1.48865	-2.60741	1.78621	-2.40509	1.65557	-3.13249	-4.01513	-2.95008	1.62345	1.80092	1.77648	-4.02122	2.048	-3.20637	1.85021	-3.25343	1.59714	-2.77864	2.03574	-2.792	1.74611	NP_115527	PCBD2	NP_115527.3_PCBD2	NP_115527.3	PCBD2	2	9	3	3	NP_115527.3	HOMO SAPIENS	14422.3	30
NP_055101.2	3.26297e-21	3.84476e-15	-5.02907	-4.2221	1.87938	-2.94171	1.79654	-3.25014	2.05897	-2.88532	2.00807	-3.20383	1.81349	-3.16746	1.77763	-3.25323	1.86734	-3.25382	1.86668	-3.20894	2.09157	1.37762	1.79755	-1.96507	-2.62606	-2.7708	1.87771	-2.72556	1.28797	-2.12557	1.48123	-2.90476	1.76529	-2.83899	1.67001	-2.47103	NP_055101	NCS1	NP_055101.2_NCS1	NP_055101.2	NCS1	2	9	5	5	NP_055101.2	HOMO SAPIENS	21935.4	30.5
NP_079330.2	3.26297e-21	1.92574e-19	4.57215	4.91271	-3.02908	1.7096	-2.82719	1.73341	-2.73669	1.73392	-2.83656	1.82113	-2.9334	1.84493	-2.84925	1.61469	-2.86346	1.83367	-2.60921	1.60106	-3.00278	-3.07975	-2.96318	1.70813	1.86255	1.78914	-3.5868	1.97442	-3.13859	1.75429	-3.00876	1.71804	-2.98196	1.90084	-3.06115	1.77133	NP_079330	VCPIP1	NP_079330.2_VCPIP1	NP_079330.2	VCPIP1	2	182	68	68	NP_079330.2	HOMO SAPIENS	135687	72.4
NP_057311.3	3.27393e-21	6.58485e-15	-3.90638	-2.87872	1.40723	-2.42416	1.67362	-2.30655	1.44257	-2.28237	1.66929	-2.39107	1.42534	-2.34749	1.59798	-2.32325	1.64251	-2.40309	1.57085	-2.34369	1.08308	0.944923	1.2835	-2.02639	-1.99608	-1.42815	1.26038	-1.63717	1.26425	-1.67385	1.29277	-1.31398	1.14889	-1.98362	1.1609	-1.53179	NP_057311	SUCO	NP_057311.3_SUCO	NP_057311.3	SUCO	2	45	25	25	NP_057311.3	HOMO SAPIENS	157841	22.9
NP_001257700.1	3.42789e-21	2.09214e-20	-5.84252	-6.75343	2.06946	-3.74309	2.17476	-3.53671	1.97184	-4.04013	1.98343	-3.91542	2.05847	-3.64027	1.94783	-3.63135	2.09842	-3.77579	2.06193	-4.09123	2.34126	2.30345	2.45894	-4.34185	-4.42699	-4.53777	2.10635	-4.28608	2.30818	-4.65337	1.97388	-4.53372	2.17515	-4.92685	2.25046	-4.4031	NP_001257700	SORBS2	NP_001257700.1_SORBS2	NP_001257700.1	SORBS2	2	54	21	20	NP_001257700.1	HOMO SAPIENS	135790	24.3
NP_000954.1	3.42789e-21	3.58253e-19	-5.00697	-5.15102	1.89777	-3.05858	1.92892	-3.0754	2.08156	-3.2941	1.83252	-2.99474	1.88985	-3.29641	1.85958	-2.91598	2.03596	-3.1352	1.70693	-3.05224	1.89052	2.07756	1.87613	-3.24398	-3.73195	-2.93546	1.90344	-3.16704	1.8235	-3.27035	1.90444	-3.23247	1.93956	-3.32033	1.90349	-2.98793	NP_000954	PTGS2	NP_000954.1_PTGS2	NP_000954.1	PTGS2	2	59	22	22	NP_000954.1	HOMO SAPIENS	69736.6	47.1
NP_055192.1	3.42789e-21	1.80862e-16	-4.18684	-3.8645	1.60038	-2.58777	1.58222	-2.50226	1.59102	-2.41182	1.71241	-2.5462	1.63214	-2.73433	1.56331	-2.44929	1.77366	-2.71152	1.56198	-2.53445	1.69596	1.52397	1.6764	-2.69796	-2.24602	-2.53963	1.68337	-2.21969	1.42694	-1.8038	1.40519	-2.243	1.52971	-2.26568	1.34898	-2.60971	NP_055192	DNAJC2	NP_055192.1_DNAJC2	NP_055192.1	DNAJC2	2	54	24	24	NP_055192.1	HOMO SAPIENS	72508.6	47
NP_006784.1	3.60269e-21	7.16989e-19	4.83109	5.94174	-3.11186	1.77304	-3.18965	1.75088	-3.13041	1.87359	-2.92279	1.81775	-3.13066	1.69945	-3.23377	1.73732	-3.03209	1.6947	-2.7453	1.80546	-3.98858	-4.04058	-3.84394	1.93588	2.22205	2.2103	-3.24384	2.05413	-4.00288	1.78833	-4.11968	1.90575	-4.00499	2.09399	-4.01452	2.06445	NP_006784	PRDX3	NP_006784.1_PRDX3	NP_006784.1	PRDX3	2	88	7	7	NP_006784.1	HOMO SAPIENS	28034.5	32.4
NP_015561.1	3.60269e-21	4.41266e-20	-4.59437	-4.71642	1.69849	-2.88161	1.7272	-2.8762	1.88147	-2.6639	1.75244	-2.78565	1.81031	-2.88312	1.54755	-2.93301	1.89232	-3.00979	1.68327	-2.72862	1.71865	1.79122	1.78773	-3.2469	-2.77671	-2.84363	1.69194	-2.8114	1.81333	-2.92382	1.6697	-3.11475	1.68784	-3.09959	1.84188	-2.91229	NP_015561	RANBP3	NP_015561.1_RANBP3	NP_015561.1	RANBP3	2	69	26	26	NP_015561.1	HOMO SAPIENS	60551.2	61.3
NP_060040.1	3.79391e-21	8.58953e-20	4.65474	4.87294	-2.9371	1.88657	-2.8398	1.57964	-2.84642	1.7748	-2.62405	1.8245	-2.87295	1.8813	-2.74839	1.74414	-3.00398	1.79638	-2.94646	1.9315	-3.01575	-3.1052	-3.01229	1.71981	1.82832	1.70048	-3.50392	1.93763	-3.0708	1.78214	-2.90626	1.71804	-3.15946	1.83952	-2.93468	1.74926	NP_060040	OPLAH	NP_060040.1_OPLAH	NP_060040.1	OPLAH	2	175	53	53	NP_060040.1	HOMO SAPIENS	138824	64.9
NP_038479.1	3.81347e-21	7.85589e-21	3.62795	3.63301	-2.04187	1.36234	-2.19052	1.39092	-2.11706	1.51931	-2.19594	1.54121	-2.30345	1.48454	-2.23149	1.48865	-2.08905	1.48795	-2.20984	1.36942	-2.28289	-2.208	-2.03002	1.42782	1.54414	1.43131	-2.14351	1.50534	-2.1421	1.39849	-2.19871	1.49851	-2.11061	1.44402	-2.18885	1.50972	NP_038479	MYOF	NP_038479.1_MYOF	NP_038479.1	MYOF	2	264	104	104	NP_038479.1	HOMO SAPIENS	236245	60.1
NP_009055.2	3.84305e-21	8.94674e-21	3.36672	3.88687	-2.05107	1.33229	-2.01402	1.36646	-1.93634	1.32514	-1.96187	1.40294	-1.95348	1.42503	-1.8974	1.44777	-2.14526	1.40999	-1.97022	1.29448	-2.3218	-2.25254	-2.42293	1.61469	1.54756	1.55165	-2.35214	1.57892	-2.14549	1.52534	-2.28798	1.63532	-2.45592	1.5452	-2.34775	1.50972	NP_009055	UTRN	NP_009055.2_UTRN	NP_009055.2	UTRN	2	196	107	105	NP_009055.2	HOMO SAPIENS	396684	38
NP_005566.2	3.84305e-21	8.27679e-19	4.21325	4.15964	-2.65504	1.77638	-2.50885	1.64953	-2.63019	1.71007	-2.63945	1.58505	-2.58979	1.62341	-2.69796	1.44096	-2.47626	1.72182	-2.43763	1.56359	-2.21804	-2.44662	-2.5277	1.55045	1.59892	1.70998	-2.91517	1.71689	-2.58272	1.50987	-2.58885	1.60032	-2.58501	1.68316	-2.5715	1.4719	NP_005566	LNPEP	NP_005566.2_LNPEP	NP_005566.2	LNPEP	2	93	38	38	NP_005566.2	HOMO SAPIENS	117860	44
NP_001007241.2	3.90941e-21	1.42592e-18	6.79504	6.61882	-4.64479	2.20044	-4.61112	2.51973	-4.47617	2.01325	-4.6814	2.33374	-4.3142	2.20532	-4.5733	1.87699	-4.55906	2.25056	-4.91668	2.18358	-4.83493	-4.57827	-4.78365	1.87164	2.41721	2.19764	-4.65284	2.10625	-3.79274	2.2648	-4.21887	2.16028	-4.37935	2.11851	-4.56903	2.00456	NP_001007241	GP2	NP_001007241.2_GP2	NP_001007241.2	GP2	2	22	10	10	NP_001007241.2	HOMO SAPIENS	61134	21.9
NP_085133.1	3.90941e-21	2.312e-18	4.55869	5.0293	-2.74089	1.78974	-2.76415	1.70894	-3.02391	1.72029	-2.75956	1.7267	-2.7266	1.83501	-2.67275	1.67941	-2.76666	1.84044	-3.05887	1.65557	-3.49892	-2.97158	-3.11052	1.82492	2.17412	1.72581	-3.41247	2.08172	-2.9115	1.78523	-3.07488	1.90257	-2.81092	1.86405	-3.3076	1.77763	NP_085133	HID1	NP_085133.1_HID1	NP_085133.1	HID1	2	54	24	24	NP_085133.1	HOMO SAPIENS	89370.5	36.2
NP_000377.1	4.2087e-21	6.01935e-14	-5.0537	-4.35772	1.94683	-2.92502	1.9037	-3.10685	2.02993	-3.27707	1.86024	-3.38594	1.83894	-3.23689	1.74296	-3.21575	1.8486	-3.32839	1.77793	-3.00455	1.9197	1.75304	1.34243	-3.30238	-2.41721	-3.13179	1.6948	-1.95296	1.86417	-2.17508	1.50769	-2.94294	1.49743	-2.34539	2.02996	-2.98478	NP_000377	BLMH	NP_000377.1_BLMH	NP_000377.1	BLMH	2	35	16	16	NP_000377.1	HOMO SAPIENS	53188.9	41.3
NP_001243423.1	4.22851e-21	1.52937e-16	4.6635	5.27012	-2.8114	1.70626	-2.72948	1.76136	-3.04005	1.83952	-2.93819	1.96614	-2.85386	1.69945	-2.761	1.74414	-3.02272	1.84044	-2.99971	1.59425	-3.67727	-3.70652	-2.92061	2.00887	2.02005	1.73531	-3.04092	1.83952	-3.9012	2.01419	-3.09142	1.64487	-3.15623	2.06333	-3.76158	1.57906	NP_001243423	MAN2C1	NP_001243423.1_MAN2C1	NP_001243423.1	MAN2C1	2	42	23	22	NP_001243423.1	HOMO SAPIENS	118554	30.9
NP_001612.1	4.29325e-21	5.50827e-17	5.58216	4.55859	-3.5748	1.79642	-3.75067	2.2087	-3.64354	2.07116	-3.31702	1.85148	-3.56335	2.11274	-3.73176	1.94512	-3.53795	2.00991	-3.73041	1.81227	-2.61041	-3.08929	-2.62266	1.63221	1.68109	1.53898	-3.03521	1.54826	-3.00979	1.50678	-2.5591	2.29709	-2.86901	1.91004	-2.96711	1.59167	NP_001612	AHR	NP_001612.1_AHR	NP_001612.1	AHR	2	20	12	12	NP_001612.1	HOMO SAPIENS	97172.6	18.9
NP_008872.1	4.52664e-21	1.82712e-14	-11.3741	-10.2452	2.72862	-8.78508	3.13922	-8.688	2.87223	-8.52652	2.92895	-7.54755	2.98112	-8.63613	2.89968	-8.95574	2.91967	-8.12778	2.86659	-8.39026	2.52285	2.71069	2.54735	-6.9347	-7.97748	-5.67142	2.45217	-7.54816	2.66407	-6.52833	2.97569	-8.96564	2.33329	-9.08723	2.8828	-8.16008	NP_008872	SOX10	NP_008872.1_SOX10	NP_008872.1	SO0	2	15	8	8	NP_008872.1	HOMO SAPIENS	50081.4	26.6
NP_065073.3	4.65561e-21	1.40992e-19	3.82458	4.27592	-2.39751	1.52261	-2.28507	1.43635	-2.41074	1.58403	-2.09123	1.49062	-2.31936	1.5143	-2.41745	1.54997	-2.29826	1.59302	-2.26901	1.41711	-2.69472	-2.57706	-2.48841	1.63805	1.85913	1.61181	-2.94375	1.67703	-2.60306	1.52843	-2.47975	1.56533	-2.51078	1.66477	-2.69796	1.66732	NP_065073	ARFGEF3	NP_065073.3_ARFGEF3	NP_065073.3	ARFGEF3	2	133	68	66	NP_065073.3	HOMO SAPIENS	244014	39.9
NP_478059.1	4.87912e-21	2.34162e-16	-5.34326	-4.36422	1.97442	-3.40584	1.94783	-3.49477	1.83629	-3.30092	1.98343	-3.40618	1.9503	-3.64357	1.96989	-3.16806	1.90169	-3.45041	2.19209	-3.12037	1.67974	1.60351	1.65348	-2.88775	-2.47199	-2.86579	1.84913	-2.59679	1.48456	-2.07916	1.61018	-2.59297	1.97506	-2.6949	1.65704	-3.21171	NP_478059	PSAT1	NP_478059.1_PSAT1	NP_478059.1	PSAT1	2	29	14	14	NP_478059.1	HOMO SAPIENS	40821.3	45.6
NP_872426.1	5.35539e-21	NA	-5.397	NA	2.0388	-3.13204	1.90685	-3.36896	2.05252	-3.36223	2.08815	-3.3421	2.0871	-3.40552	1.96674	-3.71992	1.94853	-3.58599	1.98206	-3.1885	NA	NA	NA	NA	NA	NA	NA	NA	NA	NA	NA	NA	NA	NA	NA	NA	NP_872426	SKA2	NP_872426.1_SKA2	NP_872426.1	SKA2	2	4	4	4	NP_872426.1	HOMO SAPIENS	14245.2	33.8
NP_004444.2	5.365e-21	1.09337e-17	4.2031	3.64864	-2.38218	1.77972	-2.67905	1.6705	-2.44301	1.57041	-2.58093	1.75368	-2.69478	1.6697	-2.5845	1.57041	-2.6199	1.57946	-2.40805	1.63854	-2.08508	-2.25573	-2.56372	1.41322	1.57495	1.41231	-2.33785	1.56053	-2.19972	1.42014	-2.02347	1.29808	-1.8492	1.51147	-2.21804	1.4656	NP_004444	ETFDH	NP_004444.2_ETFDH	NP_004444.2	ETFDH	2	92	26	26	NP_004444.2	HOMO SAPIENS	69292.9	56.7
NP_002854.3	5.50585e-21	7.85589e-21	5.65514	6.46773	-3.70663	1.75301	-3.34409	2.04794	-3.61127	2.13589	-3.88063	1.93916	-3.77651	2.06645	-3.89566	1.8838	-3.64725	1.96924	-3.73041	1.85315	-4.34203	-4.28238	-4.28924	2.00303	2.18439	2.00764	-4.49851	2.22275	-4.05711	2.13795	-4.46354	2.21118	-4.01467	2.21969	-4.48796	2.31974	NP_002854	PYGL	NP_002854.3_PYGL	NP_002854.3	PYGL	2	98	22	22	NP_002854.3	HOMO SAPIENS	97546.2	33
NP_000843.1	5.50585e-21	4.66646e-17	-4.01869	-3.02751	1.52987	-2.39077	1.65156	-2.29956	1.73625	-2.62983	1.62925	-2.24605	1.59078	-2.32435	1.60113	-2.35731	1.67686	-2.31835	1.72173	-2.44588	1.29385	1.2599	1.25075	-1.40738	-2.00635	-1.71631	1.29182	-1.79047	1.26764	-1.5996	1.26302	-1.6226	1.41998	-1.63717	1.41708	-1.97619	NP_000843	GSTP1	NP_000843.1_GSTP1	NP_000843.1	GSTP1	2	216	14	14	NP_000843.1	HOMO SAPIENS	23583.6	71.4
NP_006357.1	5.57709e-21	9.21065e-20	6.619	6.86198	-4.17878	2.27056	-4.75611	2.35198	-4.50198	2.23127	-4.69372	1.9223	-4.38737	2.21524	-4.53548	2.17677	-4.35296	2.16244	-4.12682	2.0882	-4.79602	-4.34919	-4.75745	1.99719	2.36243	2.39397	-4.49565	2.45576	-4.62653	2.17198	-4.57596	1.78486	-4.93443	2.20129	-4.91924	2.0739	NP_006357	CAP2	NP_006357.1_CAP2	NP_006357.1	CAP2	2	53	23	23	NP_006357.1|NP_080332.1	HOMO SAPIENS	53108.3	68.1
NP_573441.2	5.67372e-21	2.53036e-20	5.26832	5.25487	-3.51348	1.94333	-3.14867	1.83825	-3.64354	1.96215	-3.17842	2.02684	-3.17202	1.79864	-3.45125	1.90765	-3.39119	1.97602	-3.23637	1.95875	-3.46325	-3.21019	-3.22511	1.77528	1.97896	1.93481	-3.64968	1.91923	-3.24027	1.92446	-3.17077	1.78486	-3.55318	1.94683	-3.32057	1.94152	NP_573441	EPS8L1	NP_573441.2_EPS8L1	NP_573441.2	EPS8L1	2	84	40	40	NP_573441.2	HOMO SAPIENS	80534.9	69.1
NP_659453.3	6.12945e-21	5.7553e-18	-6.86026	-5.95405	2.33926	-4.22725	2.22519	-4.65503	2.44947	-4.48298	2.16207	-4.70795	2.10301	-4.32137	2.27247	-4.74187	2.13589	-4.94514	2.31338	-4.79979	1.96186	2.25891	1.87941	-4.61048	-3.74907	-3.48012	2.06063	-3.92738	2.08787	-3.83655	1.87138	-3.60471	2.16547	-4.2033	2.03644	-3.89881	NP_659453	GLYATL2	NP_659453.3_GLYATL2	NP_659453.3	GLYATL2	2	24	10	10	NP_659453.3	HOMO SAPIENS	34676	41.1
NP_001274271.1	6.45146e-21	8.36904e-18	6.86121	6.38789	-4.68464	2.12031	-4.78762	2.11084	-4.41485	2.11885	-4.38881	2.2528	-4.8137	2.51612	-4.89794	2.12907	-4.68709	2.50138	-4.42856	2.0371	-4.82196	-4.50191	-4.61993	1.74316	2.2426	1.85564	-3.88404	1.99588	-4.44689	2.49995	-3.85518	1.78804	-4.38258	2.1645	-4.28366	2.01717	NP_001274271	PHPT1	NP_001274271.1_PHPT1	NP_001274271.1	PHPT1	2	35	8	8	NP_001274271.1	HOMO SAPIENS	14189.6	67.7
NP_001129171.1	6.58402e-21	1.85433e-19	3.63172	3.05862	-2.23808	1.39573	-2.15585	1.62856	-2.2042	1.42733	-2.10047	1.38608	-2.20482	1.33906	-2.03923	1.48865	-2.16399	1.49473	-2.27789	1.50909	-1.89376	-1.77849	-1.78773	1.36358	1.25654	1.29515	-1.88343	1.18036	-1.73198	1.29329	-1.62341	1.2599	-1.86534	1.27847	-1.6538	1.32377	NP_001129171	YWHAZ	NP_001129171.1_YWHAZ	NP_001129171.1	YWHAZ	2	355	19	19	NP_001129171.1	HOMO SAPIENS	27915.8	73.4
NP_002005.1	6.58402e-21	1.02496e-19	3.60447	4.26938	-2.06333	1.56602	-2.01402	1.49926	-2.18483	1.4614	-2.02655	1.49737	-2.30981	1.48785	-2.17476	1.43414	-2.06719	1.41338	-2.21872	1.41711	-2.78227	-2.50707	-2.48514	1.56213	1.6537	1.62764	-2.818	1.69849	-2.61323	1.67694	-2.38056	1.60669	-2.73669	1.61265	-2.81794	1.57591	NP_002005	FKBP4	NP_002005.1_FKBP4	NP_002005.1	FKBP4	2	295	41	41	NP_002005.1	HOMO SAPIENS	52088.9	80.8
NP_057632.2	6.67052e-21	3.39676e-18	7.07263	6.96964	-4.56814	2.32733	-4.71828	2.2052	-5.27652	2.06776	-4.666	2.16174	-4.81688	2.33757	-5.0051	2.11885	-4.63088	2.26751	-5.18885	2.22446	-4.8025	-4.13921	-4.87205	2.21034	2.73562	2.2578	-4.98151	2.20436	-5.18239	2.3174	-4.43048	2.26845	-4.76016	2.34232	-4.1345	2.11803	NP_057632	GOLM1	NP_057632.2_GOLM1	NP_057632.2	GOLM1	2	74	27	27	NP_057632.2	HOMO SAPIENS	45503.6	65.5
NP_689629.2	7.23794e-21	4.26798e-12	7.04224	3.96424	-4.7337	2.14034	-4.97673	1.83825	-4.64398	2.15292	-5.0787	2.51248	-4.79143	2.46321	-5.10596	2.15973	-4.73393	2.13193	-4.62973	2.2449	-2.3672	-1.67668	-3.13016	1.42198	1.46881	1.33315	-1.88343	1.71382	-3.1352	1.38611	-2.612	1.66077	-1.69429	1.32139	-3.09034	1.8186	NP_689629	NDUFAF6	NP_689629.2_NDUFAF6	NP_689629.2	NDUFAF6	2	20	10	10	NP_689629.2	HOMO SAPIENS	38574.9	46.5
NP_061155.2	7.4219e-21	2.85919e-19	-3.53584	-3.43183	1.536	-1.98006	1.47821	-2.20171	1.47162	-2.18017	1.53069	-1.93242	1.38716	-2.02347	1.37735	-2.08138	1.45203	-2.16583	1.41406	-2.07457	1.5403	1.42216	1.36863	-1.90084	-1.88994	-2.00447	1.42043	-1.98975	1.59641	-2.01728	1.23987	-2.07438	1.39094	-2.20129	1.35871	-2.03923	NP_061155	ANLN	NP_061155.2_ANLN	NP_061155.2	ANLN	2	98	46	46	NP_061155.2|NP_082666.2	HOMO SAPIENS	125566	47.5
NP_001003945.1	7.53088e-21	1.78605e-18	5.97755	5.52344	-3.93964	2.21714	-3.716	1.95358	-4.05985	2.13929	-3.72972	2.14151	-3.61743	2.15903	-4.25181	1.96215	-3.7097	2.19633	-3.90495	2.12226	-3.29787	-3.312	-3.52962	1.96215	2.06456	1.95381	-4.16984	1.99895	-3.76901	1.98016	-3.72954	1.89621	-3.26596	1.81193	-3.58323	1.86273	NP_001003945	ALAD	NP_001003945.1_ALAD	NP_001003945.1	ALAD	2	46	16	16	NP_001003945.1	HOMO SAPIENS	39603.7	40.9
NP_009043.1	7.74251e-21	2.11473e-17	-7.74022	-5.97692	2.41284	-5.23231	2.46788	-5.21769	2.5721	-5.35505	2.55629	-5.26777	2.43071	-5.0157	2.38278	-5.03143	2.70733	-5.07732	2.28084	-5.91372	1.88403	2.02665	2.20028	-4.42945	-4.2558	-4.05328	2.00632	-3.62692	2.30479	-4.11811	2.04662	-3.93559	1.95247	-3.27435	2.21479	-3.48592	NP_009043	THBS3	NP_009043.1_THBS3	NP_009043.1	THBS3	2	71	23	23	NP_009043.1	HOMO SAPIENS	106938	44.5
NP_000681.2	7.75803e-21	4.64637e-19	6.24593	6.24241	-4.05614	2.24719	-4.24236	2.09337	-4.21799	2.0916	-4.35801	2.12465	-3.77333	2.10613	-4.11944	2.20742	-4.42478	2.09465	-3.80732	2.00303	-4.16044	-3.78288	-4.20083	2.17531	2.39324	2.1723	-3.65254	2.37605	-4.09101	1.99563	-4.51975	2.26845	-4.17603	2.19209	-3.79077	1.99195	NP_000681	ALDH2	NP_000681.2_ALDH2	NP_000681.2	ALDH2	2	114	16	16	NP_000681.2	HOMO SAPIENS	56893.8	37.1
NP_001307676.1	7.75803e-21	1.10383e-19	-3.43227	-3.39333	1.48388	-1.95001	1.44354	-1.92212	1.45871	-2.14611	1.37054	-2.06394	1.45397	-1.9838	1.42463	-2.02007	1.46452	-1.91162	1.26911	-2.0916	1.37492	1.41579	1.46685	-2.21618	-2.06113	-2.02664	1.41472	-1.91617	1.32865	-1.94612	1.31592	-1.87076	1.38448	-1.98055	1.2971	-2.13063	NP_001307676	EVPL	NP_001307676.1_EVPL	NP_001307676.1	EVPL	2	144	78	78	NP_001307676.1	HOMO SAPIENS	235196	43.7
NP_653251.2	7.90039e-21	9.43509e-14	3.89955	2.50175	-2.40364	1.71962	-2.30714	1.62157	-2.5366	1.54315	-2.15899	1.51423	-2.35754	1.49115	-2.3355	1.44777	-2.38882	1.55912	-2.29564	1.5159	-1.28737	-1.48261	-1.6011	1.14167	1.26339	1.10198	-1.94059	0.840048	-1.33881	1.17262	-1.12415	1.11991	-1.23603	1.0148	-1.60192	0.746983	NP_653251	ADHFE1	NP_653251.2_ADHFE1	NP_653251.2	ADHFE1	2	12	7	7	NP_653251.2	HOMO SAPIENS	50763.5	21.4
NP_055987.2	7.93161e-21	1.06727e-17	-2.91694	-2.53987	1.25701	-1.68623	1.25443	-1.64254	1.23603	-1.79524	1.22579	-1.68285	1.26944	-1.59696	1.15357	-1.67601	1.28653	-1.71504	1.26023	-1.59766	1.10578	1.05946	1.11651	-1.65849	-1.39007	-1.44081	1.05746	-1.30606	1.2473	-1.53772	1.05472	-1.51442	1.13276	-1.30913	1.09605	-1.29225	NP_055987	PRRC2C	NP_055987.2_PRRC2C	NP_055987.2	PRRC2C	2	216	77	77	NP_055987.2	HOMO SAPIENS	309171	36.3
NP_001229862.1	7.93161e-21	1.60214e-15	3.23974	3.25153	-1.89164	1.36568	-1.91001	1.32452	-1.79111	1.33195	-1.8818	1.36584	-2.01711	1.37213	-1.84382	1.30129	-2.05158	1.33542	-1.91106	1.22294	-2.15642	-1.61623	-2.01365	1.07451	1.32844	1.35215	-2.44646	1.44096	-1.77605	1.24379	-1.84824	1.32671	-1.59425	1.37351	-2.06563	1.35529	NP_001229862	SNX1	NP_001229862.1_SNX1	NP_001229862.1	SN	2	92	23	23	NP_001229862.1	HOMO SAPIENS	63252.3	51.5
NP_006273.1	8.07355e-21	7.70783e-18	-3.31172	-3.51502	1.4195	-1.88657	1.35213	-1.79981	1.50066	-1.95194	1.42906	-1.87846	1.41898	-2.07637	1.34268	-1.91446	1.43642	-1.92857	1.30165	-1.85655	1.61489	1.56533	1.36863	-2.41766	-2.16385	-1.95381	1.41186	-1.94683	1.50828	-2.00181	1.27624	-2.02347	1.20053	-2.00814	1.55976	-2.09912	NP_006273	STK4	NP_006273.1_STK4	NP_006273.1	STK4	2	36	18	18	NP_006273.1|NP_001249.1	HOMO SAPIENS	55857.4	38.1
NP_006323.2	8.10517e-21	7.96451e-17	5.57245	7.23916	-3.4399	1.78974	-3.68448	2.16326	-3.67259	1.986	-3.32626	1.97289	-3.47745	2.08299	-3.52059	2.11204	-3.46613	1.94891	-3.91974	2.01666	-5.00031	-4.61008	-4.59047	2.63665	2.51992	2.43513	-6.08185	2.14304	-5.27052	2.09463	-5.06199	2.03938	-4.48585	2.24115	-4.66307	2.03923	NP_006323	IFI30	NP_006323.2_IFI30	NP_006323.2	IFI30	2	47	5	5	NP_006323.2	HOMO SAPIENS	28590.7	31.2
NP_001244918.1	8.30773e-21	2.37774e-16	5.13152	4.76123	-2.90338	2.05352	-3.05727	2.0025	-3.153	1.83952	-3.09835	1.87846	-3.29291	1.89453	-3.43864	1.96556	-3.1851	1.92518	-3.44641	1.91787	-2.64932	-3.7606	-2.93043	1.78696	2.09537	1.66881	-3.24956	1.79047	-2.6234	1.77286	-2.85667	1.53033	-2.91741	1.74141	-2.85037	1.86588	NP_001244918	TYMP	NP_001244918.1_TYMP	NP_001244918.1	TYMP	2	54	17	17	NP_001244918.1	HOMO SAPIENS	50803.5	48.6
NP_005018.1	8.30773e-21	5.49944e-17	3.27997	3.12688	-1.94376	1.27886	-1.8911	1.34549	-2.02993	1.23997	-1.8818	1.24781	-2.05529	1.24318	-1.90685	1.35239	-2.09529	1.30153	-2.02643	1.40008	-2.09806	-1.85803	-2.02675	1.34898	1.236	1.56431	-2.03205	1.22022	-1.62691	1.25926	-1.68953	1.19309	-1.81693	1.17729	-1.66677	1.20085	NP_005018	PIK3R2	NP_005018.1_PIK3R2	NP_005018.1	PIK3R2	2	59	30	30	NP_005018.1	HOMO SAPIENS	81965.2	56.8
NP_115789.1	8.63463e-21	7.85589e-21	9.37586	6.21909	-6.18999	2.69796	-6.48646	2.8063	-7.2064	2.28577	-6.51084	2.55632	-7.01216	2.69135	-6.98129	2.69115	-6.61376	2.66068	-7.10582	2.5106	-4.33879	-3.99604	-4.03057	2.02055	1.84886	2.1438	-3.96978	2.26568	-4.00288	2.02966	-4.18581	2.21437	-4.20831	2.17677	-3.98533	2.3355	NP_115789	C15orf48	NP_115789.1_C15orf48	NP_115789.1	C15orf48	2	9	4	4	NP_115789.1	HOMO SAPIENS	9617.2	42.1
NP_000552.2	8.73784e-21	1.44183e-19	5.55921	7.64827	-3.51962	1.75969	-3.58993	2.18423	-3.35309	2.20402	-3.72356	2.03696	-3.52517	2.0896	-3.77904	2.0882	-3.42554	1.87095	-3.35175	1.97237	-5.15272	-5.0905	-5.34026	2.09647	2.5302	2.46997	-5.19587	2.51401	-4.99598	2.39785	-6.02082	2.35117	-4.98607	2.40364	-5.30513	2.3355	NP_000552	GSTM1	NP_000552.2_GSTM1	NP_000552.2	GSTM1	2	56	14	14	NP_000552.2	HOMO SAPIENS	25939.6	59.6
NP_055842.2	9.18236e-21	4.61928e-14	3.84983	3.7808	-2.37298	1.59273	-2.48994	1.4049	-2.2397	1.58744	-2.26678	1.41643	-2.38299	1.68623	-2.30714	1.45118	-2.27016	1.57268	-2.36072	1.39667	-2.68823	-2.5357	-2.0071	1.14167	1.74614	1.33632	-3.08379	1.31219	-2.11499	1.70788	-1.90114	1.25353	-2.07511	1.65863	-2.23101	1.45299	NP_055842	PDXDC1	NP_055842.2_PDXDC1	NP_055842.2	PDXDC1	2	111	26	26	NP_055842.2	HOMO SAPIENS	87618.2	56.3
NP_115712.1	9.3747e-21	6.06114e-20	-4.4619	-4.43284	1.65863	-2.66791	1.63265	-2.58264	1.63298	-2.64005	1.98035	-2.86996	1.77213	-2.69135	1.68308	-2.65708	1.96414	-2.75897	1.70989	-2.79335	1.86782	1.67032	1.72552	-2.73592	-2.74247	-2.76446	1.55762	-2.77768	1.63708	-2.59586	1.50769	-2.91749	1.76852	-2.90644	1.73487	-2.55298	NP_115712	GINS4	NP_115712.1_GINS4	NP_115712.1	GINS4	2	17	8	8	NP_115712.1	HOMO SAPIENS	26160.5	35.8
NP_620160.1	9.61199e-21	9.08602e-17	-5.2236	-5.37248	1.81499	-3.13872	1.88794	-3.25713	2.09124	-3.24982	1.96187	-3.05882	1.92484	-3.54769	1.806	-3.49168	2.11091	-3.33856	1.78385	-3.32476	1.86458	1.91212	2.01692	-3.25274	-3.81755	-3.22046	1.8377	-3.55641	1.80316	-3.98506	1.97718	-3.40427	1.95893	-3.77715	1.9197	-2.6759	NP_620160	FAM3D	NP_620160.1_FAM3D	NP_620160.1	FAM3D	2	13	8	8	NP_620160.1	HOMO SAPIENS	25248.2	47.3
NP_000019.2	9.61199e-21	3.68699e-20	3.76086	3.3414	-2.26568	1.556	-2.20943	1.35947	-2.25906	1.48184	-2.38074	1.5918	-2.34163	1.53083	-2.39539	1.34217	-2.32012	1.5354	-2.12405	1.39327	-1.98132	-1.93757	-1.994	1.33438	1.34556	1.22232	-2.05205	1.48081	-1.91162	1.43252	-1.95073	1.42216	-2.07834	1.37657	-1.89376	1.31746	NP_000019	AGL	NP_000019.2_AGL	NP_000019.2	AGL	2	193	77	77	NP_000019.2	HOMO SAPIENS	176929	66.5
NP_065751.1	1.03504e-20	2.35647e-19	5.62852	5.45505	-3.48283	2.04351	-3.6309	1.96756	-3.4725	2.16314	-3.80979	2.00324	-3.5538	2.11936	-3.4607	1.79183	-4.01884	1.96246	-3.62983	1.91787	-3.24599	-3.49017	-3.37245	2.02639	1.96527	1.96964	-3.62967	2.19516	-3.93848	1.99253	-3.31625	1.81985	-3.26273	1.9223	-3.59296	1.90055	NP_065751	PPM1H	NP_065751.1_PPM1H	NP_065751.1	PPM1H	2	56	25	25	NP_065751.1	HOMO SAPIENS	56960.5	62.8
NP_005879.1	1.03993e-20	3.7296e-19	3.69972	3.74392	-2.02654	1.53263	-2.10227	1.44684	-2.17838	1.52612	-2.35918	1.5547	-2.17619	1.50438	-2.36387	1.39327	-2.2202	1.50828	-2.14476	1.56019	-2.25371	-2.29709	-2.24612	1.50373	1.44142	1.42815	-2.5522	1.39497	-2.12854	1.48821	-2.0896	1.53988	-2.21711	1.70769	-2.26668	1.39626	NP_005879	SLC25A3	NP_005879.1_SLC25A3	NP_005879.1	SLC25A3	2	148	19	19	NP_005879.1	HOMO SAPIENS	40550.6	70.4
NP_001867.2	1.08276e-20	2.3342e-17	4.78298	4.74229	-2.86352	1.74967	-2.89653	1.81029	-3.03037	1.81908	-2.98131	1.76379	-2.95249	1.71929	-3.17704	1.62491	-3.38182	1.60319	-3.08846	1.80205	-3.16168	-2.49752	-2.85513	1.86288	1.72902	1.77964	-3.5868	1.71689	-3.08097	1.61507	-3.15093	1.69577	-2.73992	1.6617	-3.07088	1.7335	NP_001867	CPT1A	NP_001867.2_CPT1A	NP_001867.2	CPT1A	2	88	30	30	NP_001867.2	HOMO SAPIENS	89050.7	42.9
NP_060024.2	1.08276e-20	1.44894e-18	4.91718	4.02157	-3.31727	1.7263	-3.09509	1.90465	-3.32405	1.69645	-3.06755	1.91555	-3.24201	1.85485	-2.98163	1.90424	-2.93528	1.69131	-2.89617	1.78502	-2.59744	-2.11256	-2.39019	1.51249	1.49278	1.62764	-2.64366	1.60345	-2.62679	1.42324	-2.72772	1.5876	-2.30747	1.53907	-2.46449	1.51603	NP_060024	PARP14	NP_060024.2_PARP14	NP_060024.2	PARP14	2	124	67	67	NP_060024.2	HOMO SAPIENS	204850	42.9
NP_065881.1	1.09011e-20	1.70334e-16	3.99987	4.35184	-2.45269	1.57604	-2.37332	1.54469	-2.26551	1.52612	-2.60865	1.63901	-2.26209	1.58373	-2.44582	1.61128	-2.35447	1.58624	-2.34001	1.8293	-2.47097	-2.73614	-2.84858	1.75192	1.67767	1.49465	-3.32387	1.62798	-2.18955	1.70788	-2.60869	1.65441	-2.43333	1.80886	-2.86334	1.61689	NP_065881	WDFY1	NP_065881.1_WDFY1	NP_065881.1	WDFY1	2	37	18	18	NP_065881.1	HOMO SAPIENS	47349.9	51.4
NP_002152.2	1.09011e-20	2.86785e-19	3.27583	3.11547	-1.81806	1.32561	-2.01717	1.38742	-1.85566	1.4648	-1.82328	1.37259	-1.98848	1.37543	-2.03293	1.24679	-1.88608	1.35915	-1.91106	1.34217	-1.75757	-1.80076	-1.97108	1.25263	1.27366	1.32365	-1.98918	1.37351	-1.80316	1.26854	-1.78872	1.069	-1.82338	1.35511	-1.82566	1.24812	NP_002152	IARS1	NP_002152.2_IARS1	NP_002152.2	IARS	2	238	65	65	NP_002152.2	HOMO SAPIENS	145808	63.8
NP_001310342.1	1.15554e-20	7.57543e-19	3.67911	3.824	-2.18903	1.48588	-2.17476	1.39441	-2.28165	1.48524	-2.20518	1.58843	-2.23664	1.52091	-2.39539	1.26723	-2.12652	1.50828	-2.20393	1.36942	-2.08508	-2.34163	-2.28868	1.47162	1.51675	1.47248	-2.5865	1.63717	-2.55222	1.49749	-2.11605	1.46352	-2.36556	1.48695	-2.26992	1.44038	NP_001310342	ALDH18A1	NP_001310342.1_ALDH18A1	NP_001310342.1	ALDH18A1	2	245	45	45	NP_001310342.1	HOMO SAPIENS	88042.4	72.7
NP_001879.1	1.24092e-20	9.34347e-20	6.47424	8.02654	-4.20637	2.02681	-4.13835	2.29606	-3.90817	2.54126	-4.33953	2.155	-4.30465	2.16234	-3.91772	2.34369	-4.39356	2.22345	-4.54098	2.29599	-5.46078	-5.81271	-5.75282	2.39138	2.73562	2.43513	-6.27619	2.44043	-5.21968	2.21839	-5.44883	2.43071	-5.37656	2.40671	-5.48348	2.3229	NP_001879	CRYM	NP_001879.1_CRYM	NP_001879.1	CRYM	2	21	9	9	NP_001879.1	HOMO SAPIENS	33946.1	30.5
NP_660202.3	1.24092e-20	1.1332e-20	4.55107	4.96952	-2.70409	1.90661	-2.86186	1.82427	-2.87223	1.76798	-2.6764	1.66262	-2.88568	1.8813	-2.86186	1.71689	-2.89469	1.80994	-2.60034	1.48184	-3.2849	-3.2261	-2.95335	1.8804	1.79065	1.83981	-2.88088	1.87938	-3.08097	1.95231	-3.05174	1.78167	-3.14332	1.98055	-3.25247	1.77763	NP_660202	NAPRT	NP_660202.3_NAPRT	NP_660202.3	NAPRT	2	136	27	27	NP_660202.3	HOMO SAPIENS	58147.7	77.3
NP_115683.3	1.24868e-20	1.25376e-17	5.7421	5.98737	-3.83233	2.2138	-4.03434	2.00949	-3.90495	2.04732	-3.35089	2.15837	-3.6397	1.99372	-3.64351	1.95194	-3.67535	1.97263	-3.64166	1.86677	-3.81995	-3.31837	-4.00111	2.08187	2.2426	2.15647	-4.59854	2.00201	-4.00288	2.10701	-4.2321	1.9662	-3.85654	1.97748	-3.52811	2.00771	NP_115683	C9orf64	NP_115683.3_C9orf64	NP_115683.3	C9orf64	2	56	20	19	NP_115683.3	HOMO SAPIENS	39484.3	64.5
NP_005262.1	1.2521e-20	2.53915e-19	3.76808	4.07317	-2.08172	1.4358	-2.28823	1.4049	-2.30747	1.56019	-2.26062	1.40969	-2.27482	1.63333	-2.11488	1.55678	-2.38258	1.52184	-2.37551	1.53634	-2.59095	-2.56752	-2.51461	1.44826	1.68109	1.52631	-2.1778	1.63411	-2.3014	1.49131	-2.51942	1.67986	-2.62374	1.70769	-2.53907	1.58222	NP_005262	GLUD1	NP_005262.1_GLUD1	NP_005262.1	GLUD1	2	248	31	31	NP_005262.1	HOMO SAPIENS	61739.1	63
NP_660341.2	1.25679e-20	1.02766e-19	7.40067	6.0299	-5.1108	2.0769	-4.84436	2.19821	-5.42497	2.46973	-5.45136	2.23594	-5.00141	2.40039	-4.88218	2.53445	-5.18671	2.34885	-4.66819	2.37094	-3.6416	-4.09467	-3.81447	2.31546	2.11592	2.03931	-4.16984	1.98362	-3.55548	2.25243	-4.20234	2.09665	-3.91786	1.96215	-3.95939	2.11803	NP_660341	APOBEC3F	NP_660341.2_APOBEC3F	NP_660341.2	APOBEC3F	2	15	8	8	NP_660341.2	HOMO SAPIENS	45875.2	26.2
NP_001156752.1	1.27192e-20	8.05991e-18	-4.06711	-3.3291	1.75368	-2.5811	1.44038	-2.59661	1.64589	-2.43907	1.42906	-2.32699	1.54942	-2.56902	1.50972	-2.59917	1.655	-2.53527	1.51169	-2.39478	1.43978	1.49215	1.47013	-2.12275	-1.84201	-1.94747	1.30325	-1.88551	1.07783	-1.77905	1.26632	-2.20164	1.50066	-1.97135	1.40087	-1.93207	NP_001156752	HTATSF1	NP_001156752.1_HTATSF1	NP_001156752.1	HTATSF1	2	105	41	41	NP_001156752.1	HOMO SAPIENS	86421.8	54
NP_963906.1	1.32683e-20	3.86971e-15	-3.73135	-3.23375	1.55746	-2.17039	1.6484	-2.35198	1.45225	-2.10864	1.38902	-2.14488	1.43807	-2.26483	1.46875	-2.21764	1.53009	-2.37936	1.60339	-2.12567	1.33925	1.30126	1.31297	-2.10523	-1.76669	-1.91264	1.50331	-1.21408	1.471	-2.29884	1.41511	-1.75622	1.31671	-1.93763	1.2744	-1.94468	NP_963906	IKBIP	NP_963906.1_IKBIP	NP_963906.1	IKBIP	2	21	11	11	NP_963906.1	HOMO SAPIENS	39422.4	28.2
NP_001106177.1	1.32737e-20	6.67092e-20	8.35009	8.59375	-5.36527	2.52767	-6.19964	2.37295	-6.13496	2.6639	-5.49756	2.56306	-6.10223	2.5624	-5.39908	2.42203	-6.03295	2.58272	-5.816	2.5583	-6.26174	-6.14677	-6.22103	2.43809	2.76302	2.5048	-5.2273	2.66424	-6.27378	2.43497	-6.18283	2.30345	-6.07687	2.56	-6.2358	2.45527	NP_001106177	SCIN	NP_001106177.1_SCIN	NP_001106177.1	SCIN	2	86	35	35	NP_001106177.1	HOMO SAPIENS	80943.8	63.3
NP_000766.2	1.33804e-20	1.04917e-18	5.53372	6.30816	-3.7005	2.02013	-3.4607	1.90116	-3.44023	2.01666	-3.68352	2.03022	-3.21974	2.01686	-3.52689	1.84974	-3.95014	1.93535	-3.51149	2.00644	-4.33879	-4.04376	-3.70642	2.09355	2.21521	1.84614	-4.54138	2.18903	-4.00627	2.04513	-4.73466	2.17301	-4.03081	2.13078	-4.17665	2.19367	NP_000766	CYP2J2	NP_000766.2_CYP2J2	NP_000766.2	CYP2J2	2	25	15	15	NP_000766.2	HOMO SAPIENS	57894.8	40
NP_001337557.1	1.34792e-20	1.5887e-17	4.25829	4.74099	-2.48335	1.67287	-2.56874	1.57964	-2.64955	1.79183	-2.90739	1.67274	-2.48798	1.60357	-2.62232	1.52271	-2.6761	1.57607	-2.51751	1.73392	-3.03521	-2.92067	-3.20219	1.55045	1.91049	1.81764	-3.15239	2.09705	-3.18265	1.63363	-2.47313	1.47306	-3.02714	1.71689	-3.1941	1.54124	NP_001337557	LYPLAL1	NP_001337557.1_LYPLAL1	NP_001337557.1	LYPLAL1	2	30	10	9	NP_001337557.1	HOMO SAPIENS	27511.2	65
NP_775951.2	1.35144e-20	NA	10.4124	NA	-8.12455	2.60781	-7.36267	2.67699	-7.73567	2.77291	-7.15453	2.68447	-7.32395	2.67151	-7.39734	2.95686	-7.75352	2.76236	-8.44888	2.86488	NA	NA	NA	NA	NA	NA	NA	NA	NA	NA	NA	NA	NA	NA	NA	NA	NP_775951	ZNF775	NP_775951.2_ZNF775	NP_775951.2	ZNF775	2	3	3	3	NP_775951.2	HOMO SAPIENS	61348.3	10.8
NP_003625.2	1.41769e-20	6.06114e-20	3.74547	4.12528	-2.13691	1.50592	-2.19997	1.4678	-2.31392	1.50568	-2.10663	1.64576	-2.18891	1.49115	-2.46158	1.47843	-2.1515	1.43372	-2.34297	1.53293	-2.57474	-2.67569	-2.61938	1.4687	1.41746	1.68148	-2.66081	1.73835	-2.39292	1.66147	-2.37394	1.58124	-2.47851	1.57892	-2.51961	1.57906	NP_003625	NIPSNAP1	NP_003625.2_NIPSNAP1	NP_003625.2	NIPSNAP1	2	56	17	17	NP_003625.2	HOMO SAPIENS	33480.5	61.9
NP_001096123.1	1.49e-20	3.02695e-18	-4.50431	-3.85355	1.77514	-2.99514	1.80915	-2.64205	1.76852	-2.70818	1.61385	-2.70471	2.02984	-2.70458	1.56015	-2.75247	1.79552	-2.7488	1.78977	-2.63665	1.72514	1.56215	1.46031	-2.09063	-2.30765	-2.58713	1.52046	-2.44656	1.63708	-2.37928	1.60026	-1.98529	1.4458	-2.13691	1.60192	-2.34181	NP_001096123	OTUD4	NP_001096123.1_OTUD4	NP_001096123.1	OTUD4	2	71	28	28	NP_001096123.1	HOMO SAPIENS	117878	32
NP_001171485.1	1.5802e-20	3.46186e-19	5.58292	6.18131	-3.8262	1.9233	-3.86414	1.98154	-3.50154	2.03029	-3.75744	1.89532	-3.21338	2.0367	-3.5395	1.83271	-3.82524	1.88112	-3.62687	1.92809	-3.94642	-4.05649	-4.13535	2.14903	2.16385	2.1628	-4.78145	1.95909	-3.89442	1.90899	-4.0767	2.05847	-3.9824	1.86711	-4.08586	2.22204	NP_001171485	PCCB	NP_001171485.1_PCCB	NP_001171485.1	PCCB	2	55	24	24	NP_001171485.1	HOMO SAPIENS	61147.9	55.9
NP_958782.1	1.67161e-20	1.38339e-19	2.73523	2.64427	-1.57586	1.17869	-1.61058	1.08338	-1.53616	1.15481	-1.59229	1.09942	-1.72441	1.19358	-1.56015	1.07305	-1.62065	1.17951	-1.56494	1.13437	-1.6084	-1.57169	-1.55198	1.04823	1.14355	1.15898	-1.51189	1.19262	-1.5015	1.10765	-1.54736	1.0531	-1.39094	1.10371	-1.54679	1.11575	NP_958782	PLEC	NP_958782.1_PLEC	NP_958782.1	PLEC	2	580	153	153	NP_958782.1	HOMO SAPIENS	533778	35.9
NP_055647.2	1.77735e-20	1.06274e-17	-4.95698	-4.18385	1.76287	-3.06526	1.72405	-3.42138	1.71366	-3.21916	1.9434	-2.96776	1.81349	-3.17407	1.77763	-3.04543	1.89857	-3.20298	2.04418	-2.88192	1.64407	1.6735	1.47668	-2.58409	-2.75959	-2.46997	1.66336	-2.57533	1.64386	-2.58967	1.49446	-2.77432	1.55552	-2.76541	1.79324	-2.00771	NP_055647	TBC1D4	NP_055647.2_TBC1D4	NP_055647.2	TBC1D4	2	120	48	48	NP_055647.2	HOMO SAPIENS	148158	48.6
NP_054831.2	1.78244e-20	4.18312e-20	2.94881	3.24575	-1.64024	1.18871	-1.66732	1.2022	-1.74916	1.27404	-1.79248	1.26467	-1.66077	1.27624	-1.75872	1.18888	-1.78303	1.13884	-1.6596	1.34557	-1.93268	-1.89303	-1.85321	1.36358	1.42088	1.41548	-1.99775	1.2938	-1.94213	1.29329	-1.88461	1.29171	-1.7782	1.32139	-2.02672	1.25758	NP_054831	TRPS1	NP_054831.2_TRPS1	NP_054831.2	TRPS1	2	199	67	67	NP_054831.2	HOMO SAPIENS	145246	64.9
NP_000890.1	1.80021e-20	1.75902e-11	6.83792	6.87551	-4.97284	2.23383	-4.39995	2.39042	-4.68594	2.07798	-4.26869	2.22582	-4.64508	2.37394	-4.32115	2.36412	-4.93065	2.02686	-4.51731	2.26874	-3.40164	-4.90597	-4.07314	2.55781	1.97896	2.34647	-7.20219	2.34845	-4.03	2.77222	-3.63365	1.93439	-4.53748	1.83339	-5.52888	1.91946	NP_000890	KITLG	NP_000890.1_KITLG	NP_000890.1	KITLG	2	7	4	4	NP_000890.1	HOMO SAPIENS	31183.3	21.9
NP_113619.2	1.80021e-20	8.46889e-20	4.19029	4.89058	-2.51401	1.63948	-2.74524	1.61808	-2.6431	1.64876	-2.48545	1.70983	-2.58343	1.64324	-2.74524	1.57041	-2.43254	1.67436	-2.27493	1.59425	-2.95738	-3.08929	-3.35608	1.7636	1.90022	1.86831	-3.16953	1.81193	-2.9115	1.67385	-3.27657	1.74031	-2.79155	1.86711	-3.11303	1.83436	NP_113619	COG3	NP_113619.2_COG3	NP_113619.2	COG3	2	75	34	34	NP_113619.2	HOMO SAPIENS	95038	46.3
NP_001243211.1	1.80435e-20	3.34419e-19	2.70598	2.78258	-1.60958	1.08186	-1.54755	1.14628	-1.53939	1.18206	-1.55841	1.1635	-1.53351	1.06464	-1.45299	1.21613	-1.56757	1.20324	-1.60931	1.17184	-1.63434	-1.6385	-1.65348	1.09495	1.03399	1.07665	-1.64621	1.1589	-1.68792	1.22522	-1.45478	1.25353	-1.66525	1.19569	-1.62461	1.2166	NP_001243211	KRT8	NP_001243211.1_KRT8	NP_001243211.1	KRT8	2	946	51	51	NP_001243211.1	HOMO SAPIENS	56607.4	76.1
NP_937825.2	1.86506e-20	9.136e-16	-5.1566	-4.84051	1.67396	-3.35242	1.91316	-3.43186	1.88793	-3.1851	1.96803	-3.58829	1.81349	-3.12779	1.8911	-3.2907	2.04845	-3.00301	1.89922	-3.17828	1.57597	1.74668	1.6764	-2.89359	-2.97529	-3.22362	1.86628	-3.36632	1.72182	-3.89534	1.5672	-2.49434	1.82984	-3.22223	1.95862	-2.71057	NP_937825	GRHL1	NP_937825.2_GRHL1	NP_937825.2	GRHL1	2	47	23	23	NP_937825.2	HOMO SAPIENS	70397.2	44.8
NP_057608.2	1.93089e-20	5.46719e-16	5.92257	6.28665	-3.93657	1.71962	-3.75067	2.21918	-4.03726	2.08479	-3.63424	2.23594	-3.90377	2.07637	-3.66873	2.0405	-4.18434	2.14888	-3.68899	2.05072	-4.44256	-4.09149	-3.77191	2.12859	2.02347	1.89997	-5.56741	2.04187	-4.2198	1.79142	-4.05686	1.93121	-4.67948	1.69849	-4.0891	1.85958	NP_057608	SYT17	NP_057608.2_SYT17	NP_057608.2	SYT17	2	4	3	3	NP_057608.2	HOMO SAPIENS	54475.7	6.9
NP_001139574.1	1.94358e-20	3.50001e-18	5.4088	5.67735	-3.4675	1.92998	-3.31572	2.01998	-3.24336	1.84293	-3.72972	1.98975	-3.66834	1.96396	-3.69079	1.92128	-3.39431	2.02347	-3.14467	1.92468	-3.62539	-3.19429	-4.29251	1.90376	2.09537	2.24514	-3.39532	2.14611	-3.73512	1.88734	-3.68986	1.98529	-3.67259	1.94376	-3.47946	2.12748	NP_001139574	PARP9	NP_001139574.1_PARP9	NP_001139574.1	PARP9	2	64	30	30	NP_001139574.1	HOMO SAPIENS	97368.5	40.5
NP_000405.1	1.98108e-20	1.71376e-12	6.47708	6.45867	-4.19104	2.19043	-4.22975	2.01648	-4.2309	2.18017	-4.40729	2.09767	-3.89105	2.13919	-4.63949	2.11885	-4.26241	2.21667	-4.75693	2.2483	-4.45229	-3.56971	-3.63112	2.77972	2.9616	2.6758	-2.9266	2.3178	-4.53163	2.41022	-3.2402	1.80394	-5.02802	1.46855	-5.47051	2.40169	NP_000405	HSD17B4	NP_000405.1_HSD17B4	NP_000405.1	HSD17B4	2	16	3	3	NP_000405.1	HOMO SAPIENS	80141.3	4.8
NP_059119.2	1.98108e-20	2.879e-18	4.89754	5.05584	-2.9371	1.84316	-2.73263	1.84524	-3.12396	1.95194	-3.23694	1.76379	-2.91113	1.84824	-3.06673	1.71689	-3.18822	1.87773	-3.30737	1.8293	-3.44704	-3.15611	-2.9468	1.72565	2.0132	1.79864	-3.75829	1.86098	-3.12503	1.89662	-2.86989	1.74986	-3.082	1.87018	-3.24274	1.9037	NP_059119	GALNT7	NP_059119.2_GALNT7	NP_059119.2	GALNT7	2	110	40	39	NP_059119.2	HOMO SAPIENS	76072.4	64.9
NP_001731.2	2.00098e-20	2.14389e-12	-8.20049	-8.58472	2.63051	-5.36587	2.52776	-5.72094	2.60115	-5.60372	2.63637	-5.61176	2.38935	-5.61414	2.26301	-5.38911	2.61677	-5.81621	2.37551	-6.44173	2.68499	2.79659	2.58664	-3.22646	-7.29272	-5.91209	2.7094	-7.50218	2.83015	-4.95348	2.39378	-5.9177	2.63987	-5.64426	2.79525	-6.79218	NP_001731	CALB2	NP_001731.2_CALB2	NP_001731.2	CALB2	2	54	17	17	NP_001731.2	HOMO SAPIENS	31653.4	77.8
NP_001304267.1	2.07025e-20	2.30132e-17	7.7202	6.74489	-5.04948	2.38409	-5.12802	2.40091	-5.49274	2.3505	-5.54068	2.53271	-5.66954	2.52934	-5.64807	2.36753	-4.965	2.40647	-4.81314	2.48335	-4.97437	-4.89324	-4.64613	2.13151	2.27683	2.27047	-3.99836	2.35152	-3.83002	1.99563	-4.71152	1.96302	-4.62462	1.98668	-5.14623	2.159	NP_001304267	MARC2	NP_001304267.1_MARC2	NP_001304267.1	2-Mar	2	27	11	11	NP_001304267.1	HOMO SAPIENS	38593.3	39.1
NP_001258142.1	2.07025e-20	1.26693e-20	4.06402	4.24204	-2.26261	1.59273	-2.57819	1.60061	-2.54628	1.73392	-2.41462	1.65925	-2.4148	1.62671	-2.66329	1.55337	-2.28265	1.70826	-2.37255	1.50227	-2.55528	-2.6916	-2.73398	1.60301	1.67424	1.69098	-2.45789	1.70156	-2.50138	1.74811	-2.67151	1.52079	-2.56565	1.68929	-2.43854	1.69253	NP_001258142	SQOR	NP_001258142.1_SQOR	NP_001258142.1	SQOR	2	191	33	32	NP_001258142.1	HOMO SAPIENS	50245.1	68.2
NP_000170.1	2.08041e-20	6.98658e-21	-4.0727	-3.8357	1.58812	-2.47091	1.56646	-2.67	1.66202	-2.26534	1.60769	-2.57993	1.6226	-2.3508	1.39941	-2.43907	1.64251	-2.57933	1.71877	-2.41863	1.49491	1.5176	1.4865	-2.31838	-2.36243	-2.2388	1.47188	-2.31473	1.59641	-2.25552	1.44156	-2.43071	1.50712	-2.24421	1.64731	-2.35757	NP_000170	MSH6	NP_000170.1_MSH6	NP_000170.1	MSH6	2	174	60	60	NP_000170.1	HOMO SAPIENS	154609	56.5
NP_005551.3	2.08777e-20	1.01221e-17	-2.84815	-2.82696	1.20795	-1.61277	1.20715	-1.69496	1.17471	-1.60788	1.37054	-1.66936	1.27899	-1.52422	1.24812	-1.55678	1.24593	-1.5354	1.28686	-1.56359	1.21927	1.39034	1.21474	-1.77528	-1.41403	-1.78598	1.21751	-1.57892	1.04732	-1.55319	1.08117	-1.67032	1.31994	-1.61265	1.20954	-1.52548	NP_005551	LAMA5	NP_005551.3_LAMA5	NP_005551.3	LAMA5	2	118	69	69	NP_005551.3	HOMO SAPIENS	412282	25.6
NP_001248337.1	2.13686e-20	1.38776e-18	3.97031	3.36508	-2.67344	1.52595	-2.39539	1.59362	-2.45269	1.47843	-2.48853	1.4569	-2.30981	1.65316	-2.47734	1.60788	-2.317	1.51506	-2.2128	1.60447	-1.92295	-2.02665	-1.69605	1.23511	1.60577	1.58964	-2.00918	1.32445	-1.96924	1.37373	-2.00363	1.36171	-2.03638	1.32445	-2.02023	1.42147	NP_001248337	BCAR3	NP_001248337.1_BCAR3	NP_001248337.1	BCAR3	2	57	31	31	NP_001248337.1	HOMO SAPIENS	93533.8	48.6
NP_000684.2	2.18507e-20	2.42461e-21	-6.67183	-7.05889	2.13691	-3.91004	2.23149	-4.22867	2.40429	-4.56814	2.3715	-4.43478	2.22073	-4.35774	2.22204	-4.35012	2.39194	-4.40961	2.2483	-4.88835	2.41584	2.43071	2.18718	-4.76523	-5.01931	-4.63594	2.30356	-4.56201	2.41325	-4.52961	2.16234	-4.60054	2.3107	-4.84407	2.38342	-4.90739	NP_000684	ALDH1A3	NP_000684.2_ALDH1A3	NP_000684.2	ALDH1A3	2	40	19	19	NP_000684.2	HOMO SAPIENS	56906.2	47
NP_079087.3	2.18507e-20	4.2053e-16	-4.7599	-3.27696	1.72608	-2.76474	1.75242	-3.10336	1.8492	-2.85126	1.73088	-2.98799	1.7944	-2.74425	1.74296	-3.22257	2.06719	-2.90472	1.86668	-2.97048	1.30358	1.33944	1.58473	-2.2191	-1.82489	-1.75431	1.09462	-1.74141	1.13545	-1.9059	1.40519	-1.91848	1.14244	-2.35765	1.43978	-2.04869	NP_079087	CPSF7	NP_079087.3_CPSF7	NP_079087.3	CPSF7	2	47	19	19	NP_079087.3	HOMO SAPIENS	56545.1	40.6
NP_828847.1	2.18507e-20	1.323e-19	9.58519	9.99569	-7.62481	2.65122	-6.70393	2.46381	-6.88368	2.89554	-6.9143	2.89357	-7.3844	2.53926	-6.9939	2.52764	-6.46075	2.70474	-6.52599	2.51401	-7.84096	-7.75664	-7.55364	2.53737	2.56786	2.72013	-7.13074	2.78381	-7.09741	2.59896	-7.7335	2.40844	-6.4835	2.6765	-7.51992	2.55613	NP_828847	CYP4X1	NP_828847.1_CYP4X1	NP_828847.1	CYP4	2	55	22	22	NP_828847.1	HOMO SAPIENS	59558.8	45.9
NP_031383.1	2.18882e-20	6.71869e-18	4.20509	4.58783	-2.35765	1.58272	-2.60971	1.62856	-2.51724	1.63513	-2.59017	1.66936	-2.90795	1.75235	-2.54037	1.53975	-2.50436	1.6947	-2.54709	1.56359	-2.78227	-2.61206	-2.89114	1.69937	1.88652	1.69414	-3.28671	1.72915	-2.7488	1.64291	-3.28318	1.65759	-2.61728	1.73835	-2.64608	1.78709	NP_031383	COG2	NP_031383.1_COG2	NP_031383.1	COG2	2	73	34	34	NP_031383.1	HOMO SAPIENS	83776.5	56
NP_005923.2	2.20913e-20	9.94871e-18	3.49454	3.39827	-1.98362	1.46919	-2.21258	1.2721	-2.17192	1.36261	-2.04811	1.41643	-2.06483	1.40519	-2.22204	1.33536	-2.26079	1.39304	-1.95543	1.38305	-1.78351	-1.83258	-2.06604	1.3373	1.41403	1.25082	-2.36072	1.54213	-2.16244	1.37992	-2.13919	1.23126	-2.05252	1.35205	-2.04617	1.23552	NP_005923	MIPEP	NP_005923.2_MIPEP	NP_005923.2	MIPEP	2	90	34	34	NP_005923.2	HOMO SAPIENS	81408	52.3
NP_001180197.1	2.26348e-20	8.79388e-20	5.52643	5.50076	-3.54414	2.09359	-3.4607	1.97105	-3.68227	2.08138	-3.63116	1.97289	-3.18474	2.07637	-3.56156	1.7237	-3.88457	1.94552	-3.405	1.99281	-3.54108	-3.89105	-3.2644	1.7782	2.12961	2.00447	-3.74114	2.11851	-3.37245	1.92137	-3.49479	1.91212	-3.52736	2.03267	-3.3984	1.87849	NP_001180197	EML2	NP_001180197.1_EML2	NP_001180197.1	EML2	2	61	21	21	NP_001180197.1	HOMO SAPIENS	93380.4	35.4
NP_005014.2	2.32744e-20	3.95309e-16	4.93936	5.39891	-3.0536	1.86988	-2.97217	1.70195	-2.81092	1.9315	-3.15378	1.97963	-3.28019	1.9871	-3.29366	1.65557	-2.96963	1.95907	-3.11804	1.7782	-3.3303	-3.03839	-3.40192	1.92128	2.28711	1.93797	-4.20414	1.6709	-3.06063	1.97087	-3.27657	1.50806	-3.84363	2.19209	-3.71618	1.83121	NP_005014	PGGT1B	NP_005014.2_PGGT1B	NP_005014.2	PGGT1B	2	36	13	13	NP_005014.2	HOMO SAPIENS	43223.3	38.9
NP_001073027.1	2.32744e-20	3.99746e-18	-3.3865	-3.40936	1.38271	-2.07022	1.37104	-2.02697	1.50712	-1.98941	1.57689	-2.06394	1.40307	-1.94081	1.33637	-1.99622	1.324	-1.90484	1.39631	-1.80205	1.33925	1.46352	1.40464	-2.21618	-2.08168	-2.03297	1.34612	-1.75061	1.33542	-2.1627	1.34237	-2.30027	1.26507	-2.06026	1.34574	-1.82806	NP_001073027	HNRNPUL2	NP_001073027.1_HNRNPUL2	NP_001073027.1	HNRNPUL2	2	161	42	42	NP_001073027.1	HOMO SAPIENS	85673.7	59.5
NP_001157789.1	2.42632e-20	2.53036e-20	2.90765	2.94434	-1.64024	1.21542	-1.69883	1.15327	-1.7072	1.23316	-1.66005	1.29502	-1.7085	1.2564	-1.79024	1.18206	-1.73307	1.27441	-1.5176	1.19569	-1.66353	-1.72122	-1.73534	1.12123	1.2223	1.23498	-1.77483	1.26314	-1.74215	1.26235	-1.65978	1.18354	-1.7782	1.28153	-1.73811	1.17248	NP_001157789	FLNB	NP_001157789.1_FLNB	NP_001157789.1	FLNB	2	1354	209	208	NP_001157789.1	HOMO SAPIENS	283798	82.9
NP_002201.1	2.4568e-20	3.16934e-19	3.79666	3.85977	-2.36378	1.61277	-2.24725	1.51324	-2.22033	1.63172	-2.2329	1.57494	-2.29709	1.65316	-2.19367	1.45118	-2.1234	1.58624	-2.38734	1.28426	-2.23101	-2.15392	-2.30833	1.45702	1.6674	1.56431	-2.54649	1.5452	-2.23362	1.42324	-2.16895	1.52079	-2.3591	1.63411	-2.54555	1.51918	NP_002201	ITGAV	NP_002201.1_ITGAV	NP_002201.1	ITGAV	2	98	42	41	NP_002201.1	HOMO SAPIENS	117134	47.5
NP_004309.2	2.4568e-20	3.57224e-20	4.21	4.32097	-2.56	1.77972	-2.35441	1.62507	-2.56565	1.59425	-2.59941	1.72332	-2.5357	1.63002	-2.64123	1.567	-2.85722	1.70487	-2.42284	1.51931	-2.74336	-2.69796	-2.5539	1.53877	1.80092	1.66564	-2.72369	1.66783	-2.559	1.56556	-2.7707	1.5176	-2.51078	1.65557	-2.85037	1.74611	NP_004309	ASPH	NP_004309.2_ASPH	NP_004309.2	ASPH	2	153	36	36	NP_004309.2	HOMO SAPIENS	86317.5	58
NP_001135766.1	2.49142e-20	1.34006e-19	-6.86565	-6.15546	2.13078	-4.4877	2.28507	-4.85074	2.19452	-4.3876	2.15283	-4.47525	2.44344	-4.30484	2.01402	-5.04505	2.47626	-4.48757	2.4613	-4.72825	2.03969	2.26527	2.19373	-4.05862	-3.48544	-4.06911	1.94916	-4.06227	2.25056	-3.85821	2.38056	-4.25693	2.11706	-4.22783	2.12724	-3.90196	NP_001135766	SPART	NP_001135766.1_SPART	NP_001135766.1	SPART	2	25	13	13	NP_001135766.1	HOMO SAPIENS	73402.2	27.6
NP_002241.1	2.51649e-20	7.37558e-11	-8.41853	-8.93478	2.46189	-6.14388	2.46158	-5.99703	2.58824	-5.96822	2.58401	-5.44989	2.3639	-6.41427	2.43951	-5.45043	2.69172	-5.5654	2.54117	-6.22712	2.85361	2.12528	2.11188	-10.7043	-5.78966	-5.63026	2.2464	-7.06376	2.75219	-5.57228	2.61861	-5.38002	2.31715	-5.21811	2.42233	-6.67242	NP_002241	KCNN4	NP_002241.1_KCNN4	NP_002241.1	KCNN4	2	8	5	5	NP_002241.1	HOMO SAPIENS	48208.2	11.4
NP_000063.2	2.51649e-20	1.86394e-16	5.39694	4.50564	-3.47056	1.84316	-3.49538	1.66351	-3.20141	2.05413	-3.43405	1.74356	-3.41381	2.12597	-3.48277	2.18699	-3.5442	1.79638	-3.64166	2.07798	-3.02224	-3.17838	-2.43275	1.63513	1.67767	1.69098	-3.15524	1.70156	-2.23362	1.82236	-2.95916	1.58442	-2.48819	1.69542	-3.00927	1.75872	NP_000063	CD36	NP_000063.2_CD36	NP_000063.2	CD36	2	19	8	8	NP_000063.2	HOMO SAPIENS	53622.9	21.6
NP_076994.2	2.51649e-20	4.49523e-16	-4.97709	-4.5884	1.86098	-3.03521	1.96359	-3.2082	1.83629	-3.09653	1.82636	-2.91717	1.76577	-2.76409	2.03923	-3.20213	1.80489	-3.36906	2.02051	-3.10675	1.87755	1.44443	2.00055	-3.05127	-2.99583	-3.27112	1.59763	-2.65198	1.93196	-2.59277	1.61018	-3.27383	1.7427	-2.42817	1.84188	-2.39539	NP_076994	POGLUT2	NP_076994.2_POGLUT2	NP_076994.2	KDELC1	2	41	22	22	NP_076994.2	HOMO SAPIENS	58555	55.1
NP_000615.3	2.57647e-20	3.61195e-17	5.96176	6.75558	-3.67291	1.95001	-4.07531	2.09337	-3.97272	2.08138	-3.99459	1.92567	-3.77969	2.07307	-3.52374	2.09842	-4.1375	2.00314	-4.29248	2.02007	-5.09111	-4.11376	-5.05213	2.32714	2.26314	2.28947	-4.77574	2.23808	-3.86731	2.1658	-4.58257	1.72122	-4.24703	2.56306	-4.68577	2.06129	NP_000615	SERPINA5	NP_000615.3_SERPINA5	NP_000615.3	SERPINA5	2	29	15	15	NP_000615.3	HOMO SAPIENS	45788	38.9
NP_001122067.1	2.59659e-20	1.57685e-16	3.97337	3.85225	-2.34845	1.61945	-2.38278	1.63905	-2.53015	1.58403	-2.14051	1.50074	-2.48798	1.57712	-2.31344	1.44096	-2.56369	1.68114	-2.48201	1.49546	-2.31856	-2.34481	-2.44257	1.51541	1.79408	1.41231	-1.94631	1.44096	-1.99975	1.43561	-2.39047	1.6226	-2.18161	1.48388	-2.84064	1.6484	NP_001122067	TC2N	NP_001122067.1_TC2N	NP_001122067.1	TC2N	2	32	17	17	NP_001122067.1|NP_001076445.1	HOMO SAPIENS	55769.6	43.2
NP_055690.1	2.61858e-20	2.25116e-18	-3.32049	-3.078	1.40417	-1.83982	1.4593	-1.91513	1.33285	-2.01666	1.23503	-2.05045	1.42534	-1.92428	1.43723	-1.84293	1.33337	-2.10482	1.35194	-1.89062	1.25494	1.36489	1.34243	-1.80448	-1.60919	-1.65614	1.24609	-1.91004	1.35237	-1.77286	1.39858	-1.95984	1.18762	-1.56666	1.41708	-1.78078	NP_055690	KIF14	NP_055690.1_KIF14	NP_055690.1	KIF14	2	73	41	41	NP_055690.1	HOMO SAPIENS	187858	31
NP_006075.3	2.61858e-20	5.5073e-20	7.36069	5.72508	-5.33461	2.32065	-4.97043	2.21918	-5.38302	2.22105	-4.57052	2.53271	-5.27503	2.245	-4.81914	2.39819	-5.30537	2.30818	-4.72735	2.25512	-3.63512	-3.40427	-3.80793	2.02347	1.955	1.99497	-3.98693	2.06026	-4.07745	2.02657	-3.80558	1.99484	-3.52413	1.92843	-3.60269	1.97304	NP_006075	IRF9	NP_006075.3_IRF9	NP_006075.3	IRF9	2	25	11	11	NP_006075.3	HOMO SAPIENS	44151.9	39.6
NP_001095838.1	2.81213e-20	2.59088e-17	5.99309	4.66524	-4.12359	2.25053	-4.25497	1.94659	-3.79199	2.23468	-3.68968	2.10778	-3.7097	2.16564	-4.05955	1.97919	-4.08129	1.96924	-3.70674	1.87359	-2.85686	-3.16247	-2.83221	1.78696	1.94815	1.73214	-3.13238	1.89164	-3.22332	1.77286	-2.25822	1.7085	-2.68828	1.66783	-2.98332	1.67677	NP_001095838	DGLUCY	NP_001095838.1_DGLUCY	NP_001095838.1	DGLUCY	2	51	22	22	NP_001095838.1	HOMO SAPIENS	67895.9	45.4
NP_996531.1	2.81213e-20	9.83814e-19	6.25434	6.55559	-4.06841	2.24385	-3.88935	2.06541	-4.11472	1.95875	-4.20094	2.37084	-4.00558	2.17226	-3.8862	1.96556	-4.12189	2.08109	-4.64156	2.2483	-4.25124	-3.84332	-4.09278	2.04391	2.50623	2.1438	-4.79574	2.13384	-4.51129	2.15961	-4.23541	2.20164	-4.76662	2.1737	-4.54633	2.03923	NP_996531	CLYBL	NP_996531.1_CLYBL	NP_996531.1	CLYBL	2	41	15	15	NP_996531.1	HOMO SAPIENS	37586.9	58.8
NP_006614.2	2.81213e-20	3.07021e-17	2.97235	2.71874	-1.71995	1.31559	-1.78709	1.24414	-1.62652	1.29788	-1.62617	1.34224	-1.81985	1.26632	-1.67047	1.12074	-1.77991	1.24391	-1.6951	1.22294	-1.47221	-1.52715	-1.42101	1.13291	1.18121	1.19065	-1.94916	1.18342	-1.48456	1.12931	-1.57381	1.07219	-1.43612	1.14663	-1.5857	1.26388	NP_006614	PHGDH	NP_006614.2_PHGDH	NP_006614.2	PHGDH	2	207	28	28	NP_006614.2	HOMO SAPIENS	57391.2	58.5
NP_000214.1	2.8777e-20	5.39381e-17	-7.30723	-8.01876	2.54774	-5.0687	2.56243	-4.66202	2.58824	-4.60561	2.19594	-4.971	2.35117	-4.51314	2.49309	-5.26648	2.84785	-4.54519	2.53822	-4.701	2.8374	2.60888	2.88787	-5.23241	-5.92319	-4.73094	2.68081	-5.32541	2.4302	-5.51969	2.47644	-4.61326	2.68505	-6.16546	2.1013	-5.93174	NP_000214	KRT12	NP_000214.1_KRT12	NP_000214.1	KRT12	2	18	4	4	NP_000214.1	HOMO SAPIENS	53624.6	5.6
NP_055177.2	2.93521e-20	2.76109e-18	4.48123	4.83125	-2.72249	1.76636	-3.04151	1.55867	-2.88514	1.61128	-2.55013	1.81775	-2.59933	1.63994	-2.94065	1.61128	-2.87595	1.70826	-2.78375	1.73732	-2.9736	-2.92067	-3.19892	1.62929	1.92076	2.01397	-2.82086	2.06946	-2.73186	1.60888	-2.94594	1.69895	-3.32727	1.62798	-3.22004	1.94152	NP_055177	HIBCH	NP_055177.2_HIBCH	NP_055177.2	HIBCH	2	61	21	21	NP_055177.2	HOMO SAPIENS	43823.8	59.5
NP_001123630.1	3.05313e-20	2.18253e-21	5.36882	6.31458	-3.30807	1.96671	-3.33148	2.04794	-3.66613	2.09842	-3.54493	1.85485	-3.0193	2.12266	-3.363	1.82589	-3.57543	1.98958	-3.21271	2.02347	-4.08261	-4.30465	-3.95854	2.13151	2.23917	2.08997	-4.32989	2.23808	-4.11473	2.15651	-4.01057	2.14437	-4.18572	2.13078	-4.31934	2.08021	NP_001123630	MYO1B	NP_001123630.1_MYO1B	NP_001123630.1	MYO1B	2	102	40	40	NP_001123630.1	HOMO SAPIENS	133010	38.3
NP_071415.1	3.05313e-20	7.20769e-21	4.03743	5.25258	-2.2994	1.6328	-2.55613	1.66701	-2.40429	1.567	-2.55013	1.76717	-2.31618	1.52091	-2.4206	1.36942	-2.64488	1.57268	-2.46426	1.54656	-3.24923	-3.43927	-3.32661	2.02055	1.93445	1.97597	-3.34959	1.96829	-3.01657	1.87187	-3.41874	1.92803	-3.27886	1.84872	-3.52486	1.86903	NP_071415	MCCC2	NP_071415.1_MCCC2	NP_071415.1	MCCC2	2	147	31	31	NP_071415.1	HOMO SAPIENS	61845.6	72.2
NP_009213.1	3.15029e-20	1.10515e-17	4.57659	5.75052	-2.72556	1.63948	-2.94696	1.89067	-2.72701	1.60106	-3.16302	1.64576	-2.8125	1.82509	-2.8524	1.78502	-2.82287	1.87434	-2.66246	1.63854	-4.09559	-3.93241	-3.6082	1.64389	1.99266	1.96964	-4.04123	1.83952	-3.33517	1.99253	-3.48818	2.02029	-3.60804	2.23195	-4.34528	1.85958	NP_009213	RNF13	NP_009213.1_RNF13	NP_009213.1	RNF13	2	8	4	4	NP_009213.1	HOMO SAPIENS	43383.4	12.8
NP_001310911.1	3.15029e-20	6.53759e-20	6.83171	5.99775	-4.9667	2.3507	-4.86012	2.2052	-4.80212	2.31984	-4.5428	2.27641	-4.0374	2.28798	-4.40625	2.17336	-4.47475	2.33869	-4.36644	2.2449	-4.16368	-3.85923	-3.95527	1.94464	2.04402	2.08364	-3.46963	2.17983	-4.03678	2.00181	-3.98743	2.01711	-3.87913	2.00201	-4.29339	2.06445	NP_001310911	CTNNA1	NP_001310911.1_CTNNA1	NP_001310911.1	CTNNA1	2	96	31	31	NP_001310911.1	HOMO SAPIENS	100754	45.3
NP_002070.1	3.20142e-20	1.13719e-18	5.20736	5.67201	-2.97696	1.91996	-3.47646	1.86621	-3.51122	2.05413	-3.11375	1.69297	-3.42336	2.13589	-3.36615	1.84633	-3.31312	1.86756	-3.26891	1.82589	-3.88481	-3.62698	-3.53289	1.71397	2.11592	1.97281	-4.04409	2.2902	-3.43346	1.9554	-3.72954	1.67986	-3.67581	2.0388	-4.00479	1.67677	NP_002070	GOT1	NP_002070.1_GOT1	NP_002070.1	GOT1	2	98	22	22	NP_002070.1	HOMO SAPIENS	46474.8	69
NP_060829.2	3.21476e-20	1.14202e-16	3.40891	2.90832	-1.88857	1.39239	-2.0676	1.24064	-2.0977	1.38645	-2.02039	1.4569	-2.08074	1.54736	-1.96044	1.42733	-2.08905	1.43711	-1.86372	1.31492	-1.54355	-1.67032	-1.56508	0.992757	1.48593	1.34265	-1.96345	1.30606	-1.43711	1.20666	-1.63663	1.20899	-1.74593	1.2754	-1.76081	1.1252	NP_060829	UFSP2	NP_060829.2_UFSP2	NP_060829.2	UFSP2	2	47	19	19	NP_060829.2	HOMO SAPIENS	53659.7	44.7
NP_001171712.1	3.2404e-20	4.06773e-19	2.74982	2.68867	-1.55133	1.10857	-1.54755	1.11483	-1.60716	1.24679	-1.44138	1.15675	-1.64487	1.16052	-1.66732	1.20591	-1.53634	1.1829	-1.60339	1.22294	-1.46248	-1.51124	-1.42429	1.01612	1.14013	1.09249	-1.64907	1.24168	-1.54557	1.2376	-1.53414	1.16445	-1.60393	1.17729	-1.51436	1.19454	NP_001171712	VDAC2	NP_001171712.1_VDAC2	NP_001171712.1	VDAC2	2	258	19	19	NP_001171712.1	HOMO SAPIENS	33884.5	64.4
NP_001308400.1	3.29298e-20	1.14834e-17	-3.74342	-3.51679	1.4195	-2.30061	1.42147	-2.24714	1.43934	-2.26874	1.58613	-2.01673	1.44761	-2.32435	1.43093	-2.11885	1.56444	-2.34208	1.66552	-2.3539	1.50139	1.47943	1.4996	-2.33298	-2.43091	-2.02347	1.37756	-1.93456	1.24052	-1.8533	1.39196	-2.09665	1.31994	-2.21969	1.46248	-1.96989	NP_001308400	THRAP3	NP_001308400.1_THRAP3	NP_001308400.1	THRAP3	2	110	38	38	NP_001308400.1	HOMO SAPIENS	108721	38.9
NP_001155855.1	3.43638e-20	2.80431e-17	-3.15761	-3.51273	1.20182	-1.92664	1.34583	-1.97105	1.40707	-1.92809	1.30894	-1.70646	1.36171	-1.78211	1.27334	-1.81908	1.31776	-1.79977	1.20698	-1.90424	1.43654	1.53351	1.37518	-2.20742	-1.73245	-2.00764	1.34898	-1.98055	1.51845	-2.03894	1.24649	-2.22709	1.39416	-2.45269	1.3198	-2.28192	NP_001155855	ARHGEF2	NP_001155855.1_ARHGEF2	NP_001155855.1	ARHGEF2	2	143	44	44	NP_001155855.1	HOMO SAPIENS	112454	55.8
NP_006102.2	3.53485e-20	4.03336e-20	-3.90082	-4.2578	1.57586	-2.27056	1.52233	-2.39392	1.65234	-2.15633	1.51529	-2.45515	1.55578	-2.27806	1.40887	-2.63324	1.59255	-2.3997	1.5176	-2.27896	1.76405	1.79122	1.7026	-2.58993	-2.51308	-2.50163	1.58334	-2.65198	1.69809	-2.4195	1.69615	-2.77432	1.61684	-2.42203	1.59867	-2.73894	NP_006102	ACAA2	NP_006102.2_ACAA2	NP_006102.2	ACAA2	2	116	22	22	NP_006102.2	HOMO SAPIENS	42379.8	76.5
NP_003650.1	3.69082e-20	7.67113e-19	5.92182	5.62087	-4.13279	2.09359	-4.2329	2.006	-4.03726	2.05072	-3.65888	1.94591	-3.99922	2.00033	-4.11313	2.02007	-3.47862	1.87095	-3.86057	1.87359	-3.19086	-4.18693	-3.73917	1.822	2.14331	1.77648	-3.62396	1.92843	-3.83341	1.86877	-3.65349	1.87712	-3.74681	2.03574	-3.69349	1.84697	NP_003650	AGPS	NP_003650.1_AGPS	NP_003650.1	AGPS	2	52	19	18	NP_003650.1	HOMO SAPIENS	73709.2	38.1
NP_057383.2	3.76496e-20	7.29052e-17	-3.58232	-4.00305	1.58812	-2.03683	1.4719	-2.15278	1.26185	-2.21083	1.59229	-2.1179	1.37125	-2.08299	1.45614	-2.13929	1.45827	-1.94891	1.58564	-2.18358	1.58246	1.75622	1.57818	-3.01915	-2.4446	-2.07414	1.33755	-2.46802	1.61674	-2.28956	1.57712	-2.55479	1.38771	-2.54774	1.41708	-2.37332	NP_057383	HSPA14	NP_057383.2_HSPA14	NP_057383.2	HSPA14	2	71	26	26	NP_057383.2	HOMO SAPIENS	55478.1	70.5
NP_001253986.1	3.86265e-20	3.50658e-18	5.98541	5.76469	-4.00402	2.17707	-4.16041	1.9361	-3.71777	2.12907	-3.51105	2.21907	-3.81151	2.20532	-4.22029	1.81908	-3.80338	2.0777	-3.97595	2.11545	-3.81671	-3.6397	-3.71625	1.895	2.06113	1.80498	-4.08124	2.10625	-4.03678	2.06988	-4.17589	2.10619	-3.56931	1.90697	-3.1487	1.9825	NP_001253986	CASP7	NP_001253986.1_CASP7	NP_001253986.1	CASP7	2	21	10	10	NP_001253986.1	HOMO SAPIENS	44355.1	35
NP_114127.3	3.88422e-20	1.26399e-18	3.51539	3.95932	-1.88551	1.43914	-2.0676	1.48877	-2.05252	1.40689	-1.93724	1.44004	-2.21437	1.44817	-1.99195	1.56019	-2.27016	1.38288	-2.07968	1.45799	-2.57798	-2.33527	-2.6423	1.39278	1.8112	1.55481	-2.42074	1.64637	-2.26751	1.3892	-2.54918	1.54624	-2.32038	1.56053	-2.27641	1.38365	NP_114127	ATAD3B	NP_114127.3_ATAD3B	NP_114127.3	ATAD3B	2	104	31	31	NP_114127.3	HOMO SAPIENS	73142.2	58.1
NP_004744.2	3.91544e-20	4.84442e-18	3.16089	2.94574	-1.79353	1.31559	-1.94152	1.21618	-1.8137	1.38305	-1.70317	1.30514	-1.81985	1.24979	-1.97304	1.26382	-2.02035	1.33203	-1.83118	1.32514	-1.6311	-1.73077	-1.57163	1.25555	1.28393	1.03549	-1.5862	1.33672	-1.92857	1.20975	-1.69615	1.30762	-1.62652	1.17423	-1.87106	1.32062	NP_004744	DHRS3	NP_004744.2_DHRS3	NP_004744.2	DHRS3	2	23	10	10	NP_004744.2	HOMO SAPIENS	33947.2	42
NP_065733.2	3.91544e-20	4.8327e-18	-5.4164	-5.41647	1.92843	-3.39249	1.80915	-3.4109	2.01379	-3.74376	1.98343	-3.71307	2.18573	-3.4485	2.06445	-3.17828	2.03284	-3.44363	1.76018	-3.22257	1.90349	1.9662	2.00055	-3.13886	-3.58473	-3.48645	1.86914	-3.54414	2.03703	-3.28273	1.84824	-3.37564	2.07834	-4.17878	1.82891	-3.20856	NP_065733	AS3MT	NP_065733.2_AS3MT	NP_065733.2	AS3MT	2	37	20	20	NP_065733.2	HOMO SAPIENS	42545.8	65.6
NP_001010872.1	4.11424e-20	6.8543e-18	-6.37155	-5.80366	2.29633	-4.20054	2.26616	-3.87221	2.23324	-4.37738	2.11895	-4.33698	2.37344	-3.8122	2.09912	-3.79486	2.20771	-4.52824	2.22759	-4.22749	2.0105	1.95348	1.93834	-4.53748	-3.76619	-3.29645	2.01204	-3.73116	1.854	-3.53025	2.07637	-3.6747	2.22356	-3.88752	2.10778	-3.82947	NP_001010872	FAM83B	NP_001010872.1_FAM83B	NP_001010872.1	FAM83B	2	54	27	27	NP_001010872.1	HOMO SAPIENS	115254	35.1
NP_066933.1	4.11424e-20	4.77352e-18	3.7409	4.36368	-2.26261	1.67621	-2.10542	1.51673	-2.19452	1.58062	-2.15283	1.48725	-2.40844	1.58042	-2.40484	1.38305	-2.16087	1.40321	-2.11814	1.49206	-2.47097	-2.4848	-2.5408	1.69937	1.94472	1.83031	-2.98662	1.78433	-2.71491	1.59341	-2.33096	1.59078	-2.93678	1.62798	-2.73688	1.6358	NP_066933	COL14A1	NP_066933.1_COL14A1	NP_066933.1	COL14A1	2	117	50	50	NP_066933.1	HOMO SAPIENS	194596	36.4
NP_000089.1	4.13387e-20	1.62115e-18	3.30339	3.84985	-1.94989	1.47587	-1.84067	1.38043	-2.1687	1.37623	-1.97419	1.38945	-1.96302	1.36221	-1.93837	1.29788	-1.92979	1.24052	-1.80456	1.33536	-1.98456	-2.48162	-2.25922	1.45702	1.71533	1.56115	-2.46361	1.64637	-2.22006	1.49749	-2.50289	1.4667	-2.42365	1.4195	-2.22777	1.4719	NP_000089	CPT2	NP_000089.1_CPT2	NP_000089.1	CPT2	2	69	25	25	NP_000089.1	HOMO SAPIENS	74289.2	48.7
NP_000837.3	4.13924e-20	4.55458e-16	-7.2352	-8.89678	2.36378	-4.86168	2.29138	-5.28759	2.44624	-5.05868	2.31914	-5.06543	2.30981	-4.23541	2.30714	-4.6533	2.48562	-4.70449	2.39918	-5.09275	2.56177	2.50071	2.66849	-7.69095	-6.96746	-5.24393	2.23782	-6.5303	2.89794	-5.49493	2.30782	-6.1595	2.41719	-6.56096	2.66554	-6.26898	NP_000837	GSTA2	NP_000837.3_GSTA2	NP_000837.3	GSTA2	2	9	5	5	NP_000837.3	HOMO SAPIENS	25663.5	24.7
NP_001306167.1	4.16965e-20	6.99315e-17	-3.59106	-3.47583	1.52374	-2.26055	1.557	-2.11434	1.40384	-2.23808	1.44446	-1.96951	1.32035	-2.26153	1.34583	-1.98941	1.54571	-2.15905	1.40815	-2.18699	1.26791	1.5176	1.22129	-2.22786	-2.39324	-2.2103	1.54047	-1.65863	1.40999	-1.93375	1.28285	-2.208	1.43934	-2.01121	1.28737	-2.19682	NP_001306167	ZC3H11A	NP_001306167.1_ZC3H11A	NP_001306167.1	ZC3H11A	2	94	33	32	NP_001306167.1	HOMO SAPIENS	89985.3	48.6
NP_439896.1	4.2301e-20	3.57566e-12	-7.42588	-3.39167	2.87885	-4.99524	2.27877	-5.3435	2.07188	-4.89176	2.45773	-4.80912	2.25891	-4.63547	2.41745	-5.05187	2.5106	-5.41626	2.3548	-5.03484	0.664763	1.26944	1.16562	-1.66725	-1.99951	-2.75496	1.60049	-2.41284	1.37271	-2.59586	1.07456	-1.71486	1.72657	-2.31473	1.2517	-1.54755	NP_439896	SLC18B1	NP_439896.1_SLC18B1	NP_439896.1	SLC18B1	2	6	4	4	NP_439896.1	HOMO SAPIENS	49267.2	10.7
NP_001127666.1	4.27465e-20	3.78888e-17	4.0974	7.36632	-2.66117	1.7096	-2.24725	1.57964	-2.41719	1.56019	-2.44541	1.7874	-2.33527	1.65978	-2.24725	1.65897	-2.55432	1.63369	-2.62992	1.65216	-5.62292	-4.9855	-4.72144	2.2483	2.33162	2.22297	-6.00182	2.23808	-5.12138	2.58967	-4.82724	2.03302	-4.47939	2.24421	-5.43808	1.82491	NP_001127666	ACPP	NP_001127666.1_ACPP	NP_001127666.1	ACPP	2	6	4	4	NP_001127666.1	HOMO SAPIENS	48791.5	11.9
NP_945353.1	4.27465e-20	1.39961e-18	-4.06107	-3.81672	1.72302	-2.39077	1.56961	-2.50575	1.52648	-2.64005	1.68777	-2.52597	1.54624	-2.18879	1.44354	-2.50379	1.73307	-2.56578	1.57381	-2.36412	1.39114	1.59396	1.58145	-2.54321	-2.29738	-2.02664	1.5519	-2.4159	1.45405	-2.25552	1.38866	-2.21118	1.54907	-2.14611	1.75108	-2.37648	NP_945353	ARHGEF1	NP_945353.1_ARHGEF1	NP_945353.1	ARHGEF1	2	57	22	22	NP_945353.1	HOMO SAPIENS	104749	33.5
NP_055627.2	4.27465e-20	2.886e-20	-3.86266	-3.73786	1.56666	-2.05686	1.48136	-2.42537	1.48453	-2.21764	1.70933	-2.41468	1.58124	-2.26814	1.53494	-2.21424	1.52697	-2.51155	1.61523	-2.29259	1.62786	1.53669	1.588	-2.24538	-2.33504	-2.1723	1.44615	-2.26261	1.37271	-2.07298	1.47462	-2.15073	1.56198	-2.23502	1.48842	-2.33235	NP_055627	CEP170	NP_055627.2_CEP170	NP_055627.2	CEP170	2	119	59	59	NP_055627.2	HOMO SAPIENS	175689	46.5
NP_001070254.1	4.29711e-20	1.4269e-17	-4.36936	-3.8952	1.63411	-2.58777	1.7335	-2.62457	1.80402	-2.41182	1.66621	-2.63051	1.7594	-2.74425	1.5507	-2.69115	1.59567	-2.96234	1.68031	-2.87851	1.5176	1.69259	1.51924	-2.58701	-2.04402	-2.57446	1.52618	-2.30553	1.40999	-2.00491	1.67961	-2.54207	1.44257	-2.22275	1.64407	-2.44897	NP_001070254	QSER1	NP_001070254.1_QSER1	NP_001070254.1	QSER1	2	63	38	38	NP_001070254.1	HOMO SAPIENS	190710	29.6
NP_004902.1	4.30369e-20	5.22855e-20	-3.76148	-4.01051	1.60038	-2.30395	1.50027	-2.2087	1.61039	-2.26193	1.43522	-2.0572	1.5876	-2.17226	1.48136	-2.13589	1.56444	-2.51494	1.40223	-2.25512	1.64083	1.54942	1.50287	-2.64541	-2.45487	-2.47313	1.63192	-2.22582	1.66759	-2.28956	1.47132	-2.43071	1.52971	-2.4343	1.62461	-2.51201	NP_004902	PDIA4	NP_004902.1_PDIA4	NP_004902.1	PDIA4	2	317	41	40	NP_004902.1	HOMO SAPIENS	73273.4	67.2
NP_067643.3	4.32398e-20	2.49247e-15	-5.0987	-2.23323	1.77207	-3.32571	2.12433	-3.0754	1.96538	-3.24301	1.89412	-2.96776	2.05529	-3.09142	1.77763	-3.16466	1.93292	-2.942	1.92881	-3.52915	1.06038	1.04037	0.880767	-1.02488	-1.03741	-1.43131	0.868836	-1.27233	1.16256	-1.17262	0.965448	-1.3458	1.01658	-1.50534	0.823657	-1.25758	NP_067643	PDLIM2	NP_067643.3_PDLIM2	NP_067643.3	PDLIM2	2	26	15	15	NP_067643.3	HOMO SAPIENS	63315	37.8
NP_055051.1	4.51433e-20	5.32181e-18	4.24811	5.20663	-2.41897	1.58939	-2.72318	1.65303	-2.65278	1.73732	-2.55321	1.55133	-2.93976	1.75235	-2.61917	1.53634	-2.51997	1.46083	-2.59442	1.68282	-3.18762	-3.27701	-3.35608	1.75192	2.02347	1.87464	-3.89833	2.15837	-3.09791	1.61197	-3.37907	1.82303	-3.06909	1.82419	-3.59945	1.7209	NP_055051	GNPAT	NP_055051.1_GNPAT	NP_055051.1	GNPAT	2	47	23	21	NP_055051.1	HOMO SAPIENS	77985.3	40.5
NP_059118.2	4.75861e-20	6.91895e-19	-4.74204	-5.17366	1.94683	-2.91166	1.8911	-2.86222	2.01379	-2.66049	1.8356	-2.89694	2.00756	-2.98231	2.03923	-2.5617	1.95165	-2.56578	1.75723	-3.05224	1.75757	1.93121	2.04312	-2.80016	-3.57103	-3.39462	1.892	-3.29887	1.73537	-3.05377	2.11936	-3.38836	1.90406	-3.21916	1.95862	-3.32202	NP_059118	CALML5	NP_059118.2_CALML5	NP_059118.2	CALML5	2	159	17	17	NP_059118.2	HOMO SAPIENS	15892.2	93.8
NP_001276674.1	4.85496e-20	9.83814e-19	2.72293	2.57937	-1.47468	1.17535	-1.57276	1.04843	-1.6362	1.23997	-1.4537	1.19385	-1.59396	1.19358	-1.58222	1.17866	-1.63314	1.1829	-1.49985	1.12415	-1.55976	-1.47943	-1.54216	1.08035	1.06823	1.08932	-1.59191	1.04239	-1.46083	1.15406	-1.31261	1.09128	-1.59748	1.13437	-1.37492	1.05586	NP_001276674	GAPDH	NP_001276674.1_GAPDH	NP_001276674.1	GAPDH	2	648	24	24	NP_001276674.1	HOMO SAPIENS	36223.7	66.5
NP_001813.1	4.948e-20	1.43414e-16	6.365	7.22069	-4.2217	2.20378	-4.3117	2.15977	-4.33417	2.13929	-3.68968	1.97289	-4.39373	2.30451	-4.12574	1.83271	-4.29988	2.07092	-4.48181	2.37775	-4.66307	-4.49873	-4.62648	2.20742	2.38297	2.12797	-5.15014	2.14917	-6.02974	2.47829	-4.25194	2.52298	-5.43788	2.1645	-4.77656	2.29768	NP_001813	CHN1	NP_001813.1_CHN1	NP_001813.1	CHN1	2	36	19	19	NP_001813.1	HOMO SAPIENS	53798.9	52.7
NP_005509.1	5.01143e-20	3.71854e-19	4.77546	5.19771	-3.03521	1.80309	-2.80197	2.01299	-3.13687	1.83271	-2.815	1.94591	-2.98112	2.01355	-2.79882	1.92809	-2.6199	1.96924	-2.54709	1.96215	-3.51838	-3.23883	-3.50997	1.88916	1.90364	2.00131	-3.02949	1.98055	-3.05724	2.14414	-3.23359	2.06801	-3.15623	1.94376	-2.81146	2.09596	NP_005509	HMGCS2	NP_005509.1_HMGCS2	NP_005509.1	HMGCS2	2	153	22	22	NP_005509.1|NP_032282.2	HOMO SAPIENS	57147.9	62.4
NP_060354.4	5.04742e-20	7.49274e-16	-4.56489	-4.26361	1.91617	-2.81817	1.79024	-3.05792	1.65557	-2.80357	1.73704	-2.72494	1.58124	-2.83683	1.73981	-2.86488	1.74556	-2.51494	1.6596	-3.07268	1.74784	1.71486	1.60437	-3.38705	-2.69454	-2.3243	1.5862	-2.19516	1.56929	-2.37928	1.63333	-2.70114	1.37157	-2.62132	1.76405	-2.81458	NP_060354	PINX1	NP_060354.4_PINX1	NP_060354.4	PIN	2	18	10	10	NP_060354.4	HOMO SAPIENS	37205.2	46.6
NP_001281269.1	5.13674e-20	1.25376e-17	-4.36589	-4.36233	1.60958	-2.91166	1.67362	-2.73641	1.54262	-2.88192	1.63541	-2.61365	1.60669	-2.89634	1.71144	-2.61621	1.60504	-2.39292	1.79568	-2.69796	1.79324	1.69577	1.71897	-3.2469	-2.66372	-2.65363	1.62621	-2.50175	1.5015	-2.70106	1.49115	-2.93022	1.78143	-2.43736	1.6311	-2.52461	NP_001281269	ZC3H18	NP_001281269.1_ZC3H18	NP_001281269.1	ZC3H18	2	72	36	36	NP_001281269.1	HOMO SAPIENS	109166	43
NP_001123551.1	5.2211e-20	4.63663e-18	3.57004	3.37075	-2.09705	1.58606	-2.25986	1.37344	-2.07188	1.46821	-1.98651	1.55807	-2.14119	1.48123	-2.26301	1.3081	-1.98288	1.49473	-2.15955	1.32854	-1.90349	-1.91212	-2.18391	1.12707	1.56811	1.47881	-2.05205	1.44096	-1.94891	1.36755	-1.86807	1.20899	-2.00411	1.2846	-2.21155	1.40571	NP_001123551	MOV10	NP_001123551.1_MOV10	NP_001123551.1	MOV10	2	88	33	33	NP_001123551.1	HOMO SAPIENS	114582	41.9
NP_057070.3	5.41833e-20	1.66032e-14	-4.40334	-3.21156	1.50227	-2.59111	1.66732	-3.01599	1.80079	-2.89554	1.52145	-2.69459	1.71804	-2.67151	1.62949	-2.59917	1.74556	-2.65729	1.57677	-2.93983	1.40411	1.34262	1.59127	-1.66433	-2.08168	-1.76381	1.26896	-1.67703	0.901581	-2.4721	1.65978	-1.79122	1.37803	-1.72302	1.26467	-1.70829	NP_057070	CRLF3	NP_057070.3_CRLF3	NP_057070.3	CRLF3	2	18	10	10	NP_057070.3	HOMO SAPIENS	50335.5	27.3
NP_001689.1	5.46719e-20	3.29818e-16	4.64393	5.31544	-2.65811	1.91662	-2.88392	1.5377	-3.19173	1.89743	-2.85504	1.76379	-2.75841	1.71598	-2.98163	1.73051	-2.94153	1.86756	-2.86067	1.59084	-3.08385	-3.64607	-3.46741	2.04391	2.12619	2.05831	-4.227	1.77514	-3.28772	1.83474	-3.32286	1.87394	-2.69474	1.72608	-3.39515	1.96044	NP_001689	AUH	NP_001689.1_AUH	NP_001689.1	AUH	2	18	9	9	NP_001689.1	HOMO SAPIENS	35893.3	28.3
NP_001001995.1	5.64317e-20	3.86375e-17	-6.98794	-6.73625	2.25954	-4.77486	2.32605	-5.06742	2.30101	-4.26496	2.33146	-4.81249	2.06165	-4.89998	2.17791	-4.75891	2.46376	-4.88074	2.34297	-4.1798	2.22777	2.19209	2.11515	-5.5974	-4.61187	-4.5631	2.25497	-4.2217	2.21667	-4.18308	2.08299	-4.25056	2.17838	-4.8686	2.24722	-4.07846	NP_001001995	GPM6B	NP_001001995.1_GPM6B	NP_001001995.1	GPM6B	2	8	4	4	NP_001001995.1	HOMO SAPIENS	37017.8	10.3
NP_001317148.1	5.68302e-20	9.14271e-17	4.91057	3.73588	-2.98922	1.62946	-2.95956	1.89067	-3.40795	1.9349	-3.23078	1.73344	-3.39154	1.62341	-3.03836	1.87699	-3.00086	1.5998	-3.16537	1.81227	-2.20831	-2.35435	-2.21338	1.4833	1.60577	1.56115	-1.9606	1.33672	-2.13871	1.2871	-2.1425	1.49851	-2.07834	1.48081	-2.7693	1.76817	NP_001317148	HSD17B1	NP_001317148.1_HSD17B1	NP_001317148.1	HSD17B1	2	16	9	9	NP_001317148.1	HOMO SAPIENS	35378.8	35.2
NP_001304978.1	5.69815e-20	1.06143e-17	5.87918	5.21917	-3.99176	2.2138	-3.59939	1.98503	-4.09213	2.17336	-3.56341	2.36409	-3.90696	2.12597	-3.69394	2.04732	-3.33498	2.2065	-3.60912	2.12567	-3.16492	-4.00877	-3.00901	1.91252	1.91049	1.83981	-3.28671	2.07559	-2.98267	2.00181	-3.32286	1.80713	-3.02391	1.99281	-3.35624	2.05814	NP_001304978	SDR16C5	NP_001304978.1_SDR16C5	NP_001304978.1	SDR16C5	2	52	17	17	NP_001304978.1	HOMO SAPIENS	35703.1	67.2
NP_005035.1	5.7527e-20	6.16629e-17	-4.65242	-4.99101	1.96215	-2.72468	1.83751	-2.82727	1.67816	-2.63665	1.90644	-2.86996	2.05211	-2.92941	1.70829	-2.9262	1.7924	-2.69118	1.59748	-3.07949	1.84512	1.92166	1.75826	-3.60896	-3.41012	-3.07796	1.64621	-2.60905	1.90823	-3.33842	1.96726	-3.2611	1.6588	-2.66424	2.08508	-3.16759	NP_005035	PRKX	NP_005035.1_PRKX	NP_005035.1	PRKX	2	12	7	7	NP_005035.1|NP_031734.3	HOMO SAPIENS	41066.3	28.2
NP_004102.1	5.7527e-20	4.06039e-19	-6.99325	-5.8574	2.30553	-4.98522	2.28823	-4.35448	2.08156	-4.94286	2.34994	-5.37232	2.22073	-4.66853	2.16215	-4.45232	2.11715	-4.79939	2.16843	-4.67715	2.20507	2.0871	1.81392	-4.40901	-3.72853	-3.82845	2.09778	-3.97336	2.08109	-3.67567	1.85154	-3.86878	2.00411	-3.60853	2.0332	-3.59308	NP_004102	FEN1	NP_004102.1_FEN1	NP_004102.1	FEN1	2	50	14	14	NP_004102.1	HOMO SAPIENS	42934.5	48.9
NP_002151.2	5.83818e-20	3.02603e-18	-3.07187	-3.27491	1.43483	-1.84316	1.32377	-1.85223	1.38125	-1.8804	1.27198	-1.64913	1.29171	-1.75566	1.15042	-1.70667	1.33025	-1.72521	1.27502	-1.70326	1.3652	1.46988	1.14271	-1.9242	-1.82489	-1.95064	1.27182	-1.96215	1.15918	-2.01419	1.58042	-1.92484	1.24571	-1.82419	1.45275	-2.08651	NP_002151	TNC	NP_002151.2_TNC	NP_002151.2	TNC	2	255	84	83	NP_002151.2	HOMO SAPIENS	246498	53.7
NP_001307799.1	5.83818e-20	1.28239e-18	7.11126	6.30423	-4.42405	2.37741	-5.2667	2.20171	-4.98607	2.28237	-4.64752	2.44503	-4.40646	2.27806	-4.94837	2.22786	-5.14611	2.3997	-4.54985	2.30281	-4.59173	-3.82105	-4.43658	2.10815	2.2426	2.09947	-3.91833	2.13691	-4.19608	2.12557	-4.62555	2.1571	-3.83395	1.92843	-3.93669	2.27562	NP_001307799	SLC25A35	NP_001307799.1_SLC25A35	NP_001307799.1	SLC25A35	2	39	15	15	NP_001307799.1	HOMO SAPIENS	32665.4	66.6
NP_073738.2	5.87761e-20	5.16986e-17	5.57928	4.86255	-3.31114	2.01012	-3.49222	2.14229	-3.4725	2.02347	-4.07774	1.85485	-3.347	1.94412	-3.65612	2.03369	-3.74405	2.03703	-3.48487	2.00303	-3.39191	-3.36609	-2.79946	2.02931	1.9413	1.73848	-3.48392	1.69542	-2.64373	1.7017	-2.63514	1.82622	-2.84964	1.85792	-3.08061	1.85958	NP_073738	SPATA20	NP_073738.2_SPATA20	NP_073738.2	SPATA20	2	51	29	29	NP_073738.2	HOMO SAPIENS	90597	43.5
NP_003055.1	5.93938e-20	7.46119e-17	-7.59825	-6.65719	2.65504	-5.02529	2.27247	-5.87121	2.41397	-4.99396	2.34994	-4.71469	2.37344	-5.20085	2.37648	-4.91561	2.49187	-5.2773	2.50567	-5.34823	2.47097	2.01075	2.25267	-4.73895	-4.51258	-4.26861	2.32642	-3.59933	2.12854	-4.01291	2.04	-4.87733	2.13643	-5.02189	2.64932	-4.21084	NP_003055	SLPI	NP_003055.1_SLPI	NP_003055.1	SLPI	2	10	4	4	NP_003055.1	HOMO SAPIENS	15238.7	31.8
NP_542390.2	6.0706e-20	5.75844e-16	6.2062	7.02273	-4.04388	2.4108	-3.80741	2.11434	-4.39226	2.05754	-3.87755	2.20221	-4.20602	2.15573	-4.36843	2.12567	-4.08442	2.22345	-3.82211	1.75776	-5.13651	-4.72144	-4.39729	2.10231	2.38297	2.34013	-5.69316	2.52627	-3.8707	2.27099	-4.88014	2.23664	-4.03081	2.09705	-5.29864	2.19682	NP_542390	C11orf52	NP_542390.2_C11orf52	NP_542390.2	C11orf52	2	7	3	3	NP_542390.2	HOMO SAPIENS	14148.5	31.7
NP_061184.1	6.1211e-20	9.19735e-18	3.13442	3.24887	-1.72608	1.43914	-1.73981	1.31054	-1.82338	1.27063	-1.79556	1.28153	-1.79758	1.25971	-1.806	1.15822	-1.93292	1.4405	-1.84597	1.44777	-1.63759	-1.79122	-1.76481	1.34314	1.53729	1.16532	-1.97489	1.36738	-1.97941	1.21903	-2.12597	1.50806	-1.92666	1.35205	-1.95862	1.33953	NP_061184	COG1	NP_061184.1_COG1	NP_061184.1	COG1	2	95	42	42	NP_061184.1	HOMO SAPIENS	110174	50.8
NP_000498.2	6.19762e-20	1.52901e-20	5.82908	7.51982	-4.00709	2.00678	-3.32202	1.99901	-3.85008	2.21424	-3.81287	2.03696	-3.80515	2.17556	-3.35039	2.21764	-3.95639	2.06753	-3.62391	2.18699	-5.44781	-5.07141	-5.16018	2.18407	2.46857	2.34013	-4.73573	2.19209	-5.55184	2.40403	-5.28682	2.11574	-5.2152	2.31166	-5.34404	2.3292	NP_000498	FBP1	NP_000498.2_FBP1	NP_000498.2	FBP1	2	106	22	22	NP_000498.2	HOMO SAPIENS	37241.2	55.9
NP_689920.1	6.25665e-20	1.26944e-13	6.38281	6.29569	-4.06534	2.34736	-4.68046	2.006	-4.06954	2.15633	-4.31489	2.36746	-4.02786	1.95073	-4.30539	2.03369	-4.5091	2.18616	-3.89607	2.14611	-3.3984	-5.20503	-3.43466	1.8074	1.98239	1.87781	-3.60681	2.24421	-5.43321	2.17198	-3.57083	2.20164	-4.4568	2.09705	-4.60794	2.26931	NP_689920	SLC25A16	NP_689920.1_SLC25A16	NP_689920.1	SLC25A16	2	29	15	15	NP_689920.1	HOMO SAPIENS	36565.3	59.6
NP_006816.2	6.45707e-20	4.24267e-17	-3.23013	-2.28382	1.41336	-1.9834	1.25127	-1.96406	1.25539	-1.76117	1.44138	-1.84473	1.28853	-1.90114	1.24812	-1.8804	1.43954	-1.88112	1.50577	-1.78161	0.99228	0.967194	1.10669	-1.08619	-1.20518	-1.40281	1.04032	-1.17729	0.932085	-1.42633	0.952222	-1.39034	1.0198	-1.23248	0.924182	-1.41517	NP_006816	CKAP4	NP_006816.2_CKAP4	NP_006816.2	CKAP4	2	153	30	29	NP_006816.2	HOMO SAPIENS	66135.4	57.1
NP_001139247.1	6.45707e-20	1.72361e-20	7.76711	7.73916	-5.57068	2.27724	-5.41169	2.32402	-4.76339	2.38456	-5.69775	2.40456	-5.73317	2.54257	-5.49678	2.39138	-5.34284	2.46748	-4.82498	2.50379	-5.6067	-5.48819	-5.11434	2.2775	2.47199	2.47313	-5.55883	2.51708	-4.86718	2.27718	-5.35625	2.13483	-5.56051	2.49562	-5.33431	2.37963	NP_001139247	FKBP5	NP_001139247.1_FKBP5	NP_001139247.1	FKBP5	2	83	32	32	NP_001139247.1	HOMO SAPIENS	51724.7	63.6
NP_476516.1	6.53035e-20	3.40177e-18	-2.94577	-2.51675	1.2846	-1.65951	1.34898	-1.64254	1.39416	-1.59084	1.27814	-1.57494	1.20581	-1.80856	1.14096	-1.66919	1.27092	-1.73198	1.22769	-1.73732	1.07335	1.15491	1.12633	-1.59425	-1.46881	-1.37431	0.957434	-1.38884	1.15918	-1.38302	1.03819	-1.34898	1.00367	-1.36124	1.24846	-1.45299	NP_476516	NAA15	NP_476516.1_NAA15	NP_476516.1	NAA15	2	176	50	49	NP_476516.1	HOMO SAPIENS	102526	56.1
NP_061198.2	6.54218e-20	9.26105e-19	4.17599	4.38854	-2.40671	1.70626	-2.36072	1.68098	-2.66892	1.52271	-2.51625	1.58505	-2.35754	1.68623	-2.64438	1.6726	-2.86346	1.67436	-2.48792	1.57381	-2.44503	-2.94931	-2.81911	1.65265	1.60577	1.62131	-3.01234	1.7874	-2.62679	1.72645	-2.60869	1.67032	-2.41719	1.63104	-2.792	1.74296	NP_061198	MYO5C	NP_061198.2_MYO5C	NP_061198.2	MYO5C	2	85	48	48	NP_061198.2|NP_001074791.1	HOMO SAPIENS	204119	28.8
NP_001058.2	6.54256e-20	1.72241e-18	-2.88341	-2.89344	1.2846	-1.6328	1.28279	-1.69846	1.21344	-1.63513	1.19191	-1.70309	1.17081	-1.60357	1.06217	-1.75436	1.37084	-1.67436	1.19811	-1.59084	1.25818	1.14854	1.27367	-1.87748	-1.56811	-1.58331	1.10605	-1.68316	1.40999	-1.75429	1.09439	-1.65123	1.18117	-1.6709	1.23549	-1.65156	NP_001058	TOP2A	NP_001058.2_TOP2A	NP_001058.2	TOP2A	2	118	52	52	NP_001058.2	HOMO SAPIENS	175124	37.4
NP_115593.3	6.69047e-20	3.291e-16	-2.88042	-2.33686	1.21102	-1.71628	1.17563	-1.77534	1.23926	-1.62832	1.27814	-1.49737	1.30126	-1.69284	1.1252	-1.71689	1.21159	-1.57946	1.17444	-1.72029	1.06686	1.07219	1.09032	-1.18839	-1.13671	-1.25398	0.943144	-1.48081	1.03038	-1.16953	0.94561	-1.60987	1.15212	-1.35205	1.00525	-1.19769	NP_115593	ANKRD17	NP_115593.3_ANKRD17	NP_115593.3	ANKRD17	2	114	48	48	NP_115593.3	HOMO SAPIENS	276136	29
NP_005081.1	6.87152e-20	8.87129e-14	5.67049	2.731	-3.6913	1.8632	-3.24638	1.83825	-3.70809	2.15973	-3.92067	1.93242	-3.44245	1.92759	-3.82001	2.12226	-3.67847	1.94552	-3.97595	2.0916	-1.86782	-1.66714	-1.56835	1.50957	0.787477	1.16215	-1.78626	1.03013	-1.11511	1.00245	-1.39858	1.32989	-1.38448	1.10678	-1.75757	1.3742	NP_005081	JMJD7-PLA2G4B	NP_005081.1_JMJD7-PLA2G4B	NP_005081.1	JMJD7-PLA2G4B	2	15	8	8	NP_005081.1	HOMO SAPIENS	115488	9.4
NP_057839.1	6.87152e-20	NA	5.35886	NA	-3.28048	1.84316	-3.56156	2.08987	-3.40795	1.81567	-3.5788	2.03696	-3.12429	2.0367	-3.7948	1.8804	-3.29127	1.93196	-3.1565	2.0405	NA	NA	NA	NA	NA	NA	NA	NA	NA	NA	NA	NA	NA	NA	NA	NA	NP_057839	KDELR3	NP_057839.1_KDELR3	NP_057839.1	KDELR3	2	7	5	4	NP_057839.1	HOMO SAPIENS	25917.8	28.1
NP_000889.3	6.87152e-20	7.14768e-19	4.76097	5.59489	-2.91564	1.89659	-2.86816	1.8033	-2.71733	1.90765	-2.98131	1.76042	-3.07657	1.76558	-3.38821	1.78502	-2.83848	1.60658	-2.96125	1.81567	-3.54432	-3.69061	-3.43139	1.97967	2.06456	1.87781	-3.9069	2.07559	-3.65716	1.83474	-3.42205	1.97257	-3.20787	2.06333	-4.08586	1.94468	NP_000889	MAOB	NP_000889.3_MAOB	NP_000889.3	MAOB	2	115	25	25	NP_000889.3	HOMO SAPIENS	59275.3	60.1
NP_060530.3	6.87152e-20	8.27679e-19	3.18039	2.96955	-1.72915	1.35566	-1.86588	1.21968	-1.82661	1.33876	-1.84484	1.30514	-2.02029	1.34898	-2.00771	1.20591	-1.83299	1.46083	-1.81343	1.26723	-1.60192	-1.81985	-1.85649	1.20591	1.2942	1.26982	-1.85771	1.26314	-1.64047	1.25307	-1.58704	1.1899	-1.60071	1.25394	-1.86458	1.19769	NP_060530	IARS2	NP_060530.3_IARS2	NP_060530.3	IARS2	2	273	48	48	NP_060530.3	HOMO SAPIENS	114759	67.2
NP_060705.2	6.87152e-20	4.52192e-19	3.44554	3.60865	-1.84872	1.38905	-2.08651	1.38043	-2.11706	1.45118	-2.01115	1.41643	-1.94393	1.36221	-2.23149	1.21953	-2.08905	1.44388	-2.04418	1.52953	-2.33153	-2.17301	-2.02675	1.29642	1.31474	1.56748	-2.4093	1.55133	-2.1421	1.43561	-2.06315	1.35534	-2.20742	1.4011	-2.27641	1.31746	NP_060705	CNDP2	NP_060705.2_CNDP2	NP_060705.2	CNDP2	2	163	33	33	NP_060705.2	HOMO SAPIENS	53219.8	79.5
NP_037511.2	6.99505e-20	2.25283e-17	6.27101	6.01249	-4.608	1.93332	-4.05325	2.10735	-4.25349	2.18699	-4.1147	2.01673	-4.37146	2.17226	-4.54493	1.86677	-4.01884	2.11838	-3.77478	2.02688	-3.71943	-3.57926	-4.13207	2.09939	2.29738	2.15964	-3.45819	2.02654	-4.00966	1.89662	-3.78244	2.0012	-3.95335	2.00508	-4.77656	2.20313	NP_037511	DPP7	NP_037511.2_DPP7	NP_037511.2	DPP7	2	60	18	18	NP_037511.2	HOMO SAPIENS	54796.9	45.5
NP_647475.1	7.19057e-20	3.89434e-20	-5.99828	-5.26041	2.11545	-3.62622	2.10542	-3.82328	2.22033	-4.10486	2.12203	-3.91205	2.16664	-4.43048	2.159	-3.66541	2.12964	-3.63005	2.12701	-3.64838	1.9424	1.86439	1.93507	-3.49217	-3.34506	-3.66378	1.84342	-3.19463	1.9184	-3.23013	1.95404	-3.11475	1.85243	-3.46443	2.07536	-3.1928	NP_647475	ANGPTL4	NP_647475.1_ANGPTL4	NP_647475.1	ANGPTL4	2	19	10	10	NP_647475.1	HOMO SAPIENS	45612.7	29.8
NP_079423.1	7.23661e-20	6.16383e-17	4.945	5.38626	-2.98922	2.00678	-2.89968	1.69846	-3.3305	1.87359	-3.36321	1.74019	-3.02885	1.84493	-3.30311	1.89402	-2.87908	1.87434	-2.89913	1.9349	-3.7324	-3.27064	-3.60492	1.79572	2.26314	2.1058	-3.6554	1.78127	-3.53176	2.16889	-2.58885	1.85803	-3.24982	2.17677	-3.45028	1.85643	NP_079423	COQ10B	NP_079423.1_COQ10B	NP_079423.1	COQ10B	2	17	6	6	NP_079423.1	HOMO SAPIENS	27526.5	25.2
NP_001141.2	7.23661e-20	2.53036e-20	-4.96843	-4.91433	2.03267	-3.10533	1.93522	-2.73641	2.01702	-3.14081	1.85716	-3.28814	1.85803	-2.79054	1.91631	-3.15103	1.94541	-3.28772	1.85485	-2.83082	1.94889	1.72759	2.00055	-3.08631	-2.89312	-2.83413	1.85485	-3.0812	1.98619	-2.99808	1.75897	-3.20065	1.8137	-3.27128	1.87755	-2.98163	NP_001141	ANPEP	NP_001141.2_ANPEP	NP_001141.2	ANPEP	2	115	34	34	NP_001141.2	HOMO SAPIENS	109937	52.5
NP_008877.1	7.28621e-20	2.8524e-18	2.71973	3.074	-1.47468	1.16533	-1.53494	1.14279	-1.56843	1.16844	-1.56457	1.13989	-1.60987	1.20681	-1.47505	1.12756	-1.74868	1.20663	-1.47619	1.148	-1.79648	-1.72122	-1.72224	1.11247	1.40034	1.26665	-2.06348	1.42256	-1.75232	1.22522	-1.7755	1.26308	-1.66525	1.28766	-1.92295	1.19454	NP_008877	SPTBN2	NP_008877.1_SPTBN2	NP_008877.1	SPTBN2	2	265	105	105	NP_008877.1	HOMO SAPIENS	272659	56
NP_077295.1	7.40795e-20	1.12663e-17	-5.99777	-4.55941	2.27487	-3.82323	2.13063	-3.37944	2.07188	-3.87662	2.11587	-4.09416	2.30345	-4.05686	2.12433	-3.83915	1.85485	-4.10795	1.87852	-4.05035	1.96186	1.89939	1.88595	-3.14762	-2.81095	-2.90696	1.58334	-2.72862	1.46083	-2.51851	1.64986	-3.05748	1.97829	-2.75315	1.58894	-2.54352	NP_077295	C1orf35	NP_077295.1_C1orf35	NP_077295.1	C1orf35	2	26	14	14	NP_077295.1	HOMO SAPIENS	29696.6	53.2
NP_078789.2	7.41192e-20	3.49196e-20	3.48892	3.62068	-2.14917	1.44581	-2.04554	1.35947	-1.99443	1.42052	-2.2791	1.29165	-2.09347	1.37213	-2.34181	1.36261	-1.9173	1.42016	-2.05897	1.3592	-2.02672	-2.14755	-2.24939	1.39278	1.61946	1.42181	-2.08063	1.42563	-2.26412	1.49131	-2.27475	1.36807	-2.13965	1.45016	-2.18561	1.42778	NP_078789	FYCO1	NP_078789.2_FYCO1	NP_078789.2	FYCO1	2	112	54	54	NP_078789.2	HOMO SAPIENS	168691	46.7
NP_001265319.1	7.61034e-20	5.93868e-18	6.82571	5.33522	-4.66625	2.4876	-4.98304	2.03745	-4.83762	2.30962	-4.17938	2.23256	-4.75643	2.17887	-4.37473	2.25512	-4.67147	2.23362	-4.12978	2.27215	-3.71294	-3.312	-3.15963	1.84828	2.24602	1.95381	-3.95263	1.79966	-3.27077	1.75429	-3.0319	1.8803	-3.44668	2.05413	-3.42434	1.83436	NP_001265319	SLC38A1	NP_001265319.1_SLC38A1	NP_001265319.1	SLC38A1	2	18	9	9	NP_001265319.1	HOMO SAPIENS	56936.1	22
NP_001035809.1	7.64963e-20	9.27721e-19	-2.92937	-3.09233	1.18036	-1.7096	1.3805	-1.81029	1.33607	-1.66919	1.18267	-1.58168	1.18672	-1.62671	1.25443	-1.7237	1.23969	-1.67097	1.12119	-1.76117	1.45275	1.21217	1.24093	-1.89208	-1.83516	-1.80498	1.28611	-1.78433	1.24052	-1.93375	1.17705	-1.7594	1.32639	-1.60038	1.45599	-1.73666	NP_001035809	ABCE1	NP_001035809.1_ABCE1	NP_001035809.1	ABCE1	2	181	33	33	NP_001035809.1	HOMO SAPIENS	68283	57.7
NP_062458.1	7.97132e-20	2.93915e-18	4.20594	4.74036	-2.31166	1.48588	-2.59395	1.66701	-2.66569	1.67941	-2.27602	1.60529	-2.68524	1.63994	-2.77991	1.75776	-2.62614	1.64725	-2.57076	1.65557	-2.88604	-2.91113	-2.95335	1.69645	1.60234	1.66564	-2.93518	1.95602	-2.48443	1.91209	-2.94924	1.93439	-2.98519	1.6801	-3.28166	2.08966	NP_062458	HOXD8	NP_062458.1_HOXD8	NP_062458.1	HOXD8	2	10	6	6	NP_062458.1	HOMO SAPIENS	32195.3	30
NP_056094.1	8.08902e-20	3.97242e-16	4.77627	5.01313	-2.77154	1.74633	-2.86501	1.9361	-3.17559	1.74073	-2.87968	1.9223	-3.23247	1.93751	-2.73578	1.61128	-3.03833	1.68453	-3.10029	1.83271	-3.43407	-2.5198	-3.17927	1.98259	2.07483	1.70048	-3.71542	1.84259	-3.41991	1.89662	-3.06166	1.7594	-3.46927	1.53907	-2.69148	1.8186	NP_056094	TBC1D30	NP_056094.1_TBC1D30	NP_056094.1	TBC1D30	2	18	12	12	NP_056094.1	HOMO SAPIENS	85536.9	22.6
NP_003326.2	8.2277e-20	1.323e-19	5.73472	5.35406	-3.50735	1.99008	-3.64351	2.05143	-3.56286	2.02347	-3.33858	2.07069	-3.64607	2.12266	-3.97445	2.22786	-3.42242	2.12176	-4.12386	2.05072	-3.34327	-3.32791	-3.54599	1.9534	2.09195	1.94431	-3.35816	1.98975	-3.67411	1.94303	-3.35592	2.02029	-2.9271	2.09399	-3.47622	1.78709	NP_003326	UBA7	NP_003326.2_UBA7	NP_003326.2	UBA7	2	70	35	35	NP_003326.2	HOMO SAPIENS	112662	51.3
NP_006490.3	8.2277e-20	3.25257e-14	6.44317	7.47887	-4.06841	2.14368	-4.62058	1.98154	-3.91786	2.29259	-4.1609	2.31013	-4.0883	2.16564	-4.79393	2.06435	-4.26553	2.1116	-4.41081	2.14951	-4.41662	-4.85188	-4.90152	2.47605	2.44802	2.40663	-7.29365	2.33312	-4.74177	2.24315	-4.82724	2.30345	-4.68916	2.3086	-5.30189	2.28823	NP_006490	LGALS8	NP_006490.3_LGALS8	NP_006490.3	LGALS8	2	39	16	16	NP_006490.3	HOMO SAPIENS	40624.9	45.6
NP_064710.4	8.2939e-20	1.29604e-19	2.86218	3.25078	-1.54213	1.2655	-1.557	1.2721	-1.4813	1.1514	-1.66929	1.28828	-1.65123	1.23987	-1.73981	1.19909	-1.73619	1.27103	-1.53535	1.29788	-1.93268	-1.77213	-1.86631	1.16795	1.42088	1.34898	-1.95488	1.4011	-2.0133	1.33351	-1.95404	1.32671	-2.04929	1.30913	-1.81269	1.34268	NP_064710	VPS35L	NP_064710.4_VPS35L	NP_064710.4	VPS35L	2	84	37	37	NP_064710.4	HOMO SAPIENS	120266	41
NP_878918.2	8.2939e-20	1.92574e-19	-2.22127	-2.2239	1.00867	-1.28554	0.980218	-1.14978	1.00044	-1.21272	1.00404	-1.1871	0.941742	-1.21673	0.995977	-1.21272	1.05545	-1.2778	0.991028	-1.25019	0.989037	0.989465	0.956074	-1.27014	-1.25311	-1.20648	1.01745	-1.22635	1.02699	-1.22522	0.922465	-1.24399	0.942351	-1.21102	1.03768	-1.27334	NP_878918	SYNE2	NP_878918.2_SYNE2	NP_878918.2	SYNE2	2	475	255	254	NP_878918.2	HOMO SAPIENS	804724	44.8
NP_612144.1	8.2939e-20	2.57705e-17	6.57215	6.88719	-4.39645	2.12698	-4.85696	2.0689	-4.26317	2.2994	-4.55204	2.01673	-4.58463	2.23838	-4.50396	2.21424	-3.97512	2.34885	-3.98186	2.14951	-4.89979	-4.9855	-4.82621	2.39138	2.08168	1.88414	-3.60109	2.32699	-4.68415	2.22458	-5.02231	2.19209	-5.04416	2.06026	-4.79926	2.0739	NP_612144	DTX3L	NP_612144.1_DTX3L	NP_612144.1	DTX3L	2	70	37	37	NP_612144.1	HOMO SAPIENS	84636.9	56.4
NP_001116538.2	8.30863e-20	2.52978e-15	-5.44746	-5.41095	2.11851	-3.20884	1.9888	-3.58913	1.88147	-3.44058	1.94648	-3.47025	1.89303	-3.35592	1.72405	-3.89365	1.91106	-3.34534	1.99389	-3.81871	1.81594	2.10301	1.86304	-4.10826	-3.16703	-3.63845	2.08063	-2.73475	1.87773	-2.76294	1.91767	-3.48699	2.08479	-3.77408	1.81594	-4.0564	NP_001116538	MAPT	NP_001116538.2_MAPT	NP_001116538.2	MAPT	2	63	30	30	NP_001116538.2	HOMO SAPIENS	81167.6	50.3
NP_057427.3	8.3303e-20	3.35894e-17	-2.33072	-1.85427	1.024	-1.36568	1.00858	-1.39092	0.958487	-1.31492	1.05331	-1.32537	1.05946	-1.23657	1.00858	-1.26382	1.05858	-1.24391	1.05611	-1.27744	0.794472	0.820843	0.86767	-1.05407	-0.924429	-0.864488	0.911706	-1.08838	0.925306	-1.06124	0.833194	-1.01174	0.855216	-1.05466	0.736103	-1.03065	NP_057427	CENPF	NP_057427.3_CENPF	NP_057427.3	CENPF	2	231	129	127	NP_057427.3	HOMO SAPIENS	360659	46.8
NP_001631.3	8.33874e-20	2.57705e-17	3.03391	2.70064	-1.6709	1.31893	-1.94783	1.19521	-1.79757	1.3592	-1.66929	1.32875	-1.78167	1.16052	-1.78393	1.17184	-1.72682	1.35237	-1.71877	1.28766	-1.66677	-1.49851	-1.32606	1.25847	1.21888	1.13365	-1.6405	1.20182	-1.47778	1.11074	-1.71929	0.95765	-1.57811	1.31219	-1.42681	1.07792	NP_001631	APEH	NP_001631.3_APEH	NP_001631.3	APEH	2	127	28	28	NP_001631.3	HOMO SAPIENS	82193	64
NP_115568.2	8.33874e-20	3.45894e-15	-7.47723	-6.37167	2.39444	-4.93847	2.04238	-5.36797	2.16547	-4.78616	2.45465	-5.5342	2.15073	-4.81401	2.43321	-4.87814	2.44503	-5.48405	2.43763	-5.49131	2.09157	2.42117	2.25594	-4.82071	-3.60527	-4.90193	1.85485	-3.31727	1.92857	-4.14286	1.9871	-4.43191	1.76207	-4.99736	1.79324	-4.66155	NP_115568	PPP1R1B	NP_115568.2_PPP1R1B	NP_115568.2	PPP1R1B	2	52	13	13	NP_115568.2	HOMO SAPIENS	23076.5	84.3
NP_001269643.1	8.34718e-20	2.37726e-17	-7.25443	-6.22217	2.40671	-4.55782	2.26301	-5.05344	2.33651	-4.72484	2.36226	-4.86308	2.41162	-4.34782	2.28507	-5.39933	2.42005	-4.91463	2.37847	-5.31076	1.75108	2.14755	2.05621	-3.28486	-4.07091	-4.24961	2.16351	-4.76129	2.30479	-4.36563	1.93751	-4.13285	2.11383	-4.30141	2.01374	-4.12259	NP_001269643	FAM107A	NP_001269643.1_FAM107A	NP_001269643.1	FAM107A	2	12	7	7	NP_001269643.1	HOMO SAPIENS	20928.6	38.8
NP_057019.3	8.35365e-20	5.28733e-16	-3.59894	-3.55515	1.58812	-2.12031	1.30801	-2.26461	1.28766	-2.0916	1.64465	-2.14488	1.46034	-2.03339	1.51288	-2.06435	1.61128	-2.03703	1.40815	-2.21424	1.40735	1.16445	1.45376	-2.37094	-2.22548	-2.10897	1.34612	-2.33312	1.63708	-1.60578	1.44817	-2.1571	1.46193	-2.17063	1.73487	-1.81545	NP_057019	EEF1AKNMT	NP_057019.3_EEF1AKNMT	NP_057019.3	METTL13	2	67	30	30	NP_057019.3	HOMO SAPIENS	79622.3	56.5
NP_001107018.1	8.61885e-20	2.60309e-20	4.12818	4.90127	-2.52627	1.47587	-2.47734	1.55867	-2.5011	1.80546	-2.19902	1.73007	-2.37026	1.75235	-2.61602	1.57381	-2.71982	1.65064	-2.46426	1.60447	-3.08709	-2.87295	-3.33971	1.68185	1.90364	1.79231	-3.08094	1.81499	-3.01996	1.78214	-3.19061	1.6385	-3.04005	1.86098	-3.31733	1.78709	NP_001107018	LIMA1	NP_001107018.1_LIMA1	NP_001107018.1	LIMA1	2	106	39	39	NP_001107018.1	HOMO SAPIENS	85678.4	58.6
NP_001035532.1	8.62246e-20	2.69576e-17	6.4571	5.33963	-4.39339	2.16037	-4.23605	2.2716	-4.03404	2.17677	-4.50276	2.5226	-4.43828	2.26483	-4.50081	2.14951	-4.29676	2.06753	-3.73041	1.91106	-3.22004	-3.0193	-3.176	2.11107	1.87967	2.12797	-3.26957	2.048	-3.94865	1.8564	-2.85667	2.03302	-3.78554	2.05413	-3.41785	1.91316	NP_001035532	FABP6	NP_001035532.1_FABP6	NP_001035532.1	FABP6	2	12	6	6	NP_001035532.1	HOMO SAPIENS	19930.6	41.8
NP_002102.4	8.64491e-20	6.06114e-20	3.02576	3.28416	-1.85178	1.32895	-1.74611	1.22666	-1.76207	1.34217	-1.83252	1.26467	-1.85803	1.33245	-1.55385	1.26382	-1.64251	1.32865	-1.66256	1.20931	-1.87106	-2.01711	-1.8041	1.33146	1.4517	1.38381	-1.97774	1.2938	-1.89468	1.26544	-1.99702	1.41261	-2.04929	1.28153	-1.86458	1.37735	NP_002102	HTT	NP_002102.4_HTT	NP_002102.4	HTT	2	143	78	78	NP_002102.4	HOMO SAPIENS	351847	30.5
NP_004214.1	8.64491e-20	1.87551e-18	5.26587	7.17993	-3.26208	1.91328	-3.22747	2.1388	-3.06264	2.0371	-3.6404	1.80426	-3.26428	1.84162	-3.43549	1.96897	-3.04145	2.03364	-3.60912	1.84633	-5.29216	-4.53054	-5.15036	2.14903	2.25629	2.34963	-5.38449	2.30553	-4.25031	2.27099	-5.07191	2.4148	-4.58266	2.38524	-4.65009	2.39539	NP_004214	UBE2L6	NP_004214.1_UBE2L6	NP_004214.1	UBE2L6	2	25	7	7	NP_004214.1	HOMO SAPIENS	17939.5	71.2
NP_001180236.1	8.66687e-20	6.86973e-18	4.27859	3.66389	-2.88192	1.69291	-2.60971	1.79631	-2.45915	1.69645	-2.77188	1.53447	-2.62797	1.63994	-2.51831	1.70667	-2.35135	1.52184	-2.59738	1.82249	-2.11427	-2.09983	-2.06276	1.48622	1.44142	1.38381	-2.21782	1.41643	-2.45732	1.51606	-1.89122	1.61305	-2.14288	1.42869	-2.53907	1.50027	NP_001180236	SAMD9	NP_001180236.1_SAMD9	NP_001180236.1	SAMD9	2	49	29	28	NP_001180236.1	HOMO SAPIENS	185818	26.4
NP_003491.1	8.66687e-20	7.20256e-21	5.4471	5.98732	-3.43377	2.18375	-3.90826	1.98503	-3.30145	2.00644	-3.22462	1.85148	-3.64925	1.9838	-3.1991	2.12907	-3.37245	1.86756	-3.5322	1.94853	-4.21232	-3.78606	-3.9389	2.02055	2.19809	1.87781	-3.86403	2.16144	-3.71817	2.10392	-3.89816	2.21437	-3.93399	2.00201	-4.01776	1.95098	NP_003491	ACOX2	NP_003491.1_ACOX2	NP_003491.1	ACOX2	2	61	33	33	NP_003491.1	HOMO SAPIENS	77624.2	63.8
NP_001975.1	8.83563e-20	3.14545e-16	2.8896	3.4412	-1.6617	1.28888	-1.65786	1.26511	-1.62652	1.05602	-1.78016	1.29839	-1.69259	1.24649	-1.6484	1.29448	-1.48638	1.22357	-1.65369	1.23657	-1.89701	-2.1571	-1.72224	1.44534	1.55783	1.46298	-2.51505	1.45935	-2.14888	1.3892	-1.73252	1.16763	-2.0267	1.50841	-2.0786	1.26073	NP_001975	ESD	NP_001975.1_ESD	NP_001975.1	ESD	2	55	10	10	NP_001975.1	HOMO SAPIENS	31975.7	51.7
NP_066272.1	8.95876e-20	8.06359e-18	4.59721	5.58904	-3.09039	1.81645	-2.71057	1.92911	-2.86901	1.75436	-2.90123	1.84136	-2.66297	1.78211	-2.64123	1.78842	-2.43566	1.82011	-2.97013	1.76458	-3.81347	-3.56971	-4.11898	2.00595	2.0851	2.08047	-3.07236	2.24728	-3.44363	1.78214	-3.64027	1.80394	-3.22077	2.13998	-3.57026	2.11803	NP_066272	PDLIM1	NP_066272.1_PDLIM1	NP_066272.1	PDLIM1	2	58	20	20	NP_066272.1	HOMO SAPIENS	36527.5	81.7
NP_000281.2	9.0637e-20	6.45296e-14	5.30312	4.23961	-3.05667	2.07356	-3.1991	2.03745	-3.3305	1.99281	-3.72048	2.0201	-3.49017	1.89122	-3.66242	1.82589	-3.25379	1.7896	-3.26891	1.81227	-3.21032	-2.65342	-1.82702	1.47162	1.75299	1.74164	-2.355	1.73221	-3.26738	1.83474	-2.73764	1.07855	-2.49787	1.83339	-2.55204	1.37104	NP_000281	PGAM2	NP_000281.2_PGAM2	NP_000281.2	PGAM2	2	9	6	5	NP_000281.2	HOMO SAPIENS	28936.8	28.4
NP_001123577.1	9.15159e-20	1.16097e-16	3.65617	4.14398	-2.20436	1.60609	-2.36387	1.36296	-1.9202	1.50227	-2.2637	1.47376	-2.35754	1.48123	-2.19052	1.38986	-2.23269	1.39982	-2.10039	1.40008	-2.47746	-2.14755	-2.12497	1.4103	1.77011	1.85564	-2.81228	1.73528	-2.37597	1.58722	-2.69796	1.56851	-2.56242	1.45322	-2.90874	1.66416	NP_001123577	CERT1	NP_001123577.1_CERT1	NP_001123577.1	COL4A3BP	2	50	23	23	NP_001123577.1	HOMO SAPIENS	84561.9	31.6
NP_001138430.1	9.37517e-20	3.16934e-19	4.18907	4.86244	-2.50788	1.73631	-2.36702	1.51324	-2.44624	1.44096	-2.66716	1.50074	-2.85704	1.76558	-2.53722	1.67601	-2.648	1.52184	-2.66838	1.65897	-3.43407	-2.80614	-2.96972	1.88624	1.77011	1.54531	-3.1924	1.88857	-2.94539	1.87496	-3.0848	1.86439	-3.05941	1.6433	-3.22329	1.71144	NP_001138430	CRACR2A	NP_001138430.1_CRACR2A	NP_001138430.1	CRACR2A	2	26	16	16	NP_001138430.1	HOMO SAPIENS	83990.5	26.8
NP_000172.2	9.51052e-20	4.03336e-20	3.88818	3.96784	-2.19823	1.68623	-2.29768	1.48528	-2.15256	1.57041	-2.53781	1.64576	-2.43389	1.59696	-2.54352	1.55337	-2.1515	1.47439	-2.2483	1.52953	-2.42882	-2.43389	-2.48514	1.65265	1.56468	1.53898	-2.66367	1.59425	-2.30479	1.5965	-2.40039	1.40625	-2.3462	1.55746	-2.34126	1.42778	NP_000172	GUSB	NP_000172.2_GUSB	NP_000172.2	GUSB	2	75	21	21	NP_000172.2	HOMO SAPIENS	75072.8	37.9
NP_932332.1	9.51052e-20	1.20849e-17	4.48299	4.03019	-2.46802	1.72963	-2.96587	1.74739	-2.65278	1.64535	-2.78112	1.86834	-2.93022	1.83832	-2.85871	1.48865	-2.57618	1.78282	-2.83404	1.69645	-2.63959	-2.34799	-2.35417	1.40154	1.68451	1.38381	-2.84944	1.64944	-2.27768	1.5996	-2.37064	1.44443	-2.37524	1.7782	-2.71418	1.37104	NP_932332	GNPNAT1	NP_932332.1_GNPNAT1	NP_932332.1	GNPNAT1	2	50	11	11	NP_932332.1	HOMO SAPIENS	21091.1	74.4
NP_996667.2	9.63782e-20	1.34507e-16	4.79366	5.65789	-3.04747	1.79308	-3.07618	1.86621	-3.2595	1.76798	-2.67332	1.82787	-2.92704	1.69945	-3.30627	1.78842	-2.81662	1.79977	-2.81629	1.8838	-3.5735	-3.49972	-2.89114	1.90376	1.99608	1.83664	-4.40705	2.13998	-3.59954	2.05441	-3.81881	1.79122	-3.80168	1.94683	-4.10856	1.89425	NP_996667	ECI2	NP_996667.2_ECI2	NP_996667.2	ECI2	2	81	18	18	NP_996667.2	HOMO SAPIENS	43983.7	63.1
NP_000080.2	9.76037e-20	6.70293e-16	-4.45459	-4.6027	1.69236	-2.54103	1.80284	-2.78883	1.70398	-2.64005	1.70317	-3.04195	1.69577	-2.51612	2.02347	-2.64346	1.85173	-2.75558	1.6951	-2.54126	2.08184	1.94075	1.994	-2.06727	-3.18757	-2.72963	1.81484	-3.00762	1.43033	-2.51542	1.90114	-2.88568	2.15902	-2.85432	1.5857	-2.66644	NP_000080	COL1A2	NP_000080.2_COL1A2	NP_000080.2	COL1A2	2	41	27	26	NP_000080.2	HOMO SAPIENS	129825	29.7
NP_001290377.1	9.77659e-20	5.16837e-15	-3.76985	-2.20314	1.53907	-1.93666	1.44669	-2.27859	1.59748	-2.47995	1.54917	-2.06394	1.55896	-2.20863	1.50342	-2.26874	1.60504	-2.32852	1.57973	-2.21424	0.96958	1.11355	0.893864	-1.3811	-1.35925	-1.24448	0.785953	-1.14357	1.22018	-1.25616	1.21342	-1.20899	0.842307	-1.024	0.96958	-0.999129	NP_001290377	SRRM1	NP_001290377.1_SRRM1	NP_001290377.1	SRRM1	2	24	9	9	NP_001290377.1	HOMO SAPIENS	103851	12.3
NP_003079.1	9.77659e-20	1.31971e-16	-3.60208	-2.85409	1.56666	-2.0602	1.54755	-2.13181	1.47807	-2.08479	1.47526	-2.03022	1.6385	-2.1954	1.50027	-1.78161	1.56444	-2.11838	1.38152	-2.26193	1.19982	1.28535	1.26713	-1.3519	-1.71533	-1.69731	1.1432	-1.89777	1.28797	-1.3397	1.3589	-1.61305	1.19085	-1.4195	1.39762	-1.66732	NP_003079	FSCN1	NP_003079.1_FSCN1	NP_003079.1	FSCN1	2	233	31	31	NP_003079.1	HOMO SAPIENS	55156.6	71.3
NP_001812.2	9.77979e-20	3.85492e-18	3.55975	3.99907	-1.98975	1.51593	-2.13694	1.30704	-2.22679	1.39667	-2.17439	1.46364	-2.32254	1.45478	-1.93522	1.45799	-1.986	1.4405	-2.06193	1.60788	-2.36396	-2.2939	-2.48514	1.34898	1.7393	1.63398	-2.54935	1.80273	-2.54883	1.29329	-2.52273	1.26626	-2.43656	1.73528	-2.39639	1.57591	NP_001812	CHML	NP_001812.2_CHML	NP_001812.2	CHML	2	32	17	17	NP_001812.2	HOMO SAPIENS	75325.3	32.1
NP_057218.1	9.77979e-20	1.30166e-14	4.14915	4.77176	-2.16144	1.74299	-2.70427	1.53071	-2.59469	1.65897	-2.57477	1.71321	-2.66297	1.67631	-2.55298	1.58062	-2.46376	1.67097	-2.44651	1.45799	-3.26544	-2.82841	-2.84858	1.75192	1.93103	1.76381	-3.97835	1.87938	-2.24039	1.78214	-3.01537	1.44443	-3.22077	1.95296	-2.59744	1.67362	NP_057218	CPQ	NP_057218.1_CPQ	NP_057218.1	CPQ	2	31	11	11	NP_057218.1	HOMO SAPIENS	52114.9	33.4
NP_001257655.1	9.77979e-20	3.3003e-19	3.24472	3.20692	-1.9039	1.29222	-1.97304	1.30355	-2.00411	1.25019	-1.93108	1.31526	-2.05847	1.47462	-1.76817	1.34898	-1.98288	1.35576	-1.70102	1.29448	-1.85485	-1.88348	-1.89578	1.24679	1.33186	1.37748	-1.77483	1.43483	-1.86417	1.35517	-1.9309	1.23763	-1.77175	1.25701	-2.14345	1.2954	NP_001257655	BCL2L13	NP_001257655.1_BCL2L13	NP_001257655.1	BCL2L13	2	53	17	17	NP_001257655.1	HOMO SAPIENS	54559.3	46.1
NP_001119653.1	9.89825e-20	6.42928e-14	4.14705	6.29737	-2.76235	1.37903	-2.63493	1.48178	-2.54628	1.47502	-2.738	1.45016	-3.07975	1.19358	-2.88392	1.22975	-2.73231	1.36254	-2.76896	1.45799	-5.24352	-3.89105	-4.25322	1.83076	1.90706	1.90314	-5.97039	1.86098	-4.29098	1.78833	-3.7626	1.88985	-3.63063	1.90697	-4.25124	1.99826	NP_001119653	NRGN	NP_001119653.1_NRGN	NP_001119653.1	NRGN	2	4	2	2	NP_001119653.1	HOMO SAPIENS	7789.5	44.8
NP_001034230.1	1.00346e-19	2.11868e-18	2.88537	2.98402	-1.67703	1.26217	-1.76502	1.07639	-1.61039	1.25701	-1.57689	1.1264	-1.75304	1.24318	-1.65471	1.33536	-1.77366	1.13206	-1.6951	1.14459	-1.66677	-1.69577	-1.65676	1.33438	1.27023	1.25082	-1.70909	1.22941	-1.64386	1.16953	-1.63333	1.24717	-1.89761	1.20489	-2.03644	1.22606	NP_001034230	TRIOBP	NP_001034230.1_TRIOBP	NP_001034230.1	TRIOBP	2	49	27	27	NP_001034230.1	HOMO SAPIENS	264281	12.7
NP_006466.2	1.04905e-19	3.30043e-17	3.2535	3.31765	-1.75061	1.29222	-2.05184	1.28608	-1.76207	1.40689	-1.98651	1.41306	-1.90575	1.38535	-1.89425	1.28085	-2.02972	1.28119	-1.81639	1.48524	-1.70893	-1.86439	-1.98091	1.3227	1.56811	1.33315	-2.22925	1.29686	-1.87095	1.33042	-2.06645	1.069	-1.90406	1.42563	-2.22452	1.34583	NP_006466	POSTN	NP_006466.2_POSTN	NP_006466.2	POSTN	2	89	19	18	NP_006466.2	HOMO SAPIENS	93939.8	26.3
NP_940910.1	1.04905e-19	1.8611e-10	-8.30338	-7.16589	2.70103	-5.44267	2.34811	-6.50726	2.66892	-5.20175	2.71028	-5.96924	2.5707	-5.73978	2.49625	-5.61394	2.66049	-5.37898	2.74234	-5.67526	2.28613	2.76796	2.54407	-2.33298	-7.65564	-4.5631	2.46361	-4.86247	2.0777	-4.3285	2.62192	-4.16784	2.76251	-3.78328	2.35099	-5.75839	NP_940910	KLRG2	NP_940910.1_KLRG2	NP_940910.1	KLRG2	2	31	13	13	NP_940910.1	HOMO SAPIENS	43534.4	37.1
NP_036252.1	1.05537e-19	1.88027e-17	3.53873	3.18416	-1.94069	1.4792	-2.25986	1.45382	-2.06865	1.50909	-2.12511	1.53784	-2.29709	1.5176	-2.11803	1.28426	-1.98288	1.40999	-1.94951	1.37623	-1.79324	-2.02665	-1.93507	1.21759	1.52017	1.21598	-1.93487	1.48695	-1.68114	1.38611	-2.02347	1.26308	-1.74593	1.08532	-2.00726	1.15042	NP_036252	CD2AP	NP_036252.1_CD2AP	NP_036252.1	CD2AP	2	135	45	45	NP_036252.1	HOMO SAPIENS	71678	76.9
NP_001032722.1	1.07712e-19	8.63855e-18	6.01347	7.37463	-3.77408	1.99676	-3.61514	1.87669	-3.62418	2.09842	-4.28409	2.20221	-4.33965	2.0896	-3.88305	2.28577	-4.00947	2.15227	-3.86649	2.00985	-5.07814	-5.28775	-4.90152	2.52861	2.26656	2.1913	-6.03898	1.86098	-4.94853	2.35762	-4.62886	1.8803	-5.54761	2.09092	-5.11056	2.27877	NP_001032722	SIL1	NP_001032722.1_SIL1	NP_001032722.1	SIL1	2	17	9	9	NP_001032722.1	HOMO SAPIENS	52369	22.3
NP_003678.2	1.07712e-19	7.11423e-20	4.27942	4.87373	-2.63665	1.71294	-2.57504	1.68797	-2.7851	1.69304	-2.55013	1.63564	-2.32572	1.75566	-2.85555	1.7748	-2.60428	1.77266	-2.4258	1.44436	-2.95414	-2.91431	-2.96972	1.96507	1.7393	1.86514	-2.88088	1.87324	-3.06063	1.61816	-3.14432	2.01393	-3.34664	1.73528	-3.09682	1.8123	NP_003678	PDLIM4	NP_003678.2_PDLIM4	NP_003678.2	PDLIM4	2	25	14	14	NP_003678.2	HOMO SAPIENS	35910.9	53
NP_004172.2	1.08588e-19	9.75285e-17	-6.26905	-5.30965	2.35459	-4.01689	2.21573	-4.4768	2.14933	-3.94816	2.2945	-4.29651	2.25891	-3.61051	2.11803	-3.99244	2.317	-4.17574	2.31634	-3.61091	2.1013	2.01711	2.03657	-2.33006	-3.04034	-3.46112	2.02347	-3.27435	2.16244	-3.46218	1.93751	-3.5888	2.03638	-3.51042	2.30235	-3.1928	NP_004172	UCHL1	NP_004172.2_UCHL1	NP_004172.2	UCHL1	2	46	11	11	NP_004172.2	HOMO SAPIENS	25166.2	72.6
NP_055429.2	1.12752e-19	5.7553e-18	-2.75888	-2.95042	1.19569	-1.62946	1.18824	-1.46081	1.20698	-1.59425	1.19807	-1.494	1.19945	-1.54405	1.09368	-1.50568	1.17411	-1.76927	1.16853	-1.64876	1.38789	1.30444	1.19837	-1.97675	-1.69821	-1.61181	1.17464	-1.54213	1.38965	-1.61197	1.12084	-1.77849	1.22957	-1.6709	1.2971	-1.61058	NP_055429	PSME4	NP_055429.2_PSME4	NP_055429.2	PSME4	2	137	56	56	NP_055429.2	HOMO SAPIENS	213669	36.9
NP_056201.2	1.14842e-19	1.65318e-17	3.32961	2.89377	-1.87938	1.33563	-1.97619	1.35248	-1.98475	1.32854	-1.94648	1.46364	-2.14119	1.38204	-1.76187	1.26723	-1.92043	1.28119	-2.10335	1.51249	-1.71541	-1.88348	-1.39809	1.13583	1.31474	1.38698	-1.53761	1.12211	-1.63708	1.20356	-1.83501	1.24081	-1.66848	1.13437	-1.6538	1.28279	NP_056201	COG4	NP_056201.2_COG4	NP_056201.2	COG4	2	68	30	30	NP_056201.2	HOMO SAPIENS	90468.9	46.8
NP_004438.3	1.1586e-19	1.06209e-20	7.58207	5.92951	-5.19358	2.2739	-4.72144	2.42537	-4.82471	2.39138	-5.79015	2.2899	-5.2623	2.36072	-5.56928	2.25171	-4.98374	2.39631	-5.58526	2.33687	-3.92372	-3.60789	-3.81447	2.07311	1.95157	2.06781	-4.20128	1.92536	-3.89442	2.07298	-3.82211	2.22709	-3.98563	1.9315	-3.79077	2.14639	NP_004438	EPS8	NP_004438.3_EPS8	NP_004438.3	EPS8	2	31	17	16	NP_004438.3	HOMO SAPIENS	92222.2	27.8
NP_001265867.1	1.16241e-19	1.47717e-19	5.74955	5.40365	-3.78941	2.09025	-3.40712	1.78583	-4.0889	2.15292	-4.12394	2.0572	-3.57289	2.03339	-3.69709	1.96897	-3.46301	1.93874	-3.72153	2.10523	-3.50865	-3.38836	-3.12034	1.69353	2.17412	1.95697	-3.53536	2.14917	-3.63344	1.93375	-3.61712	2.07438	-3.41441	1.9039	-3.17789	1.94783	NP_001265867	EBAG9	NP_001265867.1_EBAG9	NP_001265867.1	EBAG9	2	24	5	5	NP_001265867.1	HOMO SAPIENS	24548.2	37.5
NP_001333475.1	1.16324e-19	3.94299e-16	4.67099	6.62269	-3.14558	1.88657	-3.08249	1.79981	-2.81737	1.94853	-2.50085	1.66599	-2.66615	1.86477	-2.81143	1.75095	-2.82287	1.80655	-2.93463	1.86337	-5.06841	-3.68425	-4.15172	1.97675	2.32477	2.18814	-3.38103	2.63665	-4.67059	2.34215	-4.53297	2.21755	-4.65044	2.39444	-4.53336	2.22834	NP_001333475	CRAT	NP_001333475.1_CRAT	NP_001333475.1	CRAT	2	116	27	27	NP_001333475.1	HOMO SAPIENS	71731.2	57.8
NP_006812.3	1.17508e-19	3.33767e-18	4.15081	4.67713	-2.47722	1.556	-2.46473	1.66002	-2.79801	1.80205	-2.39614	1.53447	-2.3289	1.56059	-2.6822	1.51249	-2.76666	1.52523	-2.54413	1.59766	-2.98008	-3.18474	-2.63575	1.72273	1.84543	1.63398	-3.22098	1.85792	-3.13181	1.71717	-2.8732	1.72441	-2.47206	1.64637	-2.98332	1.78709	NP_006812	ACOT2	NP_006812.3_ACOT2	NP_006812.3	ACOT2	2	93	29	29	NP_006812.3	HOMO SAPIENS	53616.9	77.2
NP_001275897.1	1.19076e-19	4.86722e-17	4.90249	4.41027	-2.8022	1.86654	-3.34409	1.68448	-3.366	1.74754	-3.14454	1.71995	-3.0193	1.92428	-3.31572	1.66238	-3.13513	1.82689	-2.82813	1.83271	-2.40612	-2.52934	-3.19892	1.61761	1.71533	1.63398	-3.09523	1.61571	-2.50477	1.73264	-2.67482	1.56215	-2.41719	1.85178	-2.8828	1.84382	NP_001275897	ACSF2	NP_001275897.1_ACSF2	NP_001275897.1	ACSF2	2	49	20	20	NP_001275897.1	HOMO SAPIENS	71534.2	43.1
NP_945344.1	1.19387e-19	3.57367e-19	-11.3644	-6.80654	2.90031	-9.02549	2.83664	-8.48181	2.85287	-9.18057	3.03675	-8.42102	2.79659	-8.3088	2.74524	-7.23545	2.88532	-8.75821	2.89617	-8.55377	2.24074	2.31618	2.30833	-5.0835	-4.78991	-4.18628	2.30927	-4.80728	2.24717	-4.47082	2.23508	-4.17103	2.26229	-4.43324	2.38666	-4.20454	NP_945344	STAC2	NP_945344.1_STAC2	NP_945344.1	STAC2	2	53	20	20	NP_945344.1	HOMO SAPIENS	45692.7	63.2
NP_001073860.1	1.19843e-19	3.57146e-19	4.99095	4.4157	-3.11186	1.89325	-3.34094	1.67749	-3.224	1.71007	-3.12914	1.98638	-3.312	1.84824	-2.65384	1.85996	-3.13513	2.02008	-3.23341	1.79183	-2.57474	-2.83159	-2.75362	1.55629	1.80777	1.58964	-2.66081	1.59732	-2.78948	1.69551	-2.97569	1.60351	-2.44624	1.73528	-3.00927	1.69883	NP_001073860	SP100	NP_001073860.1_SP100	NP_001073860.1	SP100	2	44	21	21	NP_001073860.1	HOMO SAPIENS	103285	28.7
NP_003711.1	1.2034e-19	1.58435e-13	-3.52385	-2.94942	1.36738	-1.94	1.4719	-2.32402	1.49098	-2.11204	1.37362	-2.17861	1.44443	-1.86807	1.32692	-2.12907	1.4208	-2.18616	1.52648	-2.03029	1.06038	1.0181	1.29332	-1.76068	-1.48936	-2.42247	1.58048	-1.26927	1.31848	-1.65838	1.28285	-1.47624	1.18762	-1.58812	1.45923	-1.73035	NP_003711	PSMG1	NP_003711.1_PSMG1	NP_003711.1	PSMG1	2	22	8	8	NP_003711.1	HOMO SAPIENS	33652.1	32.2
NP_006431.2	1.2034e-19	2.53036e-20	6.3936	5.74556	-4.841	2.10361	-4.08477	2.19122	-4.24058	2.15973	-4.48121	2.10104	-4.02149	2.21524	-4.10368	2.22446	-4.49973	2.07092	-4.01145	1.79864	-3.68051	-3.33428	-3.74899	2.00303	1.98581	2.1628	-3.41818	2.09705	-3.81308	2.13176	-3.72954	2.05847	-3.62418	2.21969	-3.93993	2.01717	NP_006431	TXNRD2	NP_006431.2_TXNRD2	NP_006431.2	TXNRD2	2	87	27	27	NP_006431.2	HOMO SAPIENS	57233.6	63.3
NP_001159632.1	1.22329e-19	5.63924e-17	-3.86401	-3.59169	1.5176	-2.26722	1.60113	-2.61758	1.40384	-2.26874	1.57689	-2.26629	1.65123	-2.26483	1.58222	-2.16655	1.66437	-2.06076	1.66256	-2.34028	1.52085	1.54306	1.70915	-2.10231	-1.81804	-1.91581	1.5176	-2.38218	1.50489	-2.1101	1.63663	-2.09983	1.28121	-2.12771	1.13496	-2.3292	NP_001159632	PPP1R9A	NP_001159632.1_PPP1R9A	NP_001159632.1	PPP1R9A	2	38	23	23	NP_001159632.1|NP_001350738.1	HOMO SAPIENS	154561	25.4
NP_000590.1	1.22745e-19	1.323e-19	6.05359	5.58021	-4.05921	2.20044	-3.3693	2.13181	-4.28253	2.14951	-3.95455	2.20896	-4.15194	2.07637	-4.01227	1.96897	-3.92516	1.96585	-3.68603	2.28577	-3.71618	-3.71924	-3.55254	2.05851	2.31107	2.09314	-3.07808	2.19823	-3.68428	2.05751	-3.43197	2.02984	-3.35954	1.9315	-3.44704	1.97304	NP_000590	IGFBP5	NP_000590.1_IGFBP5	NP_000590.1	IGFBP5	2	90	14	14	NP_000590.1	HOMO SAPIENS	31596.7	55.5
NP_066926.1	1.22745e-19	7.67603e-16	-4.39153	-6.67365	1.6709	-2.87827	1.70829	-2.78883	1.80079	-2.36753	1.64773	-2.64063	1.85485	-2.55579	1.59798	-2.9807	1.7237	-2.67085	1.68031	-2.56511	2.17912	1.8294	2.06604	-4.16666	-3.86548	-4.86393	2.34071	-4.44244	2.3997	-5.65273	2.1954	-4.71825	2.31715	-3.9519	2.3218	-4.07846	NP_066926	TMSB10	NP_066926.1_TMSB10	NP_066926.1	TMSB10	2	17	4	4	NP_066926.1	HOMO SAPIENS	5025.6	59
NP_001089.1	1.22745e-19	3.16934e-19	3.27571	3.47311	-1.85485	1.40575	-1.86903	1.23715	-2.07188	1.41711	-1.86948	1.38608	-2.0712	1.36221	-2.02347	1.22635	-1.77678	1.45744	-1.80752	1.36942	-2.0786	-2.02029	-2.00055	1.30226	1.46539	1.37431	-2.34643	1.5452	-2.05737	1.4418	-2.13589	1.30444	-1.98152	1.44709	-2.00726	1.27649	NP_001089	ACO2	NP_001089.1_ACO2	NP_001089.1	ACO2	2	233	43	43	NP_001089.1	HOMO SAPIENS	86165.5	69.1
NP_683725.1	1.25393e-19	6.07785e-17	6.09987	5.19756	-4.24316	2.26722	-3.58047	2.21219	-3.79522	2.05754	-4.26869	2.01335	-4.24738	1.80195	-4.27388	1.81567	-4.06568	2.1116	-3.9227	2.12226	-3.02224	-3.5029	-3.52962	1.88332	1.91391	1.90947	-2.77513	1.88244	-3.04707	2.31121	-3.28318	1.76577	-2.95614	2.20742	-3.79725	1.79339	NP_683725	CYB5A	NP_683725.1_CYB5A	NP_683725.1	CYB5A	2	34	8	8	NP_683725.1	HOMO SAPIENS	15329.8	55.9
NP_006399.1	1.28946e-19	3.57367e-19	5.60971	6.18545	-4.05921	1.98674	-3.54896	2.05143	-3.32405	1.97237	-3.7636	2.03022	-3.40427	2.01686	-3.38506	2.0882	-3.77527	2.09804	-3.25116	2.12226	-3.94642	-4.29192	-4.19101	2.10231	2.07483	2.24197	-3.44676	2.06946	-4.19269	2.08845	-4.06678	2.13801	-3.98563	2.23195	-4.43607	1.97935	NP_006399	AGR2	NP_006399.1_AGR2	NP_006399.1	AGR2	2	158	9	9	NP_006399.1	HOMO SAPIENS	20035.9	60.5
NP_536349.2	1.30926e-19	2.08806e-17	6.6184	5.29226	-4.14199	2.04685	-4.23605	1.95707	-4.30835	2.28577	-4.37033	2.04708	-4.7628	2.25822	-4.84436	2.67752	-4.41229	2.18277	-4.44336	1.97237	-3.15843	-3.44245	-3.05485	2.18699	2.34531	1.66248	-3.48392	1.71075	-2.99623	1.65219	-3.51793	1.99802	-3.6984	2.20129	-3.14546	2.08336	NP_536349	SP110	NP_536349.2_SP110	NP_536349.2	SP110	2	23	16	16	NP_536349.2	HOMO SAPIENS	82480.6	25.5
NP_000588.2	1.31083e-19	3.00219e-17	8.0206	7.20055	-5.09241	2.24719	-6.04205	2.6735	-5.67992	2.41863	-5.68235	2.48887	-6.09269	2.46983	-5.37386	2.19039	-5.06493	2.4302	-5.76867	2.44929	-5.39593	-4.90278	-5.66441	2.19282	2.42748	2.23564	-4.49279	2.59066	-5.23323	2.14723	-4.48338	2.32572	-4.45035	2.27794	-4.31934	2.46473	NP_000588	IGFBP2	NP_000588.2_IGFBP2	NP_000588.2	IGFBP2	2	38	13	13	NP_000588.2	HOMO SAPIENS	36221	60
NP_067007.3	1.32196e-19	3.16022e-15	-7.72235	-5.54158	2.52934	-5.2824	2.29138	-5.75589	2.47851	-5.87965	2.35302	-4.65736	2.29072	-5.08513	2.28192	-5.36186	2.31388	-5.18578	2.49976	-5.53219	1.7673	1.80394	1.87941	-2.64541	-3.71141	-3.73662	1.85485	-3.3418	1.92857	-3.72517	1.89122	-4.36828	2.30747	-4.24009	1.57273	-3.55841	NP_067007	C6orf47	NP_067007.3_C6orf47	NP_067007.3	C6orf47	2	20	10	10	NP_067007.3	HOMO SAPIENS	31880.5	38.7
NP_055083.1	1.32452e-19	2.47948e-17	-8.08312	-8.00509	2.56	-5.48274	2.47734	-5.89568	2.59469	-5.58328	2.51625	-5.94564	2.62797	-5.83236	2.37963	-5.59691	2.72919	-4.82651	2.60921	-5.00758	2.50988	2.7775	2.34107	-6.24561	-5.27609	-6.27308	2.23782	-5.24876	2.74203	-5.55991	2.27475	-5.45001	2.48174	-4.5896	2.54555	-5.48733	NP_055083	MAPRE2	NP_055083.1_MAPRE2	NP_055083.1	MAPRE2	2	37	10	10	NP_055083.1	HOMO SAPIENS	37258.9	45.2
NP_001138997.1	1.32856e-19	1.22743e-17	4.20788	4.63327	-2.39751	1.42912	-2.65384	1.54469	-2.65924	1.66919	-2.77496	1.58168	-2.57388	1.52091	-2.5057	1.89743	-2.74793	1.68792	-2.38734	1.63172	-3.21032	-2.67251	-3.04831	1.98259	1.79408	1.58331	-3.04664	1.71075	-2.47426	1.55937	-3.12117	1.74031	-2.69151	1.5176	-3.02548	1.88794	NP_001138997	RAI14	NP_001138997.1_RAI14	NP_001138997.1	RAI14	2	45	28	28	NP_001138997.1	HOMO SAPIENS	111048	30
NP_004841.2	1.33626e-19	1.42452e-19	-3.62946	-3.34408	1.40723	-2.0769	1.47505	-2.16326	1.49098	-2.21083	1.4691	-2.22245	1.56215	-1.96726	1.34898	-2.43566	1.50199	-1.96246	1.49985	-2.24149	1.47221	1.29808	1.36863	-2.09355	-1.98923	-2.04247	1.38899	-1.83032	1.36254	-1.96469	1.39527	-1.92803	1.48775	-1.73835	1.39114	-2.00141	NP_004841	ROCK2	NP_004841.2_ROCK2	NP_004841.2	ROCK2	2	140	66	66	NP_004841.2	HOMO SAPIENS	162038	48.9
NP_002759.2	1.35595e-19	7.60905e-17	-5.11737	-5.31829	2.10625	-2.87493	1.76817	-3.30605	1.89438	-3.01136	1.851	-3.12626	1.89939	-3.6072	1.75557	-3.33839	1.9579	-3.23688	2.06785	-3.1374	2.09481	1.95666	1.64694	-4.27469	-3.59158	-3.20779	1.892	-3.24675	1.99297	-3.11875	1.81848	-3.30882	2.04284	-3.11186	2.02023	-3.22117	NP_002759	CHMP1A	NP_002759.2_CHMP1A	NP_002759.2	CHMP1A	2	16	6	6	NP_002759.2	HOMO SAPIENS	21759.5	25
NP_001618.2	1.35595e-19	2.02056e-17	3.18524	3.15417	-1.65863	1.21208	-1.83121	1.28957	-1.75884	1.34898	-2.01115	1.31526	-1.92166	1.29277	-1.98565	1.34557	-1.92979	1.46761	-1.8016	1.31151	-2.00077	-1.93757	-1.75171	1.19131	1.46539	1.23815	-2.06063	1.45016	-1.79299	1.21903	-1.59034	1.32035	-1.69429	1.31832	-2.02672	1.17563	NP_001618	ALCAM	NP_001618.2_ALCAM	NP_001618.2	ALCAM	2	107	28	28	NP_001618.2	HOMO SAPIENS	65785.7	53.8
NP_004854.1	1.35595e-19	8.75508e-18	2.9006	3.46231	-1.57279	1.30557	-1.69253	1.16376	-1.71043	1.32854	-1.67237	1.20059	-1.86439	1.30269	-1.56331	1.17866	-1.56444	1.25408	-1.59748	1.23316	-1.92619	-2.02347	-2.20355	1.37234	1.51332	1.46298	-1.9806	1.46855	-1.87773	1.41705	-2.0367	1.05628	-2.30424	1.37657	-2.27316	1.40571	NP_004854	SPTLC2	NP_004854.1_SPTLC2	NP_004854.1	SPTLC2	2	81	27	27	NP_004854.1	HOMO SAPIENS	63607.8	60.8
NP_073587.1	1.36788e-19	8.29313e-18	4.29858	5.22604	-2.64584	1.56602	-2.8398	1.61458	-2.77219	1.96897	-2.61173	1.74693	-2.69796	1.59034	-2.34811	1.54315	-2.59804	1.68114	-2.66838	1.49546	-3.6189	-3.75106	-3.32334	1.75776	1.91733	1.77014	-2.97805	1.95296	-3.68428	1.77286	-3.13109	1.94393	-2.89482	1.94376	-3.50216	1.86588	NP_073587	PARP12	NP_073587.1_PARP12	NP_073587.1	PARP12	2	35	19	19	NP_073587.1	HOMO SAPIENS	80545.6	36.6
NP_001335099.1	1.37667e-19	4.07764e-19	-5.51928	-5.40374	2.19823	-3.27228	1.92577	-3.60311	1.88147	-3.84596	1.96187	-3.20046	2.09983	-3.58737	1.87534	-3.55641	2.17024	-3.81308	1.76314	-3.39971	1.76081	1.95348	2.14134	-3.55057	-3.00611	-3.22362	1.82913	-3.63305	2.10482	-3.66638	2.00033	-3.49017	1.79757	-3.63612	2.00726	-3.42919	NP_001335099	WBP2	NP_001335099.1_WBP2	NP_001335099.1	WBP2	2	15	6	6	NP_001335099.1	HOMO SAPIENS	28200.6	33.7
NP_001136018.1	1.37667e-19	2.31256e-18	-2.70467	-2.93163	1.15277	-1.52261	1.17248	-1.56216	1.24571	-1.52612	1.23811	-1.56145	1.09446	-1.6201	1.29855	-1.54315	1.00861	-1.54557	1.07386	-1.47162	1.16739	1.34262	1.24093	-1.81908	-1.86598	-1.66881	1.36041	-1.56972	1.25408	-1.56866	1.08778	-1.69577	1.17471	-1.6709	1.13496	-1.83121	NP_001136018	LUZP1	NP_001136018.1_LUZP1	NP_001136018.1	LUZP1	2	68	38	38	NP_001136018.1	HOMO SAPIENS	120843	41.9
NP_001661.1	1.37844e-19	4.3787e-17	3.301	3.53951	-1.96522	1.33896	-1.91631	1.27909	-1.79111	1.28085	-1.82944	1.40294	-1.88667	1.32914	-2.21258	1.44777	-1.97039	1.3761	-2.07672	1.3047	-2.25695	-2.30663	-1.93834	1.48622	1.438	1.57381	-2.20067	1.31219	-2.03025	1.40158	-1.76558	1.44125	-1.98797	1.33672	-2.50988	1.33007	NP_001661	ARVCF	NP_001661.1_ARVCF	NP_001661.1	ARVCF	2	49	28	28	NP_001661.1	HOMO SAPIENS	105325	43
NP_001129522.1	1.37844e-19	4.06039e-19	4.79714	4.06364	-2.84206	1.7263	-3.22747	1.61808	-3.38536	1.8804	-2.75648	1.88857	-2.93022	1.93751	-2.95326	1.65897	-2.92904	1.72521	-3.0855	1.83271	-2.18885	-2.61206	-2.34762	1.78988	1.88994	1.59914	-2.40359	1.72915	-2.49799	1.77286	-2.36733	1.51124	-2.20097	1.72915	-2.3218	1.54755	NP_001129522	DHRS1	NP_001129522.1_DHRS1	NP_001129522.1	DHRS1	2	33	14	14	NP_001129522.1	HOMO SAPIENS	34479	59.7
NP_074036.1	1.40117e-19	2.43189e-14	-4.98447	-3.82939	1.96829	-3.01851	1.87534	-3.53321	2.01056	-3.31454	1.83252	-2.83623	1.90894	-2.93271	1.66416	-3.19872	1.82987	-3.12842	1.84302	-2.9807	1.68623	1.29171	1.66658	-2.60161	-2.38297	-2.82146	1.60049	-1.92843	1.17951	-1.9059	1.54405	-2.63115	1.76529	-2.44963	1.45923	-1.7209	NP_074036	CBFB	NP_074036.1_CBFB	NP_074036.1	CBFB	2	14	6	6	NP_074036.1	HOMO SAPIENS	22219.3	40.6
NP_003699.3	1.41711e-19	6.9752e-16	7.00952	6.92328	-4.92685	2.27056	-4.28648	2.12832	-4.4923	2.13929	-4.98014	2.36072	-5.1064	2.44999	-4.54808	2.37434	-5.20857	2.23023	-4.47886	2.09501	-4.29664	-4.88369	-4.31871	2.2337	2.53704	1.99181	-6.06756	1.98975	-4.68415	2.37619	-4.51314	2.15392	-4.07599	2.17063	-4.66955	2.42375	NP_003699	RDH16	NP_003699.3_RDH16	NP_003699.3	RDH16	2	18	9	9	NP_003699.3	HOMO SAPIENS	36072.2	32.4
NP_001760.1	1.4176e-19	8.28414e-10	5.36617	2.20048	-3.30194	1.87321	-3.77904	1.8068	-3.29823	1.66919	-3.70816	1.77728	-3.27064	2.01025	-3.5332	2.14611	-3.40993	1.82011	-3.32808	2.1972	-1.78675	-1.40625	-0.785814	0.873042	1.20176	0.585825	-1.64336	0.928958	-0.318604	0.745653	-1.53083	1.069	-1.45871	0.953485	-1.3198	0.995977	NP_001760	CD9	NP_001760.1_CD9	NP_001760.1	CD9	2	13	4	4	NP_001760.1	HOMO SAPIENS	25986.1	20.6
NP_037365.2	1.41872e-19	1.49211e-18	6.71226	6.73047	-5.24263	2.05018	-4.53233	2.05842	-4.73434	2.20402	-4.99246	1.5176	-4.55918	1.7755	-4.73719	1.69985	-5.16173	1.70826	-4.90189	1.82249	-4.74413	-4.10739	-4.2434	2.09647	2.13646	2.53963	-4.77574	2.04187	-4.61297	2.27718	-3.95437	2.278	-4.94734	2.1829	-4.61767	2.28823	NP_037365	STK39	NP_037365.2_STK39	NP_037365.2	STK39	2	5	2	2	NP_037365.2	HOMO SAPIENS	59986.4	13
NP_683720.2	1.41872e-19	1.51049e-17	6.9822	7.09735	-4.74903	2.40079	-4.79078	2.26811	-4.79243	2.21424	-4.64444	2.32025	-4.54327	2.48305	-5.30767	1.99281	-4.76827	2.25056	-4.09724	2.23468	-5.09435	-4.36828	-4.78365	2.14319	2.3145	2.18814	-4.3156	2.11851	-4.99598	2.4226	-4.89998	2.15073	-4.63107	2.18596	-5.84018	2.32605	NP_683720	PSMB8	NP_683720.2_PSMB8	NP_683720.2	PSMB8	2	32	12	12	NP_683720.2	HOMO SAPIENS	30696.1	65.9
NP_006460.2	1.46634e-19	1.49166e-16	-2.80647	-2.75999	1.38577	-1.59273	1.15987	-1.59362	1.21021	-1.44777	1.22271	-1.61541	1.08173	-1.65647	1.27334	-1.68282	1.23032	-1.51845	1.18628	-1.59425	1.1609	1.22172	1.13616	-1.9096	-1.57838	-1.82714	1.01174	-1.59425	1.21341	-1.27473	1.19028	-1.5526	1.12308	-1.49308	1.24846	-1.54439	NP_006460	IVNS1ABP	NP_006460.2_IVNS1ABP	NP_006460.2	IVNS1ABP	2	43	19	19	NP_006460.2	HOMO SAPIENS	72983.3	39.8
NP_077740.1	1.48474e-19	3.04307e-17	-5.27929	-5.20012	2.02347	-3.70302	1.84697	-3.08938	2.03638	-3.47124	1.89104	-3.22744	1.9662	-3.11787	1.96989	-2.91598	2.13901	-3.34873	2.15955	-3.32817	2.20182	1.82622	1.88923	-2.52569	-3.71483	-3.16346	2.05777	-3.41538	1.91501	-3.22085	2.07968	-2.93022	2.14288	-3.36019	2.07211	-3.08564	NP_077740	DSC2	NP_077740.1_DSC2	NP_077740.1	DSC2	2	90	28	28	NP_077740.1	HOMO SAPIENS	101386	45.5
NP_001291762.1	1.49855e-19	1.59003e-15	4.85908	3.98825	-2.85126	1.81311	-2.90914	2.0025	-2.94646	1.50568	-2.97515	1.85485	-3.27383	1.63994	-3.10455	1.95194	-3.36309	1.77266	-3.0145	1.89402	-2.69796	-2.09983	-2.19373	1.50665	1.67082	1.70364	-2.68653	1.46855	-2.78609	1.72335	-2.34419	1.37762	-2.72378	1.72915	-1.84512	1.34898	NP_001291762	OGFOD2	NP_001291762.1_OGFOD2	NP_001291762.1	OGFOD2	2	10	7	7	NP_001291762.1	HOMO SAPIENS	39680.4	31.4
NP_001034624.1	1.51026e-19	2.23534e-19	-4.43447	-4.08993	1.69849	-2.8382	1.85012	-2.33451	1.72334	-2.68093	1.83868	-2.5462	1.87076	-2.68143	1.62319	-2.83082	1.60816	-2.87082	1.61523	-2.86488	1.5176	1.75304	1.65348	-2.57241	-2.35558	-2.53647	1.49474	-2.41897	1.49473	-2.66084	1.64655	-2.59615	1.72979	-2.59372	1.40087	-2.29453	NP_001034624	SKA1	NP_001034624.1_SKA1	NP_001034624.1	SKA1	2	9	6	6	NP_001034624.1	HOMO SAPIENS	29825.7	26.6
NP_005850.1	1.54371e-19	2.40549e-16	3.32499	2.91226	-2.05107	1.33229	-1.94468	1.28258	-1.76852	1.29448	-1.81096	1.54796	-2.00438	1.47462	-2.09912	1.28426	-2.02659	1.35915	-1.90218	1.41711	-1.5403	-1.69259	-1.89905	1.13291	1.53387	1.19698	-1.60906	1.20489	-1.80655	1.19119	-1.34568	1.21854	-1.85888	1.09758	-1.83539	1.13466	NP_005850	PURA	NP_005850.1_PURA	NP_005850.1	PURA	2	26	9	9	NP_005850.1	HOMO SAPIENS	35024.2	45.6
NP_001166958.1	1.56042e-19	2.69922e-15	-3.70028	-3.69166	1.79353	-2.17039	1.51288	-2.08638	1.4103	-2.16314	1.70317	-2.0201	1.4667	-2.36733	1.44038	-2.20061	1.53009	-2.05398	1.63594	-2.04732	1.57597	1.49215	1.3588	-3.00163	-2.14331	-2.3718	1.32612	-1.83952	1.5015	-2.36691	1.34237	-2.14119	1.5523	-2.10012	1.45599	-1.96359	NP_001166958	NP_001166958.1	NP_001166958.1_NotFound	NP_001166958.1	NKRF	2	72	30	30	NP_001166958.1	HOMO SAPIENS	80179.4	56.4
NP_055402.2	1.56081e-19	1.3156e-15	-11.2826	-9.75557	3.05054	-7.21238	3.03521	-8.65305	2.79478	-9.01365	2.87352	-8.54243	2.78705	-8.91716	2.89653	-8.19608	2.83848	-7.94137	2.7808	-8.7275	2.65581	2.81568	2.7438	-4.9813	-6.67986	-7.75189	2.58364	-6.99324	2.83693	-7.04503	2.8203	-7.6612	2.52369	-7.1496	2.74336	-8.05922	NP_055402	SOX8	NP_055402.2_SOX8	NP_055402.2	SOX8	2	7	5	5	NP_055402.2	HOMO SAPIENS	47541.6	14.1
NP_001306123.1	1.56081e-19	7.14768e-19	3.97965	3.62679	-2.23502	1.68623	-2.52776	1.55168	-2.24615	1.59425	-2.23906	1.59854	-2.26845	1.75235	-2.47418	1.39667	-2.65425	1.52862	-2.47609	1.60788	-1.96186	-2.02665	-2.08568	1.41906	1.52017	1.34581	-2.43503	1.5452	-2.16583	1.3397	-2.20201	1.45715	-2.22033	1.63717	-2.124	1.52864	NP_001306123	EXOC6	NP_001306123.1_EXOC6	NP_001306123.1	EXOC6	2	50	28	28	NP_001306123.1	HOMO SAPIENS	96247.4	39.8
NP_002386.1	1.56081e-19	3.9664e-18	-6.89261	-6.01452	2.52934	-4.56116	2.13379	-4.87171	2.32683	-4.66352	2.31606	-4.35384	2.49116	-5.20416	2.04238	-4.15595	2.29826	-4.52146	2.19505	-4.47617	2.23101	2.10619	2.09878	-3.40165	-4.51601	-4.13561	2.11207	-3.8446	1.97263	-3.53953	2.01025	-3.90377	1.9912	-3.817	2.35423	-4.08161	NP_002386	ME1	NP_002386.1_ME1	NP_002386.1	ME1	2	62	23	23	NP_002386.1	HOMO SAPIENS	64719	53.3
NP_036246.1	1.56081e-19	3.4361e-17	7.05782	7.15658	-4.9667	2.12698	-4.63003	2.53371	-4.69239	2.38797	-4.60748	2.40456	-5.28775	2.25161	-4.07531	2.405	-4.52159	2.34885	-4.78356	2.43907	-4.04694	-5.31321	-5.12089	2.30086	2.5165	2.27997	-4.18699	2.4435	-4.82651	2.36381	-5.02231	2.48798	-4.59557	1.95602	-5.40565	2.38593	NP_036246	CASP14	NP_036246.1_CASP14	NP_036246.1	CASP14	2	33	16	16	NP_036246.1	HOMO SAPIENS	27964.3	71
NP_055728.1	1.56518e-19	NA	-4.69904	NA	1.85178	-3.01183	1.97304	-3.0719	1.83952	-2.65027	1.60153	-2.61702	1.64487	-2.83352	1.83751	-2.9807	1.76117	-3.16231	1.93472	-2.8206	NA	NA	NA	NA	NA	NA	NA	NA	NA	NA	NA	NA	NA	NA	NA	NA	NP_055728	ADNP2	NP_055728.1_ADNP2	NP_055728.1	ADNP2	1	4	4	4	NP_055728.1	HOMO SAPIENS	124371	4
NP_001073286.1	1.59914e-19	2.12411e-17	-3.5856	-3.72127	1.45935	-2.27724	1.31431	-2.09337	1.55875	-2.21083	1.4537	-1.9594	1.55896	-2.03008	1.2954	-2.23808	1.53009	-1.95229	1.49098	-2.26193	1.55003	1.54942	1.46358	-2.40598	-2.22205	-1.97597	1.43472	-2.21356	1.5354	-1.97397	1.42833	-1.90575	1.45871	-2.48335	1.66677	-2.50255	NP_001073286	ITGA6	NP_001073286.1_ITGA6	NP_001073286.1	ITGA6	2	87	38	38	NP_001073286.1	HOMO SAPIENS	123249	49.5
NP_001008216.1	1.6124e-19	NA	4.93041	NA	-2.60599	1.88991	-3.04782	1.92562	-3.29177	1.80886	-3.07063	1.83124	-3.34064	1.9309	-3.20541	1.74414	-2.97588	1.68114	-3.121	1.97237	NA	NA	NA	NA	NA	NA	NA	NA	NA	NA	NA	NA	NA	NA	NA	NA	NP_001008216	COA5	NP_001008216.1_COA5	NP_001008216.1	COA5	2	3	2	2	NP_001008216.1	HOMO SAPIENS	8717.8	31
NP_003878.1	1.6124e-19	1.59974e-15	-2.89292	-2.43276	1.19262	-1.60275	1.23236	-1.70545	1.30703	-1.57722	1.28122	-1.75368	1.16763	-1.54736	1.39626	-1.66579	1.17411	-1.75571	1.09457	-1.68963	0.89824	1.20263	1.33261	-1.61469	-1.35925	-1.25082	0.925996	-1.16196	1.16934	-1.36445	1.13076	-1.36807	1.20053	-1.4103	0.959852	-1.11259	NP_003878	ASAP2	NP_003878.1_ASAP2	NP_003878.1	ASAP2	2	43	24	24	NP_003878.1	HOMO SAPIENS	112904	39.5
NP_001002814.2	1.63209e-19	3.34419e-19	2.86013	3.22942	-1.60345	1.09521	-1.70829	1.14628	-1.79757	1.31492	-1.70317	1.2613	-1.73395	1.16713	-1.60428	1.20931	-1.65812	1.26086	-1.49985	1.11734	-1.88403	-1.82622	-1.86958	1.29934	1.26681	1.34581	-2.0692	1.47162	-1.9184	1.28401	-1.89122	1.30444	-1.72657	1.27847	-2.09481	1.30486	NP_001002814	RAB11FIP1	NP_001002814.2_RAB11FIP1	NP_001002814.2	RAB11FIP1	2	114	47	47	NP_001002814.2	HOMO SAPIENS	137564	54.6
NP_001161067.1	1.64499e-19	5.3856e-18	3.9405	4.44887	-2.53241	1.37235	-2.34181	1.64953	-2.43978	1.65897	-2.33454	1.46702	-2.4848	1.61349	-2.2441	1.47502	-2.63863	1.67097	-2.20393	1.39667	-2.73688	-2.71069	-2.55717	1.55045	1.75642	1.97914	-3.18954	1.65557	-3.02335	1.67694	-2.60869	1.77531	-2.53015	1.64944	-2.56177	1.62949	NP_001161067	AMACR	NP_001161067.1_AMACR	NP_001161067.1	AMACR	2	23	13	13	NP_001161067.1	HOMO SAPIENS	44201.9	44.4
NP_620164.1	1.6463e-19	2.67573e-16	4.75305	4.70708	-2.90644	1.99008	-3.01315	1.6041	-2.88837	1.7748	-2.6764	1.94928	-2.99067	1.70937	-3.27475	1.7748	-2.68547	1.91501	-3.10029	1.77139	-3.22329	-3.04793	-2.63575	1.59425	1.84886	1.59914	-2.93804	1.79966	-3.49108	1.82236	-3.02198	1.53669	-3.12396	2.05413	-2.31208	1.60743	NP_620164	CMBL	NP_620164.1_CMBL	NP_620164.1	CMBL	2	74	17	17	NP_620164.1	HOMO SAPIENS	28390	64
NP_057238.3	1.66986e-19	6.51968e-16	5.11809	5.25564	-3.09959	1.85986	-3.22432	1.70894	-3.14332	2.15633	-3.43405	1.78066	-3.39154	1.86807	-3.06673	1.81567	-3.55357	1.85061	-2.91688	2.07457	-4.24151	-2.93976	-3.12034	1.75192	1.99608	1.83347	-3.8183	1.94989	-3.24027	1.8564	-3.40882	1.94075	-2.79155	1.7874	-3.52486	1.84382	NP_057238	RAB4B	NP_057238.3_RAB4B	NP_057238.3	RAB4B	2	17	8	8	NP_057238.3	HOMO SAPIENS	23871.6	45.5
NP_001130010.1	1.71238e-19	2.62795e-17	3.7573	3.16837	-2.24728	1.40575	-2.04238	1.54469	-2.48819	1.34557	-2.12819	1.61203	-2.05529	1.53414	-2.27562	1.57381	-2.36384	1.5998	-2.23055	1.61128	-1.89376	-1.79758	-1.9056	1.36358	1.55099	1.27298	-1.92058	1.33059	-1.59302	1.26544	-2.00033	1.42216	-1.52648	1.24168	-2.02672	1.23552	NP_001130010	ACAD10	NP_001130010.1_ACAD10	NP_001130010.1	ACAD10	2	85	37	37	NP_001130010.1	HOMO SAPIENS	123479	42.2
NP_001304824.1	1.71764e-19	3.58253e-19	5.13664	5.80513	-3.52881	1.85318	-3.1077	2.00949	-3.26918	1.87699	-3.28314	1.95602	-3.15611	1.87469	-2.83034	1.56359	-3.41929	2.01669	-3.41979	1.92809	-4.05343	-3.50608	-3.94217	2.23078	2.15358	1.86514	-3.53536	2.06639	-3.40974	2.12867	-3.61382	1.88667	-3.93722	2.02654	-4.021	2.06445	NP_001304824	PARP10	NP_001304824.1_PARP10	NP_001304824.1	PARP10	2	86	33	33	NP_001304824.1	HOMO SAPIENS	112417	51
NP_001264153.1	1.71985e-19	2.38552e-18	-2.57205	-2.18862	1.19875	-1.43246	1.09999	-1.52721	1.10048	-1.40689	1.09335	-1.47713	1.10718	-1.5143	1.27334	-1.44436	1.01486	-1.32865	1.13007	-1.42733	1.04092	0.979921	0.916784	-1.3373	-1.24969	-1.26982	0.860262	-1.16503	1.01343	-1.13859	1.02166	-1.16445	0.968169	-1.19875	1.01174	-1.17248	NP_001264153	TAGLN2	NP_001264153.1_TAGLN2	NP_001264153.1	TAGLN2	2	216	21	21	NP_001264153.1	HOMO SAPIENS	24624.6	82.7
NP_006408.3	1.74654e-19	2.01571e-14	6.12721	4.12297	-4.10826	2.00344	-4.2329	2.38693	-4.05017	2.32325	-4.16398	1.85485	-4.01195	2.08299	-4.08477	2.44929	-3.91267	1.82011	-3.55291	1.97919	-2.1467	-1.89621	-2.21665	2.08187	1.74957	1.56431	-2.74941	1.64637	-2.63695	1.37064	-2.74095	1.47943	-2.50433	1.4103	-3.23626	1.55385	NP_006408	IFI44	NP_006408.3_IFI44	NP_006408.3	IFI44	2	5	3	3	NP_006408.3	HOMO SAPIENS	51174.7	6.3
NP_004679.2	1.75474e-19	3.15597e-17	4.09878	4.96966	-2.21969	1.55266	-2.62547	1.674	-2.84642	1.53975	-2.42693	1.56145	-2.37026	1.58704	-2.43006	1.64194	-2.52934	1.77266	-2.45242	1.56019	-2.61689	-2.83477	-3.04176	1.75776	1.89337	1.76064	-3.72399	1.83032	-3.1352	1.8564	-3.28318	2.0012	-3.11105	1.58199	-3.33678	1.99195	NP_004679	NMI	NP_004679.2_NMI	NP_004679.2	NMI	2	41	18	18	NP_004679.2	HOMO SAPIENS	35227.3	64.1
NP_001139311.1	1.77765e-19	1.53247e-17	4.18762	3.74396	-2.40057	1.50592	-2.77361	1.57964	-2.46883	1.78842	-2.51009	1.80089	-2.63433	1.8284	-2.48364	1.6181	-2.70109	1.6303	-2.34297	1.43414	-2.51637	-1.96302	-2.2363	1.4687	1.53044	1.62131	-2.27784	1.58812	-2.08448	1.42943	-2.62853	1.34898	-2.07511	1.38271	-2.22128	1.57906	NP_001139311	MTFR1	NP_001139311.1_MTFR1	NP_001139311.1	MTFR1	2	24	10	10	NP_001139311.1	HOMO SAPIENS	38942.9	34.7
NP_009141.2	1.78201e-19	3.64072e-17	3.69689	2.84099	-2.22275	1.54933	-2.28192	1.5342	-2.28488	1.43074	-2.13743	1.58168	-2.28118	1.58373	-2.27562	1.42052	-2.36072	1.40321	-1.85781	1.36942	-1.73487	-1.63532	-1.3719	1.05115	1.21545	1.17798	-1.61192	1.13437	-1.68114	1.25307	-1.4118	1.16763	-1.75884	1.37964	-1.81594	1.32692	NP_009141	GALNT6	NP_009141.2_GALNT6	NP_009141.2	GALNT6	2	47	17	17	NP_009141.2	HOMO SAPIENS	72070.1	37.4
NP_036244.2	1.79237e-19	1.16395e-17	-3.20796	-2.68613	1.43483	-1.8465	1.3805	-1.91513	1.29412	-1.86337	1.36746	-1.68623	1.26944	-1.81187	1.23867	-1.81567	1.50824	-1.87434	1.26911	-2.0882	1.24521	1.06582	1.16562	-1.78696	-1.48593	-1.36798	1.12891	-1.53907	1.09139	-1.51915	1.06464	-1.5876	1.33285	-1.40723	1.21927	-1.48136	NP_036244	TPX2	NP_036244.2_TPX2	NP_036244.2	TPX2	2	73	34	34	NP_036244.2|NP_001135447.1	HOMO SAPIENS	86279.1	48
NP_060547.2	1.80875e-19	6.75162e-20	-3.46109	-3.83006	1.46855	-1.95335	1.31116	-1.98503	1.34575	-2.01666	1.3305	-2.4484	1.34898	-2.09621	1.3017	-2.12567	1.33961	-2.09465	1.43773	-2.08479	1.563	1.5176	1.40464	-2.43809	-2.11934	-2.29264	1.47188	-2.33619	1.49473	-2.36381	1.56389	-2.41799	1.65557	-2.38524	1.48842	-2.12748	NP_060547	RBM28	NP_060547.2_RBM28	NP_060547.2	RBM28	2	67	30	30	NP_060547.2	HOMO SAPIENS	86249.5	38.8
NP_060220.3	1.81958e-19	6.65816e-18	3.38022	3.34917	-2.07866	1.4358	-2.11172	1.24064	-1.9912	1.41711	-2.12819	1.41306	-1.96939	1.5143	-2.02662	1.25701	-1.7237	1.36932	-1.93768	1.42733	-1.78027	-2.18891	-2.07586	1.35482	1.2223	1.34581	-2.10921	1.41336	-1.83367	1.46965	-2.14581	1.24081	-2.01056	1.52987	-1.77702	1.2954	NP_060220	RETSAT	NP_060220.3_RETSAT	NP_060220.3	RETSAT	2	55	24	24	NP_060220.3	HOMO SAPIENS	67502.9	52.1
NP_001123952.1	1.82296e-19	1.92574e-19	-2.8378	-3.0148	1.33059	-1.52595	1.35529	-1.64254	1.0908	-1.5159	1.3151	-1.52772	1.27899	-1.49777	1.17878	-1.71007	1.18348	-1.6303	1.32827	-1.59084	1.26791	1.34262	1.26058	-1.77236	-1.7256	-1.64031	1.19179	-1.84872	1.28458	-1.53462	1.23987	-1.78804	1.33285	-1.76287	1.31655	-1.80915	NP_001123952	VRK2	NP_001123952.1_VRK2	NP_001123952.1	VRK2	2	52	21	21	NP_001123952.1	HOMO SAPIENS	58595.9	52.7
NP_003869.1	1.91287e-19	6.5755e-19	4.41826	4.70489	-2.67344	1.73297	-2.5971	2.02347	-2.42365	1.66919	-2.88276	1.90544	-2.63115	1.62341	-2.56874	1.59425	-2.82599	1.78282	-2.83109	1.58062	-2.95414	-3.03203	-2.92388	1.59717	1.57495	1.70364	-3.31244	1.78127	-2.942	1.76976	-2.80377	1.71168	-3.37245	1.66783	-2.7239	1.76817	NP_003869	GGH	NP_003869.1_GGH	NP_003869.1	GGH	2	100	15	15	NP_003869.1	HOMO SAPIENS	36363.1	44.9
NP_001340996.1	1.95677e-19	4.4735e-20	4.85265	4.6512	-2.96163	1.88991	-2.56874	1.87669	-2.95614	1.82249	-2.87044	1.82113	-3.36927	1.7788	-3.21486	1.81567	-3.18822	1.85061	-3.06183	1.7748	-2.76606	-2.93022	-2.99592	1.75484	1.77011	1.58964	-3.17239	1.73528	-2.70813	1.82236	-2.72772	1.8803	-2.90451	1.80273	-2.93793	1.71144	NP_001340996	ENOSF1	NP_001340996.1_ENOSF1	NP_001340996.1	ENOSF1	2	27	17	17	NP_001340996.1	HOMO SAPIENS	55010.4	40.7
NP_777571.1	1.95677e-19	1.10383e-19	4.15488	4.78711	-2.40977	1.79642	-2.31974	1.51324	-2.63019	1.60788	-2.72568	1.43329	-2.67887	1.59696	-2.45842	1.72711	-2.42317	1.63369	-2.41101	1.87359	-2.85686	-3.25155	-3.01884	1.7928	1.90022	1.55798	-3.08379	1.95909	-2.88777	1.76667	-2.979	1.83258	-3.224	1.68316	-2.87307	1.62949	NP_777571	LRATD2	NP_777571.1_LRATD2	NP_777571.1	FAM84B	2	47	14	14	NP_777571.1	HOMO SAPIENS	34701.9	68.3
NP_443169.2	2.01558e-19	8.13738e-18	3.33029	3.13516	-1.84565	1.48588	-2.09281	1.44684	-1.94279	1.27404	-2.17131	1.31863	-1.97893	1.26963	-2.01086	1.32173	-2.03284	1.38965	-1.74243	1.31832	-1.97483	-1.82303	-1.73534	1.3081	1.35925	1.19698	-2.09778	1.20182	-1.67436	1.25616	-1.74905	1.27581	-2.06543	1.3919	-1.66028	1.31116	NP_443169	PCMTD1	NP_443169.2_PCMTD1	NP_443169.2	PCMTD1	2	23	10	10	NP_443169.2	HOMO SAPIENS	40959.8	39.7
NP_066956.1	2.01778e-19	2.3285e-16	4.1599	3.51538	-2.74395	1.71628	-2.44582	1.59711	-2.26229	1.71007	-2.56861	1.5918	-2.5198	1.44817	-2.86186	1.63172	-2.65112	1.48795	-2.47905	1.56359	-1.87431	-2.18255	-2.20355	1.60009	1.43115	1.34898	-2.46075	1.29993	-1.62013	1.45418	-2.02017	1.58442	-2.32683	1.30299	-2.00726	1.40571	NP_066956	RNASEL	NP_066956.1_RNASEL	NP_066956.1	RNASEL	2	37	22	22	NP_066956.1	HOMO SAPIENS	84330	34.8
NP_062565.2	2.01778e-19	5.82482e-21	-5.63919	-4.56014	1.88857	-4.03359	1.94783	-4.06092	2.00088	-3.48487	2.10355	-3.65574	2.10937	-3.65019	2.01717	-3.32817	1.89857	-3.57582	2.04714	-3.31114	1.87106	1.77213	1.72879	-2.88775	-2.93078	-2.83413	1.7291	-2.62438	1.6947	-2.81244	1.81517	-2.88249	1.74916	-2.64891	1.77378	-2.72633	NP_062565	PARD3	NP_062565.2_PARD3	NP_062565.2	PARD3	2	109	53	53	NP_062565.2	HOMO SAPIENS	151934	47.6
NP_001293076.1	2.03413e-19	1.66263e-18	-4.45311	-4.13685	1.87324	-2.4108	1.54124	-2.89367	1.81048	-2.824	1.73088	-2.65749	1.84849	-2.54587	1.557	-2.8717	1.63314	-2.92505	1.67439	-2.82741	1.5403	1.61305	1.75499	-2.8206	-2.89312	-2.47947	1.59191	-2.47722	1.36932	-2.31121	1.58704	-2.58343	1.6233	-2.50481	1.42356	-2.52146	NP_001293076	SEPTIN11	NP_001293076.1_SEPTIN11	NP_001293076.1	11-Sep	2	59	14	14	NP_001293076.1	HOMO SAPIENS	51107.3	37.8
NP_005180.1	2.04132e-19	2.44585e-18	-3.95761	-4.54966	1.70156	-2.49094	1.63265	-2.40091	1.55552	-2.00985	1.47834	-2.29664	1.53351	-2.60208	1.51603	-2.30962	1.69872	-2.37258	1.56494	-2.49698	1.55652	1.6735	1.74516	-2.98703	-3.07801	-2.75813	1.72338	-2.71023	1.81672	-3.04758	1.85816	-3.04793	1.75239	-2.57533	1.62137	-2.44582	NP_005180	CBX2	NP_005180.1_CBX2	NP_005180.1	CBX2	2	36	16	16	NP_005180.1	HOMO SAPIENS	56422	39.2
NP_000704.1	2.04132e-19	7.04437e-16	3.88904	4.32788	-2.50175	1.4792	-2.4143	1.74739	-2.27197	1.60106	-2.01731	1.59854	-2.28436	1.53414	-2.12433	1.70667	-2.10154	1.6303	-2.39622	1.70326	-2.62338	-2.69478	-2.86495	1.74316	1.84201	1.60864	-1.79197	1.68929	-2.80981	1.82546	-2.35411	1.77213	-3.011	1.7782	-2.3672	1.84697	NP_000704	BLVRB	NP_000704.1_BLVRB	NP_000704.1	BLVRB	2	120	13	13	NP_000704.1	HOMO SAPIENS	22233.1	85.4
NP_055456.2	2.04512e-19	3.74427e-17	-2.92034	-2.41665	1.25394	-1.51593	1.22921	-1.83126	1.20053	-1.76117	1.2997	-1.65587	1.29808	-1.74574	1.27334	-1.78842	1.16162	-1.5659	1.22177	-1.56019	1.04092	1.12627	1.12633	-1.14459	-1.17437	-1.47881	1.02888	-1.19262	1.05749	-1.41086	1.09439	-1.37443	1.04885	-1.41336	1.07659	-1.54439	NP_055456	MDC1	NP_055456.2_MDC1	NP_055456.2	MDC1	2	157	77	77	NP_055456.2	HOMO SAPIENS	227803	54.1
NP_001307643.1	2.06403e-19	2.77951e-18	2.6749	2.62998	-1.62491	1.16533	-1.48766	1.12881	-1.50066	1.28766	-1.53069	1.20059	-1.65441	1.16713	-1.45614	1.12074	-1.50824	1.12867	-1.38152	1.05602	-1.48842	-1.44761	-1.47013	1.15043	1.13671	1.17165	-1.76054	1.04853	-1.36593	1.09218	-1.59034	1.19945	-1.46839	1.1313	-1.45923	1.05901	NP_001307643	DOP1B	NP_001307643.1_DOP1B	NP_001307643.1	DOP1B	2	125	63	63	NP_001307643.1	HOMO SAPIENS	260508	32.9
NP_998725.1	2.07302e-19	2.63762e-17	3.56167	4.2265	-2.08172	1.58606	-2.34811	1.50974	-2.15256	1.39327	-2.14975	1.42655	-1.85485	1.59696	-2.15585	1.37964	-1.98288	1.34559	-2.04122	1.48865	-2.65905	-2.71387	-2.05949	1.66433	1.67082	1.71314	-2.79228	1.68929	-2.80642	1.43252	-2.86328	1.63214	-2.3107	1.61265	-2.70121	1.49081	NP_998725	PKN1	NP_998725.1_PKN1	NP_998725.1	PKN1	2	36	17	17	NP_998725.1	HOMO SAPIENS	105470	31.2
NP_001257412.1	2.07302e-19	2.37726e-17	3.9863	3.09818	-2.66424	1.61945	-2.32605	1.56566	-2.13965	1.43755	-2.43309	1.58505	-2.34163	1.70276	-2.52146	1.67601	-2.42317	1.45405	-2.23943	1.76117	-2.07536	-1.94075	-1.55198	1.22927	1.33871	1.35848	-1.67765	1.50534	-1.89806	1.37683	-1.69615	1.24081	-1.68784	1.34592	-1.58894	1.27334	NP_001257412	TST	NP_001257412.1_TST	NP_001257412.1	TST	2	59	16	16	NP_001257412.1	HOMO SAPIENS	33656.5	67.6
NP_001116224.1	2.07865e-19	2.86159e-13	5.15635	9.98278	-3.06587	1.76303	-3.50168	2.01299	-2.90773	2.05413	-3.59728	1.6525	-3.42654	1.76889	-3.29366	1.90084	-3.41929	1.86756	-3.2985	1.72029	-7.94797	-7.53075	-6.74818	2.52861	2.73905	2.52063	-10.4403	2.62438	-6.14837	2.64227	-6.25557	2.80932	-7.22254	2.71023	-6.36226	2.63177	NP_001116224	SERPINI1	NP_001116224.1_SERPINI1	NP_001116224.1	SERPINI1	2	24	10	10	NP_001116224.1	HOMO SAPIENS	46426.1	29.5
NP_001193469.1	2.08103e-19	4.09669e-14	-5.8236	-4.07946	2.40977	-3.99352	2.04238	-4.0085	2.03638	-3.7642	2.02963	-3.87495	1.79758	-3.25673	1.91631	-3.85959	2.06094	-3.97916	1.89035	-3.66882	1.78027	1.74031	1.4734	-1.9242	-2.68769	-2.6378	1.65479	-2.45883	2.17261	-2.28027	0.819969	-2.37344	1.78466	-2.20436	1.70244	-2.94065	NP_001193469	CAPZB	NP_001193469.1_CAPZB	NP_001193469.1	CAPZB	2	11	3	3	NP_001193469.1	HOMO SAPIENS	31635.2	11.5
NP_115729.1	2.08103e-19	2.11918e-07	7.30089	2.43417	-5.01882	2.04017	-5.69535	1.60061	-5.31525	2.27896	-5.23577	1.7503	-5.0555	2.04662	-5.38962	1.70667	-5.7238	2.08448	-5.81305	1.65216	-2.04293	-1.57487	-1.20492	0.908081	1.0785	0.908821	-2.94089	0.843113	-1.38626	1.20975	-0.452967	0.289522	-0.76808	0.953485	-1.19657	1.71459	NP_115729	VPS25	NP_115729.1_VPS25	NP_115729.1	VPS25	2	5	3	3	NP_115729.1	HOMO SAPIENS	20861.5	28.4
NP_000242.1	2.08103e-19	2.12411e-17	-3.50644	-2.8231	1.45322	-2.08024	1.35213	-2.19821	1.5168	-2.11545	1.3459	-1.86497	1.41261	-1.98049	1.27019	-2.02007	1.55195	-2.32513	1.49985	-2.06435	1.15117	1.19945	1.09687	-1.81032	-1.87282	-1.49781	1.10319	-1.45935	1.28797	-1.55009	1.21012	-1.63214	1.04885	-1.58812	1.36195	-1.71459	NP_000242	MSH2	NP_000242.1_MSH2	NP_000242.1	MSH2	2	99	28	28	NP_000242.1	HOMO SAPIENS	105483	39.1
NP_938195.1	2.09614e-19	8.27679e-19	-5.20599	-5.1935	2.03574	-3.67297	1.97619	-3.09986	1.96215	-3.36564	1.99267	-3.28477	1.70213	-3.0815	2.03293	-3.10334	2.00161	-3.55209	1.7661	-3.01818	1.70893	1.9503	1.84012	-3.64984	-3.70114	-3.54028	1.63478	-3.09039	1.9828	-3.20538	1.9838	-3.43609	1.56843	-3.28048	1.7446	-3.23062	NP_938195	ELF5	NP_938195.1_ELF5	NP_938195.1	ELF5	2	8	4	4	NP_938195.1	HOMO SAPIENS	31890.2	18.8
NP_000866.1	2.11012e-19	1.35093e-17	6.16744	5.94869	-3.96417	2.15036	-4.12889	2.25063	-4.14053	2.06776	-3.72664	2.20221	-4.38419	2.13589	-3.73176	2.17677	-4.5091	1.93874	-3.66532	2.16655	-3.76158	-4.17103	-3.84722	1.94464	1.98581	2.02981	-3.61253	1.36738	-3.97577	2.3205	-3.6601	1.97893	-4.43744	2.31166	-4.09234	2.09281	NP_000866	IGF1R	NP_000866.1_IGF1R	NP_000866.1	IGF1R	2	6	4	4	NP_000866.1	HOMO SAPIENS	157301	4
NP_061984.2	2.11235e-19	8.63805e-18	5.48019	6.48117	-3.93351	2.09359	-3.22117	2.01299	-3.25627	2.02688	-3.33858	1.8852	-3.73197	2.0896	-3.61199	2.0916	-3.23506	1.80994	-3.60912	1.89402	-3.98858	-3.66516	-4.49879	2.32422	2.16385	2.1343	-4.81861	1.93456	-4.77228	2.20911	-4.06348	2.31299	-4.3503	2.42817	-4.08586	2.09912	NP_061984	HLA-DRA	NP_061984.2_HLA-DRA	NP_061984.2	HLA-DRA	2	17	5	5	NP_061984.2	HOMO SAPIENS	28791.6	20.8
NP_055968.1	2.14435e-19	2.71966e-18	-2.28807	-2.43607	1.06079	-1.2221	0.967611	-1.34898	0.858443	-1.32854	0.994797	-1.31526	1.00855	-1.2564	1.06217	-1.31151	1.02423	-1.28458	1.02061	-1.23997	1.05713	1.07537	1.1689	-1.57965	-1.34213	-1.35848	1.08604	-1.26927	1.07444	-1.2376	1.06464	-1.3808	1.0553	-1.31526	1.00525	-1.41832	NP_055968	PHF3	NP_055968.1_PHF3	NP_055968.1	PHF3	2	120	68	68	NP_055968.1	HOMO SAPIENS	231702	42
NP_005176.1	2.14435e-19	7.00689e-16	-5.94035	-4.9271	2.1829	-4.23727	2.22204	-3.68698	1.97184	-4.00947	2.15899	-3.70295	2.11892	-3.40552	2.07705	-3.66201	2.09842	-4.26726	2.03531	-3.68585	2.04941	1.6226	1.76153	-3.2469	-3.47174	-2.2388	1.93202	-3.10572	2.04381	-3.49931	1.80856	-2.9334	1.72011	-2.71942	2.13373	-3.12976	NP_005176	CALML3	NP_005176.1_CALML3	NP_005176.1	CALML3	2	19	9	9	NP_005176.1	HOMO SAPIENS	16947.5	72.4
NP_054722.2	2.14482e-19	2.41161e-16	-4.54591	-5.32289	1.8058	-2.83486	1.7335	-2.62457	1.80402	-2.67412	1.928	-3.06556	1.76895	-2.90296	1.60113	-2.59236	1.66125	-3.09452	1.50281	-2.77291	1.94889	2.07756	2.15444	-4.16666	-3.07801	-2.95446	1.84342	-3.55947	1.82689	-3.56428	1.91106	-3.59198	1.94925	-2.99535	2.03969	-2.92174	NP_054722	DHX38	NP_054722.2_DHX38	NP_054722.2	DHX38	2	19	9	9	NP_054722.2	HOMO SAPIENS	141356	8.8
NP_079172.2	2.17323e-19	2.10838e-17	2.78278	2.97878	-1.46855	1.25215	-1.5507	1.2057	-1.6362	1.27744	-1.51837	1.19722	-1.69895	1.15391	-1.69568	1.10371	-1.60816	1.23374	-1.40815	1.2536	-1.84512	-1.48579	-1.92852	1.18547	1.35583	1.33948	-1.85199	1.32139	-1.79638	1.09837	-1.49777	1.15172	-1.66848	1.19875	-1.82242	1.28279	NP_079172	ERMP1	NP_079172.2_ERMP1	NP_079172.2	ERMP1	2	81	28	28	NP_079172.2	HOMO SAPIENS	101085	37.5
NP_055398.1	2.17363e-19	3.00942e-19	5.37478	6.82522	-3.50122	1.99342	-3.07303	2.04794	-3.295	1.96215	-3.6404	1.90881	-3.60471	2.02678	-3.4544	1.69304	-3.82524	2.03364	-3.22158	1.71689	-4.50093	-4.27602	-4.50861	2.08187	2.29053	2.35913	-4.71572	2.25954	-4.19608	2.33906	-5.03884	2.31618	-4.28576	2.37911	-4.96788	2.08651	NP_055398	LMCD1	NP_055398.1_LMCD1	NP_055398.1	LMCD1	2	74	25	25	NP_055398.1	HOMO SAPIENS	42030.2	73.4
NP_001153242.1	2.18564e-19	2.68461e-14	6.57356	5.95281	-4.24929	2.38743	-4.16041	2.00949	-4.35353	2.31643	-4.90931	1.90206	-3.99604	2.28798	-4.25812	2.28237	-4.78389	2.16922	-4.45519	2.06776	-3.68376	-3.52517	-3.55581	2.07311	2.43775	1.74164	-5.24445	2.17063	-4.68754	1.86877	-3.74607	1.83258	-3.26596	2.13078	-3.63187	2.02662	NP_001153242	SLC39A11	NP_001153242.1_SLC39A11	NP_001153242.1	SLC39A11	2	17	7	7	NP_001153242.1	HOMO SAPIENS	35395.4	19.2
NP_000886.1	2.1859e-19	2.19459e-17	2.77109	2.74659	-1.60651	1.24213	-1.80284	1.16725	-1.56843	1.148	-1.64157	1.11628	-1.51442	1.26963	-1.50027	1.13778	-1.61441	1.23713	-1.5324	1.06965	-1.48518	-1.49851	-1.7026	1.08327	1.34556	1.10832	-1.68051	1.13437	-1.64386	1.08599	-1.72921	0.986284	-1.76852	1.26314	-1.42356	1.0338	NP_000886	LTA4H	NP_000886.1_LTA4H	NP_000886.1	LTA4H	2	135	28	28	NP_000886.1	HOMO SAPIENS	69911.6	62.5
NP_002954.2	2.1859e-19	3.31245e-19	8.59331	7.09144	-6.11334	2.41414	-6.43603	2.41139	-6.15755	2.54808	-6.72335	2.73169	-6.15632	2.53926	-5.54406	2.30962	-5.34596	2.54883	-6.32779	2.43907	-4.87709	-4.64826	-3.97164	2.41766	2.68084	2.27364	-5.07297	2.36378	-4.7011	2.33906	-4.93965	2.31936	-4.81825	2.37605	-4.65658	2.27562	NP_002954	S100A7	NP_002954.2_S100A7	NP_002954.2	S100A7	2	35	9	9	NP_002954.2	HOMO SAPIENS	11584.9	78.2
NP_001107563.1	2.19432e-19	2.42039e-15	-3.30053	-1.60587	1.28153	-1.91996	1.31116	-2.03745	1.46193	-1.8838	1.46294	-1.99987	1.30762	-1.7226	1.35213	-1.97237	1.36459	-1.80316	1.63594	-1.88721	0.859327	0.839932	0.80546	-0.960638	-0.921005	-0.74099	0.754515	-0.757269	0.854129	-0.720901	0.740617	-0.801753	0.82617	-0.695952	0.629092	-0.939244	NP_001107563	CDC27	NP_001107563.1_CDC27	NP_001107563.1	CDC27	2	36	19	19	NP_001107563.1	HOMO SAPIENS	93694.6	34.2
NP_060867.2	2.19432e-19	4.25171e-20	4.72334	4.56452	-2.76541	1.78306	-3.03836	1.71943	-3.0465	1.90424	-2.62713	1.8245	-2.9843	2.01686	-2.80197	1.47843	-2.88844	1.99636	-3.15058	1.76117	-2.7693	-2.70114	-2.81256	1.56505	1.80092	1.62131	-2.7837	1.82726	-2.75558	1.81927	-2.91618	1.73395	-3.09168	1.80273	-2.65905	1.85643	NP_060867	CHDH	NP_060867.2_CHDH	NP_060867.2	CHDH	2	79	32	32	NP_060867.2	HOMO SAPIENS	66099	70.3
NP_002284.3	2.19956e-19	1.27934e-17	-2.97011	-2.49609	1.31219	-1.71294	1.2166	-1.74739	1.31348	-1.61469	1.42906	-1.5918	1.21854	-1.75897	1.13781	-1.76458	1.22408	-1.57946	1.26911	-1.87018	1.10902	1.04355	0.995365	-1.4395	-1.50648	-1.51681	1.20608	-1.26314	1.07783	-1.46037	0.988592	-1.31717	1.14889	-1.50534	1.17712	-1.21345	NP_002284	LAMC1	NP_002284.3_LAMC1	NP_002284.3	LAMC1	2	96	43	42	NP_002284.3	HOMO SAPIENS	183305	34.3
NP_775816.1	2.20979e-19	4.51566e-18	-4.21631	-3.20585	1.69542	-2.63118	1.58222	-2.20171	1.68784	-2.72862	1.76784	-2.66087	1.63214	-2.48966	1.82491	-2.32325	1.49262	-2.61323	1.81343	-2.58555	1.32304	1.23126	1.41447	-1.8804	-1.75984	-1.86514	1.52904	-1.95909	1.57268	-1.99563	1.21012	-1.85167	1.20698	-1.94989	1.1609	-1.73666	NP_775816	APLF	NP_775816.1_APLF	NP_775816.1	APLF	2	18	12	12	NP_775816.1	HOMO SAPIENS	57639.5	31.7
NP_085143.1	2.25202e-19	4.98105e-13	5.61441	2.57159	-3.8354	2.15036	-3.50168	2.00949	-3.92431	2.26534	-3.48641	1.80426	-3.82424	1.98049	-3.33148	2.09842	-3.5442	1.56929	-3.62095	1.96897	-1.19333	-1.73077	-1.23111	1.13291	0.893615	1.14948	-1.92344	1.0148	-1.1185	0.965326	-1.53414	1.26944	-1.5168	1.16196	-1.95862	0.778501	NP_085143	DUSP16	NP_085143.1_DUSP16	NP_085143.1	DUSP16	2	8	6	6	NP_085143.1	HOMO SAPIENS	74070.3	11.1
NP_116235.2	2.25202e-19	4.51566e-18	2.91013	2.80255	-1.87018	1.27886	-1.56331	1.2721	-1.6588	1.20931	-1.75552	1.1871	-1.60351	1.15721	-1.55385	1.37283	-1.66749	1.23035	-1.74243	1.15822	-1.7673	-1.57487	-1.44721	1.21467	1.11616	1.19698	-1.60049	1.20182	-1.71165	1.28401	-1.67631	1.35853	-1.37803	1.21408	-1.54679	1.13151	NP_116235	RAB2B	NP_116235.2_RAB2B	NP_116235.2	RAB2B	2	148	16	16	NP_116235.2	HOMO SAPIENS	24442.1	73.1
NP_065143.2	2.25943e-19	3.47233e-20	3.35099	3.49559	-1.91617	1.36902	-1.74926	1.22317	-2.02025	1.47162	-2.04195	1.35235	-2.14755	1.39527	-2.15585	1.21613	-1.92979	1.43372	-2.00276	1.38305	-2.15318	-2.06483	-1.99728	1.40738	1.44827	1.45665	-2.04634	1.48388	-2.09804	1.39539	-1.99041	1.27581	-2.08156	1.57279	-2.15967	1.33322	NP_065143	ATP13A1	NP_065143.2_ATP13A1	NP_065143.2	ATP13A1	2	144	48	48	NP_065143.2	HOMO SAPIENS	134607	50.2
NP_001346122.1	2.26956e-19	1.25717e-15	5.98398	9.08636	-4.38726	2.4275	-3.72861	2.01299	-3.78877	2.15292	-4.17938	1.99312	-3.69061	2.20863	-3.63721	2.08138	-3.69409	2.05737	-3.9789	1.85315	-5.77533	-6.07678	-6.6565	2.58701	2.98556	2.7708	-6.20189	2.78687	-6.05347	2.29574	-6.58951	2.36708	-5.77351	2.52934	-8.39222	2.84925	NP_001346122	HLA-DRB1	NP_001346122.1_HLA-DRB1	NP_001346122.1	HLA-DRB1	2	8	4	4	NP_001346122.1	HOMO SAPIENS	30163.8	16.9
NP_000840.2	2.28839e-19	6.22498e-18	3.98511	4.38054	-2.22582	1.70626	-2.52776	1.53071	-2.22356	1.57381	-2.48237	1.78403	-2.18255	1.49777	-2.54668	1.50909	-2.48562	1.71843	-2.47609	1.4103	-2.65256	-2.6057	-2.70451	1.62053	1.99951	1.80498	-2.81228	1.82726	-2.89455	1.58413	-2.84675	1.39352	-2.88192	1.42256	-2.3672	1.62634	NP_000840	GSTM3	NP_000840.2_GSTM3	NP_000840.2	GSTM3	2	71	19	19	NP_000840.2	HOMO SAPIENS	27015.5	77.7
NP_004799.1	2.30633e-19	5.79561e-16	-5.48966	-5.33151	1.92536	-3.48932	2.26616	-3.9421	2.18806	-3.53597	1.86332	-3.40618	1.98848	-3.68986	1.79339	-3.44399	2.02659	-3.46058	1.60044	-3.29751	1.93592	1.72122	2.05294	-2.45853	-2.97187	-3.62895	1.85771	-3.49815	2.14549	-3.5055	1.71929	-3.46472	2.18806	-3.91205	2.03644	-3.55526	NP_004799	NMT2	NP_004799.1_NMT2	NP_004799.1	NMT2	2	12	6	6	NP_004799.1	HOMO SAPIENS	57321.5	15.2
NP_076943.1	2.35361e-19	1.19678e-15	-4.10702	-3.49549	1.81806	-2.47758	1.63895	-2.49527	1.63943	-2.43225	1.49374	-2.49224	1.7085	-2.4037	1.43408	-2.77631	1.43017	-2.59628	1.75427	-2.26534	1.53058	1.44761	1.42429	-2.63665	-1.95157	-1.98547	1.43186	-1.79047	1.55912	-2.14723	1.10101	-2.28754	1.14889	-2.24728	1.44626	-1.82806	NP_076943	TRIR	NP_076943.1_TRIR	NP_076943.1	TRIR	2	21	9	9	NP_076943.1	HOMO SAPIENS	18476.2	40.3
NP_004694.2	2.38868e-19	4.43888e-18	4.24352	4.51424	-2.65504	1.68289	-2.74209	1.55867	-2.30747	1.87699	-2.63945	1.52772	-2.53889	1.59365	-2.82088	1.35579	-2.69796	1.56251	-2.73938	1.64876	-2.94441	-2.58979	-2.78637	1.79572	1.98923	1.64031	-3.21241	1.74141	-2.55561	1.4418	-2.84014	1.57805	-2.68183	1.59119	-2.96063	1.76502	NP_004694	RABEP1	NP_004694.2_RABEP1	NP_004694.2	RABEP1	2	97	48	48	NP_004694.2	HOMO SAPIENS	99688.1	55.6
NP_001211.3	2.43482e-19	1.48219e-15	4.51974	3.28861	-2.75315	1.69291	-2.71687	1.75787	-3.1885	1.81567	-2.7226	1.73344	-2.66297	1.77219	-2.89338	1.73392	-2.39819	1.66081	-2.75121	1.90424	-1.74135	-1.6735	-2.17736	1.31102	1.39691	1.40915	-1.58905	1.58199	-2.13193	1.46965	-2.14581	1.28853	-1.77175	1.53907	-2.11103	0.970762	NP_001211	CAMK2B	NP_001211.3_CAMK2B	NP_001211.3	CAMK2B	2	51	21	21	NP_001211.3	HOMO SAPIENS	73589.3	39
NP_056330.3	2.46808e-19	7.53049e-19	-7.26155	-7.48049	2.20129	-5.37923	2.4994	-4.4139	2.34942	-4.82022	2.43001	-5.00135	2.278	-5.21408	2.39854	-4.48979	2.27641	-5.32814	2.43763	-4.57495	2.38017	2.41162	2.25594	-5.99158	-5.00561	-5.10143	2.355	-4.64785	2.24717	-4.80497	2.23838	-5.24321	2.36879	-5.17825	2.32829	-5.28561	NP_056330	KRT23	NP_056330.3_KRT23	NP_056330.3	KRT23	2	64	23	23	NP_056330.3	HOMO SAPIENS	48301.4	57.8
NP_680780.1	2.471e-19	2.67101e-18	-2.41444	-2.47184	1.06692	-1.26884	1.04641	-1.4713	1.0553	-1.37964	1.02252	-1.4569	1.104	-1.34237	0.999129	-1.37623	1.12103	-1.25408	1.07682	-1.27404	1.13496	0.951286	1.07067	-1.43366	-1.31132	-1.36165	1.15749	-1.41643	1.02699	-1.50678	1.00182	-1.2599	1.07467	-1.46548	1.06038	-1.54124	NP_680780	ATXN2L	NP_680780.1_ATXN2L	NP_680780.1	ATXN2L	2	118	39	39	NP_680780.1	HOMO SAPIENS	116094	45.2
NP_002643.1	2.471e-19	6.00433e-15	4.34607	7.26596	-2.39444	1.96003	-2.43321	1.9361	-2.58178	1.63172	-2.79652	1.84473	-2.4848	1.65316	-2.26616	1.85996	-2.75417	1.81672	-2.66542	1.68963	-4.93221	-5.44683	-4.65268	1.78696	2.50281	2.03297	-4.16127	2.33006	-6.71101	2.05132	-4.82063	2.22709	-4.94411	2.13078	-4.93221	2.46473	NP_002643	PIP	NP_002643.1_PIP	NP_002643.1	PIP	2	31	7	7	NP_002643.1	HOMO SAPIENS	16857.4	55.4
NP_006582.1	2.48169e-19	2.12155e-14	-3.21796	-2.86872	1.2754	-1.8632	1.31116	-1.90814	1.43289	-1.89743	1.53993	-1.73681	1.41898	-1.79203	1.28594	-2.07116	1.17411	-1.78282	1.34602	-1.90765	1.37492	1.24717	0.942977	-1.78696	-1.48251	-1.72898	1.18893	-1.94989	0.955811	-1.43561	1.45809	-2.07756	1.36512	-1.3919	1.15442	-1.40887	NP_006582	POLD3	NP_006582.1_POLD3	NP_006582.1	POLD3	2	31	16	16	NP_006582.1	HOMO SAPIENS	51684.7	36
NP_036443.1	2.48169e-19	1.0181e-17	-6.99793	-5.38424	2.17983	-4.67803	2.33865	-4.19023	2.23001	-5.42318	2.24214	-4.48874	2.24618	-4.81732	2.4206	-4.92583	2.19834	-4.91124	2.23055	-4.46254	2.06239	1.98211	1.96781	-3.62648	-3.25947	-3.81578	1.92344	-3.00762	2.15905	-3.37245	1.7226	-3.97695	1.87825	-3.31727	1.80945	-3.1928	NP_036443	KIN	NP_036443.1_KIN	NP_036443.1	KIN	2	36	16	16	NP_036443.1|NP_079556.1	HOMO SAPIENS	45772.3	44.2
NP_001189342.1	2.48169e-19	4.06039e-19	3.63889	3.83818	-2.14304	1.52595	-2.01086	1.37694	-2.37201	1.57381	-1.85716	1.61541	-2.14755	1.45478	-2.13063	1.43414	-2.22957	1.49812	-2.31043	1.43074	-2.42233	-2.14119	-2.29196	1.35774	1.46539	1.52948	-2.58364	1.72915	-2.30479	1.51915	-2.23838	1.47943	-2.28165	1.6617	-2.22128	1.47821	NP_001189342	AKR1A1	NP_001189342.1_AKR1A1	NP_001189342.1	AKR1A1	2	76	21	19	NP_001189342.1	HOMO SAPIENS	36914.7	69.5
NP_001025056.1	2.54822e-19	3.27046e-16	3.01791	3.10875	-1.60038	1.24213	-1.82176	1.22317	-1.80079	1.29448	-1.54301	1.39957	-1.89939	1.25971	-1.84382	1.18206	-1.69872	1.28797	-1.79273	1.2536	-1.78351	-1.78804	-1.91215	1.41614	1.21203	1.27615	-2.0349	1.69236	-1.49134	1.24688	-1.49115	1.26308	-1.90084	1.39497	-1.81918	1.14726	NP_001025056	CPTP	NP_001025056.1_CPTP	NP_001025056.1	CPTP	2	10	5	5	NP_001025056.1	HOMO SAPIENS	24592.8	32.7
NP_002274.1	2.55397e-19	2.13619e-07	-10.9822	-5.97323	2.65811	-8.03045	2.66329	-8.62859	2.99487	-7.81455	2.75648	-9.04829	3.12747	-8.16663	2.63808	-8.84673	2.82287	-7.6092	2.58851	-7.46368	2.4353	1.71804	2.31488	-0.718289	-2.8041	-4.31294	1.85771	-2.17063	2.17261	-7.52769	2.38056	-3.00657	1.89438	-4.03775	2.8147	-5.61971	NP_002274	KRT85	NP_002274.1_KRT85	NP_002274.1	KRT85	2	16	8	8	NP_002274.1	HOMO SAPIENS	57341.6	15.3
NP_001116.1	2.5835e-19	2.27982e-17	3.07516	3.81026	-1.8058	1.28554	-1.59798	1.31054	-1.73625	1.27744	-1.68469	1.322	-1.90894	1.40519	-1.93522	1.2536	-1.69247	1.14223	-1.86372	1.37964	-2.34775	-2.12846	-2.52115	1.26723	1.62973	1.53265	-2.18066	1.5176	-2.68779	1.36445	-2.01025	1.72122	-2.38169	1.48081	-2.27965	1.43093	NP_001116	ADPRH	NP_001116.1_ADPRH	NP_001116.1	ADPRH	2	11	5	5	NP_001116.1	HOMO SAPIENS	39734.1	17
NP_001045.1	2.58538e-19	2.44268e-16	5.11735	7.81304	-3.24062	1.90327	-3.54265	2.0724	-3.44345	1.79183	-3.20922	1.68285	-3.35655	2.05984	-2.83034	1.90765	-3.07893	1.89806	-2.97604	1.94512	-5.24027	-5.10004	-5.45486	2.3651	2.53704	2.27364	-6.51627	2.5692	-5.45016	1.9585	-4.38088	2.7266	-5.16034	2.75315	-5.84667	2.17161	NP_001045	SULT1A2	NP_001045.1_SULT1A2	NP_001045.1	SULT1A2	2	11	5	5	NP_001045.1	HOMO SAPIENS	34424.1	26.4
NP_056097.1	2.5865e-19	4.47913e-19	-4.04609	-3.76946	1.72608	-2.46089	1.53494	-2.43586	1.80725	-2.34028	1.4691	-2.36409	1.53351	-2.37064	1.33322	-2.72862	1.63939	-2.45393	1.78977	-2.38116	1.40411	1.5526	1.56835	-2.55197	-2.04402	-2.0963	1.5176	-2.23502	1.52523	-2.20911	1.48123	-2.33208	1.39739	-2.32393	1.65056	-2.26616	NP_056097	CLASP1	NP_056097.1_CLASP1	NP_056097.1	CLASP1	2	32	12	12	NP_056097.1	HOMO SAPIENS	170474	10.9
NP_150628.3	2.59664e-19	2.23549e-14	-3.93851	-2.96339	1.6709	-2.22382	1.50657	-2.51973	1.62975	-2.35731	1.63849	-2.5833	1.60351	-2.09952	1.49081	-2.49698	1.46764	-2.13532	1.68623	-2.39819	1.21603	1.24717	1.22456	-1.54461	-2.10222	-1.76381	1.08033	-1.56972	1.30492	-1.80689	1.42172	-1.63532	1.51357	-1.99895	1.1836	-1.09368	NP_150628	KNSTRN	NP_150628.3_KNSTRN	NP_150628.3	KNSTRN	2	13	8	8	NP_150628.3	HOMO SAPIENS	35723	32.9
NP_004230.2	2.59664e-19	2.32849e-18	2.15498	2.32735	-1.18649	0.958311	-1.24182	0.971546	-1.24571	1.02536	-1.10259	0.944287	-1.174	0.968754	-1.24497	0.923167	-1.10542	0.938864	-1.25136	0.957232	-1.26143	-1.34262	-1.20819	0.992757	1.09562	0.949987	-1.35184	1.1405	-1.30153	1.00864	-1.4085	0.913108	-1.36512	0.990275	-1.3652	0.923485	NP_004230	TRIP11	NP_004230.2_TRIP11	NP_004230.2	TRIP11	2	217	104	103	NP_004230.2	HOMO SAPIENS	228267	57.4
NP_060650.2	2.62215e-19	9.58405e-19	3.92993	4.03268	-2.42203	1.5126	-2.51831	1.52721	-2.38492	1.49546	-2.45465	1.42992	-2.07756	1.79534	-2.54037	1.39667	-2.32949	1.47778	-2.58851	1.48865	-2.67851	-2.71705	-2.09223	1.56213	1.63658	1.60548	-2.48361	1.60345	-2.32852	1.68313	-2.43346	1.59078	-2.42688	1.56666	-2.4126	1.44038	NP_060650	DHX32	NP_060650.2_DHX32	NP_060650.2	DHX32	2	43	23	23	NP_060650.2	HOMO SAPIENS	85843.4	39.4
NP_001350823.1	2.70871e-19	6.01392e-18	-5.75562	-4.69363	1.87938	-3.75645	1.86588	-3.52622	2.08802	-3.69267	1.98035	-3.98624	2.08392	-3.918	1.82491	-4.01288	2.04533	-4.07745	2.09151	-3.21575	1.92295	1.75622	1.68295	-3.07171	-2.56443	-3.20779	1.78626	-2.76541	1.74893	-2.85885	1.70606	-3.27383	1.9557	-2.52014	1.79972	-2.92805	NP_001350823	FTO	NP_001350823.1_FTO	NP_001350823.1	FTO	2	57	22	22	NP_001350823.1	HOMO SAPIENS	61515.7	56.2
NP_787080.2	2.73916e-19	1.36089e-15	-4.72552	-6.87925	1.71075	-2.85156	1.44669	-3.41789	1.5523	-2.92279	1.40134	-3.13301	1.59714	-3.07819	1.50027	-3.36564	1.61753	-3.46736	1.48506	-3.25663	2.45151	2.16982	2.24939	-5.92442	-4.85496	-4.38261	2.31499	-4.08067	2.38275	-3.90771	2.16895	-4.78507	2.26551	-4.1052	2.0105	-4.97989	NP_787080	CCDC71L	NP_787080.2_CCDC71L	NP_787080.2	CCDC71L	2	9	6	6	NP_787080.2	HOMO SAPIENS	26489.1	27.2
NP_001120664.1	2.73916e-19	4.37702e-16	5.08235	4.19688	-2.98615	1.94333	-3.52689	1.88019	-2.91096	1.82589	-3.08295	1.74019	-3.52199	1.86146	-3.5332	1.66919	-3.1851	1.96246	-3.20975	1.81908	-2.84713	-2.02984	-2.16099	1.61469	1.67767	1.43131	-2.54363	1.91617	-2.82676	1.68313	-2.32435	1.50806	-2.76573	1.7966	-2.87307	1.57591	NP_001120664	CNBP	NP_001120664.1_CNBP	NP_001120664.1	CNBP	2	35	10	10	NP_001120664.1	HOMO SAPIENS	20945.8	62
NP_443094.3	2.73916e-19	8.90092e-19	-8.34533	-9.82816	2.90951	-4.92178	2.65699	-5.77686	2.85932	-5.73317	2.56861	-5.18009	2.62479	-6.00429	2.61286	-5.61054	2.89469	-5.42304	2.67725	-6.30887	2.77255	2.78387	2.95335	-7.29092	-7.77547	-6.29525	2.57221	-6.94419	2.5895	-6.97386	2.85667	-7.40667	2.72055	-6.3862	2.7239	-7.58014	NP_443094	RCSD1	NP_443094.3_RCSD1	NP_443094.3	RCSD1	2	75	26	26	NP_443094.3	HOMO SAPIENS	44788.4	71.8
NP_060360.3	2.78746e-19	4.06039e-19	2.91865	2.61527	-1.79353	1.09521	-1.76187	1.19521	-1.47162	1.20931	-1.86948	1.2849	-1.69259	1.19028	-1.6484	1.3047	-1.67061	1.2473	-1.69806	1.21613	-1.53706	-1.53669	-1.4865	1.09203	1.10247	1.07665	-1.60334	1.01174	-1.51167	1.20356	-1.34237	1.17081	-1.4813	1.18036	-1.50139	1.08423	NP_060360	VPS13B	NP_060360.3_VPS13B	NP_060360.3	VPS13B	2	128	81	79	NP_060360.3	HOMO SAPIENS	454590	26.2
NP_694999.3	2.79143e-19	1.69532e-18	3.28737	3.37782	-1.81806	1.49256	-2.12118	1.37344	-2.1332	1.38305	-1.80788	1.27142	-1.95666	1.44817	-1.9825	1.2536	-1.88295	1.25747	-1.82231	1.29448	-1.93268	-2.10301	-2.06276	1.48914	1.3798	1.40281	-1.90915	1.18036	-2.0777	1.51606	-1.99372	1.3967	-2.15902	1.33672	-1.70244	1.3805	NP_694999	MAMDC2	NP_694999.3_MAMDC2	NP_694999.3	MAMDC2	2	12	8	8	NP_694999.3	HOMO SAPIENS	78638.3	13.5
NP_001307686.1	2.80522e-19	1.78492e-16	-3.23618	-3.07417	1.37044	-1.7864	1.50342	-2.03046	1.24894	-1.95194	1.37362	-2.07406	1.28535	-1.83171	1.40571	-1.69304	1.31776	-1.94213	1.22473	-1.84974	1.28088	1.21854	1.36208	-1.71689	-1.83859	-1.75431	1.04889	-1.73221	1.3117	-2.03585	1.24979	-2.2939	1.17794	-1.6617	1.27116	-1.63895	NP_001307686	MASTL	NP_001307686.1_MASTL	NP_001307686.1	MASTL	2	47	25	25	NP_001307686.1	HOMO SAPIENS	98964	40.9
NP_002856.1	2.81186e-19	6.17537e-18	3.75779	3.44988	-2.21356	1.47253	-1.94468	1.51673	-2.2042	1.66919	-2.47929	1.57494	-2.30345	1.58704	-2.08336	1.38986	-2.28577	1.54557	-2.37847	1.41371	-2.01374	-2.22073	-2.19373	1.38986	1.39691	1.26982	-2.20924	1.5452	-1.67775	1.34898	-1.97388	1.31717	-2.07511	1.44096	-2.21479	1.31116	NP_002856	RAB2A	NP_002856.1_RAB2A	NP_002856.1	RAB2A	2	104	10	10	NP_002856.1	HOMO SAPIENS	23716.3	64.6
NP_057071.2	2.81186e-19	8.9493e-15	3.8557	4.45757	-2.24728	1.71294	-2.52146	1.63555	-2.30101	1.60788	-2.17131	1.8245	-2.0362	1.59365	-2.01717	1.49546	-2.2483	1.53879	-2.35776	1.53634	-2.8601	-2.64706	-1.98418	1.64097	1.89337	1.65614	-3.43533	1.52987	-3.45041	1.63672	-2.54587	1.57487	-2.90451	1.55133	-2.70769	1.6421	NP_057071	HEBP1	NP_057071.2_HEBP1	NP_057071.2	HEBP1	2	37	12	12	NP_057071.2	HOMO SAPIENS	21210.8	71.9
NP_003095.2	2.82984e-19	4.22365e-17	2.56663	2.52328	-1.47468	1.2221	-1.4656	1.01698	-1.34898	1.10712	-1.53685	1.14663	-1.48897	1.18697	-1.50342	1.17525	-1.33649	1.13884	-1.35194	1.03218	-1.45275	-1.46034	-1.29005	0.957718	1.17094	1.12732	-1.62049	1.21408	-1.30153	1.07052	-1.36221	1.05628	-1.4813	1.09451	-1.6311	0.895119	NP_003095	SORD	NP_003095.2_SORD	NP_003095.2	SORD	2	132	25	25	NP_003095.2	HOMO SAPIENS	38951.5	82.6
NP_001317607.1	2.84794e-19	2.54524e-14	3.50811	4.39372	-1.99281	1.42578	-2.30714	1.51673	-2.04606	1.35579	-2.06351	1.44004	-1.83894	1.66308	-2.07075	1.40008	-1.98288	1.32526	-2.19505	1.44096	-2.80173	-2.26845	-2.69141	1.69937	2.02005	1.51048	-3.76686	1.87938	-2.53188	1.82546	-2.5624	1.61941	-2.6431	1.58199	-2.1467	1.60113	NP_001317607	NMRK1	NP_001317607.1_NMRK1	NP_001317607.1	NMRK1	2	7	4	4	NP_001317607.1	HOMO SAPIENS	24082	36.9
NP_001243805.1	2.90097e-19	7.0718e-20	-3.7135	-3.55609	1.69236	-2.01012	1.40571	-2.32402	1.54262	-2.16655	1.47526	-2.34386	1.38716	-2.27475	1.56961	-2.27555	1.4895	-1.95229	1.41406	-2.38456	1.23873	1.3967	1.47668	-2.16655	-2.16727	-2.0868	1.51189	-2.11238	1.51167	-2.23386	1.52752	-1.96939	1.36189	-2.0572	1.43654	-2.19367	NP_001243805	KANK1	NP_001243805.1_KANK1	NP_001243805.1	KANK1	2	52	31	31	NP_001243805.1	HOMO SAPIENS	149112	39.7
NP_056138.1	2.94684e-19	1.95416e-19	3.17982	2.64431	-1.80273	1.40241	-1.8974	1.23016	-1.90084	1.36601	-1.66929	1.50749	-1.86758	1.43164	-2.00771	1.31832	-1.64876	1.38288	-1.74835	1.25701	-1.48518	-1.49851	-1.51597	1.12415	1.236	1.17165	-1.59763	1.02093	-1.52184	1.185	-1.4614	1.10082	-1.4458	1.22328	-1.48842	1.07792	NP_056138	UFL1	NP_056138.1_UFL1	NP_056138.1	UFL1	2	126	42	42	NP_056138.1	HOMO SAPIENS	90050.1	52.5
NP_001273201.1	2.97621e-19	2.76084e-17	2.65966	2.39713	-1.41336	1.2221	-1.52864	1.12881	-1.52002	1.17525	-1.47218	1.06232	-1.59396	1.16713	-1.56961	1.12074	-1.69559	1.17273	-1.39927	1.03558	-1.66353	-1.30126	-1.45376	0.946039	0.873072	1.02915	-1.44901	1.05466	-1.32526	1.06124	-1.31592	1.09764	-1.32316	0.968814	-1.2744	1.0401	NP_001273201	TPT1	NP_001273201.1_TPT1	NP_001273201.1	TPT1	2	84	9	9	NP_001273201.1	HOMO SAPIENS	22801.7	66.4
NP_002849.1	3.01245e-19	5.5073e-20	5.72969	5.89578	-3.44297	2.11697	-4.07216	1.76835	-3.7694	1.95534	-3.24926	2.13814	-3.54426	2.01025	-3.72231	1.8838	-3.82836	2.28107	-3.90199	2.15292	-3.83941	-3.79242	-3.83739	2.00595	2.19809	2.1058	-4.29273	2.05413	-3.71817	1.99872	-3.90808	2.05211	-3.44345	2.04493	-3.81671	2.05814	NP_002849	ABCD3	NP_002849.1_ABCD3	NP_002849.1	ABCD3	2	121	34	34	NP_002849.1	HOMO SAPIENS	75988	57.6
NP_001302.1	3.03014e-19	5.79888e-19	3.95673	4.81968	-2.66424	1.27552	-2.34811	1.42587	-2.63987	1.6726	-2.51625	1.44678	-2.26845	1.54736	-2.27877	1.62491	-2.37009	1.45405	-2.47905	1.64194	-2.74985	-3.16883	-2.95335	1.46578	1.81804	1.71314	-3.07236	1.82419	-3.07758	1.8007	-3.28649	1.48897	-3.1885	1.94069	-3.2849	1.72405	NP_001302	CRIP1	NP_001302.1_CRIP1	NP_001302.1	CRIP1	2	42	6	6	NP_001302.1	HOMO SAPIENS	8932.1	66.2
NP_057111.1	3.03904e-19	1.02766e-19	7.29893	5.92826	-5.42352	2.03349	-4.68361	2.18773	-5.02802	2.50379	-5.42364	2.29327	-4.60054	2.48305	-5.31398	1.9315	-5.09928	2.237	-4.66227	2.48676	-3.95939	-3.75742	-3.81447	1.79572	2.20493	2.1818	-4.12697	2.14304	-3.69106	2.08535	-3.60059	2.05529	-4.25026	2.01427	-3.69997	2.04554	NP_057111	LACTB2	NP_057111.1_LACTB2	NP_057111.1	LACTB2	2	50	15	15	NP_057111.1	HOMO SAPIENS	33090.3	61.1
NP_058197.2	3.04319e-19	1.31368e-20	6.46216	7.48841	-4.21557	2.14034	-4.05325	2.14579	-4.63107	2.25171	-3.6866	2.34723	-4.19648	2.05984	-4.51657	2.11204	-4.0407	2.35224	-4.68594	2.26193	-4.83817	-5.4182	-5.04558	2.3797	2.59182	2.45097	-5.01009	2.41284	-5.31458	2.36072	-4.68176	2.23027	-4.99252	2.56306	-5.25	2.36702	NP_058197	OAS2	NP_058197.2_OAS2	NP_058197.2	OAS2	2	80	24	24	NP_058197.2	HOMO SAPIENS	83399	39.7
NP_062538.5	3.11583e-19	1.05153e-18	-2.88063	-3.03634	1.19875	-1.85318	1.33007	-1.55168	1.3038	-1.58744	1.27814	-1.74693	1.12945	-1.53083	1.15042	-1.6215	1.28965	-1.63708	1.15669	-1.67941	1.33925	1.16127	1.2573	-1.98843	-1.80092	-1.80181	1.33755	-1.70462	1.16934	-1.67385	1.18367	-1.78167	1.34898	-1.91617	1.19009	-1.6358	NP_062538	RNF20	NP_062538.5_RNF20	NP_062538.5	RNF20	2	98	43	43	NP_062538.5	HOMO SAPIENS	114288	51.6
NP_001341487.1	3.14086e-19	6.52191e-18	-4.90297	-3.78018	1.81499	-3.06192	1.80284	-3.23616	1.75884	-3.16125	1.69085	-2.97113	1.75304	-3.00876	1.75872	-3.07949	1.91418	-3.63683	1.82231	-2.75247	1.56625	1.47306	1.588	-2.11691	-2.37612	-2.35913	1.30897	-2.25648	1.56251	-2.30503	1.16383	-2.16664	1.57166	-2.53241	1.75432	-2.14009	NP_001341487	NDRG2	NP_001341487.1_NDRG2	NP_001341487.1	NDRG2	2	73	15	15	NP_001341487.1	HOMO SAPIENS	43136.1	59.3
NP_001333694.1	3.18881e-19	2.66435e-16	-4.19736	-2.86043	1.56359	-2.32065	1.47505	-2.90066	1.71366	-2.8206	1.60153	-2.37421	1.56215	-2.55579	1.44984	-2.60939	1.5863	-2.66068	1.6596	-2.72522	1.23549	0.964013	1.24748	-1.45118	-1.7393	-1.59281	1.1775	-1.45935	1.04394	-1.56556	1.36221	-1.61941	1.53293	-1.78433	1.24521	-1.86273	NP_001333694	MYO18A	NP_001333694.1_MYO18A	NP_001333694.1	MYO18A	2	48	22	22	NP_001333694.1	HOMO SAPIENS	234423	13.7
NP_071441.1	3.25129e-19	8.44883e-15	-3.62259	-3.58222	1.53907	-2.14702	1.50027	-2.03396	1.67816	-1.96897	1.3459	-2.33711	1.30444	-2.21193	1.33637	-2.29259	1.59255	-2.18277	1.45548	-2.05413	1.61489	1.85803	1.30642	-2.58701	-1.75642	-2.03297	1.6062	-1.84872	1.10156	-2.20911	1.42833	-2.52298	1.54584	-1.86711	1.45275	-1.91946	NP_071441	FN3K	NP_071441.1_FN3K	NP_071441.1	FN3K	2	21	11	11	NP_071441.1	HOMO SAPIENS	35398.8	40.1
NP_060810.2	3.27168e-19	8.05847e-18	5.95336	6.37169	-3.38472	2.03349	-4.12889	2.01998	-3.99854	2.0405	-3.54493	2.06057	-4.14875	2.28137	-3.63406	2.1972	-4.20308	2.14549	-3.68307	2.12226	-3.94966	-3.75424	-3.88978	2.50233	2.14331	2.27364	-4.46421	2.09092	-3.85036	2.1132	-4.57265	2.10301	-4.13085	2.29327	-4.81547	2.02662	NP_060810	CPPED1	NP_060810.2_CPPED1	NP_060810.2	CPPED1	2	46	17	17	NP_060810.2	HOMO SAPIENS	35889.9	72.2
NP_004628.4	3.3211e-19	2.50039e-16	2.85397	3.20007	-1.68623	1.24881	-1.69253	1.28957	-1.59102	1.18888	-1.72781	1.17024	-1.60987	1.42172	-1.63895	1.09009	-1.71745	1.07105	-1.59748	1.09009	-1.97807	-2.07438	-2.28214	1.22051	1.46881	1.24448	-1.70337	1.56359	-1.72859	1.38302	-1.74243	1.3458	-1.66848	1.17116	-1.68623	1.33953	NP_004628	RAB7A	NP_004628.4_RAB7A	NP_004628.4	RAB7A	2	96	19	19	NP_004628.4	HOMO SAPIENS	23774.6	85.5
NP_005246.2	3.35379e-19	2.01651e-18	3.32066	3.49126	-1.86405	1.22544	-1.96989	1.47479	-2.12029	1.29107	-1.78324	1.4198	-2.20482	1.30931	-1.85012	1.37964	-2.04533	1.36932	-1.99093	1.26723	-1.87106	-2.01075	-2.07913	1.27014	1.47909	1.59914	-2.25497	1.5268	-1.85061	1.48512	-2.12266	1.32353	-2.24938	1.4195	-2.02347	1.36474	NP_005246	GAK	NP_005246.2_GAK	NP_005246.2	GAK	2	94	42	41	NP_005246.2	HOMO SAPIENS	144671	42.4
NP_075384.3	3.37198e-19	1.90946e-17	3.17856	3.17962	-1.83339	1.38237	-1.77763	1.22317	-1.90084	1.2536	-1.9588	1.44341	-1.80713	1.41511	-1.56015	1.33195	-1.99225	1.42016	-1.78977	1.33876	-1.66677	-1.97893	-1.75499	1.23511	1.43115	1.26982	-2.23497	1.2938	-1.854	1.40777	-1.94743	1.15172	-1.69752	1.36431	-1.79972	1.34898	NP_075384	KRI1	NP_075384.3_KRI1	NP_075384.3	KRI1	2	39	20	20	NP_075384.3	HOMO SAPIENS	83706.7	32.1
NP_001033073.1	3.37198e-19	8.35771e-18	-3.10225	-3.61526	1.28766	-1.94	1.3868	-1.78233	1.18439	-1.71689	1.3151	-1.81101	1.42852	-1.59365	1.34268	-1.86677	1.36772	-1.92179	1.16261	-1.71007	1.30034	1.6735	1.63057	-2.45269	-2.07141	-1.87781	1.50903	-2.14611	1.27103	-2.30193	1.45809	-2.19528	1.46839	-2.12771	1.33277	-2.10542	NP_001033073	SLC38A10	NP_001033073.1_SLC38A10	NP_001033073.1	SLC38A10	2	67	36	36	NP_001033073.1	HOMO SAPIENS	120445	38.6
NP_060380.3	3.37198e-19	2.2398e-14	-3.1141	-2.63477	1.33059	-1.78974	1.27019	-1.75437	1.35866	-1.62491	1.14263	-1.80089	1.47943	-1.86807	1.20085	-1.92128	1.23344	-1.8235	1.32827	-1.986	1.31007	1.10718	1.18854	-1.30518	-1.61946	-1.31415	1.29468	-1.57892	1.27103	-1.13859	1.26963	-1.16127	1.03271	-1.9223	0.96958	-1.59482	NP_060380	TRMT61B	NP_060380.3_TRMT61B	NP_060380.3	TRMT61B	2	34	14	14	NP_060380.3	HOMO SAPIENS	53649	47.7
NP_056405.2	3.37198e-19	9.46271e-19	-5.3634	-5.01696	1.86405	-3.33572	2.13063	-3.35149	1.69429	-3.61772	2.11895	-3.32524	1.8453	-3.72954	1.9888	-3.39971	1.83924	-3.64022	2.07968	-2.94664	1.99429	2.09665	1.72879	-3.01039	-3.28001	-3.47695	1.76339	-3.24982	1.59302	-2.97023	1.99372	-3.20383	1.91052	-3.29274	1.50463	-3.06673	NP_056405	GPATCH4	NP_056405.2_GPATCH4	NP_056405.2	GPATCH4	2	37	16	16	NP_056405.2	HOMO SAPIENS	42771.9	49
NP_003237.2	3.40597e-19	2.07372e-16	-3.04854	-3.72834	1.43176	-1.58272	1.34583	-1.79282	1.29735	-1.87359	1.17343	-1.73344	1.21536	-1.7755	1.32062	-1.77139	1.14289	-1.67097	1.32236	-1.93831	1.53706	1.174	1.72552	-2.39138	-2.07825	-2.2768	1.2318	-2.29633	1.61335	-2.2648	1.30931	-2.73296	1.5168	-1.91923	1.53706	-2.22204	NP_003237	THBS1	NP_003237.2_THBS1	NP_003237.2	THBS1	2	98	27	27	NP_003237.2	HOMO SAPIENS	133374	36.1
NP_005611.1	3.40828e-19	4.91844e-14	-3.98101	-3.13045	1.71689	-2.42416	1.44984	-2.41838	1.62007	-2.43907	1.54609	-2.6811	1.43807	-2.36733	1.78393	-2.08138	1.45515	-2.46409	1.59156	-2.37094	1.23224	1.33307	1.15253	-2.09647	-1.52017	-2.16914	1.20322	-2.04187	1.20324	-1.4944	1.31922	-2.16664	1.01335	-1.40723	1.68623	-2.00456	NP_005611	S100A11	NP_005611.1_S100A11	NP_005611.1	S100A11	2	91	7	7	NP_005611.1	HOMO SAPIENS	11854.4	85.7
NP_705833.3	3.41505e-19	1.86695e-15	2.97716	4.72029	-1.79353	1.2655	-1.6358	1.37344	-1.61039	1.27744	-1.70009	1.29839	-1.6385	1.25971	-1.82176	1.41371	-1.77054	1.02021	-1.71877	1.21953	-3.42758	-2.9334	-2.81911	1.60593	1.58522	1.72264	-3.78687	1.63411	-2.92505	1.83474	-3.09142	1.51442	-3.19818	1.64944	-2.24398	1.79024	NP_705833	CRYBG3	NP_705833.3_CRYBG3	NP_705833.3	CRYBG3	2	34	27	27	NP_705833.3	HOMO SAPIENS	333308	12.8
NP_000544.2	3.41505e-19	4.56758e-17	-3.40352	-3.56905	1.50227	-1.93332	1.26703	-2.06191	1.46516	-1.92128	1.58921	-1.91218	1.34262	-2.00033	1.51603	-2.21424	1.36459	-1.85061	1.50577	-1.78161	1.54679	1.5017	1.53234	-2.46729	-2.21521	-2.01714	1.3747	-2.33312	1.39304	-2.14723	1.29608	-1.93121	1.32962	-2.2902	1.44951	-1.7272	NP_000544	WRN	NP_000544.2_WRN	NP_000544.2	WRN	2	45	31	31	NP_000544.2	HOMO SAPIENS	164512	28
NP_005844.4	3.4952e-19	1.68442e-17	-4.91153	-5.00613	2.06026	-2.98846	1.67992	-3.05792	1.78143	-2.74565	2.02347	-3.26116	1.77849	-2.78062	1.82806	-3.42015	1.77054	-3.20298	1.90514	-3.00796	1.84512	2.02347	1.94817	-3.57976	-2.92051	-3.23312	2.00918	-2.85432	1.83367	-2.75984	1.63333	-3.51244	1.77175	-3.05667	1.67001	-3.39767	NP_005844	IRX5	NP_005844.4_IRX5	NP_005844.4	IRX5	2	12	6	6	NP_005844.4	HOMO SAPIENS	50702.2	16.9
NP_003492.2	3.4952e-19	1.25508e-19	4.27835	4.95256	-2.41284	1.5727	-2.36387	1.57614	-2.79155	1.75095	-2.72876	1.90206	-2.86977	1.47132	-2.58765	1.57381	-2.51373	1.68453	-2.70684	1.72029	-3.13898	-3.06066	-3.1891	1.84828	1.88994	1.82398	-3.59252	1.93456	-3.10469	1.71098	-2.90626	1.78486	-3.05941	1.68316	-3.08709	1.806	NP_003492	ACOX3	NP_003492.2_ACOX3	NP_003492.2	ACOX3	2	59	24	24	NP_003492.2	HOMO SAPIENS	78369.3	47.1
NP_061119.1	3.50509e-19	8.00143e-15	-3.85754	-2.51586	1.64637	-2.09693	1.41517	-2.47779	1.32316	-2.52764	1.51221	-2.56981	1.4317	-2.22185	1.58222	-2.20061	1.44891	-2.4302	1.52648	-2.44929	1.05389	1.02128	0.841476	-1.42198	-1.40376	-1.12732	1.12606	-1.8058	1.10833	-1.43561	0.988592	-1.44443	0.82617	-1.85178	1.04092	-1.62949	NP_061119	MACROH2A2	NP_061119.1_MACROH2A2	NP_061119.1	H2AFY2	2	95	17	17	NP_061119.1	HOMO SAPIENS	40285.7	62
NP_060205.3	3.50873e-19	7.5692e-17	-3.40675	-2.88759	1.50841	-2.10027	1.42463	-1.84524	1.40062	-2.14951	1.28122	-1.94591	1.31398	-2.05323	1.27649	-2.15973	1.38645	-2.1421	1.48802	-1.7782	1.44626	1.14536	1.22129	-1.78404	-1.67767	-1.53581	1.20036	-1.64024	1.28119	-1.46655	1.32914	-1.35534	1.18762	-1.94989	1.2063	-1.67362	NP_060205	TTC27	NP_060205.3_TTC27	NP_060205.3	TTC27	2	41	19	19	NP_060205.3	HOMO SAPIENS	97942.9	29.1
NP_036294.2	3.63014e-19	2.879e-18	3.80422	3.20181	-2.10932	1.5126	-2.2378	1.39791	-2.52369	1.56019	-2.07275	1.62552	-2.30981	1.64324	-2.47418	1.37623	-2.39194	1.55573	-2.30747	1.33536	-1.81269	-1.68623	-1.87613	1.26431	1.45854	1.23815	-2.10064	1.35511	-2.05398	1.27163	-1.81517	1.23763	-1.76529	1.50227	-1.90025	1.27649	NP_036294	FBXL6	NP_036294.2_FBXL6	NP_036294.2	FBXL6	2	33	15	15	NP_036294.2	HOMO SAPIENS	59641	39.7
NP_002035.1	3.64147e-19	6.06883e-20	3.81886	4.17248	-2.35765	1.37569	-2.33865	1.55168	-2.1687	1.56359	-2.02655	1.47039	-2.28754	1.53744	-2.6822	1.56019	-2.22957	1.51167	-2.36663	1.52271	-2.60068	-2.47207	-2.4262	1.60885	1.57495	1.58331	-2.80371	1.7966	-2.57256	1.59031	-2.60539	1.49851	-2.39138	1.58505	-2.68175	1.58852	NP_002035	GALK2	NP_002035.1_GALK2	NP_002035.1	GALK2	2	67	19	19	NP_002035.1	HOMO SAPIENS	51290.3	47.8
NP_996826.2	3.64355e-19	1.29439e-19	-3.97806	-3.93266	1.58812	-2.35738	1.44984	-2.60011	1.6717	-2.36753	1.58305	-2.15837	1.51442	-2.41031	1.46875	-2.38456	1.64251	-2.21667	1.66552	-2.74565	1.65704	1.41261	1.64694	-2.09939	-2.3727	-2.34647	1.52904	-2.41284	1.60658	-2.44426	1.58042	-2.37663	1.46839	-2.35459	1.55003	-2.60341	NP_996826	LTBP1	NP_996826.2_LTBP1	NP_996826.2	LTBP1	2	85	45	45	NP_996826.2	HOMO SAPIENS	195209	39.1
NP_005390.1	3.66868e-19	9.72324e-13	-3.6582	-2.88098	1.31526	-2.21046	1.59167	-2.19472	1.29089	-2.13929	1.49989	-2.15837	1.62896	-2.22185	1.44354	-1.91787	1.40519	-2.36919	1.67439	-2.20402	1.19657	1.61941	1.11324	-1.4833	-1.96527	-1.65298	0.860262	-1.61878	1.91501	-1.5996	1.39196	-1.64487	0.839079	-1.49001	1.47869	-1.17878	NP_005390	PRKAB2	NP_005390.1_PRKAB2	NP_005390.1	PRKAB2	2	18	8	8	NP_005390.1	HOMO SAPIENS	30415.8	40.4
NP_001008212.1	3.81023e-19	1.22743e-17	-3.85844	-4.92135	1.56972	-2.25053	1.57906	-2.65603	1.49743	-2.18699	1.34898	-2.14151	1.57169	-2.56571	1.54439	-2.1972	1.56132	-2.30479	1.49394	-2.39819	2.01374	1.94075	1.92852	-3.14178	-3.10882	-3.37562	1.78054	-3.14558	1.66081	-2.56183	1.69284	-2.78068	1.63298	-3.4491	1.93916	-3.21801	NP_001008212	OPTN	NP_001008212.1_OPTN	NP_001008212.1	OPTN	2	28	16	16	NP_001008212.1	HOMO SAPIENS	66320.3	34.3
NP_001295140.1	3.93149e-19	7.14768e-19	4.38903	5.13156	-2.6673	1.63948	-2.5845	1.60759	-2.71087	1.92128	-2.42078	1.57156	-3.03203	1.84493	-2.81458	1.47843	-2.61677	1.76588	-2.62401	1.81227	-2.89253	-3.1911	-3.58855	1.63221	1.80092	1.80181	-3.28671	1.95909	-3.59615	1.82855	-3.36915	1.81349	-3.04973	1.88551	-3.44379	1.91316	NP_001295140	EARS2	NP_001295140.1_EARS2	NP_001295140.1	EARS2	2	31	17	17	NP_001295140.1	HOMO SAPIENS	60501.3	38.7
NP_064554.3	3.93149e-19	5.27972e-21	6.74962	7.87245	-4.18184	2.18041	-4.24236	2.33101	-4.9538	1.73051	-4.20402	2.24268	-4.52418	2.26153	-4.81284	2.27555	-4.90255	2.35224	-4.73031	2.07116	-5.42511	-5.64409	-5.13399	2.43225	2.46514	2.54597	-5.55883	2.46496	-5.20612	2.31121	-5.67035	2.44662	-5.12484	2.41284	-5.70723	2.43006	NP_064554	LXN	NP_064554.3_LXN	NP_064554.3	LXN	2	13	6	6	NP_064554.3	HOMO SAPIENS	25863.8	35.5
NP_001075.1	3.93149e-19	2.61948e-19	-4.29796	-4.33378	1.84259	-2.48092	1.65156	-2.8727	1.56843	-2.6673	1.70933	-2.4484	1.59714	-2.46983	1.42778	-2.57873	1.77991	-2.67763	1.64777	-2.96367	1.80621	1.61305	1.65021	-2.81476	-2.75959	-2.4573	1.68908	-2.32699	1.63369	-2.6794	1.59365	-2.55797	1.71043	-2.80527	1.77378	-2.79882	NP_001075	PLOD3	NP_001075.1_PLOD3	NP_001075.1	PLOD3	2	59	20	20	NP_001075.1	HOMO SAPIENS	85354.1	38.3
NP_057419.4	3.93149e-19	1.14486e-18	4.43221	4.93619	-2.65198	1.91662	-2.77676	1.60061	-2.87869	1.59766	-2.85812	1.67274	-3.00657	1.64986	-2.31659	1.68282	-2.62614	1.74215	-2.64767	1.83271	-3.18762	-2.90476	-3.21202	1.7636	1.68451	1.63081	-2.8723	1.82419	-3.38262	1.84402	-2.79715	1.92166	-3.31436	1.82419	-3.45352	1.87218	NP_057419	PRODH	NP_057419.4_PRODH	NP_057419.4	PRODH	2	64	28	27	NP_057419.4	HOMO SAPIENS	68540.4	65.5
NP_036450.1	3.93219e-19	2.76989e-19	4.13191	5.07582	-2.49868	1.6495	-2.65699	1.64604	-2.26551	1.74073	-2.39614	1.7503	-2.60888	1.69615	-2.60026	1.49887	-2.78227	1.50489	-2.23055	1.52953	-3.34651	-3.45836	-3.23494	1.69353	1.92076	1.80814	-3.50392	1.88551	-3.3894	1.77905	-3.15093	1.8294	-2.77219	1.75674	-3.24599	1.83121	NP_036450	LETM1	NP_036450.1_LETM1	NP_036450.1	LETM1	2	117	39	37	NP_036450.1	HOMO SAPIENS	84037.3	52.6
NP_001309294.1	3.95356e-19	2.15454e-19	3.67535	3.65931	-2.06946	1.45249	-2.44582	1.4713	-2.07834	1.54315	-2.07583	1.494	-2.28436	1.56389	-2.37648	1.3592	-2.22332	1.47439	-1.91697	1.57381	-2.1013	-2.14437	-2.11842	1.33438	1.64001	1.48515	-2.27498	1.52374	-2.15227	1.4418	-2.47975	1.44125	-2.13643	1.44709	-2.18885	1.36474	NP_001309294	HK1	NP_001309294.1_HK1	NP_001309294.1	HK1	2	196	41	40	NP_001309294.1	HOMO SAPIENS	107510	48
NP_001300954.1	3.98736e-19	2.07543e-16	6.27262	7.19026	-4.22476	2.25387	-4.62058	2.46731	-3.75327	1.94853	-4.2225	2.24268	-4.11694	2.22846	-3.7034	1.99963	-4.33735	1.97941	-3.94636	2.13589	-4.44904	-5.45319	-4.93099	1.69353	2.38297	2.01081	-5.53025	2.26568	-4.54519	2.47829	-5.49512	2.3639	-5.43143	2.48335	-4.41986	1.58852	NP_001300954	YBEY	NP_001300954.1_YBEY	NP_001300954.1	YBEY	2	7	3	3	NP_001300954.1	HOMO SAPIENS	19468.9	20.9
NP_003557.2	4.01821e-19	1.03452e-17	2.85124	2.9735	-1.49001	1.15532	-1.6358	1.14628	-1.76529	1.18547	-1.63233	1.24444	-1.52715	1.27624	-1.88794	1.18888	-1.66125	1.23374	-1.61819	1.16162	-1.81918	-1.84212	-1.58145	1.19423	1.40034	1.19065	-1.79769	1.38271	-1.76588	1.11384	-1.87138	1.21854	-1.43934	1.19875	-1.78999	1.18193	NP_003557	EEA1	NP_003557.2_EEA1	NP_003557.2	EEA1	2	167	71	70	NP_003557.2	HOMO SAPIENS	163433	54.2
NP_004273.1	4.02114e-19	2.01338e-16	-5.85472	-6.04269	2.23195	-4.274	2.19052	-4.0085	2.23324	-3.59728	2.10663	-3.33536	2.05847	-3.46834	2.04554	-3.43718	2.16087	-3.66733	2.15955	-3.86299	2.25695	2.50389	2.05949	-3.31114	-3.74565	-3.51812	2.27498	-4.80728	2.28785	-3.77158	1.81187	-3.51881	2.3591	-3.88139	2.55528	-3.67818	NP_004273	BAG2	NP_004273.1_BAG2	NP_004273.1	BAG2	2	23	11	11	NP_004273.1	HOMO SAPIENS	23942.7	59.2
NP_839943.2	4.07165e-19	7.52191e-20	-5.62429	-4.79352	2.04493	-3.59617	1.90685	-3.66601	1.98475	-3.71992	1.78016	-3.73668	2.1571	-3.62043	2.01402	-3.6586	2.0141	-2.99623	2.04122	-4.05716	1.89052	1.76258	1.8041	-3.40165	-3.11909	-3.03363	1.68908	-2.86352	1.79977	-2.97642	1.72921	-3.00339	1.83952	-2.85126	1.7446	-2.8398	NP_839943	IQGAP3	NP_839943.2_IQGAP3	NP_839943.2	IQGAP3	2	90	46	45	NP_839943.2	HOMO SAPIENS	185281	36.2
NP_001186512.1	4.07165e-19	5.6327e-17	4.08329	4.79205	-2.4159	1.6495	-2.51201	1.45732	-2.52369	1.68623	-2.62713	1.50749	-2.72978	1.63002	-2.56243	1.59425	-2.11091	1.70826	-2.27197	1.67941	-3.6189	-2.60252	-2.82566	1.68477	1.66397	1.89997	-3.04378	1.65557	-3.08774	1.93993	-2.86989	1.56533	-2.88837	1.6709	-3.44379	1.87534	NP_001186512	PACSIN1	NP_001186512.1_PACSIN1	NP_001186512.1	PACSIN1	2	33	15	15	NP_001186512.1	HOMO SAPIENS	51307	45.2
NP_005524.2	4.161e-19	1.7642e-16	4.50469	5.39643	-2.61825	1.85986	-2.8461	1.42936	-2.70442	1.83611	-3.13222	1.85485	-2.63433	1.80525	-2.91859	1.79864	-2.62614	1.75232	-2.53822	1.68282	-3.20707	-3.84332	-3.45104	1.85412	2.00978	1.88731	-4.11839	1.95909	-2.90811	1.77286	-3.42866	2.04574	-2.98196	1.81499	-3.87184	2.01717	NP_005524	IFI35	NP_005524.2_IFI35	NP_005524.2	IFI35	2	24	13	13	NP_005524.2	HOMO SAPIENS	31947.3	59.3
NP_060091.1	4.16116e-19	1.10163e-15	-2.82045	-2.46964	1.34592	-1.556	1.2103	-1.65652	1.21021	-1.66579	1.18575	-1.51423	1.12627	-1.43495	1.23867	-1.7748	1.11166	-1.70487	1.25727	-1.57041	1.17063	1.14536	1.21474	-1.37526	-1.61604	-1.36798	1.01745	-1.37044	1.33542	-1.38611	0.886096	-1.57487	0.858443	-1.20489	0.966338	-1.26703	NP_060091	ALKBH4	NP_060091.1_ALKBH4	NP_060091.1	ALKBH4	2	16	8	8	NP_060091.1	HOMO SAPIENS	34521.9	33.4
NP_003841.1	4.2244e-19	3.16934e-19	4.48775	4.84459	-2.34845	1.95335	-2.87762	1.64254	-2.70119	1.82249	-2.6918	1.74356	-2.76796	1.76889	-3.06673	1.52953	-2.84473	1.65403	-2.837	1.65216	-2.96711	-2.98112	-2.87477	1.69645	2.07483	1.85881	-3.14953	1.98362	-2.95217	1.74192	-3.33939	1.65123	-2.89805	1.62491	-3.21356	1.74926	NP_003841	SUCLA2	NP_003841.1_SUCLA2	NP_003841.1	SUCLA2	2	68	25	25	NP_003841.1	HOMO SAPIENS	50658.7	56.1
NP_006262.1	4.22527e-19	3.81583e-18	-6.25945	-4.83923	2.10012	-3.81989	2.05814	-3.85473	2.18483	-4.37056	2.17131	-4.26278	2.23664	-3.54769	2.29138	-4.46595	2.09842	-4.12829	2.00868	-4.47617	1.73163	1.68623	1.8041	-3.25858	-2.99926	-3.24579	1.92916	-2.90338	1.95229	-2.66702	2.23838	-3.05748	1.5523	-2.78074	1.91646	-2.99108	NP_006262	S100A1	NP_006262.1_S100A1	NP_006262.1	S100A1	2	50	2	2	NP_006262.1	HOMO SAPIENS	10602.7	38.2
NP_077313.3	4.23524e-19	4.48711e-17	-3.91706	-3.60471	1.30913	-2.57776	1.7335	-2.338	1.61039	-2.5072	1.54301	-2.20558	1.49215	-2.3508	1.66416	-2.10864	1.48638	-2.45732	1.68031	-2.27215	1.39762	1.67668	1.55198	-2.3797	-2.26999	-2.05197	1.52332	-1.98055	1.06766	-1.82855	1.35559	-2.26209	1.5168	-2.27794	1.46572	-2.23149	NP_077313	IRX1	NP_077313.3_IRX1	NP_077313.3	IR	2	16	8	8	NP_077313.3	HOMO SAPIENS	49677.4	23.5
NP_001071639.1	4.23524e-19	1.69119e-17	-5.91956	-7.32485	2.18596	-4.28402	2.05814	-4.10985	1.90084	-3.99585	1.94032	-3.56131	1.99484	-3.44519	2.20628	-4.05035	2.07656	-4.01644	2.01164	-3.51893	2.35099	2.17937	2.22647	-6.04414	-5.19392	-5.27559	2.36072	-4.87473	2.27429	-4.77713	2.36733	-4.78507	2.43978	-4.82874	2.30883	-4.3117	NP_001071639	RTL8C	NP_001071639.1_RTL8C	NP_001071639.1	RTL8C	2	11	5	5	NP_001071639.1	HOMO SAPIENS	13170.9	40.7
NP_036347.1	4.24687e-19	2.06032e-16	2.98971	2.40355	-1.56666	1.28888	-1.85958	1.18822	-1.76852	1.36261	-1.69701	1.24106	-1.70532	1.29277	-1.8911	1.26041	-1.78303	1.17612	-1.51465	1.32173	-1.31655	-1.44125	-1.3588	0.995677	1.1504	0.972153	-1.60049	1.18342	-1.31509	0.965326	-1.44156	0.916289	-1.15858	1.18956	-1.16739	1.05586	NP_036347	OGA	NP_036347.1_OGA	NP_036347.1	OGA	2	79	36	36	NP_036347.1	HOMO SAPIENS	103997	55.4
NP_057317.2	4.30152e-19	9.16644e-17	3.4615	3.19516	-1.98055	1.61611	-2.02347	1.49926	-1.92988	1.36942	-2.04195	1.34224	-1.93757	1.45478	-1.87218	1.53634	-1.92355	1.35237	-2.35776	1.45458	-1.6538	-2.04574	-1.93507	1.32854	1.24969	1.49148	-1.8177	1.36738	-1.51845	1.2871	-1.85816	1.2599	-2.24938	1.29993	-1.79324	1.40571	NP_057317	PADI3	NP_057317.2_PADI3	NP_057317.2	PADI3	2	18	10	10	NP_057317.2	HOMO SAPIENS	76111.2	19.4
NP_003265.3	4.30152e-19	3.90944e-16	2.30646	2.70549	-1.32752	0.934938	-1.24497	0.985525	-1.21989	1.04239	-1.28738	1.00836	-1.37443	1.05472	-1.32062	0.936793	-1.19285	1.03716	-1.41111	1.07305	-1.51112	-1.71804	-1.47995	1.06283	1.10931	1.13048	-1.54904	1.07612	-1.39643	1.16953	-1.67961	1.19627	-1.23603	1.21102	-1.94565	1.17248	NP_003265	TRAPPC10	NP_003265.3_TRAPPC10	NP_003265.3	TRAPPC10	2	57	31	31	NP_003265.3	HOMO SAPIENS	143898	34.4
NP_542416.1	4.36371e-19	1.92574e-19	3.14313	4.06802	-1.95296	1.29222	-1.79024	1.46081	-2.00088	1.29788	-1.69393	1.2242	-1.77213	1.28947	-1.8974	1.34557	-1.68935	1.471	-1.64185	1.32514	-2.46773	-2.58979	-2.31488	1.69937	1.59207	1.61814	-2.38644	1.48081	-2.63018	1.58413	-2.58224	1.74668	-2.3236	1.40723	-2.63635	1.48451	NP_542416	PTPN13	NP_542416.1_PTPN13	NP_542416.1	PTPN13	2	34	27	27	NP_542416.1	HOMO SAPIENS	279614	14.6
NP_958781.1	4.37017e-19	7.60983e-15	7.2241	7.57452	-5.35607	2.31731	-4.95782	2.11434	-4.62139	2.1427	-5.35897	2.75867	-4.93778	2.11274	-4.89163	1.84633	-5.06493	2.24378	-4.52027	2.54808	-4.95816	-4.74689	-5.04231	2.27166	2.54732	2.55546	-7.23363	2.1829	-4.91124	2.11629	-4.82063	2.46889	-5.32493	2.09705	-5.06841	2.2504	NP_958781	PLEC	NP_958781.1_PLEC	NP_958781.1	PLEC	2	4	2	2	NP_958781.1	HOMO SAPIENS	515637	0.2
NP_056449.1	4.52908e-19	8.27679e-19	2.71316	2.85197	-1.56666	1.19538	-1.71775	1.29656	-1.6717	1.14459	-1.47218	1.13989	-1.45715	1.08778	-1.41202	1.16162	-1.59255	1.15918	-1.45844	1.17184	-1.42032	-1.54306	-1.68295	1.16211	1.19149	1.29198	-1.80341	1.19569	-1.64386	1.2376	-1.65978	1.21536	-1.60393	1.17116	-1.75757	1.23552	NP_056449	KIFBP	NP_056449.1_KIFBP	NP_056449.1	KIF1BP	2	57	24	24	NP_056449.1	HOMO SAPIENS	72497.3	52.9
NP_001271270.1	4.57926e-19	2.49237e-20	-4.91903	-4.21529	1.89777	-2.95173	1.77448	-3.29207	2.10415	-3.26345	1.928	-2.816	1.60987	-2.99553	1.53179	-3.41674	1.8892	-3.0064	1.75131	-3.12378	1.68298	1.69895	1.72224	-2.52569	-2.54732	-2.45413	1.53761	-2.44963	1.79638	-2.49685	1.54405	-2.79023	1.67493	-2.64278	1.61813	-2.54037	NP_001271270	FKBP9	NP_001271270.1_FKBP9	NP_001271270.1	FKBP9	2	50	18	18	NP_001271270.1	HOMO SAPIENS	69723.8	39.9
NP_057731.1	4.63768e-19	8.45815e-19	3.45514	3.79995	-1.88857	1.39573	-2.01086	1.32102	-2.1687	1.47162	-2.31606	1.39282	-2.02347	1.40519	-1.92261	1.22975	-1.96414	1.40321	-2.10926	1.6181	-2.30235	-2.09665	-2.4262	1.50081	1.57153	1.44081	-2.50933	1.60651	-2.20989	1.7017	-2.34419	1.35853	-2.12674	1.32445	-2.36072	1.51918	NP_057731	THEM6	NP_057731.1_THEM6	NP_057731.1	THEM6	2	64	10	10	NP_057731.1	HOMO SAPIENS	24149.8	50.9
NP_001310011.1	4.67016e-19	1.43038e-17	3.06412	2.99765	-1.71075	1.22544	-1.84067	1.29307	-1.84597	1.21953	-1.79556	1.48388	-1.77849	1.33576	-1.72405	1.41371	-1.82675	1.29475	-1.71285	1.01174	-1.74135	-1.60032	-1.76153	1.22927	1.42773	1.24448	-1.77483	1.32445	-1.99297	1.15406	-1.89783	1.069	-1.58134	1.06079	-1.83215	1.2891	NP_001310011	PHYH	NP_001310011.1_PHYH	NP_001310011.1	PHYH	2	46	16	16	NP_001310011.1	HOMO SAPIENS	39211.3	45.5
NP_001244109.1	4.67632e-19	7.32928e-15	4.63962	4.83286	-2.72556	1.68623	-3.01945	1.68797	-2.98841	1.9315	-3.00287	1.7874	-2.9684	1.61679	-2.85555	1.97237	-2.39819	1.97602	-2.83109	1.66919	-3.56702	-3.31837	-3.53617	1.70813	1.80435	1.55798	-3.5125	1.91617	-3.08435	2.08226	-2.51612	1.74668	-2.28811	1.68929	-2.86983	1.4656	NP_001244109	SLC20A2	NP_001244109.1_SLC20A2	NP_001244109.1	SLC20A2	2	37	15	15	NP_001244109.1	HOMO SAPIENS	70904.6	25.3
NP_001028216.1	4.67632e-19	2.00247e-16	3.31412	3.28151	-1.95296	1.32895	-2.01402	1.33151	-1.99443	1.45118	-1.87256	1.46027	-1.93757	1.60357	-2.02662	1.39667	-1.66437	1.37949	-1.67144	1.42733	-1.84512	-1.99166	-2.15772	1.08911	1.42088	1.23498	-2.2464	1.57892	-1.79299	1.4944	-1.65647	1.23763	-2.13643	1.31526	-1.79972	1.25443	NP_001028216	GLUL	NP_001028216.1_GLUL	NP_001028216.1	GLUL	2	115	20	20	NP_001028216.1	HOMO SAPIENS	42691.3	77.2
NP_000665.1	4.71912e-19	NA	-6.96311	NA	1.68929	-4.72811	2.19052	-4.50825	1.98152	-5.09275	1.72473	-4.96088	2.17937	-4.66523	1.88794	-5.3312	1.96102	-5.28069	2.01164	-5.51175	NA	NA	NA	NA	NA	NA	NA	NA	NA	NA	NA	NA	NA	NA	NA	NA	NP_000665	ADORA1	NP_000665.1_ADORA1	NP_000665.1	ADORA1	2	3	2	2	NP_000665.1	HOMO SAPIENS	37024.6	8.5
NP_002737.2	4.74233e-19	6.16351e-11	-4.02213	-1.67361	1.5268	-2.33734	1.46875	-2.57914	1.69107	-2.0882	1.55841	-2.64738	1.60669	-2.69135	1.56961	-2.49698	1.38958	-2.41325	1.52352	-2.58895	0.849599	0.544047	0.779266	-0.648212	-0.849105	-0.899321	0.851687	-0.928958	0.928696	-1.19738	0.611671	-0.394513	1.02626	-1.07305	0.60315	-1.204	NP_002737	MAPK3	NP_002737.2_MAPK3	NP_002737.2	MAPK3	2	17	5	5	NP_002737.2	HOMO SAPIENS	43477.1	12.6
NP_116258.2	4.74233e-19	9.8229e-17	3.0002	2.22289	-1.76594	1.27552	-1.73035	1.17774	-1.69107	1.38986	-1.70625	1.25118	-1.83894	1.37874	-1.82491	1.13096	-1.90793	1.20663	-1.52648	1.19909	-1.40411	-1.27581	-1.26058	0.878882	1.14355	1.03232	-1.27182	1.00867	-1.13545	0.915822	-1.14068	1.03401	-1.35544	1.024	-1.06362	0.838386	NP_116258	NUDCD1	NP_116258.2_NUDCD1	NP_116258.2	NUDCD1	2	91	26	26	NP_116258.2	HOMO SAPIENS	67553.4	62.9
NP_001317716.1	4.76585e-19	6.82595e-14	4.18917	3.05017	-2.9371	1.68289	-2.51516	1.49926	-2.48497	1.49546	-2.59325	1.72332	-2.67887	1.41511	-2.66014	1.71007	-2.42317	1.60658	-2.78671	1.30129	-1.65056	-2.01393	-2.04967	1.34314	1.07165	0.943654	-1.70052	1.2754	-1.32526	1.38302	-1.60357	1.25353	-1.84597	1.64024	-2.29586	1.00543	NP_001317716	LIMCH1	NP_001317716.1_LIMCH1	NP_001317716.1	LIMCH1	2	9	5	5	NP_001317716.1	HOMO SAPIENS	123211	6
NP_001609.2	4.7931e-19	8.26353e-19	-2.23141	-2.26648	0.978012	-1.14196	0.904574	-1.26161	1.06499	-1.19569	0.997877	-1.27142	1.0531	-1.29608	0.920333	-1.20931	1.01174	-1.23374	0.958487	-1.35239	1.07335	0.992647	0.89059	-1.23511	-1.34898	-1.20965	0.994588	-1.25394	0.928696	-1.2376	0.981979	-1.35216	0.964941	-1.31219	1.04741	-1.30801	NP_001609	PARP1	NP_001609.2_PARP1	NP_001609.2	PARP1	2	309	59	59	NP_001609.2	HOMO SAPIENS	113880	61.9
NP_001165102.1	4.79466e-19	2.53915e-19	5.72697	4.92256	-3.37245	2.05018	-3.41973	1.95707	-3.80813	2.05754	-4.0377	2.05045	-3.36927	2.1954	-3.68764	2.0371	-3.58479	2.06415	-4.20965	1.91446	-3.16168	-3.12429	-3.02211	1.88624	1.80777	1.72581	-3.47534	1.85178	-2.92505	1.77286	-2.79715	1.99166	-2.97873	1.77514	-3.29463	1.79024	NP_001165102	NOSTRIN	NP_001165102.1_NOSTRIN	NP_001165102.1	NOSTRIN	2	35	19	19	NP_001165102.1	HOMO SAPIENS	65104.2	44.4
NP_002766.1	4.89858e-19	8.09939e-18	6.48504	5.57553	-4.44857	2.07356	-4.1415	2.04444	-4.14053	2.35731	-3.96995	2.46526	-4.25693	1.90775	-4.19508	1.99963	-4.66523	2.20989	-4.94035	2.06435	-3.42758	-3.50608	-3.47068	1.99719	2.10222	2.03931	-4.46993	1.77514	-3.65377	1.86877	-3.53777	1.83894	-3.46604	1.80886	-3.60269	2.03923	NP_002766	HTRA1	NP_002766.1_HTRA1	NP_002766.1	HTRA1	2	28	10	10	NP_002766.1	HOMO SAPIENS	52198.9	29.3
NP_077734.1	4.91741e-19	2.34167e-20	-5.20184	-5.36567	1.97442	-3.38581	1.8186	-3.17675	2.14288	-3.56322	2.00807	-3.13638	1.72122	-3.01868	1.88794	-3.36564	2.09842	-2.84032	1.91993	-3.55641	2.04617	1.86439	1.80082	-3.26442	-3.40669	-3.32179	2.00347	-3.50735	1.8235	-3.63854	1.88791	-3.27383	1.98475	-3.63305	2.1467	-3.32202	NP_077734	PLA2G4A	NP_077734.1_PLA2G4A	NP_077734.1	PLA2G4A	2	54	24	23	NP_077734.1	HOMO SAPIENS	85722.9	40.8
NP_001317289.1	4.92079e-19	9.8654e-17	-2.29472	-2.23084	1.06079	-1.38905	1.01489	-1.2686	1.07467	-1.17184	0.991717	-1.28153	1.07855	-1.2035	1.00858	-1.2536	1.15538	-1.24052	0.934821	-1.22975	1.1382	0.95765	1.18854	-1.26723	-1.27366	-1.16532	1.05175	-1.25394	0.915138	-1.03339	0.978673	-1.09446	0.968169	-1.40417	0.920939	-1.23552	NP_001317289	POLA1	NP_001317289.1_POLA1	NP_001317289.1	POLA1	2	73	39	39	NP_001317289.1	HOMO SAPIENS	168280	34.6
NP_004434.2	4.95145e-19	5.05647e-17	-2.73536	-2.97762	1.09451	-1.63614	1.12835	-1.59711	1.10048	-1.41711	1.32742	-1.59854	1.20899	-1.54405	1.11259	-1.50568	1.27404	-1.49812	1.35786	-1.48184	1.14469	1.29808	1.17872	-1.88332	-1.62631	-1.66881	1.25181	-1.84565	1.32187	-1.45108	1.17375	-2.04574	1.30057	-1.60345	1.39762	-1.62949	NP_004434	EPHB3	NP_004434.2_EPHB3	NP_004434.2	EPHB3	2	64	29	29	NP_004434.2	HOMO SAPIENS	111925	41.2
NP_001180353.1	4.95221e-19	4.13247e-16	-3.57054	-2.9936	1.47468	-2.21714	1.60113	-2.29606	1.4103	-1.9315	1.29354	-2.20896	1.4667	-2.12927	1.26703	-1.87018	1.5582	-2.20989	1.44956	-2.18017	1.04741	1.2249	1.36863	-1.90376	-1.67767	-1.43448	1.2118	-2.21049	1.28458	-1.77905	1.21673	-1.9153	1.23926	-1.68623	1.12847	-1.62004	NP_001180353	SUV39H2	NP_001180353.1_SUV39H2	NP_001180353.1	SUV39H2	2	20	12	12	NP_001180353.1	HOMO SAPIENS	47822.6	38.2
NP_001336968.1	4.96018e-19	1.25108e-14	3.85319	3.49655	-2.34539	1.4959	-2.39854	1.45382	-2.21065	1.48184	-2.17747	1.56819	-2.19209	1.64655	-2.56243	1.4614	-2.6886	1.33542	-2.41397	1.39327	-2.1694	-2.01393	-1.62729	1.12123	1.1504	1.50098	-2.61508	1.46242	-2.39631	1.34279	-1.71929	1.39989	-2.13965	1.23861	-2.46773	1.60743	NP_001336968	SGSM3	NP_001336968.1_SGSM3	NP_001336968.1	SGSM3	2	51	28	28	NP_001336968.1	HOMO SAPIENS	88030.2	45.3
NP_031372.2	4.96018e-19	1.17772e-15	-3.71528	-3.98758	1.52374	-2.07356	1.54124	-2.37644	1.49098	-2.24149	1.80172	-2.10441	1.45397	-2.11936	1.46875	-2.4016	1.47076	-1.90484	1.55902	-2.19039	1.57597	1.89939	1.63057	-3.04543	-2.88285	-2.36547	1.36327	-2.39751	1.37271	-2.06988	1.51099	-2.38299	1.38448	-2.37298	1.44302	-2.20313	NP_031372	OGFR	NP_031372.2_OGFR	NP_031372.2	OGFR	2	69	30	30	NP_031372.2	HOMO SAPIENS	73893.9	64.6
NP_060934.1	5.02879e-19	2.25579e-18	3.8429	5.19095	-2.2994	1.53931	-2.45527	1.61808	-2.17515	1.17866	-2.40846	1.60192	-2.31936	1.50769	-2.17476	1.42052	-2.22957	1.72182	-2.36959	1.7237	-3.31408	-3.11475	-3.67368	2.06727	1.82832	2.1628	-3.70113	1.91617	-3.06063	1.62125	-3.17738	1.82303	-3.3305	1.69542	-3.19735	1.84382	NP_060934	CISD1	NP_060934.1_CISD1	NP_060934.1	CISD1	2	28	6	6	NP_060934.1	HOMO SAPIENS	12370	52.7
NP_001287954.2	5.04869e-19	1.16697e-18	-2.82387	-2.62911	1.20182	-1.55266	1.16618	-1.66002	1.13921	-1.47162	1.35822	-1.5918	1.26944	-1.59034	1.15672	-1.6215	1.11478	-1.854	1.2484	-1.59425	1.15766	1.23763	1.13943	-1.59425	-1.55441	-1.43131	1.09176	-1.2662	1.18629	-1.49131	1.11093	-1.53033	1.10371	-1.41643	1.16739	-1.55385	NP_001287954	TJP1	NP_001287954.2_TJP1	NP_001287954.2	TJP1	2	148	74	74	NP_001287954.2	HOMO SAPIENS	208747	52.8
NP_001274069.1	5.16329e-19	1.18898e-17	2.86536	2.95956	-1.64637	1.15865	-1.52233	1.39092	-1.52971	1.12074	-1.67545	1.26804	-1.64805	1.15721	-1.79654	1.32514	-1.55195	1.13884	-1.65073	1.34217	-1.83539	-1.85167	-1.57163	1.12707	1.18464	1.29515	-1.71195	1.15583	-1.78282	1.36136	-1.43164	1.37443	-1.6717	1.21408	-1.89052	1.2166	NP_001274069	TPD52	NP_001274069.1_TPD52	NP_001274069.1	TPD52	2	159	11	10	NP_001274069.1	HOMO SAPIENS	26997.6	55.4
NP_055077.2	5.24067e-19	8.41031e-19	-3.96692	-5.1102	1.72608	-2.40413	1.50657	-2.4044	1.3748	-2.39478	1.56149	-2.67773	1.68941	-2.25161	1.4656	-2.34369	1.53009	-2.53188	1.75427	-2.11885	1.75432	1.78804	2.03329	-3.29362	-3.67033	-3.12546	1.85771	-3.22223	1.99297	-3.31367	1.87469	-3.35018	1.85566	-3.05974	1.90349	-2.78621	NP_055077	P3H3	NP_055077.2_P3H3	NP_055077.2	P3H3	2	47	27	27	NP_055077.2	HOMO SAPIENS	82633.8	48.2
NP_788955.1	5.27893e-19	2.9821e-18	4.39407	4.00801	-2.6673	1.79308	-2.9312	1.61109	-2.99164	1.55678	-2.73492	1.62215	-2.92704	1.70606	-2.93435	1.47502	-2.45127	1.65403	-2.43763	1.65897	-2.24398	-2.71069	-2.66522	1.47162	1.61946	1.47881	-2.64938	1.57586	-2.24039	1.56247	-2.60208	1.46352	-2.19452	1.61571	-2.55204	1.41832	NP_788955	PSME1	NP_788955.1_PSME1	NP_788955.1	PSME1	2	102	18	18	NP_788955.1	HOMO SAPIENS	28772.3	60.8
NP_001290185.1	5.28016e-19	1.00001e-17	-2.8844	-2.72011	1.2938	-1.76303	1.22606	-1.60061	1.2683	-1.65216	1.26583	-1.66262	1.3108	-1.74243	1.13466	-1.81227	1.15538	-1.40999	1.16261	-1.61469	1.10253	1.24081	1.33916	-1.69061	-1.34213	-1.36481	1.19751	-1.48695	1.28119	-1.5965	1.12746	-1.33626	1.19085	-1.57586	1.27764	-1.61058	NP_001290185	MORC2	NP_001290185.1_MORC2	NP_001290185.1	MORC2	2	72	32	32	NP_001290185.1	HOMO SAPIENS	118620	34.5
NP_001308287.1	5.28194e-19	8.01797e-15	-3.66147	-3.17559	1.45322	-1.9834	1.42778	-2.4044	1.61684	-2.21424	1.49066	-2.02684	1.53988	-2.09621	1.4719	-2.12567	1.85485	-2.12854	1.44069	-2.01666	1.69271	1.45397	1.28677	-2.15779	-2.0269	-1.69098	0.903132	-1.55746	1.52862	-1.89352	1.49446	-1.47943	1.29089	-1.64944	1.30358	-1.99511	NP_001308287	NRBP1	NP_001308287.1_NRBP1	NP_001308287.1	NRBP1	2	42	16	16	NP_001308287.1	HOMO SAPIENS	61399.3	41.4
NP_116249.2	5.3242e-19	3.79218e-17	-4.35543	-3.07433	1.81193	-2.51431	1.70514	-2.42537	2.00734	-2.88873	1.57997	-2.68447	1.7944	-2.36072	1.66416	-2.41182	1.79864	-2.60645	1.72173	-2.86829	1.34898	1.24717	1.11979	-1.93296	-1.93788	-1.99814	1.27753	-1.46548	1.33203	-1.78833	1.22665	-1.67668	1.51034	-1.64637	1.26143	-1.82491	NP_116249	LTV1	NP_116249.2_LTV1	NP_116249.2	LTV1	2	27	14	14	NP_116249.2	HOMO SAPIENS	55082.2	34.5
NP_001288802.1	5.32831e-19	NA	-12.165	NA	2.99229	-10.2543	2.63493	-9.37647	2.12029	-9.37815	3.35089	-8.42439	2.85068	-8.82128	3.04466	-10.0152	2.7448	-9.16494	3.24229	-8.90464	NA	NA	NA	NA	NA	NA	NA	NA	NA	NA	NA	NA	NA	NA	NA	NA	NP_001288802	CCL28	NP_001288802.1_CCL28	NP_001288802.1	CCL28	1	2	2	2	NP_001288802.1	HOMO SAPIENS	14678.8	7.8
NP_001230280.1	5.38392e-19	6.60934e-14	-2.89389	-2.04721	1.38271	-1.48922	1.33322	-1.84873	1.16503	-1.53293	1.22271	-1.71995	1.19309	-1.60688	1.22606	-1.73732	1.13976	-1.65742	1.27798	-1.6181	0.749074	0.906745	1.06085	-1.01904	-0.859377	-1.13365	0.797385	-1.05466	0.779562	-1.12312	1.02496	-1.46988	1.22957	-1.24168	0.872298	-1.05586	NP_001230280	NUB1	NP_001230280.1_NUB1	NP_001230280.1	NUB1	2	42	18	18	NP_001230280.1	HOMO SAPIENS	74195.9	34.1
NP_001305092.1	5.41508e-19	8.27679e-19	-3.30983	-3.33501	1.33365	-1.89325	1.30486	-1.96406	1.3393	-2.15292	1.38902	-1.89869	1.39352	-1.92428	1.17248	-2.12567	1.46452	-1.68792	1.36673	-2.06776	1.49491	1.45715	1.33261	-2.07895	-2.05086	-2.06464	1.32612	-1.90084	1.41338	-1.69241	1.29608	-1.88667	1.27798	-1.89471	1.40735	-2.10542	NP_001305092	PUS7	NP_001305092.1_PUS7	NP_001305092.1	PUS7	2	93	36	36	NP_001305092.1	HOMO SAPIENS	76004.2	65.9
NP_115946.2	5.5246e-19	3.63222e-17	-3.43848	-3.18022	1.47775	-2.23049	1.38996	-2.15278	1.47484	-2.12567	1.44754	-1.81101	1.29489	-1.95073	1.36789	-2.0882	1.22095	-1.84722	1.4614	-2.16655	1.21603	1.16763	1.40464	-2.16363	-1.86255	-2.1533	1.29468	-1.6709	1.3117	-1.87496	1.30931	-1.69577	1.20698	-1.83032	1.51436	-1.76502	NP_115946	USP38	NP_115946.2_USP38	NP_115946.2	USP38	2	42	24	24	NP_115946.2	HOMO SAPIENS	117913	30.2
NP_079413.3	5.60406e-19	2.07936e-18	3.06063	2.93501	-1.98975	1.2221	-1.70199	1.41888	-1.69752	1.27063	-1.8048	1.10616	-1.74986	1.21012	-1.64525	1.22294	-1.95165	1.33542	-1.84302	1.31492	-1.97483	-1.59078	-1.67968	1.22927	1.16752	1.19382	-1.68337	1.14663	-1.72182	1.35517	-1.5672	1.33626	-1.71366	1.18956	-1.77378	1.15672	NP_079413	SPG11	NP_079413.3_SPG11	NP_079413.3	SPG11	2	64	43	43	NP_079413.3	HOMO SAPIENS	282857	22.1
NP_002408.3	5.61552e-19	3.21357e-18	-2.30596	-2.03588	0.950419	-1.26884	0.967611	-1.24763	1.03594	-1.24679	0.991717	-1.2613	1.04673	-1.28616	0.958155	-1.21272	1.13664	-1.41338	1.02357	-1.40008	0.914454	0.973557	0.906961	-1.15335	-1.08535	-1.27615	0.90599	-1.04853	0.877855	-1.16644	0.935691	-1.13264	0.848761	-1.06999	0.878784	-1.11259	NP_002408	MKI67	NP_002408.3_MKI67	NP_002408.3	MKI67	2	268	129	129	NP_002408.3	HOMO SAPIENS	360912	46
NP_000194.2	5.71587e-19	9.74713e-20	5.00966	5.30938	-2.61518	1.79308	-2.94065	1.82078	-3.18527	1.90765	-3.28006	2.06057	-3.14974	1.78872	-3.35039	1.80546	-3.36933	1.7591	-3.405	1.84633	-3.70646	-3.39154	-3.25131	1.71981	1.98923	1.84614	-3.47534	2.05107	-3.44363	2.0111	-3.34931	1.95348	-3.05296	2.01121	-3.47946	1.74296	NP_000194	IDUA	NP_000194.2_IDUA	NP_000194.2	IDUA	2	36	18	18	NP_000194.2	HOMO SAPIENS	73010.8	34.1
NP_055428.1	5.7731e-19	2.95929e-18	2.93137	2.78144	-1.75674	1.21208	-1.77448	1.2022	-1.47162	1.37623	-1.62309	1.25118	-1.90257	1.18367	-1.74611	1.23316	-1.57381	1.23035	-1.65664	1.25701	-1.49491	-1.72122	-1.64366	1.18547	1.23257	1.11148	-1.65479	1.21408	-1.5659	1.26235	-1.29939	1.18036	-1.52971	1.32752	-1.60516	1.22291	NP_055428	FAF2	NP_055428.1_FAF2	NP_055428.1	FAF2	2	68	24	24	NP_055428.1	HOMO SAPIENS	52964.8	66.5
NP_055199.1	5.78441e-19	9.43379e-17	4.52554	3.51038	-2.76848	1.66953	-2.48049	1.64254	-2.47528	1.80886	-2.82424	1.80764	-2.96521	1.66308	-3.04782	1.58403	-2.96339	1.92179	-2.6743	1.90765	-2.15642	-1.89621	-2.33452	1.17963	1.35925	1.26665	-2.13779	1.54826	-1.92857	1.32114	-2.49958	1.48579	-1.82016	1.5176	-2.26668	1.36474	NP_055199	ACAD8	NP_055199.1_ACAD8	NP_055199.1	ACAD8	2	53	20	20	NP_055199.1	HOMO SAPIENS	45924.8	57.8
NP_115587.6	5.84933e-19	6.56838e-15	-5.64567	-3.4546	1.54213	-4.24395	1.75872	-3.76736	1.90406	-4.31947	1.72473	-3.76366	1.9662	-3.6601	1.71459	-3.81189	1.57381	-4.23336	1.4614	-3.71992	0.668005	0.553591	1.13943	-2.19282	-3.01295	-2.6283	0.986014	-2.79914	1.088	-2.22458	1.05141	-2.33845	0.797125	-2.38524	1.08956	-2.6822	NP_115587	LOXL4	NP_115587.6_LOXL4	NP_115587.6	LOXL4	2	4	3	3	NP_115587.6	HOMO SAPIENS	86478.9	6.2
NP_001350238.1	5.86397e-19	1.47739e-09	-3.79229	-1.31667	1.56666	-2.32733	1.54755	-2.41489	1.46516	-2.41863	1.36746	-2.19884	1.59714	-2.31112	1.48451	-2.31984	1.74868	-1.90823	1.36969	-2.29259	0.846356	0.544047	0.69741	-0.534337	-0.588895	-0.706157	0.831681	-0.953485	0.78973	-0.547637	0.512481	-0.636312	0.70999	-1.0148	0.0810686	-0.538962	NP_001350238	PSRC1	NP_001350238.1_PSRC1	NP_001350238.1	PSRC1	2	9	6	6	NP_001350238.1	HOMO SAPIENS	38909.5	20.3
NP_005391.1	5.8757e-19	1.3214e-16	-4.09349	-3.14499	1.55746	-2.46089	1.79024	-2.41139	1.60071	-2.86829	1.62001	-2.44503	1.46352	-2.34088	1.88164	-2.3505	1.53009	-2.41664	1.70102	-2.30962	1.19333	1.23445	1.22784	-2.18407	-2.00293	-1.87781	1.45759	-1.93456	1.32865	-1.68313	1.29939	-1.79758	0.990759	-1.85485	1.49815	-1.59482	NP_005391	PRKCE	NP_005391.1_PRKCE	NP_005391.1	PRKCE	2	25	16	16	NP_005391.1	HOMO SAPIENS	85041.6	24.8
NP_065875.3	5.8944e-19	5.14097e-17	-4.22631	-4.11463	1.71689	-2.70798	1.77133	-2.338	1.49098	-2.65027	1.57689	-2.6811	1.66396	-2.30451	1.77133	-2.23127	1.77366	-2.63695	1.73948	-2.75587	1.73163	1.41261	1.72879	-2.79432	-2.45145	-2.4193	1.60334	-2.5508	1.32187	-2.48448	1.74905	-2.9843	1.33607	-2.17983	1.66353	-2.5057	NP_065875	ARHGAP21	NP_065875.3_ARHGAP21	NP_065875.3	ARHGAP21	2	72	51	50	NP_065875.3	HOMO SAPIENS	218828	31.7
NP_001013649.2	5.92415e-19	1.22364e-17	4.1086	5.2986	-2.38831	1.61945	-2.80513	1.69846	-2.3107	1.59766	-2.38998	1.87171	-2.29709	1.47793	-2.63808	1.75095	-2.35135	1.54557	-2.60034	1.52612	-3.13898	-3.77651	-3.08432	1.9388	1.8831	1.99814	-3.97264	1.96522	-3.35212	1.74811	-3.68325	1.90894	-3.20141	1.8058	-3.10655	1.82491	NP_001013649	NHSL2	NP_001013649.2_NHSL2	NP_001013649.2	NHSL2	2	22	17	17	NP_001013649.2	HOMO SAPIENS	133911	18.4
NP_000894.1	5.93504e-19	5.91461e-19	-7.97071	-7.87566	2.59066	-5.41596	2.51201	-5.85025	2.73024	-5.3823	2.49777	-6.33347	2.26845	-5.03884	2.24725	-5.24604	2.56057	-5.24679	2.09151	-5.75361	2.76282	2.49752	2.26577	-6.13757	-5.15968	-4.99376	2.50076	-5.28249	2.50816	-5.03702	2.67151	-5.72681	2.53983	-5.09241	2.47421	-5.35495	NP_000894	NQO1	NP_000894.1_NQO1	NP_000894.1	NQO1	2	27	10	10	NP_000894.1	HOMO SAPIENS	30924.1	38.3
NP_001229326.1	5.93504e-19	4.23387e-17	2.79346	2.90778	-1.61878	1.34898	-1.57906	0.936599	-1.67493	1.19569	-1.52761	1.13314	-1.68305	1.24318	-1.73666	1.14118	-1.63314	1.12189	-1.5679	1.20591	-1.67326	-1.41261	-1.67968	1.20299	1.43458	1.13998	-1.84342	1.23554	-1.59641	1.19119	-1.54736	1.11355	-1.7782	1.50227	-1.76081	1.15042	NP_001229326	TWF1	NP_001229326.1_TWF1	NP_001229326.1	TWF1	2	57	19	19	NP_001229326.1	HOMO SAPIENS	41188.9	66.3
NP_001062.1	5.97129e-19	1.2187e-13	3.74695	2.57938	-2.29633	1.33896	-2.2378	1.59362	-2.34297	1.48524	-2.03579	1.47376	-2.51343	1.61018	-2.31974	1.34898	-2.38258	1.46422	-1.98206	1.54997	-1.88403	-1.69577	-1.10014	1.27598	1.19491	0.940487	-1.16607	0.953485	-1.74554	0.986984	-1.23326	1.32035	-1.5523	1.05466	-1.57922	0.951851	NP_001062	TYMS	NP_001062.1_TYMS	NP_001062.1	TYMS	2	18	10	10	NP_001062.1	HOMO SAPIENS	36000.6	41.2
NP_001034581.1	5.97129e-19	3.08872e-15	3.16048	2.85429	-1.94069	1.32561	-1.83121	1.18123	-1.88793	1.28426	-1.90028	1.36922	-2.05529	1.13076	-1.6358	1.17184	-1.91106	1.44388	-1.98501	1.22975	-1.6992	-1.90894	-1.90233	1.10955	1.0785	1.10515	-1.89772	1.12517	-1.95568	1.14478	-1.27955	1.08491	-1.40707	1.26927	-1.51436	1.35213	NP_001034581	FHL2	NP_001034581.1_FHL2	NP_001034581.1	FHL2	2	32	14	14	NP_001034581.1	HOMO SAPIENS	34189.2	55.9
NP_006527.1	6.28146e-19	6.48466e-18	-3.9577	-3.47065	1.29073	-2.34736	1.54755	-2.14928	1.52971	-2.64346	1.56765	-2.2157	1.63214	-2.39378	1.70199	-2.43225	1.81113	-2.27429	1.66848	-2.4561	1.44626	1.64169	1.3719	-2.02931	-1.80092	-2.07414	1.68051	-2.3178	1.41677	-1.85949	1.43164	-1.76577	1.51034	-1.97748	1.43978	-2.00141	NP_006527	CLCA2	NP_006527.1_CLCA2	NP_006527.1	CLCA2	2	26	16	16	NP_006527.1	HOMO SAPIENS	104738	22.5
NP_001017995.1	6.28146e-19	4.78595e-17	-3.38471	-2.58065	1.41336	-1.7697	1.41832	-2.25063	1.34898	-1.83611	1.32434	-2.16174	1.43807	-1.92098	1.44354	-1.91446	1.56132	-1.90484	1.33419	-2.0371	1.04741	1.25353	1.12633	-1.59425	-1.38664	-1.44398	0.988872	-1.61265	1.11511	-1.28091	1.0977	-1.47943	1.24894	-1.29686	1.3425	-1.33007	NP_001017995	SH3PXD2B	NP_001017995.1_SH3PXD2B	NP_001017995.1	SH3PXD2B	2	88	34	34	NP_001017995.1	HOMO SAPIENS	102034	46.4
NP_001248357.1	6.33716e-19	2.58881e-18	-6.06949	-6.01149	2.24728	-4.33076	1.84382	-4.29507	2.23001	-3.43036	2.18363	-3.98624	2.1571	-3.84526	2.14639	-3.63476	2.13276	-4.21641	2.15955	-3.71651	2.16615	2.07756	1.97763	-4.60172	-3.64293	-3.50229	1.95202	-3.70663	2.09126	-3.82108	2.08299	-4.0724	2.03638	-4.12359	2.13048	-4.10683	NP_001248357	LPIN1	NP_001248357.1_LPIN1	NP_001248357.1	LPIN1	2	52	26	26	NP_001248357.1	HOMO SAPIENS	108658	39
NP_000056.2	6.34806e-19	1.71186e-17	-5.64165	-6.9815	2.05107	-3.74977	2.10542	-3.36546	1.82984	-3.74717	2.44541	-3.32524	2.13483	-3.84195	2.07075	-3.74036	1.97663	-3.10469	1.91106	-3.73354	2.48718	2.47207	2.0071	-5.49228	-5.14256	-4.59794	2.40073	-4.44857	2.13871	-4.49248	2.2979	-4.43509	2.22356	-4.86247	2.33478	-4.01858	NP_000056	C6	NP_000056.2_C6	NP_000056.2	C6	2	12	7	7	NP_000056.2	HOMO SAPIENS	108436	7.7
NP_001180233.1	6.40639e-19	NA	-2.58424	NA	1.12517	-1.43914	1.17563	-1.56566	1.03271	-1.29448	1.14571	-1.50074	1.05628	-1.61679	1.13466	-1.36601	1.20222	-1.38626	1.17444	-1.45799	NA	NA	NA	NA	NA	NA	NA	NA	NA	NA	NA	NA	NA	NA	NA	NA	NP_001180233	TMEM127	NP_001180233.1_TMEM127	NP_001180233.1	TMEM127	2	3	2	2	NP_001180233.1	HOMO SAPIENS	26183.6	11.3
NP_001274365.1	6.41844e-19	7.2196e-18	-3.45963	-3.97365	1.22328	-2.30395	1.17878	-1.89417	1.29412	-2.19039	1.44754	-2.19547	1.41898	-2.17226	1.44354	-1.986	1.43642	-1.95907	1.50281	-2.03029	1.52085	1.60987	1.55198	-2.7622	-2.41721	-2.40347	1.6605	-2.25035	1.64047	-2.23696	1.65647	-2.49752	1.50712	-2.5508	1.563	-1.96044	NP_001274365	COBL	NP_001274365.1_COBL	NP_001274365.1	COBL	2	96	41	41	NP_001274365.1	HOMO SAPIENS	137592	47.9
NP_004467.1	6.55151e-19	8.28881e-17	-5.45552	-2.14686	2.12465	-3.34908	1.96989	-3.44235	1.89438	-2.90576	1.97419	-3.63551	2.14437	-3.61051	2.02032	-3.60069	2.05158	-3.86731	1.85485	-3.19872	0.917697	0.960831	1.10014	-1.09787	-0.944972	-1.26348	0.968866	-1.24168	0.942253	-1.14787	0.912546	-1.16127	0.893942	-1.19569	1.08308	-1.34268	NP_004467	FOLH1	NP_004467.1_FOLH1	NP_004467.1	FOLH1	2	13	9	8	NP_004467.1	HOMO SAPIENS	84557.3	18.9
NP_005403.2	6.55277e-19	2.00281e-18	2.8266	2.45306	-1.61265	1.23545	-1.56646	1.11833	-1.67493	1.23997	-1.74936	1.28153	-1.7085	1.08778	-1.82176	1.17184	-1.43954	1.16595	-1.52944	1.20931	-1.38789	-1.44761	-1.45376	1.04239	1.03399	1.01015	-1.53475	1.14357	-1.32187	1.08909	-1.29608	0.967194	-1.47484	1.13744	-1.30683	0.977066	NP_005403	SHMT2	NP_005403.2_SHMT2	NP_005403.2	SHMT2	2	203	29	29	NP_005403.2	HOMO SAPIENS	56448.4	72.2
NP_006766.1	6.58403e-19	2.33731e-17	-3.83431	-3.44915	1.45322	-2.34402	1.60113	-2.42887	1.51357	-2.26874	1.61077	-2.55632	1.61941	-2.36733	1.39311	-2.27215	1.52073	-2.2065	1.62114	-1.89743	1.49166	1.46034	1.24748	-2.36802	-1.96869	-2.19447	1.5519	-2.09399	1.52184	-1.99563	1.11754	-1.78486	1.26507	-1.98668	1.43329	-2.11172	NP_006766	QKI	NP_006766.1_QKI	NP_006766.1	QKI	2	50	15	15	NP_006766.1	HOMO SAPIENS	37784.1	51
NP_000008.1	6.71451e-19	3.71854e-19	5.77572	5.62696	-4.36579	2.01679	-3.86414	2.06191	-3.43377	1.99281	-3.84059	2.17186	-3.35336	1.92428	-3.70655	1.95534	-3.96888	2.08109	-3.5677	1.90084	-3.41461	-3.44563	-3.79483	1.93004	1.99951	2.01397	-3.84974	1.98975	-3.79952	1.93993	-3.27326	2.17937	-3.96949	1.91923	-3.37245	2.12433	NP_000008	ACADS	NP_000008.1_ACADS	NP_000008.1	ACADS	2	82	17	17	NP_000008.1	HOMO SAPIENS	44638.8	57.5
NP_079368.3	6.71997e-19	2.72689e-15	3.50654	4.31074	-2.29327	1.24213	-2.00141	1.49926	-1.80725	1.45118	-1.93108	1.38945	-2.04574	1.36882	-2.19682	1.55337	-2.17024	1.42694	-2.22759	1.44777	-2.71418	-3.20383	-2.37709	1.78404	1.70163	1.58964	-2.95804	1.5176	-2.4302	1.67694	-1.95735	1.88667	-2.99164	1.33059	-2.74012	1.62634	NP_079368	PGGHG	NP_079368.3_PGGHG	NP_079368.3	PGGHG	2	28	15	15	NP_079368.3	HOMO SAPIENS	81166.9	30.2
NP_001002029.3	6.76318e-19	1.68832e-18	4.20662	5.48971	-2.48029	1.67955	-2.43951	1.77185	-2.64955	1.48524	-2.37458	1.58505	-2.59297	1.56389	-2.36387	1.65557	-3.03521	1.71843	-2.5678	1.68963	-3.27841	-3.19429	-3.69333	1.99427	1.79408	1.89681	-3.48392	1.98055	-4.06389	1.87187	-3.59728	2.22073	-3.31114	1.86098	-3.69997	1.97619	NP_001002029	C4B	NP_001002029.3_C4B	NP_001002029.3	C4B	2	114	56	56	NP_001002029.3	HOMO SAPIENS	194288	40.3
NP_116098.2	6.88189e-19	5.74632e-18	5.55425	6.61927	-3.25288	1.83315	-3.73807	2.0025	-3.75004	2.07116	-3.01211	2.13814	-3.77651	1.83501	-3.77274	2.19039	-3.48487	2.21667	-3.47599	1.8838	-4.62091	-4.3301	-4.23685	2.09939	2.20151	2.25147	-5.29018	2.40977	-4.0605	2.1627	-4.08331	2.243	-4.44067	2.05413	-4.12153	2.34811	NP_116098	PYROXD2	NP_116098.2_PYROXD2	NP_116098.2	PYROXD2	2	43	20	20	NP_116098.2	HOMO SAPIENS	63694	46.2
NP_060830.2	6.93109e-19	6.09707e-17	-5.32958	-5.086	1.94069	-3.53941	1.75872	-3.51923	2.00411	-3.23279	1.96187	-3.21058	1.89621	-3.04843	1.8974	-4.01288	1.97663	-3.34873	2.03235	-3.25663	1.79324	1.92484	1.84012	-3.90095	-3.34164	-3.31545	1.74625	-2.68877	1.72182	-2.99499	1.79534	-3.33109	1.89761	-3.58093	1.87431	-2.94065	NP_060830	TXLNG	NP_060830.2_TXLNG	NP_060830.2	TXLNG	2	49	21	21	NP_060830.2	HOMO SAPIENS	61098.1	51.1
NP_536355.1	6.94514e-19	1.04571e-15	2.99875	4.33732	-1.67396	1.24881	-1.87534	1.2057	-1.78466	1.48184	-1.7432	1.2849	-1.66077	1.27955	-1.80915	1.0458	-1.59567	1.33542	-1.65369	1.31151	-3.04818	-2.71387	-2.59974	1.51833	1.67082	1.83347	-2.60365	1.76594	-2.65051	1.17262	-3.12779	1.40307	-2.12352	1.60038	-3.15519	1.71144	NP_536355	SELENOM	NP_536355.1_SELENOM	NP_536355.1	SELENOM	2	14	5	5	NP_536355.1	HOMO SAPIENS	16331.8	53.1
NP_001138888.1	7.00473e-19	9.27721e-19	4.84435	5.15509	-2.65504	1.71628	-3.09194	1.75437	-2.81737	1.71348	-2.84272	2.15163	-3.42654	1.75897	-3.13922	1.86337	-2.96026	1.90823	-3.06479	1.89062	-3.42109	-3.2611	-2.90097	1.87164	2.07141	1.78598	-3.76114	1.6617	-3.41991	1.81617	-3.23689	1.86121	-3.45313	1.75674	-3.1714	1.79024	NP_001138888	TMEM205	NP_001138888.1_TMEM205	NP_001138888.1	TMEM205	2	21	3	3	NP_001138888.1	HOMO SAPIENS	21482.7	21.6
NP_115677.2	7.00473e-19	2.85995e-16	3.10802	3.7743	-1.83032	1.2989	-1.69568	1.39092	-1.62007	1.26723	-1.75552	1.25118	-1.83894	1.22665	-1.85643	1.3047	-1.76117	1.38288	-2.12997	1.2536	-2.22128	-2.32254	-2.00383	1.30518	1.29078	1.32682	-2.58936	1.74448	-1.98619	1.58722	-2.44999	1.30126	-2.30747	1.62798	-2.74012	1.38996	NP_115677	FBXW9	NP_115677.2_FBXW9	NP_115677.2	FBXW9	2	31	16	16	NP_115677.2	HOMO SAPIENS	51444.1	41.4
NP_001121620.1	7.06255e-19	2.88508e-19	3.13546	3.76696	-1.72915	1.24547	-1.66416	1.36995	-1.84597	1.33876	-2.10047	1.18373	-1.93439	1.31592	-1.97304	1.23997	-1.69872	1.33203	-1.89922	1.21272	-2.23425	-2.3989	-2.21993	1.33146	1.55783	1.45665	-2.31213	1.62491	-2.34208	1.58413	-1.95735	1.62896	-2.26874	1.42869	-2.28938	1.50027	NP_001121620	TFRC	NP_001121620.1_TFRC	NP_001121620.1	TFRC	2	110	27	27	NP_001121620.1	HOMO SAPIENS	85326.2	46.1
NP_003977.1	7.06255e-19	2.31122e-21	-8.14453	-7.4712	2.69796	-5.54952	2.69481	-4.95209	2.45269	-5.7468	2.65792	-5.78376	2.63115	-6.35476	2.46158	-5.45384	2.63863	-5.48066	2.74234	-4.8577	2.53258	2.30663	2.31815	-4.93459	-5.14941	-5.12043	2.12922	-5.0035	2.50816	-5.41449	2.29128	-5.2273	2.29133	-5.20891	2.44827	-4.88533	NP_003977	BBOX1	NP_003977.1_BBOX1	NP_003977.1	BBO	2	39	14	14	NP_003977.1	HOMO SAPIENS	45227.6	48.3
NP_001316166.1	7.22762e-19	2.51021e-20	3.50011	3.74986	-2.26568	1.50258	-2.07705	1.42587	-2.11706	1.567	-2.29758	1.45353	-2.02665	1.42503	-2.1527	1.30129	-1.81113	1.37271	-1.98206	1.22294	-2.27641	-2.30027	-2.10533	1.48914	1.44142	1.52315	-2.33785	1.44402	-2.12854	1.49131	-2.17226	1.5876	-2.29133	1.44709	-2.29586	1.66732	NP_001316166	NEK9	NP_001316166.1_NEK9	NP_001316166.1	NEK9	2	82	39	39	NP_001316166.1	HOMO SAPIENS	110224	52.7
NP_005947.3	7.31618e-19	4.37431e-19	2.31413	2.50162	-1.25701	1.0685	-1.37104	0.99601	-1.17471	1.07987	-1.2689	1.12303	-1.36171	0.97206	-1.33637	0.895914	-1.3521	0.965979	-1.32236	0.967451	-1.41059	-1.32035	-1.43411	1.01028	1.13671	1.06715	-1.55476	1.15583	-1.31848	1.05505	-1.37213	1.08173	-1.43612	1.10984	-1.46248	1.08738	NP_005947	MTHFD1	NP_005947.3_MTHFD1	NP_005947.3	MTHFD1	2	244	55	55	NP_005947.3	HOMO SAPIENS	102214	73.4
NP_066997.3	7.35618e-19	1.63431e-18	-2.65564	-3.03107	1.14357	-1.6328	1.18509	-1.65303	1.05208	-1.53975	1.17651	-1.56819	1.08491	-1.34568	1.06217	-1.64194	1.18036	-1.39304	1.12119	-1.4648	1.1155	1.39989	1.27367	-1.7782	-1.64685	-1.74798	1.31754	-1.76594	1.35915	-1.55937	1.22665	-1.95984	1.34575	-1.64637	1.28413	-1.82176	NP_066997	CCAR2	NP_066997.3_CCAR2	NP_066997.3	CCAR2	2	134	41	41	NP_066997.3	HOMO SAPIENS	103527	56.2
NP_001103132.3	7.38128e-19	2.45554e-16	2.63642	2.59144	-1.6617	1.10523	-1.38365	1.09386	-1.4813	1.16844	-1.50605	1.18036	-1.37125	1.06464	-1.36474	1.23997	-1.46452	1.18629	-1.62706	1.19228	-1.24846	-1.56215	-1.77136	1.24387	1.28393	1.06082	-1.38328	0.999473	-1.3117	1.20975	-1.38535	1.03401	-1.49098	1.03013	-1.43978	1.27649	NP_001103132	HECTD4	NP_001103132.3_HECTD4	NP_001103132.3	HECTD4	2	42	27	27	NP_001103132.3	HOMO SAPIENS	476178	10.2
NP_060537.3	7.38128e-19	1.22323e-18	-3.90401	-4.00151	1.67396	-2.28058	1.47821	-2.38343	1.53293	-2.00644	1.53069	-2.65412	1.71804	-2.09291	1.67992	-2.31303	1.5176	-2.31496	1.65369	-2.4016	1.62461	1.48897	1.59782	-2.85272	-2.33504	-2.2673	1.60049	-2.26568	1.62352	-2.35453	1.46801	-2.35435	1.73302	-2.49868	1.61813	-2.3292	NP_060537	MAP7D1	NP_060537.3_MAP7D1	NP_060537.3	MAP7D1	2	37	20	20	NP_060537.3	HOMO SAPIENS	93160.6	30.4
NP_001910.2	7.45079e-19	1.08108e-19	4.50734	3.97819	-2.62132	1.85986	-3.04466	1.63206	-2.79155	1.60447	-3.12298	1.71321	-2.7775	1.72921	-2.64438	1.56359	-2.43254	1.71504	-2.90209	1.90424	-2.3445	-2.44662	-2.42293	1.59133	1.69136	1.64981	-2.41216	1.64637	-2.40986	1.32732	-2.48305	1.40943	-2.31715	1.66783	-2.57798	1.42778	NP_001910	ECI1	NP_001910.2_ECI1	NP_001910.2	ECI1	2	60	12	12	NP_001910.2	HOMO SAPIENS	33100.7	52.3
NP_001139325.1	7.494e-19	7.16989e-19	4.36499	4.15275	-2.33926	1.77304	-2.62547	1.69846	-2.72378	1.84974	-2.39922	1.50749	-2.76159	1.80856	-2.60026	1.55337	-2.94465	1.78282	-2.89321	1.65897	-2.63311	-2.5707	-2.53098	1.55045	1.56126	1.57065	-3.02663	1.38884	-2.50816	1.52534	-2.62192	1.5526	-2.53015	1.68929	-2.36396	1.59798	NP_001139325	WFS1	NP_001139325.1_WFS1	NP_001139325.1	WFS1	2	61	25	24	NP_001139325.1	HOMO SAPIENS	101431	37.8
NP_005952.2	7.52016e-19	2.18253e-21	5.19481	6.29808	-3.60853	1.90661	-3.43234	1.8732	-3.437	1.76458	-3.55417	1.91218	-2.75841	2.10944	-3.37876	1.65216	-3.30376	1.71843	-3.20383	1.94512	-4.18314	-3.93241	-4.32198	1.98259	2.15015	2.1153	-4.19556	2.23808	-4.11812	2.05132	-4.38088	2.20482	-4.1599	2.1737	-4.01452	2.16215	NP_005952	MUC6	NP_005952.2_MUC6	NP_005952.2	MUC6	2	65	36	36	NP_005952.2	HOMO SAPIENS	263322	22.4
NP_000144.2	7.5252e-19	7.75992e-19	4.8525	4.63419	-3.07506	1.74299	-3.33148	1.78932	-3.10782	1.92128	-3.11682	1.76717	-2.67569	1.96065	-3.38506	1.60106	-3.00086	1.72859	-2.71867	1.89743	-2.8828	-2.84431	-2.60956	1.55629	1.90364	1.70364	-3.14381	1.85485	-2.86743	1.66457	-2.76078	1.6226	-3.25305	1.74448	-2.8147	1.84697	NP_000144	GALC	NP_000144.2_GALC	NP_000144.2	GALC	2	28	16	16	NP_000144.2	HOMO SAPIENS	77347.3	31
NP_001350.1	7.54861e-19	6.09871e-20	3.46667	3.55406	-2.13384	1.46251	-1.7335	1.39092	-1.81048	1.55678	-2.08815	1.52772	-2.25573	1.34898	-1.96044	1.53293	-2.10466	1.46422	-1.93177	1.43074	-2.09481	-2.27482	-2.06931	1.48038	1.56126	1.48515	-2.07206	1.36124	-1.97602	1.49131	-1.8813	1.5017	-2.07188	1.49614	-2.13373	1.48136	NP_001350	DECR1	NP_001350.1_DECR1	NP_001350.1	DECR1	2	242	20	20	NP_001350.1	HOMO SAPIENS	36352.3	67.7
NP_001303260.1	7.65334e-19	7.42336e-16	4.29345	4.13425	-2.63358	1.69958	-2.761	1.674	-2.19774	1.76458	-2.86736	1.80089	-2.35435	1.81187	-2.77361	1.71348	-2.4544	1.68453	-2.6033	1.55337	-2.81146	-2.01075	-2.47859	1.55045	1.55441	1.52948	-2.86944	1.536	-2.33191	1.8038	-2.33096	1.71804	-2.08802	1.74141	-2.95738	1.76187	NP_001303260	ABHD14A-ACY1	NP_001303260.1_ABHD14A-ACY1	NP_001303260.1	ABHD14A-ACY1	2	102	25	25	NP_001303260.1	HOMO SAPIENS	56564.1	73.2
NP_001036227.1	8.14869e-19	1.10383e-19	-2.93218	-4.55021	1.32139	-1.70626	1.45299	-1.63905	1.21989	-1.63854	1.28122	-1.53784	1.18672	-1.55728	1.35844	-1.53975	1.16787	-1.74554	1.22769	-1.87699	1.96186	1.7944	1.4734	-2.76512	-2.94448	-2.7803	1.67479	-2.61518	1.73537	-2.72581	1.673	-2.76796	1.80079	-3.03521	1.75432	-2.89968	NP_001036227	FIGNL1	NP_001036227.1_FIGNL1	NP_001036227.1	FIGNL1	2	34	17	17	NP_001036227.1	HOMO SAPIENS	74874.4	32.9
NP_006017.1	8.14977e-19	1.52901e-20	-3.15732	-3.67571	1.32445	-1.88323	1.28594	-1.85223	1.46839	-2.12907	1.24735	-1.88183	1.18036	-1.8284	1.24497	-1.94512	1.27404	-1.64386	1.34898	-1.72029	1.39438	1.33944	1.43084	-2.3505	-2.35216	-2.3148	1.41186	-2.23195	1.32187	-2.10392	1.41841	-2.243	1.54584	-2.25648	1.44302	-2.24725	NP_006017	H1-10	NP_006017.1_H1-10	NP_006017.1	H1FX	2	57	11	11	NP_006017.1	HOMO SAPIENS	22486.7	48.8
NP_001295093.1	8.45117e-19	1.18898e-17	2.30466	2.35439	-1.34898	1.10523	-1.29225	0.898156	-1.31348	1.11053	-1.30894	1.05558	-1.28217	1.05141	-1.24497	0.889101	-1.26155	1.02699	-1.17148	1.07646	-1.19009	-1.30762	-1.29659	0.91392	1.19833	1.04182	-1.36613	1.11291	-1.3422	0.974608	-1.44487	0.849477	-1.35866	1.03933	-1.34898	1.04956	NP_001295093	GFM1	NP_001295093.1_GFM1	NP_001295093.1	GFM1	2	92	32	32	NP_001295093.1	HOMO SAPIENS	86552.3	54.2
NP_001129166.1	8.45234e-19	9.08828e-19	2.14669	2.20445	-1.20182	0.995041	-1.17878	0.971546	-1.14889	0.970858	-1.2689	0.927425	-1.21217	1.10101	-1.09999	0.936793	-1.18348	0.843961	-1.18923	0.943606	-1.22576	-1.26944	-1.17545	1.05115	1.01002	1.01015	-1.35184	0.916694	-1.16595	0.996266	-1.22665	0.944923	-1.1973	0.916694	-1.21603	0.961307	NP_001129166	VDAC3	NP_001129166.1_VDAC3	NP_001129166.1	VDAC3	2	301	17	16	NP_001129166.1	HOMO SAPIENS	31131.6	60.5
NP_001339425.1	8.53427e-19	1.60862e-16	2.59562	2.90583	-1.51147	1.08186	-1.50972	1.2057	-1.47162	1.22975	-1.40442	1.11965	-1.48897	1.22003	-1.57591	0.981077	-1.26467	1.1524	-1.39631	1.1514	-1.5857	-1.5017	-1.6895	1.15043	1.18121	1.28565	-2.14637	1.22022	-1.62352	0.99936	-1.86807	1.16445	-1.5878	1.23861	-1.81269	1.19139	NP_001339425	ASNS	NP_001339425.1_ASNS	NP_001339425.1	ASNS	2	91	27	27	NP_001339425.1	HOMO SAPIENS	64939.3	59.7
NP_001180363.1	8.61697e-19	4.1048e-13	4.93002	2.55957	-2.97083	1.61277	-3.1991	1.88019	-3.34018	1.71007	-2.93203	1.63227	-3.12111	1.61018	-2.9375	1.84974	-3.71282	1.8235	-3.2275	1.8804	-1.44626	-1.44443	-1.00846	1.23511	0.910734	1.09249	-1.62907	0.987209	-1.71165	0.986984	-1.306	1.48579	-1.54907	0.646898	-1.84188	1.19454	NP_001180363	PLEKHS1	NP_001180363.1_PLEKHS1	NP_001180363.1	PLEKHS1	2	4	2	2	NP_001180363.1	HOMO SAPIENS	41510.5	3.5
NP_065757.1	8.72091e-19	1.14849e-17	-2.69326	-2.47692	1.20795	-1.56268	1.18824	-1.69496	1.18762	-1.37623	1.22579	-1.41306	1.19945	-1.36221	1.10629	-1.58403	1.25218	-1.48456	1.08274	-1.6181	1.11226	1.08173	1.10014	-1.60593	-1.2942	-1.35215	1.02317	-1.38884	1.07783	-1.32423	1.09109	-1.18036	1.18439	-1.35511	1.10902	-1.53494	NP_065757	SCAF4	NP_065757.1_SCAF4	NP_065757.1	SCAF4	2	44	16	16	NP_065757.1	HOMO SAPIENS	126209	21.4
NP_803882.1	8.84352e-19	1.20315e-16	3.88156	3.35279	-2.1645	1.72296	-2.46473	1.24414	-2.29779	1.60788	-2.2945	1.57831	-2.23664	1.55728	-2.4206	1.39667	-2.66361	1.64047	-2.26014	1.50227	-1.9878	-2.14119	-1.98418	1.07159	1.58865	1.49465	-1.9806	1.4011	-1.80994	1.47584	-2.06315	0.929016	-2.01702	1.30606	-2.26668	1.30486	NP_803882	CYP20A1	NP_803882.1_CYP20A1	NP_803882.1	CYP20A1	2	42	18	18	NP_803882.1	HOMO SAPIENS	52773.7	53.4
NP_001102.3	8.93517e-19	2.40984e-16	-1.8536	-1.96456	0.815521	-0.96165	0.841538	-1.07289	0.871352	-1.00833	0.825404	-0.978012	0.916289	-1.03488	0.79426	-1.02877	0.833746	-0.9592	0.878613	-1.00833	0.843113	0.960831	0.861122	-1.20299	-1.23942	-1.01649	0.808817	-0.944287	0.759226	-1.0303	1.03488	-1.06582	0.916533	-1.08532	0.76853	-1.17878	NP_001102	ADAR	NP_001102.3_ADAR	NP_001102.3	ADAR	2	271	58	58	NP_001102.3	HOMO SAPIENS	137262	60.6
NP_003078.2	8.94005e-19	4.76737e-11	7.89077	8.59733	-5.43885	2.52099	-5.23833	2.33451	-5.9381	2.36412	-4.59824	2.50236	-5.05232	2.52934	-5.91283	2.30621	-5.83934	2.51494	-5.60005	2.43566	-6.72869	-6.64628	-7.46851	2.6746	2.76986	2.80879	-1.88343	2.76848	-6.73135	2.67631	-6.0109	2.66933	-5.89292	2.72249	-5.71696	2.60971	NP_003078	SNCG	NP_003078.2_SNCG	NP_003078.2	SNCG	2	50	12	12	NP_003078.2	HOMO SAPIENS	13330.6	81.8
NP_116764.2	9.15989e-19	1.99628e-16	-3.66271	-3.66538	1.49001	-1.98006	1.40571	-2.338	1.53616	-2.02688	1.65389	-2.29664	1.54942	-2.28798	1.32692	-1.98941	1.31776	-2.18277	1.51169	-2.40841	1.55652	1.55578	1.26058	-2.40598	-1.90706	-2.03931	1.27467	-2.03267	1.31848	-2.14414	1.58042	-2.64069	1.22635	-2.35152	1.60516	-2.42375	NP_116764	CASP2	NP_116764.2_CASP2	NP_116764.2	CASP2	2	31	17	17	NP_116764.2	HOMO SAPIENS	51711.4	50.2
NP_001701.2	9.27755e-19	6.99618e-18	4.66558	4.73583	-3.41231	1.80309	-2.88707	1.89417	-2.7141	1.62491	-3.03983	1.7267	-2.80932	1.71929	-2.71372	1.68282	-2.61365	1.79977	-3.06479	1.81908	-3.13249	-3.07339	-3.00247	1.81908	1.50648	1.69098	-3.60395	1.73528	-2.8132	1.83783	-2.70788	1.78167	-2.80446	1.7966	-2.96711	1.61373	NP_001701	CFB	NP_001701.2_CFB	NP_001701.2	CFB	2	40	23	22	NP_001701.2	HOMO SAPIENS	86900.6	36.2
NP_612404.1	9.33478e-19	4.47087e-16	2.88862	2.63679	-1.57279	1.25549	-1.77448	1.31403	-1.63298	1.24338	-1.7432	1.08256	-1.7594	1.21342	-1.43093	1.23316	-1.54259	1.23374	-1.81639	1.26041	-1.58894	-1.56215	-1.73207	1.10079	1.32501	1.31415	-1.34327	0.873772	-1.41677	1.11074	-1.64986	1.23445	-1.27476	1.01174	-1.45275	1.10314	NP_612404	MARS2	NP_612404.1_MARS2	NP_612404.1	MARS2	2	36	20	20	NP_612404.1	HOMO SAPIENS	67502.5	47.2
NP_006615.2	9.3919e-19	2.34557e-09	-4.56081	-2.22831	1.84872	-2.56106	1.50657	-2.80281	1.83952	-2.59917	1.77092	-2.62714	1.72441	-2.80707	1.68623	-3.24982	1.9579	-2.99284	1.6951	-2.81719	0.76853	0.83675	1.06412	-0.861363	-1.25996	-2.3053	1.17464	-0.772599	0.986316	-1.56866	1.23657	-1.19627	0.261406	-1.11598	0.920939	-1.49712	NP_006615	ZMYND11	NP_006615.2_ZMYND11	NP_006615.2	ZMYND11	2	7	5	5	NP_006615.2	HOMO SAPIENS	72388	13.7
NP_002872.1	9.44481e-19	1.86473e-12	2.593	1.63214	-1.42256	1.33896	-1.45614	1.1393	-1.40707	1.04239	-1.44754	1.0657	-1.49851	1.09439	-1.36159	1.03218	-1.61753	1.19646	-1.43477	1.18888	-0.901483	-0.954468	-0.789089	0.651132	0.739543	0.870821	-0.914564	0.60091	-0.79312	0.742559	-0.469498	0.792208	-1.17148	0.83085	-1.1609	0.674491	NP_002872	RALB	NP_002872.1_RALB	NP_002872.1	RALB	2	38	11	11	NP_002872.1	HOMO SAPIENS	23522.2	51.4
NP_060336.3	9.44884e-19	2.47948e-17	3.08332	2.66853	-1.7966	1.18871	-1.72405	1.39092	-1.75884	1.31492	-1.92184	1.23095	-1.89303	1.26963	-1.84382	1.16844	-1.88608	1.48117	-1.52352	1.27404	-1.46572	-1.52397	-1.65021	1.04823	0.944972	1.31415	-1.41186	1.04853	-1.38626	1.20047	-1.69945	1.26944	-1.61361	1.1497	-1.43654	1.18509	NP_060336	TMEM70	NP_060336.3_TMEM70	NP_060336.3	TMEM70	2	36	10	10	NP_060336.3	HOMO SAPIENS	29140	38.4
NP_116262.2	9.51778e-19	1.44021e-12	-4.10684	-2.11227	1.46242	-2.45421	1.56331	-2.66302	1.75561	-2.30621	1.64773	-2.55969	1.66077	-2.07307	1.76187	-2.50379	1.56444	-2.70813	1.79273	-2.37775	0.959852	0.906745	0.812008	-1.10955	-1.45512	-1.01965	0.971724	-1.55439	1.00665	-0.93748	0.819969	-0.671309	1.03271	-1.12517	1.03444	-1.48136	NP_116262	UBASH3B	NP_116262.2_UBASH3B	NP_116262.2	UBASH3B	2	21	15	14	NP_116262.2	HOMO SAPIENS	73835.7	31.2
NP_055288.1	9.57176e-19	1.51186e-14	-2.60346	-2.79586	1.17423	-1.48254	1.07162	-1.52023	1.01335	-1.39667	1.14263	-1.6525	1.03401	-1.42172	1.16618	-1.34217	1.08668	-1.52862	1.13894	-1.65557	1.29061	1.2249	0.965897	-2.04975	-1.30447	-1.67831	1.36041	-1.53907	1.22357	-1.55628	1.02166	-1.47306	1.44257	-1.86098	1.08308	-1.29225	NP_055288	DIMT1	NP_055288.1_DIMT1	NP_055288.1	DIMT1	2	32	15	15	NP_055288.1	HOMO SAPIENS	35521	53.6
NP_005434.4	9.57176e-19	1.22492e-18	-3.44014	-3.00424	1.47775	-1.7096	1.46245	-2.21568	1.49743	-2.04732	1.3613	-2.20558	1.42534	-2.05984	1.37104	-1.88721	1.44891	-1.84722	1.3549	-2.14951	1.17712	1.23763	1.24421	-1.7928	-1.90022	-1.51365	1.29754	-1.61571	1.34898	-1.80689	1.42172	-1.65123	1.32316	-1.68316	1.2517	-1.76817	NP_005434	PAPSS1	NP_005434.4_PAPSS1	NP_005434.4	PAPSS1	2	188	35	35	NP_005434.4	HOMO SAPIENS	71630.6	68.2
NP_078822.3	9.58487e-19	2.65342e-17	-3.67953	-3.94389	1.45629	-2.24719	1.48451	-2.41489	1.49098	-2.15633	1.57073	-2.33711	1.51442	-1.99041	1.44354	-1.80205	1.53634	-2.33869	1.49985	-2.15292	1.62461	1.63214	1.63384	-2.82352	-2.21521	-2.37497	1.65765	-2.19516	1.31509	-2.58658	1.38204	-2.09029	1.4813	-2.5508	1.60516	-2.38278	NP_078822	OBI1	NP_078822.3_OBI1	NP_078822.3	RNF219	2	32	20	20	NP_078822.3	HOMO SAPIENS	82427.3	35.5
NP_001340943.1	9.65552e-19	7.15063e-18	6.70796	6.24027	-4.12972	2.47758	-4.29594	2.18423	-5.27006	2.32665	-4.52124	2.34048	-4.48918	2.25161	-4.31485	2.20061	-4.14375	2.40986	-4.00849	2.2994	-4.28691	-4.12648	-4.19756	1.88916	2.28711	2.23564	-4.5471	2.16144	-3.64361	2.10701	-4.5462	2.11574	-3.45959	2.1553	-4.10207	2.06129	NP_001340943	CBSL	NP_001340943.1_CBSL	NP_001340943.1	CBSL	2	67	23	23	NP_001340943.1	HOMO SAPIENS	62489.3	58.4
NP_001275916.1	9.65965e-19	8.00106e-14	9.32514	5.97788	-6.1532	2.92168	-5.78675	2.46731	-7.25481	2.2449	-7.16993	2.79239	-7.07579	2.57894	-6.66611	2.52423	-6.65435	2.68102	-7.15315	2.47654	-4.61118	-2.71387	-4.17791	2.87316	2.01662	2.59663	-3.84688	2.4159	-2.65051	2.62371	-3.54438	2.88249	-2.88192	2.25648	-3.42109	2.31029	NP_001275916	OBP2B	NP_001275916.1_OBP2B	NP_001275916.1	OBP2B	2	16	6	6	NP_001275916.1	HOMO SAPIENS	19627.3	34.1
NP_036552.1	9.76742e-19	2.65852e-18	6.39073	5.58146	-4.29528	2.12698	-4.08161	2.24015	-4.00499	2.25852	-3.96071	2.29664	-4.49554	2.2483	-4.79393	2.00644	-3.60977	2.34885	-4.35165	2.00644	-3.44379	-3.25792	-3.9258	1.76944	2.26656	1.99497	-3.42961	2.31473	-3.91476	1.79761	-3.5014	1.86439	-3.73068	2.16144	-3.34651	1.93207	NP_036552	IFIT5	NP_036552.1_IFIT5	NP_036552.1	IFIT5	2	33	15	15	NP_036552.1	HOMO SAPIENS	56302.1	35.4
NP_803136.2	9.80802e-19	2.8275e-17	-3.61583	-4.29031	1.54826	-2.08024	1.40256	-1.82777	1.35866	-2.3539	1.38594	-2.0201	1.56533	-2.29459	1.65156	-2.12567	1.63002	-2.16583	1.36673	-2.14951	1.68298	1.76895	1.53234	-2.57241	-2.39324	-3.12546	1.83484	-2.75928	1.83028	-2.54017	1.64324	-2.35754	1.60393	-2.32393	1.95537	-2.39854	NP_803136	KLC3	NP_803136.2_KLC3	NP_803136.2	KLC3	2	25	13	13	NP_803136.2	HOMO SAPIENS	55591.5	38
NP_113679.1	1.00428e-18	1.74611e-15	6.66114	4.70827	-4.27688	2.45087	-4.02803	2.09686	-4.68916	2.48676	-4.22558	2.81937	-4.57508	2.5062	-3.9776	2.29599	-3.8752	2.29801	-4.65044	2.0371	-2.1694	-2.61842	-2.73725	1.97383	1.91733	2.1343	-2.47504	2.17677	-2.47087	2.2679	-3.6568	2.04892	-2.58178	2.13384	-2.4126	1.8911	NP_113679	RBP5	NP_113679.1_RBP5	NP_113679.1	RBP5	2	16	6	6	NP_113679.1	HOMO SAPIENS	16102.1	57.7
NP_004275.4	1.01013e-18	3.26684e-18	-4.61388	-4.35902	1.89471	-3.03187	1.79654	-3.04744	1.63943	-2.47654	1.86024	-2.57993	1.72122	-2.85997	1.68623	-3.07268	1.80489	-2.64373	1.66848	-3.12718	1.42356	1.96939	1.54216	-2.75928	-2.56101	-2.74546	1.55762	-2.48029	1.86417	-2.54326	1.88791	-2.56434	1.63298	-3.00148	1.65704	-2.6822	NP_004275	CHD1L	NP_004275.4_CHD1L	NP_004275.4	CHD1L	2	50	23	23	NP_004275.4	HOMO SAPIENS	101569	32.4
NP_002305.1	1.01312e-18	7.22851e-17	-3.19221	-2.81709	1.44709	-1.8465	1.28594	-2.01998	1.19407	-2.0882	1.27814	-1.81438	1.41579	-1.72921	1.0401	-1.96556	1.36147	-1.93535	1.26615	-1.84974	1.31331	0.979921	1.07722	-1.56213	-1.85913	-1.46931	1.21751	-1.37657	1.16256	-1.6491	1.3589	-1.73395	1.18439	-1.6801	1.13496	-1.77763	NP_002305	LIMK1	NP_002305.1_LIMK1	NP_002305.1	LIMK1	2	19	14	14	NP_002305.1	HOMO SAPIENS	74181.2	26.4
NP_115826.2	1.02119e-18	4.76478e-15	5.33616	5.96501	-3.86912	2.14034	-3.32202	1.72991	-3.63386	2.10182	-3.23386	2.00324	-3.43927	1.95735	-3.37245	1.87359	-3.4474	1.74893	-2.90504	1.91106	-3.68051	-3.2261	-3.85377	2.05559	2.15015	2.07097	-5.37592	2.10012	-3.95204	1.92756	-3.62043	2.00438	-3.76295	1.94376	-3.97236	2.02347	NP_115826	MROH1	NP_115826.2_MROH1	NP_115826.2	MROH1	2	88	46	46	NP_115826.2	HOMO SAPIENS	183842	33.6
NP_056284.1	1.03472e-18	4.06039e-19	3.12938	3.07601	-1.85485	1.40908	-1.92261	1.22666	-1.72334	1.3047	-1.81712	1.38945	-1.90575	1.16383	-1.9888	1.27744	-1.84236	1.47439	-1.6241	1.11053	-1.7219	-1.94393	-1.82702	1.25555	1.236	1.34581	-1.68623	1.35818	-1.84383	1.12931	-1.80525	1.36807	-1.78788	1.25087	-1.92619	1.12205	NP_056284	NIPSNAP3A	NP_056284.1_NIPSNAP3A	NP_056284.1	NIPSNAP3A	2	57	13	13	NP_056284.1	HOMO SAPIENS	28580.2	65.9
NP_113654.4	1.03722e-18	1.04208e-16	2.96822	2.88981	-1.60345	1.25215	-1.69568	1.19871	-1.86211	1.19569	-1.55841	1.24444	-1.68623	1.26302	-1.48451	1.34557	-1.69872	1.4405	-1.86077	1.35579	-1.48842	-1.78167	-1.9056	1.14459	1.34556	1.13682	-1.57476	1.33365	-1.35237	1.12312	-1.73913	1.29808	-1.8492	1.11291	-1.62461	1.30801	NP_113654	TRAPPC9	NP_113654.4_TRAPPC9	NP_113654.4	TRAPPC9	2	62	34	34	NP_113654.4|NP_850993.2	HOMO SAPIENS	140861	33.3
NP_001121689.1	1.04058e-18	3.0603e-19	-5.1754	-5.35282	1.96522	-2.97177	1.79969	-3.15927	1.97829	-3.94816	1.87872	-3.1836	1.9662	-3.27326	1.75557	-3.06927	2.02035	-3.28433	1.89627	-3.25323	1.99104	1.85803	1.91542	-3.55349	-3.09513	-3.66062	1.90344	-3.14558	1.94891	-3.39721	1.7755	-3.82105	1.94925	-3.31727	2.02996	-3.4607	NP_001121689	PSIP1	NP_001121689.1_PSIP1	NP_001121689.1	PSIP1	2	78	24	24	NP_001121689.1	HOMO SAPIENS	60216.3	49.2
NP_000370.2	1.04617e-18	8.4149e-18	-6.04853	-6.16669	2.32699	-3.56278	1.85643	-3.55768	2.29133	-3.93112	2.08815	-3.82099	2.28754	-4.05686	1.91946	-4.08442	2.05782	-4.2842	1.85781	-4.40463	2.46124	2.23027	2.24612	-3.20602	-4.06064	-4.29077	2.01204	-4.08373	2.19633	-3.8613	2.27806	-3.60789	2.29779	-4.27382	2.00402	-4.22345	NP_000370	XDH	NP_000370.2_XDH	NP_000370.2	XDH	2	41	18	18	NP_000370.2	HOMO SAPIENS	148704	17.1
NP_056086.2	1.04946e-18	3.5297e-19	-6.05524	-4.86018	2.09092	-4.25063	1.9888	-3.71494	1.95893	-3.69948	2.19286	-3.77378	2.0871	-4.04364	2.07075	-3.76761	2.09529	-4.72482	2.1773	-3.80508	1.79648	1.8294	1.74844	-3.03375	-3.20469	-3.28379	1.79483	-2.79607	1.95568	-3.25179	1.4614	-3.05748	1.80402	-2.8298	1.92295	-3.11085	NP_056086	TRIM2	NP_056086.2_TRIM2	NP_056086.2	TRIM2	2	68	28	28	NP_056086.2	HOMO SAPIENS	85627.1	53.1
NP_003105.2	1.05013e-18	2.18253e-21	4.84211	6.18617	-2.75621	1.66953	-2.73894	1.92562	-2.91741	1.9349	-3.16302	1.83799	-2.85386	1.65978	-3.48592	1.76798	-3.10391	1.85739	-3.28962	1.7748	-4.04046	-3.73197	-4.06332	2.16363	2.05771	2.16597	-4.12411	2.17983	-4.18591	2.00491	-3.9709	2.09665	-4.18249	2.13691	-4.12477	2.25986	NP_003105	SPAG1	NP_003105.2_SPAG1	NP_003105.2	SPAG1	2	40	24	24	NP_003105.2	HOMO SAPIENS	104778	30.4
NP_068758.3	1.05046e-18	2.86468e-16	3.33659	3.29436	-1.83339	1.35566	-1.806	1.44334	-1.79434	1.4648	-1.95572	1.35573	-1.97893	1.32914	-2.18737	1.38305	-2.23269	1.32865	-1.79273	1.45118	-1.76405	-2.22391	-1.75499	1.32562	1.52702	1.34581	-2.08063	1.19262	-2.28446	1.17881	-1.68292	1.30444	-1.79111	1.40417	-2.21155	1.28279	NP_068758	FKBP10	NP_068758.3_FKBP10	NP_068758.3	FKBP10	2	76	24	24	NP_068758.3	HOMO SAPIENS	64757.3	51.7
NP_009017.1	1.05336e-18	2.17586e-18	-2.60333	-2.87439	1.19569	-1.6328	1.204	-1.4713	1.08758	-1.34557	1.11183	-1.32875	1.21217	-1.5143	1.14096	-1.28426	1.13664	-1.50489	1.10936	-1.54656	1.18684	1.19945	1.14598	-1.7636	-1.46881	-1.77648	1.25753	-1.59425	1.12867	-1.52225	1.34237	-1.5876	1.27153	-1.76901	1.2063	-1.77448	NP_009017	WDHD1	NP_009017.1_WDHD1	NP_009017.1	WDHD1	2	79	39	39	NP_009017.1	HOMO SAPIENS	127448	41.9
NP_001928.2	1.05989e-18	NA	3.60956	NA	-2.14611	1.50258	-2.0739	1.59362	-1.8492	1.43755	-2.27602	1.49062	-2.37663	1.38535	-2.29453	1.54315	-1.93916	1.29814	-2.21872	1.45118	NA	NA	NA	NA	NA	NA	NA	NA	NA	NA	NA	NA	NA	NA	NA	NA	NP_001928	DPT	NP_001928.2_DPT	NP_001928.2	DPT	2	3	2	2	NP_001928.2	HOMO SAPIENS	24574.9	9.4
NP_065118.2	1.07092e-18	7.90787e-18	-3.85883	-2.8928	1.74448	-2.08024	1.557	-2.31354	1.42644	-2.14951	1.73088	-2.64738	1.44761	-2.25492	1.45299	-2.35731	1.42705	-2.39631	1.65369	-2.23127	1.19982	1.33626	1.13288	-1.69645	-1.63316	-1.55798	1.18893	-1.80886	1.23713	-1.89971	1.23657	-1.6735	1.30703	-1.37964	1.19982	-1.65471	NP_065118	REXO4	NP_065118.2_REXO4	NP_065118.2	REXO4	2	27	11	11	NP_065118.2	HOMO SAPIENS	46899.2	24.4
NP_001619.1	1.07092e-18	8.20481e-14	-4.88457	-4.50397	2.11851	-3.08863	1.84697	-2.92862	1.85888	-3.25323	2.03887	-2.82274	1.69259	-2.44668	2.08021	-2.85466	1.84548	-3.0708	1.98206	-3.14762	1.87106	1.80394	1.4865	-2.51401	-2.27341	-2.34963	1.61192	-3.97336	1.66081	-2.85266	1.92759	-2.62797	1.91697	-2.38524	2.08184	-2.69481	NP_001619	AKR1B1	NP_001619.1_AKR1B1	NP_001619.1	AKR1B1	2	44	18	17	NP_001619.1	HOMO SAPIENS	36252.1	62.9
NP_004083.3	1.07092e-18	3.80804e-18	2.93739	3.39852	-1.60958	1.20206	-1.48766	1.2057	-1.66202	1.20931	-1.77092	1.34898	-1.77531	1.12746	-1.87218	1.23316	-1.58318	1.26086	-1.89035	1.26041	-1.71865	-2.02665	-2.22975	1.36066	1.31132	1.38065	-2.07206	1.44402	-1.92857	1.3923	-1.82179	1.43807	-2.25261	1.44402	-2.0559	1.31116	NP_004083	ECHS1	NP_004083.3_ECHS1	NP_004083.3	ECHS1	2	160	16	16	NP_004083.3	HOMO SAPIENS	31843.3	63.4
NP_006477.2	1.08189e-18	1.92607e-20	-4.85672	-5.30468	2.03267	-2.61783	1.85958	-3.16277	1.78788	-3.51212	1.7586	-2.82949	1.87076	-3.0319	1.8974	-3.07609	1.9579	-2.80642	1.76018	-2.89213	1.90998	1.94075	2.05949	-3.60896	-3.393	-3.30595	1.93773	-3.23756	1.99636	-3.54262	2.02017	-3.06384	1.94279	-3.38165	1.80297	-3.29366	NP_006477	FBLN1	NP_006477.2_FBLN1	NP_006477.2	FBLN1	2	30	14	14	NP_006477.2	HOMO SAPIENS	81348.7	30.7
NP_001185709.1	1.08805e-18	4.2954e-16	3.28619	3.03159	-1.95909	1.44915	-2.06445	1.28957	-1.79434	1.44096	-2.02347	1.24444	-1.78804	1.45478	-2.11803	1.49206	-1.68935	1.2778	-1.9436	1.26041	-1.86782	-1.76258	-1.47668	1.12123	1.40034	1.22865	-1.70052	1.24781	-1.86756	1.5965	-1.80525	1.34898	-1.90406	1.4195	-1.33277	1.17248	NP_001185709	ARPC4	NP_001185709.1_ARPC4	NP_001185709.1	ARPC4	2	23	3	3	NP_001185709.1	HOMO SAPIENS	21758.9	16.5
NP_005219.2	1.10035e-18	7.95003e-19	-4.6114	-4.2705	1.61878	-2.84488	1.9037	-3.21169	1.84275	-2.70137	1.72473	-2.4855	1.98211	-3.01206	1.6484	-2.90235	1.93292	-2.72847	1.78977	-2.5617	1.54355	1.80076	1.64366	-2.85272	-2.69796	-2.43197	1.6948	-2.53547	1.76588	-2.61752	1.49446	-2.69796	1.77175	-2.31166	1.52085	-2.78306	NP_005219	EGFR	NP_005219.2_EGFR	NP_005219.2	EGFR	2	76	35	35	NP_005219.2	HOMO SAPIENS	137698	40.2
NP_002464.1	1.11244e-18	4.6014e-19	1.92601	2.07369	-1.05159	0.92492	-1.05271	0.838745	-1.01012	0.899321	-1.06255	0.937542	-1.00537	0.853032	-1.15987	0.817565	-1.09292	0.823624	-1.02653	0.85163	-1.1836	-1.14854	-1.1558	0.908081	0.955243	0.845488	-1.22037	0.895233	-1.13545	0.925104	-1.14399	0.919471	-1.12308	0.978012	-1.13172	0.920333	NP_002464	MYH9	NP_002464.1_MYH9	NP_002464.1	MYH9	2	756	116	116	NP_002464.1	HOMO SAPIENS	227784	54.8
NP_000535.3	1.1514e-18	3.55005e-19	4.56825	4.8252	-2.61212	1.78974	-2.83034	1.8697	-2.66569	1.76798	-2.71644	1.75705	-2.87295	1.78211	-3.35985	1.59425	-2.54495	1.74215	-2.96125	1.67941	-3.09034	-2.9843	-2.77654	1.66725	1.90364	1.58648	-3.46391	1.7966	-2.90472	1.83164	-2.97239	1.86121	-3.03359	1.69236	-3.1487	1.88794	NP_000535	TAP2	NP_000535.3_TAP2	NP_000535.3	TAP2	2	37	16	16	NP_000535.3	HOMO SAPIENS	78264.2	28.4
NP_001263248.1	1.18044e-18	3.47512e-12	4.14112	3.53851	-2.94017	1.66285	-2.48049	1.48178	-2.62051	1.62832	-2.36226	1.66262	-2.44026	1.73582	-2.66014	1.54656	-2.48875	1.27103	-2.41693	1.73051	-1.78999	-1.4317	-2.00055	1.32562	1.47566	1.54848	-2.64366	1.60345	-1.78282	1.22213	-2.45329	1.48579	-1.56198	1.33365	-3.04818	1.60113	NP_001263248	NOL3	NP_001263248.1_NOL3	NP_001263248.1	NOL3	2	16	8	8	NP_001263248.1	HOMO SAPIENS	29639.6	59.6
NP_001273661.1	1.19979e-18	4.24676e-16	4.28234	4.02889	-2.51708	1.6495	-2.60026	1.66002	-3.03682	1.66579	-2.52241	1.83799	-2.278	1.72921	-2.83034	1.66919	-2.66674	1.57268	-2.40805	1.61469	-2.26668	-2.58661	-2.29196	1.46578	1.80777	1.61814	-3.00663	1.57279	-2.55222	1.52225	-2.11274	1.74986	-2.16224	1.29993	-2.75309	1.46245	NP_001273661	GRTP1	NP_001273661.1_GRTP1	NP_001273661.1	GRTP1	2	7	5	5	NP_001273661.1	HOMO SAPIENS	39551.8	22.9
NP_001350632.1	1.20176e-18	5.21944e-15	3.24674	3.77368	-1.80273	1.36234	-2.08966	1.42237	-2.07511	1.31492	-1.8202	1.18373	-2.03938	1.52091	-1.79339	1.26041	-1.85173	1.40321	-1.6951	1.33876	-1.89052	-1.95984	-1.75171	1.47454	1.5818	1.42498	-2.83801	1.40723	-2.29123	1.66457	-2.54257	1.35853	-2.26551	1.52067	-2.60717	1.61058	NP_001350632	GSTZ1	NP_001350632.1_GSTZ1	NP_001350632.1	GSTZ1	2	29	9	9	NP_001350632.1	HOMO SAPIENS	24517	35.9
NP_001185461.1	1.20176e-18	6.46917e-18	2.61214	2.77963	-1.33059	1.24547	-1.4719	0.99601	-1.50712	1.06965	-1.4229	1.31863	-1.45079	1.2002	-1.54124	1.00152	-1.52073	1.15918	-1.47915	1.18206	-1.77702	-1.47624	-1.55198	1.11539	1.16067	1.24765	-1.68337	1.28153	-1.67436	1.20975	-1.43495	1.00219	-1.69752	1.21715	-1.67974	1.0275	NP_001185461	OXR1	NP_001185461.1_OXR1	NP_001185461.1	OXR1	2	100	39	39	NP_001185461.1	HOMO SAPIENS	98538.9	58.5
NP_001290385.1	1.21777e-18	3.82103e-18	-3.18876	-2.5883	1.42256	-1.61611	1.34268	-2.01299	1.28121	-1.91787	1.37054	-1.61878	1.29489	-1.89453	1.22921	-1.91106	1.28965	-1.86078	1.37265	-2.07457	1.08308	1.22172	1.10669	-1.2935	-1.62289	-1.58648	1.02317	-1.46548	1.08122	-1.3923	0.991898	-1.57169	1.11985	-1.45629	1.1836	-1.50657	NP_001290385	POLR3C	NP_001290385.1_POLR3C	NP_001290385.1	POLR3C	2	47	18	18	NP_001290385.1	HOMO SAPIENS	62554.8	42.7
YP_003024031.1	1.21865e-18	4.02075e-14	4.70806	6.45091	-2.90644	1.94	-2.93435	2.02697	-2.44947	1.94853	-2.96283	1.47039	-3.12429	1.90775	-2.89022	1.61469	-3.03521	1.64725	-2.99379	1.81227	-4.14098	-3.81151	-5.52362	2.04099	2.2289	1.94747	-3.50106	2.58759	-4.08423	2.42569	-3.82542	2.0362	-4.00176	2.89111	-5.01004	1.5507	YP_003024031	ATP6	YP_003024031.1_ATP6	YP_003024031.1	MT-ATP6	2	14	2	2	YP_003024031.1	HOMO SAPIENS	24816.8	8.4
NP_006321.1	1.24433e-18	4.07185e-17	4.25835	4.62035	-2.48335	1.60943	-2.27562	1.66002	-2.33006	1.57381	-2.80268	1.73344	-2.85386	1.6201	-2.80513	1.6181	-2.78227	1.7896	-2.67134	1.45799	-3.1714	-3.09566	-2.79619	1.7344	1.69136	1.73214	-2.87802	1.6617	-2.71491	1.92137	-2.78723	1.83894	-3.19496	1.9223	-2.21479	1.60743	NP_006321	LYPLA1	NP_006321.1_LYPLA1	NP_006321.1	LYPLA1	2	72	11	11	NP_006321.1	HOMO SAPIENS	25011.5	73
NP_036460.1	1.24477e-18	1.46882e-14	-3.43634	-2.9061	1.43483	-2.02347	1.50342	-1.96057	1.54907	-2.02688	1.4537	-1.81101	1.59396	-2.33757	1.30801	-1.9315	1.40519	-2.01669	1.23065	-1.90424	1.39114	1.16445	1.12961	-2.15779	-1.65028	-1.68781	0.971724	-1.93456	1.52523	-1.62744	1.23987	-1.57487	1.06499	-1.30606	0.972823	-1.85012	NP_036460	DNAJB9	NP_036460.1_DNAJB9	NP_036460.1	DNAJB9	2	13	8	8	NP_036460.1	HOMO SAPIENS	25689	51.5
NP_001120.3	1.27902e-18	5.42299e-17	3.94369	4.02787	-2.61212	1.75635	-2.39539	1.46081	-2.36556	1.57381	-2.36842	1.51086	-2.52934	1.77219	-2.08651	1.31832	-2.26704	1.60997	-2.2128	1.71007	-2.25695	-2.37981	-2.38691	1.4833	1.72218	1.90947	-2.56078	1.6801	-2.1421	1.40158	-2.39378	1.64487	-2.13643	1.55133	-2.92496	1.6484	NP_001120	AEBP1	NP_001120.3_AEBP1	NP_001120.3	AEBP1	2	42	13	13	NP_001120.3	HOMO SAPIENS	131668	13.3
NP_006043.1	1.29461e-18	3.62503e-16	2.78746	2.87866	-1.49001	1.09521	-1.6421	1.34898	-1.64266	1.29448	-1.41674	1.26467	-1.72759	1.12415	-1.43093	1.32514	-1.59879	1.25408	-1.47915	1.16503	-1.71865	-1.63214	-1.39809	0.93144	1.27366	1.21282	-2.05491	1.23554	-1.72859	1.0798	-1.66639	1.07855	-1.58457	1.42256	-1.74135	1.27019	NP_006043	VPS26C	NP_006043.1_VPS26C	NP_006043.1	VPS26C	2	24	11	11	NP_006043.1	HOMO SAPIENS	33466.2	54.8
NP_964012.2	1.29814e-18	7.74398e-18	5.80311	5.90397	-3.87219	2.25053	-3.41028	2.03745	-3.69518	1.69645	-3.96687	1.7874	-3.8815	2.28137	-4.28964	1.83952	-3.58479	1.99636	-3.59728	2.23808	-4.06964	-4.47646	-3.26768	2.01179	2.09195	2.28947	-3.88975	2.04493	-3.8368	1.94303	-3.95767	2.17619	-3.55963	1.77207	-3.86535	1.97935	NP_964012	SLC6A9	NP_964012.2_SLC6A9	NP_964012.2	SLC6A9	2	10	5	5	NP_964012.2	HOMO SAPIENS	79228.8	8.7
NP_000628.2	1.29814e-18	8.47057e-17	2.82397	2.88502	-1.49001	1.20874	-1.44038	1.21618	-1.54262	1.19569	-1.70009	1.13314	-1.69895	1.2531	-1.78393	1.25701	-1.69559	1.23374	-1.41406	1.32854	-1.58246	-1.5017	-1.82702	1.05115	1.24969	1.32365	-1.87771	1.39497	-1.61674	1.12621	-1.85816	1.03083	-1.79434	1.26927	-1.50463	1.07162	NP_000628	GSR	NP_000628.2_GSR	NP_000628.2	GSR	2	63	22	20	NP_000628.2	HOMO SAPIENS	56826.6	59.3
NP_055841.2	1.31473e-18	2.45438e-18	2.58834	2.62776	-1.38884	1.19872	-1.51918	1.05193	-1.45548	1.06283	-1.60769	1.23432	-1.60032	1.06794	-1.3017	1.0969	-1.48326	1.13545	-1.33715	1.16503	-1.3652	-1.47624	-1.60765	1.10663	1.13328	1.04499	-1.50331	1.02707	-1.43033	1.19738	-1.53744	1.20263	-1.6717	1.23554	-1.42681	1.05586	NP_055841	MON2	NP_055841.2_MON2	NP_055841.2	MON2	2	86	42	42	NP_055841.2	HOMO SAPIENS	192466	29.9
NP_733751.2	1.34337e-18	2.62037e-18	-2.55222	-2.36162	1.13437	-1.36234	1.08738	-1.51673	1.03271	-1.32854	1.08719	-1.5918	0.960831	-1.42833	1.2891	-1.45118	1.18348	-1.44727	1.13007	-1.38645	0.99228	1.11991	1.1689	-1.30226	-1.39007	-1.26348	1.00888	-1.41336	0.884634	-1.32423	1.12084	-1.27581	0.990759	-1.27847	1.06686	-1.29225	NP_733751	KMT2C	NP_733751.2_KMT2C	NP_733751.2	KMT2C	2	95	66	66	NP_733751.2	HOMO SAPIENS	548606	18.9
NP_733746.1	1.34337e-18	6.5755e-19	5.18346	4.2654	-2.89418	1.98006	-3.2716	1.69496	-3.57254	1.94853	-3.17842	2.02347	-3.30246	1.94743	-3.6309	1.60447	-3.06643	1.76588	-3.64462	1.94172	-2.4807	-2.51661	-2.70779	1.42198	1.59892	1.56748	-2.68653	1.98362	-2.72847	1.77595	-2.5062	1.62896	-2.49787	1.82419	-2.68823	1.50972	NP_733746	SIAE	NP_733746.1_SIAE	NP_733746.1	SIAE	2	45	16	16	NP_733746.1	HOMO SAPIENS	58998.4	39.7
NP_001349898.1	1.34337e-18	6.71372e-18	8.33591	8.28737	-6.03056	2.39411	-5.97271	2.4079	-6.24146	2.28918	-6.22749	2.43828	-6.14996	2.5591	-5.32028	2.44247	-6.33272	2.60306	-4.89006	2.38797	-5.49969	-5.52955	-5.31734	2.63081	2.59525	2.2578	-6.83922	2.44963	-5.37898	2.52779	-5.6439	2.29072	-6.16723	2.4251	-6.1677	2.57819	NP_001349898	ZC2HC1A	NP_001349898.1_ZC2HC1A	NP_001349898.1	ZC2HC1A	2	49	18	18	NP_001349898.1	HOMO SAPIENS	40284.3	47.8
NP_079093.2	1.34893e-18	1.54479e-18	6.75152	6.10945	-4.24009	2.24051	-4.4819	2.27859	-4.82471	2.18017	-4.42269	2.47201	-4.83279	2.36072	-3.98076	2.20061	-5.08054	2.14888	-3.98482	2.28237	-3.83941	-3.95786	-3.76864	2.35926	2.23575	2.32747	-4.44992	1.71075	-4.19947	2.02657	-4.37427	1.95348	-3.82749	1.99281	-4.03073	1.82176	NP_079093	THSD4	NP_079093.2_THSD4	NP_079093.2	THSD4	2	45	28	28	NP_079093.2	HOMO SAPIENS	115871	34.9
NP_006690.1	1.34893e-18	2.25283e-17	2.70552	2.78697	-1.53907	1.13194	-1.57906	1.03096	-1.82016	1.21613	-1.57689	1.10616	-1.48261	1.13407	-1.44669	1.01855	-1.49262	1.22696	-1.63298	1.20931	-1.28737	-1.3108	-1.52579	1.36942	1.27366	1.25082	-1.67765	1.43789	-1.70826	1.185	-1.50438	1.22172	-1.54907	1.30299	-1.54679	1.14411	NP_006690	MAN1A2	NP_006690.1_MAN1A2	NP_006690.1	MAN1A2	2	48	19	19	NP_006690.1	HOMO SAPIENS	73230.4	33.8
NP_001026853.1	1.34893e-18	7.14768e-19	7.88438	7.31747	-5.1016	2.53435	-5.32659	2.43586	-5.43788	2.0882	-5.42672	2.45515	-4.96323	2.30451	-6.34147	2.14951	-5.66135	2.55561	-6.03788	2.25512	-4.86412	-5.46274	-4.75745	2.20158	2.28711	2.42247	-5.38735	2.45883	-5.04004	2.34834	-4.92973	2.28436	-4.23412	2.35459	-5.14623	2.36072	NP_001026853	IFIT3	NP_001026853.1_IFIT3	NP_001026853.1	IFIT3	2	49	19	19	NP_001026853.1	HOMO SAPIENS	56725.5	59.5
NP_787048.1	1.36035e-18	3.86375e-17	-3.23488	-3.0877	1.33059	-2.17039	1.32377	-1.68797	1.34898	-2.0405	1.3921	-1.89869	1.41898	-1.69284	1.39941	-1.6726	1.34586	-1.854	1.38448	-1.91787	1.27116	1.40307	1.1558	-1.90668	-2.19809	-1.51998	1.23752	-1.72302	1.39643	-1.81308	1.26302	-1.68941	1.21989	-1.76594	1.32304	-1.81545	NP_787048	TXLNA	NP_787048.1_TXLNA	NP_787048.1	TXLNA	2	37	13	13	NP_787048.1	HOMO SAPIENS	62232.4	33.3
NP_997210.3	1.37442e-18	NA	-5.52748	NA	2.06946	-3.16209	2.28507	-3.76387	2.03638	-3.553	1.75552	-3.58492	1.92803	-3.93453	2.09596	-3.40993	2.10466	-3.68089	1.74539	-3.11015	NA	NA	NA	NA	NA	NA	NA	NA	NA	NA	NA	NA	NA	NA	NA	NA	NP_997210	CDPF1	NP_997210.3_CDPF1	NP_997210.3	CDPF1	2	3	2	2	NP_997210.3	HOMO SAPIENS	14447.4	15.4
NP_001008398.2	1.43509e-18	1.4414e-18	3.97598	4.99865	-2.19823	1.88657	-2.48994	1.47829	-2.23001	1.6215	-2.31606	1.80089	-2.18891	1.6201	-2.43636	1.26041	-2.51685	1.72182	-2.34888	1.69304	-3.19086	-3.36291	-3.14326	1.53585	1.94472	1.69731	-2.96376	1.94683	-3.5826	1.85949	-2.86328	1.8294	-3.06909	1.85485	-3.41461	1.73035	NP_001008398	GPX8	NP_001008398.2_GPX8	NP_001008398.2	GPX8	2	22	8	8	NP_001008398.2	HOMO SAPIENS	24108.8	44
NP_065821.1	1.44875e-18	3.82091e-17	-2.2511	-2.21654	1.03626	-1.18537	0.920333	-1.30355	1.0553	-1.32854	1.01636	-1.12303	0.992647	-1.13738	0.945548	-1.36261	0.958651	-1.30153	1.04724	-1.29448	1.14145	1.01492	0.97572	-1.28474	-1.18121	-1.29198	1.05461	-1.03933	0.935475	-1.30876	0.813357	-1.32353	1.02626	-1.24474	0.907968	-1.18824	NP_065821	CGN	NP_065821.1_CGN	NP_065821.1	CGN	2	135	55	55	NP_065821.1	HOMO SAPIENS	137282	52.5
NP_064508.3	1.47848e-18	1.04786e-15	2.90928	2.75559	-1.59119	1.24213	-1.48451	1.08338	-1.60393	1.23657	-1.75552	1.34561	-1.55578	1.32914	-1.90055	1.1514	-1.68935	1.26764	-1.71581	1.32173	-1.6538	-1.69895	-1.33261	0.948959	1.62973	1.28248	-1.48045	1.20182	-1.65403	1.11384	-1.59034	1.02764	-1.50389	1.08532	-1.72514	1.11575	NP_064508	TM9SF3	NP_064508.3_TM9SF3	NP_064508.3	TM9SF3	2	67	18	18	NP_064508.3	HOMO SAPIENS	68628.7	26.8
NP_002245.4	1.48577e-18	1.00617e-11	-9.10704	-1.98304	2.82673	-6.7182	2.34496	-6.37796	2.33329	-6.48601	3.1507	-7.07878	2.57706	-6.00429	3.14237	-6.93908	2.33886	-5.6908	2.51455	-6.33272	0.538296	0.859021	0.998639	-0.92852	-1.23942	-0.867655	1.01745	-1.4195	1.01004	-0.547637	1.07125	-1.35534	0.82617	-1.20182	1.05065	-0.93294	NP_002245	KIF3C	NP_002245.4_KIF3C	NP_002245.4	KIF3C	2	5	3	3	NP_002245.4	HOMO SAPIENS	89680.9	7.4
NP_006362.1	1.49189e-18	2.41828e-18	-5.10824	-4.24037	1.94683	-3.30233	1.80284	-2.88319	2.15579	-3.33158	2.06043	-3.39269	1.78486	-3.5543	1.78078	-2.99433	2.04221	-3.26738	1.81048	-2.75587	1.67326	1.71486	1.29987	-2.54613	-2.40352	-2.62513	1.62621	-2.57533	1.72182	-2.77841	1.57712	-2.80295	1.73625	-2.29633	1.71541	-2.83034	NP_006362	CRTAP	NP_006362.1_CRTAP	NP_006362.1	CRTAP	2	26	13	13	NP_006362.1	HOMO SAPIENS	47188.6	35.1
NP_059830.1	1.49577e-18	2.28796e-17	2.89156	2.68738	-1.8058	1.33563	-1.84697	1.10435	-1.75239	1.25701	-1.64157	1.25793	-1.50806	1.35559	-1.66732	1.07646	-1.54571	1.21341	-1.58564	1.17866	-1.43978	-1.56533	-1.61092	1.00736	1.1641	1.18432	-1.76339	1.24168	-1.66759	1.16334	-1.48123	1.00537	-1.58457	1.23248	-1.2971	1.09053	NP_059830	WDR1	NP_059830.1_WDR1	NP_059830.1	WDR1	2	150	32	31	NP_059830.1	HOMO SAPIENS	66876.9	73.7
NP_000145.1	1.5154e-18	4.73664e-17	-2.95071	-3.65618	1.38271	-1.67287	1.14096	-1.62856	1.35544	-1.53634	0.985557	-1.73007	1.25035	-1.73582	1.32377	-1.72029	1.38021	-1.67775	1.24544	-1.83952	1.7219	1.39352	1.46031	-2.43225	-2.40352	-2.11214	1.32612	-1.89471	1.76588	-2.22149	1.36551	-2.12528	1.19407	-2.18596	1.57922	-2.0676	NP_000145	GALK1	NP_000145.1_GALK1	NP_000145.1	GALK1	2	36	14	14	NP_000145.1	HOMO SAPIENS	42727.9	44.6
NP_057370.1	1.52551e-18	4.62166e-19	3.92249	3.94254	-2.1829	1.51927	-2.44897	1.32102	-2.3946	1.52953	-2.42078	1.81775	-2.51661	1.57381	-2.16846	1.33536	-2.60116	1.69809	-2.23351	1.6181	-2.57474	-2.5357	-2.24939	1.58257	1.74272	1.33315	-2.4436	1.58505	-2.3997	1.48512	-2.21193	1.56215	-2.27197	1.44402	-2.55204	1.56646	NP_057370	DCXR	NP_057370.1_DCXR	NP_057370.1	DCXR	2	45	13	13	NP_057370.1	HOMO SAPIENS	26197.9	75
NP_001289617.1	1.54157e-18	2.88109e-13	-3.85604	-2.51778	1.50534	-2.57442	1.4656	-2.30305	1.68139	-2.2483	1.47218	-2.49562	1.47306	-2.65498	1.31746	-2.14951	1.43954	-2.23362	1.26911	-2.56511	0.927425	1.18672	1.03466	-1.66725	-1.16752	-1.01332	1.21751	-1.94989	1.07783	-1.51296	1.11093	-1.50806	1.03594	-1.31832	1.33601	-1.07792	NP_001289617	APOE	NP_001289617.1_APOE	NP_001289617.1	APOE	2	20	13	13	NP_001289617.1	HOMO SAPIENS	39160.7	39
NP_001030013.1	1.58298e-18	8.87524e-19	4.27556	4.84505	-2.27794	1.86654	-2.51201	1.71593	-2.25906	1.84974	-2.76572	1.49737	-2.72342	1.67961	-2.45842	1.8838	-2.65737	1.80655	-2.7453	1.50568	-3.22004	-3.12747	-3.00901	1.77236	1.68451	1.79548	-3.40961	1.74754	-3.32839	1.5965	-2.73433	1.91212	-2.83996	1.71075	-3.24599	1.62634	NP_001030013	ITPRIPL2	NP_001030013.1_ITPRIPL2	NP_001030013.1	ITPRIPL2	2	32	19	19	NP_001030013.1	HOMO SAPIENS	59415.1	46.5
NP_079472.1	1.59057e-18	2.47079e-17	3.67696	3.23422	-2.16144	1.62612	-2.41745	1.28258	-2.1687	1.47162	-2.2483	1.6289	-2.20164	1.48123	-2.02032	1.34557	-2.04533	1.5998	-2.44947	1.26723	-1.90673	-1.90257	-1.71897	1.21175	1.48593	1.21915	-2.25783	1.4195	-2.02008	1.29948	-1.80525	1.24399	-1.68461	1.34898	-2.08508	1.26388	NP_079472	GRPEL1	NP_079472.1_GRPEL1	NP_079472.1	GRPEL1	2	37	11	11	NP_079472.1	HOMO SAPIENS	24506.9	53.9
NP_003592.3	1.59102e-18	9.19581e-16	-2.3208	-1.94593	0.97188	-1.24881	1.00543	-1.49576	1.09726	-1.34557	0.991717	-1.32537	0.986284	-1.25971	0.850993	-1.29107	0.977387	-1.27441	1.10936	-1.33536	0.914454	1.08173	0.756346	-1.15335	-1.15382	-0.924654	0.768805	-1.0148	0.830403	-0.925104	0.753843	-1.12627	0.926215	-1.18649	0.985794	-1.06532	NP_003592	SMARCA5	NP_003592.3_SMARCA5	NP_003592.3	SMARCA5	2	120	43	43	NP_003592.3	HOMO SAPIENS	122588	46.9
NP_001078518.1	1.61013e-18	3.52373e-17	-5.79965	-5.27941	1.91617	-4.25397	1.99511	-3.65553	2.26229	-3.41674	1.78632	-3.9053	2.07438	-3.55761	1.72405	-3.68926	2.29826	-4.19269	1.99389	-3.67563	2.02996	1.88667	1.65348	-3.13886	-3.43751	-3.49912	1.98918	-2.88192	1.94552	-3.65091	1.88461	-3.7956	1.74593	-3.57174	2.22777	-2.89653	NP_001078518	MRAS	NP_001078518.1_MRAS	NP_001078518.1	MRAS	2	14	7	7	NP_001078518.1	HOMO SAPIENS	23903.1	38.9
NP_001121367.1	1.63686e-18	NA	4.8567	NA	-3.24062	1.83982	-2.74209	1.85223	-3.18527	1.80546	-2.88583	1.99649	-2.98749	1.71929	-3.41973	1.70667	-3.16636	1.96246	-2.58259	1.76117	NA	NA	NA	NA	NA	NA	NA	NA	NA	NA	NA	NA	NA	NA	NA	NA	NP_001121367	CHST8	NP_001121367.1_CHST8	NP_001121367.1	CHST8	2	4	3	3	NP_001121367.1	HOMO SAPIENS	49175.5	8
NP_001008405.1	1.65027e-18	5.45545e-17	4.51908	5.91186	-2.50175	1.73297	-2.73578	1.83475	-2.86578	1.86677	-2.81808	1.65925	-2.91431	1.92098	-2.92174	1.60788	-3.16948	1.62691	-2.64767	1.32854	-4.03722	-4.1933	-3.88978	1.49498	1.95157	2.00764	-4.27559	2.08479	-3.56226	2.45354	-3.48818	2.01075	-3.437	2.38524	-4.1572	1.86588	NP_001008405	BCAP29	NP_001008405.1_BCAP29	NP_001008405.1	BCAP29	2	17	8	8	NP_001008405.1	HOMO SAPIENS	41195.7	18.9
NP_060141.3	1.65027e-18	2.43423e-17	-4.24522	-4.44531	1.84565	-2.50096	1.61373	-2.56167	1.72979	-2.52764	1.51837	-2.42479	1.39989	-2.65498	1.79654	-3.0284	1.74243	-2.38614	1.52944	-2.70137	1.85485	1.70532	1.63384	-2.73008	-2.65345	-2.57446	1.77483	-2.85432	1.06766	-3.13731	1.86146	-2.75205	1.5523	-2.76541	1.66353	-2.98163	NP_060141	FERMT1	NP_060141.3_FERMT1	NP_060141.3	FERMT1	2	20	15	15	NP_060141.3|NP_932146.2	HOMO SAPIENS	78063	26.4
NP_055144.3	1.65027e-18	3.40756e-17	-2.43229	-2.88182	1.13437	-1.32895	1.14726	-1.2686	0.948805	-1.28766	1.13339	-1.23769	0.944923	-1.44156	1.204	-1.35239	1.0898	-1.45405	1.09161	-1.39327	1.22576	1.4317	1.13616	-1.50373	-1.74614	-1.52315	1.34041	-1.77514	1.08461	-1.56556	1.16713	-1.5017	1.13598	-1.88551	1.229	-1.80284	NP_055144	EDC4	NP_055144.3_EDC4	NP_055144.3	EDC4	2	53	24	24	NP_055144.3	HOMO SAPIENS	153085	27.6
NP_055956.1	1.65027e-18	5.7553e-18	4.86849	3.96856	-3.02908	1.79308	-3.2716	1.56566	-3.28532	1.76458	-2.99363	1.99312	-3.19429	1.65978	-3.47646	1.50227	-2.99774	1.95907	-2.67725	1.78502	-2.39963	-2.26845	-2.31815	1.51541	1.81804	1.51998	-2.62365	1.41336	-2.20989	1.48512	-2.26483	1.60669	-2.75928	1.5268	-2.60717	1.41202	NP_055956	GPD1L	NP_055956.1_GPD1L	NP_055956.1	GPD1L	2	45	17	17	NP_055956.1	HOMO SAPIENS	39045.7	56.9
NP_002406.1	1.65602e-18	3.79218e-17	1.99987	2.35276	-1.17423	0.884852	-1.05586	0.84224	-1.13598	0.91976	-1.21347	0.900445	-1.10082	0.938997	-0.999129	0.91976	-1.01486	0.921917	-1.11823	0.858443	-1.31331	-1.26308	-1.38172	0.902241	0.975786	0.997486	-1.41757	0.993341	-1.3761	1.18809	-1.18697	1.01492	-1.46193	1.19569	-1.16415	0.989673	NP_002406	MIF	NP_002406.1_MIF	NP_002406.1	MIF	2	329	7	7	NP_002406.1	HOMO SAPIENS	12647.2	61.7
NP_001035257.1	1.66282e-18	8.27679e-19	4.57539	5.46812	-2.28407	1.73631	-2.67905	1.52721	-2.74314	1.89743	-3.01827	1.69972	-2.90476	1.73582	-2.96272	1.73051	-2.89157	1.80994	-3.02042	1.96215	-3.2168	-3.33428	-3.34626	1.97383	1.94472	1.89364	-4.1041	1.92843	-3.76223	1.98944	-3.42536	1.90575	-3.42086	2.048	-3.43407	2.01717	NP_001035257	LFNG	NP_001035257.1_LFNG	NP_001035257.1	LFNG	2	9	7	7	NP_001035257.1	HOMO SAPIENS	42286	21.6
NP_060703.3	1.68221e-18	9.94355e-16	-5.75073	-3.87985	2.22582	-3.72306	2.08966	-3.8792	2.09124	-3.53597	1.7586	-2.98799	2.17619	-3.68655	1.84067	-3.90046	2.10778	-3.91476	2.13293	-3.95497	1.26467	1.70213	1.54871	-2.53737	-2.05086	-2.60613	1.63764	-2.53547	1.70826	-2.05751	1.57712	-2.67887	1.49743	-1.87018	1.23549	-2.53092	NP_060703	OGFOD1	NP_060703.3_OGFOD1	NP_060703.3	OGFOD1	2	22	12	12	NP_060703.3	HOMO SAPIENS	63701.5	33.2
NP_055463.1	1.68523e-18	NA	6.72079	NA	-4.92685	1.25549	-5.48103	1.49576	-5.04093	1.00492	-5.80247	1.30514	-5.19867	1.22334	-5.66068	1.37964	-6.03295	1.20663	-5.21547	1.53634	NA	NA	NA	NA	NA	NA	NA	NA	NA	NA	NA	NA	NA	NA	NA	NA	NP_055463	DZIP3	NP_055463.1_DZIP3	NP_055463.1	DZIP3	2	3	3	3	NP_055463.1	HOMO SAPIENS	140142	3
NP_004981.2	1.68583e-18	1.42815e-16	2.28945	2.0568	-1.12517	1.03845	-1.32692	1.04144	-1.38448	0.991297	-1.35514	1.03197	-1.35216	0.988592	-1.40256	0.987891	-1.21471	0.965979	-1.2129	0.895914	-1.02146	-1.11673	-0.972445	0.846763	0.986058	1.02915	-1.3004	1.00254	-1.20324	0.835378	-1.12746	0.900382	-1.21021	0.824718	-1.2517	0.825778	NP_004981	MARS1	NP_004981.2_MARS1	NP_004981.2	MARS	2	116	29	29	NP_004981.2	HOMO SAPIENS	102312	40.6
NP_005310.1	1.69034e-18	5.20997e-14	-3.90624	-3.41451	1.61265	-2.51098	1.64525	-2.60011	1.68461	-2.26193	1.53993	-2.13476	1.56851	-2.27475	1.59167	-1.95534	1.57693	-2.18955	1.54127	-2.5617	1.03119	1.67668	1.5749	-2.34758	-1.75984	-1.77648	1.35756	-1.90084	0.830403	-1.96469	1.80195	-2.37663	1.13921	-2.06946	1.65056	-2.05814	NP_005310	H1-2	NP_005310.1_H1-2	NP_005310.1	HIST1H1C	2	23	4	4	NP_005310.1	HOMO SAPIENS	21364.4	15.4
NP_002473.2	1.70289e-18	2.05949e-17	-2.33186	-2.27866	1.12211	-1.26217	0.942396	-1.24414	1.18117	-1.21613	1.05639	-1.32537	1.07537	-1.39196	0.89827	-1.26382	0.986755	-1.23713	1.08569	-1.36601	1.03119	1.03401	1.01501	-1.50665	-1.25311	-1.41548	0.94886	-1.14663	0.867687	-1.32732	0.991898	-1.30762	0.958487	-1.25701	1.00525	-1.16302	NP_002473	NASP	NP_002473.2_NASP	NP_002473.2	NASP	2	204	56	56	NP_002473.2	HOMO SAPIENS	85521.5	86.1
NP_443131.2	1.71188e-18	5.06009e-17	-3.40323	-3.18934	1.48695	-2.11697	1.32377	-1.9361	1.39094	-1.88721	1.3767	-2.04708	1.3808	-2.15242	1.71459	-1.85655	1.49575	-2.06076	1.20403	-1.79524	1.48193	1.30762	1.32279	-2.12275	-1.81804	-1.67514	1.43758	-2.16757	1.29136	-1.70788	1.34568	-1.96302	1.28444	-1.72608	1.27116	-1.59167	NP_443131	GPRIN1	NP_443131.2_GPRIN1	NP_443131.2	GPRIN1	2	12	9	9	NP_443131.2	HOMO SAPIENS	103196	8.9
NP_036222.3	1.72698e-18	5.45319e-17	-2.17398	-2.0738	0.901365	-1.15532	0.980218	-1.2057	0.981077	-1.17184	0.93012	-1.18373	0.948105	-1.16383	0.907726	-1.42052	1.05545	-1.17951	0.967362	-1.23997	1.01498	0.906745	0.884041	-1.34022	-1.17437	-0.98482	0.960292	-1.10065	0.928696	-1.0303	0.889402	-1.23763	0.990759	-1.03933	0.998765	-1.10944	NP_036222	MACF1	NP_036222.3_MACF1	NP_036222.3	MACF1	2	259	116	114	NP_036222.3	HOMO SAPIENS	624002	27.6
NP_001001973.1	1.72698e-18	4.34535e-18	2.73197	2.59964	-1.52987	1.15532	-1.58537	1.19521	-1.64266	1.36261	-1.60153	1.01848	-1.7594	0.975367	-1.65156	1.14118	-1.59255	0.993094	-1.52056	1.13096	-1.39438	-1.38716	-1.44393	1.03364	1.16752	1.18432	-1.50903	0.935089	-1.70148	1.05815	-1.53414	1.04991	-1.62652	1.11904	-1.53706	1.11575	NP_001001973	ATP5F1C	NP_001001973.1_ATP5F1C	NP_001001973.1	ATP5F1C	2	87	14	12	NP_001001973.1	HOMO SAPIENS	33052.5	49.3
NP_001128471.1	1.72733e-18	4.66528e-14	3.40148	4.15258	-2.07253	1.14864	-2.02978	1.51324	-2.03638	1.52612	-1.98651	1.23769	-2.11574	1.45809	-1.74611	1.24679	-2.15462	1.52862	-2.1063	1.3047	-2.64932	-2.13483	-2.33125	1.24095	1.53729	1.34265	-2.84658	1.88857	-2.74541	1.72645	-3.18069	1.33626	-2.03638	2.1553	-2.79849	1.27019	NP_001128471	FERMT2	NP_001128471.1_FERMT2	NP_001128471.1	FERMT2	2	13	7	7	NP_001128471.1	HOMO SAPIENS	79301.6	20.6
NP_001439.2	1.72733e-18	1.54013e-17	4.6762	7.76413	-2.82673	1.60275	-3.11085	2.05842	-2.73992	1.75095	-2.8458	1.97289	-2.71069	1.73913	-2.39854	1.86677	-3.12577	1.82011	-3.08254	1.75776	-4.9841	-5.26866	-4.73781	2.27458	2.66715	2.4193	-5.90751	2.43736	-4.88413	2.27099	-5.44221	2.38299	-5.60892	2.40057	-6.25201	2.17476	NP_001439	GPC4	NP_001439.2_GPC4	NP_001439.2	GPC4	2	20	10	10	NP_001439.2	HOMO SAPIENS	63495	20.8
NP_001073335.1	1.72733e-18	1.09026e-17	4.13874	4.23497	-2.64584	1.54933	-2.45212	1.57614	-2.46883	1.47162	-2.95975	1.75705	-2.6057	1.78211	-2.44582	1.43414	-2.19522	1.61335	-2.53822	1.61469	-2.86983	-2.3639	-2.4524	1.72273	1.89679	1.61498	-2.38358	1.6801	-2.91827	1.50059	-2.57894	1.29489	-2.75283	1.67396	-2.57798	1.59798	NP_001073335	BCS1L	NP_001073335.1_BCS1L	NP_001073335.1	BCS1L	2	44	19	19	NP_001073335.1	HOMO SAPIENS	47704.5	52.5
NP_001104026.1	1.72733e-18	2.45164e-17	-1.99621	-2.06417	0.932024	-1.08853	0.816323	-1.16376	0.858443	-1.11393	0.862363	-1.01174	0.948105	-1.01504	0.850993	-1.14459	0.908689	-1.20663	0.914112	-1.13437	0.937153	0.941742	0.926606	-1.32854	-1.16752	-1.04182	0.908848	-1.03013	0.925306	-1.1355	0.866258	-1.21854	0.832625	-1.05466	0.946881	-1.25127	NP_001104026	FLNA	NP_001104026.1_FLNA	NP_001104026.1	FLNA	2	736	163	163	NP_001104026.1	HOMO SAPIENS	283472	76.9
NP_004125.3	1.7299e-18	5.17188e-17	1.80276	1.79985	-0.959616	0.794697	-0.999129	0.880682	-1.01335	0.783499	-0.93012	0.903818	-0.992647	0.813357	-0.986522	0.76306	-1.02423	0.782952	-0.949612	0.844817	-0.89824	-0.976739	-0.939703	0.782526	0.873072	0.791656	-1.07747	0.827784	-1.09139	0.776593	-0.829888	0.846295	-1.05853	0.77873	-1.01498	0.835234	NP_004125	HSPA9	NP_004125.3_HSPA9	NP_004125.3	HSPA9	2	458	42	42	NP_004125.3	HOMO SAPIENS	73964.5	67
NP_001124437.1	1.73608e-18	9.70093e-17	-3.28373	-2.93611	1.42256	-2.01012	1.35213	-1.77884	1.49743	-1.71348	1.37362	-1.80426	1.42216	-1.87799	1.15042	-2.10864	1.24593	-2.0777	1.52352	-1.91106	1.08308	1.13582	1.39809	-1.60593	-1.60577	-1.78914	1.20036	-1.7874	1.471	-1.55319	0.935691	-1.68623	1.31348	-1.94989	1.1836	-1.79024	NP_001124437	SUN1	NP_001124437.1_SUN1	NP_001124437.1	SUN1	2	63	24	24	NP_001124437.1	HOMO SAPIENS	87792.7	41.9
NP_000512.1	1.7439e-18	6.18221e-17	2.54827	2.315	-1.35205	1.27218	-1.52233	0.922619	-1.45548	1.02877	-1.33358	1.0657	-1.46352	1.13738	-1.54124	1.08327	-1.5863	1.10156	-1.48802	1.03218	-1.32953	-1.18354	-1.33588	0.91684	1.03741	0.991153	-1.53475	1.09758	-1.37949	0.971514	-1.38866	1.08809	-1.18117	1.05466	-1.12199	0.907726	NP_000512	HEXB	NP_000512.1_HEXB	NP_000512.1	HEXB	2	82	21	21	NP_000512.1	HOMO SAPIENS	63566.6	45.5
NP_066545.3	1.75592e-18	1.22769e-16	-3.77507	-3.14707	1.61571	-2.16705	1.49712	-2.35897	1.50389	-2.05754	1.62925	-2.10104	1.58124	-2.23838	1.49081	-2.68774	1.52073	-2.04042	1.61227	-2.09842	1.28413	1.25672	1.23766	-2.19574	-1.7256	-1.49781	1.36327	-1.90697	1.55573	-1.67694	1.38535	-1.97893	1.31671	-1.79047	1.15442	-1.85012	NP_066545	GINS1	NP_066545.3_GINS1	NP_066545.3	GINS1	2	20	9	9	NP_066545.3	HOMO SAPIENS	23273.3	59.1
NP_006446.1	1.76609e-18	8.91204e-17	-4.88272	-4.37915	1.93763	-2.47758	1.58222	-3.04045	2.19452	-3.21916	1.76784	-3.2072	1.90894	-3.15754	1.90685	-3.04543	1.73619	-2.92505	1.80752	-3.14762	1.76405	1.92803	1.61092	-3.09799	-2.78698	-3.10012	1.41757	-2.72862	1.80655	-2.25243	1.54075	-2.66297	1.78143	-2.51095	1.57597	-2.46788	NP_006446	P3H4	NP_006446.1_P3H4	NP_006446.1	P3H4	2	8	4	4	NP_006446.1	HOMO SAPIENS	50894	10
NP_004569.2	1.76903e-18	2.2251e-15	3.90296	3.39549	-2.08479	1.88657	-2.41745	1.2721	-2.38815	1.47162	-2.36534	1.71658	-2.3989	1.57381	-2.49625	1.33536	-2.46064	1.52862	-2.32522	1.50227	-1.61813	-1.97893	-2.08241	1.30226	1.55783	1.51365	-2.47218	1.63104	-1.65064	1.45108	-2.27475	1.25353	-1.8492	1.2846	-2.03969	1.204	NP_004569	RAB4A	NP_004569.2_RAB4A	NP_004569.2	RAB4A	2	34	13	13	NP_004569.2|NP_033029.2	HOMO SAPIENS	24674.5	73.8
NP_001027581.1	1.77358e-18	7.86675e-13	2.96729	2.52947	-1.73835	1.01841	-1.68623	1.09386	-1.62007	1.26041	-1.85716	1.24106	-1.74031	1.31261	-1.60743	1.38645	-1.655	1.46422	-1.76906	1.28766	-1.29385	-1.59078	-1.07722	1.3373	1.24969	1.09882	-1.29468	0.941221	-1.58285	0.918916	-1.67631	1.24399	-1.10371	0.751137	-1.99104	1.08423	NP_001027581	OAS1	NP_001027581.1_OAS1	NP_001027581.1	OAS1	2	18	9	9	NP_001027581.1	HOMO SAPIENS	48091.3	21.4
NP_001275891.1	1.77703e-18	9.01994e-14	-4.97686	-4.79174	1.94069	-3.47263	1.81545	-3.14879	1.78143	-2.91598	1.55533	-3.29826	2.05529	-3.25343	1.86903	-2.63324	1.69247	-3.17926	1.83118	-3.37245	1.76081	1.93757	1.9056	-4.05862	-2.84176	-3.02096	1.872	-2.85126	1.69809	-2.2679	1.58042	-3.78924	1.86857	-2.67037	1.56949	-2.64123	NP_001275891	TRIP10	NP_001275891.1_TRIP10	NP_001275891.1	TRIP10	2	22	11	11	NP_001275891.1	HOMO SAPIENS	68579.3	25.2
NP_001273501.1	1.79572e-18	1.18561e-18	-3.05209	-2.88843	1.2662	-1.73297	1.204	-1.85223	1.41998	-1.86337	1.4845	-1.64913	1.30126	-1.79864	1.26703	-1.62491	1.21783	-1.50489	1.52648	-1.70326	1.22576	1.23445	1.29987	-1.67893	-1.75299	-1.75114	1.24324	-1.62184	1.20324	-1.61197	1.1506	-1.56215	1.09403	-1.90697	1.229	-1.54124	NP_001273501	RNF40	NP_001273501.1_RNF40	NP_001273501.1	RNF40	2	85	37	37	NP_001273501.1	HOMO SAPIENS	114418	43.6
NP_115784.1	1.81652e-18	2.63875e-15	-2.53507	-2.41863	1.17116	-1.46585	1.13466	-1.56915	1.06499	-1.43755	1.09951	-1.38271	1.14218	-1.4085	0.838386	-1.42392	1.2272	-1.47778	1.00286	-1.43414	1.02471	1.19309	0.982268	-1.65849	-1.70848	-1.35848	1.0689	-1.26314	0.965979	-1.31185	1.02166	-1.23126	0.990759	-1.06999	1.14469	-1.35529	NP_115784	BAZ1B	NP_115784.1_BAZ1B	NP_115784.1	BAZ1B	2	182	68	68	NP_115784.1	HOMO SAPIENS	172497	51.2
NP_060379.2	1.81953e-18	2.25112e-20	5.51412	8.98243	-3.94577	2.04017	-3.26844	1.72292	-3.09814	2.06435	-3.90219	2.15837	-3.5538	1.85485	-3.6309	1.84633	-3.87208	1.94891	-3.41387	1.79183	-6.80003	-6.61765	-6.9741	2.3213	2.65688	2.47947	-6.09328	2.56	-6.64661	2.58658	-6.12993	2.33845	-6.1866	2.60292	-6.39145	2.47418	NP_060379	RMND1	NP_060379.2_RMND1	NP_060379.2	RMND1	2	32	9	9	NP_060379.2	HOMO SAPIENS	52002.3	29.8
NP_000422.1	1.81953e-18	6.6269e-18	4.3179	4.34723	-2.31473	1.69291	-2.89338	1.72991	-2.82705	1.56359	-2.30374	1.71995	-2.7425	1.49777	-2.53407	1.68282	-2.8416	1.80994	-2.82221	1.567	-2.7693	-2.62797	-2.52443	1.38986	1.97554	1.64031	-2.67224	1.55439	-2.46748	1.46037	-3.00876	1.71168	-2.64633	1.87631	-2.56177	1.8911	NP_000422	MVK	NP_000422.1_MVK	NP_000422.1	MVK	2	31	11	11	NP_000422.1	HOMO SAPIENS	43020.7	36.6
NP_001972.1	1.90488e-18	6.61426e-16	-2.32131	-2.07152	1.08532	-1.16199	0.917181	-1.37694	1.03917	-1.25701	0.945519	-1.40294	1.10082	-1.38204	1.06847	-1.27063	0.889953	-1.29475	1.01174	-1.36601	0.959852	0.995828	0.861122	-1.31686	-1.17779	-1.02915	0.791669	-1.08838	0.888023	-1.28091	0.919159	-1.23126	0.648673	-1.05466	0.998765	-1.33007	NP_001972	EPS15	NP_001972.1_EPS15	NP_001972.1	EPS15	2	49	25	25	NP_001972.1	HOMO SAPIENS	99281.5	40.2
NP_008929.2	1.90488e-18	9.99587e-17	5.76746	6.29583	-3.45523	2.03349	-4.22975	2.16326	-3.54995	2.08138	-4.18862	1.98975	-3.62698	2.04331	-3.29051	1.92128	-3.95639	1.74554	-3.83395	2.03029	-4.85115	-3.78606	-3.40847	2.22202	1.99951	2.2483	-4.18413	1.98668	-4.15202	2.25552	-3.70639	2.26527	-4.68594	2.17677	-4.35825	2.08021	NP_008929	SCGN	NP_008929.2_SCGN	NP_008929.2	SCGN	2	16	10	10	NP_008929.2	HOMO SAPIENS	32210.3	43.1
NP_005848.2	1.90775e-18	6.15855e-16	-3.38567	-3.02517	1.3919	-1.79976	1.38996	-2.15627	1.59425	-2.05072	1.37978	-1.94253	1.22808	-1.9838	1.33953	-1.88721	1.33337	-2.22345	1.58269	-1.80205	1.35547	1.139	1.22456	-2.28042	-1.72902	-1.61181	1.27467	-1.81193	1.49134	-1.82236	1.00512	-1.64805	1.33285	-1.69849	1.10578	-1.67047	NP_005848	ZMPSTE24	NP_005848.2_ZMPSTE24	NP_005848.2	ZMPSTE24	2	59	15	15	NP_005848.2	HOMO SAPIENS	55097.1	32.2
NP_005158.5	1.92433e-18	3.6862e-15	7.91711	7.06436	-6.21145	2.17039	-5.36441	2.77485	-5.91874	2.21764	-5.8887	1.94928	-5.80953	2.38056	-4.86327	2.10864	-5.23355	2.18955	-5.87517	2.38116	-3.41461	-5.66	-4.967	1.91252	2.55759	1.95064	-4.67285	1.67703	-4.85023	2.4226	-5.35956	2.11892	-5.20229	2.43123	-5.14623	2.17161	NP_005158	PPM1J	NP_005158.5_PPM1J	NP_005158.5	PPM1J	2	17	10	9	NP_005158.5	HOMO SAPIENS	55517.9	32.4
NP_001264693.1	1.94194e-18	1.06535e-17	4.70752	5.45411	-3.24369	1.51593	-2.67275	1.76486	-2.7496	1.86677	-3.1199	1.58843	-2.75205	1.74905	-3.33148	1.66579	-3.00398	1.67097	-2.93463	2.03029	-3.47622	-3.1911	-3.41502	1.77236	2.00635	2.00447	-4.32417	2.03267	-3.29789	1.73264	-3.60059	1.95348	-3.56286	1.88551	-3.39191	1.98565	NP_001264693	CIB1	NP_001264693.1_CIB1	NP_001264693.1	CIB1	2	24	11	11	NP_001264693.1	HOMO SAPIENS	26202.8	49.7
NP_001533.2	1.95461e-18	2.38107e-16	2.08841	2.55372	-1.1313	0.918242	-1.14096	0.950578	-1.21989	0.861849	-1.22887	0.927425	-1.10082	0.962141	-1.15987	1.01855	-1.14601	0.772783	-1.27207	0.895914	-1.67974	-1.3808	-1.35553	1.17963	1.1504	0.968987	-1.62621	0.999473	-1.23713	1.04886	-1.32914	1.28217	-1.57489	0.944287	-1.56625	1.10629	NP_001533	IGSF3	NP_001533.2_IGSF3	NP_001533.2	IGSF3	2	60	33	33	NP_001533.2	HOMO SAPIENS	138654	35.5
NP_001001937.1	1.99577e-18	1.66859e-17	1.7736	1.92399	-0.965748	0.791358	-0.89827	0.821271	-0.984305	0.803938	-1.07179	0.768919	-0.941742	0.833194	-0.967611	0.817565	-0.908689	0.843961	-0.973278	0.797125	-1.07335	-1.11355	-1.07722	0.902241	0.838834	0.930987	-1.15749	0.79406	-1.09139	0.915822	-0.899321	0.894018	-1.06176	0.833916	-0.96958	0.838386	NP_001001937	ATP5F1A	NP_001001937.1_ATP5F1A	NP_001001937.1	ATP5F1A	2	463	36	36	NP_001001937.1	HOMO SAPIENS	59863.7	72.1
NP_112591.2	1.99601e-18	NA	4.4994	NA	-2.75315	1.77304	-2.77676	1.91164	-2.75283	1.27744	-3.06755	1.5176	-2.73614	1.85816	-2.57819	1.83952	-2.59179	1.68792	-2.97604	1.89743	NA	NA	NA	NA	NA	NA	NA	NA	NA	NA	NA	NA	NA	NA	NA	NA	NP_112591	APH1B	NP_112591.2_APH1B	NP_112591.2	APH1B	2	3	2	2	NP_112591.2	HOMO SAPIENS	28744.7	7.7
NP_001654.1	1.99601e-18	1.64872e-16	2.6577	2.94343	-1.51147	0.99838	-1.60113	0.985525	-1.46193	1.09009	-1.42598	1.18373	-1.56533	1.22334	-1.63895	1.29788	-1.38645	1.08461	-1.59748	1.20931	-1.85485	-2.04574	-1.66658	1.13291	0.975786	1.12732	-1.76911	1.23861	-1.88451	1.16025	-1.50769	1.3108	-1.6717	1.38884	-1.50788	1.30486	NP_001654	ARF6	NP_001654.1_ARF6	NP_001654.1	ARF6	2	40	9	9	NP_001654.1|NP_001647.1	HOMO SAPIENS	20195.9	65.7
NP_001272988.1	2.00809e-18	2.54503e-13	4.02303	4.68315	-2.00201	1.71628	-2.64438	1.51673	-2.46238	1.6215	-2.30682	1.80426	-2.37026	1.73913	-2.13063	1.51249	-2.25455	1.75571	-2.4258	1.92128	-2.72066	-2.76478	-3.10724	1.65265	2.02005	1.92531	-4.31846	1.81806	-2.90811	1.69551	-2.56902	1.62578	-2.30424	1.72608	-2.38666	1.92261	NP_001272988	RAB30	NP_001272988.1_RAB30	NP_001272988.1	RAB30	2	26	9	9	NP_001272988.1	HOMO SAPIENS	23400.1	52.2
NP_001278651.1	2.01261e-18	9.31152e-18	5.61897	3.26937	-3.80474	1.98006	-2.98163	2.03046	-3.83395	1.87699	-3.57572	2.09429	-3.87832	1.81848	-3.90196	2.06776	-3.93765	1.87773	-3.31625	1.97578	-2.27641	-1.74986	-1.86958	1.38402	1.2942	1.30782	-1.86914	1.47775	-2.09804	1.26854	-1.94081	1.23445	-1.87502	1.47162	-1.88728	1.15042	NP_001278651	CYFIP2	NP_001278651.1_CYFIP2	NP_001278651.1	CYFIP2	2	34	23	21	NP_001278651.1	HOMO SAPIENS	150393	20.7
NP_001341690.1	2.01261e-18	2.65754e-17	3.12129	3.12235	-1.55746	1.33229	-2.05184	1.25113	-1.93634	1.34217	-1.67545	1.40294	-1.79758	1.36882	-1.8911	1.21613	-1.67061	1.43711	-1.81639	1.22294	-1.79972	-1.87076	-2.04967	1.12707	1.50648	1.21915	-1.94345	1.2938	-1.73537	1.37992	-1.9309	1.33944	-1.46839	1.22941	-1.78675	1.29855	NP_001341690	ADD1	NP_001341690.1_ADD1	NP_001341690.1	ADD1	2	53	23	23	NP_001341690.1	HOMO SAPIENS	88325.8	44.1
NP_001007246.1	2.0607e-18	1.53589e-18	-4.71547	-4.82182	1.86405	-2.82151	1.86273	-3.44934	2.0267	-2.65708	1.73704	-2.83623	1.9503	-2.73433	1.70514	-3.07949	1.59255	-2.96912	1.64481	-2.79335	2.02023	1.95666	1.96126	-3.33742	-2.99926	-3.07162	1.872	-2.84512	1.84722	-3.19919	1.59696	-2.71069	1.57489	-2.92484	1.86782	-2.78937	NP_001007246	IFRD1	NP_001007246.1_IFRD1	NP_001007246.1	IFRD1	2	20	11	11	NP_001007246.1	HOMO SAPIENS	51066.5	27.2
NP_065764.1	2.06476e-18	1.88794e-17	-2.47826	-2.47098	0.993341	-1.23545	1.06532	-1.44334	0.948805	-1.3592	1.01328	-1.3591	1.24399	-1.42503	1.20715	-1.40689	1.10854	-1.4066	1.09753	-1.51249	1.01174	0.852658	1.21474	-1.36358	-1.28393	-1.55798	1.15464	-1.35205	1.16256	-1.37064	1.03488	-1.43807	0.971396	-1.5268	1.05389	-1.41832	NP_065764	ZNF512B	NP_065764.1_ZNF512B	NP_065764.1	ZNF512B	2	62	35	35	NP_065764.1	HOMO SAPIENS	98802.8	42.9
NP_001317599.1	2.09766e-18	3.71976e-17	2.79485	3.14047	-1.55746	1.32227	-1.59167	1.18473	-1.66202	1.22635	-1.64465	1.31188	-1.32671	1.00182	-1.57591	1.12074	-1.63002	1.29814	-1.58269	1.32173	-1.72838	-1.56533	-1.63384	1.34606	1.51332	1.22232	-2.01204	1.38884	-2.02008	1.12931	-1.83832	1.39034	-1.97829	1.16503	-1.89052	1.3017	NP_001317599	OXNAD1	NP_001317599.1_OXNAD1	NP_001317599.1	OXNAD1	2	17	9	9	NP_001317599.1	HOMO SAPIENS	37405.6	28.4
NP_001336678.1	2.20242e-18	4.47913e-19	4.3362	5.35104	-2.73475	1.49924	-2.92174	1.70195	-2.55274	1.75095	-2.82116	1.86497	-2.54207	1.82179	-2.20943	1.48524	-2.84473	1.66759	-2.54413	1.72711	-3.20059	-3.47745	-3.58855	1.86288	2.05086	1.81764	-3.38103	1.97748	-3.01657	1.87805	-3.8684	2.02347	-3.45636	1.9039	-3.50541	1.79969	NP_001336678	PDE8B	NP_001336678.1_PDE8B	NP_001336678.1	PDE8B	2	32	19	19	NP_001336678.1	HOMO SAPIENS	102815	28
NP_001124459.1	2.20242e-18	4.34535e-18	-2.62067	-2.18944	1.10984	-1.4959	1.26073	-1.31403	1.25862	-1.32854	1.09027	-1.45016	1.11036	-1.58704	0.999129	-1.52271	1.19597	-1.6303	1.15373	-1.45799	1.03768	0.941742	0.978994	-1.19131	-1.27023	-1.23498	0.96315	-1.22022	1.04732	-1.34589	0.87287	-1.15172	0.922987	-1.11904	1.07011	-1.14726	NP_001124459	DYSF	NP_001124459.1_DYSF	NP_001124459.1	DYSF	2	120	62	61	NP_001124459.1	HOMO SAPIENS	243519	38.1
NP_665807.1	2.20341e-18	7.2358e-16	-5.03095	-4.30841	1.9223	-2.87493	1.94152	-3.6101	2.03961	-3.42355	2.02039	-2.95427	2.03302	-3.21706	1.48136	-3.11356	1.78303	-3.10808	1.79864	-2.9262	1.86782	1.64487	1.71569	-3.04543	-2.58155	-3.06212	1.54904	-2.08786	1.72521	-2.44735	1.49446	-2.87295	1.38125	-2.31473	1.89701	-2.77991	NP_665807	MTPN	NP_665807.1_MTPN	NP_665807.1	MTPN	2	17	5	5	NP_665807.1	HOMO SAPIENS	13065.7	54.2
NP_001289972.1	2.20341e-18	2.40201e-14	-4.09477	-3.35289	1.69849	-2.59779	1.40887	-2.50575	1.42321	-2.47313	1.8202	-2.45177	1.65759	-2.33096	1.50342	-2.72522	1.37084	-2.87082	1.6241	-2.29599	1.35222	1.39034	1.71569	-1.81616	-1.75642	-1.63398	1.41757	-2.33312	1.40999	-1.55628	1.42172	-2.16346	1.53293	-2.44656	1.42681	-1.44984	NP_001289972	TSC22D4	NP_001289972.1_TSC22D4	NP_001289972.1	TSC22D4	2	46	18	18	NP_001289972.1	HOMO SAPIENS	41082.3	73.1
NP_009121.1	2.21956e-18	5.76163e-18	3.05787	2.99139	-1.67396	1.24547	-1.9825	1.2686	-1.79757	1.28766	-1.62617	1.43329	-1.73713	1.21673	-2.03608	1.22975	-1.58318	1.21341	-1.79273	1.33876	-1.83864	-1.76577	-1.41774	1.22927	1.41061	1.26348	-1.90915	1.26007	-1.73876	1.2871	-1.80856	1.20263	-1.71043	1.19569	-1.79324	1.09999	NP_009121	SEC23IP	NP_009121.1_SEC23IP	NP_009121.1	SEC23IP	2	112	35	35	NP_009121.1	HOMO SAPIENS	111759	43.1
NP_653317.2	2.22937e-18	1.52594e-10	-5.2493	-2.24236	1.72608	-3.50602	1.96674	-3.28858	2.04284	-3.67563	1.98959	-2.79239	1.78486	-3.0815	1.93522	-3.71311	1.76117	-3.50464	1.79568	-3.43036	1.30683	1.08491	1.01174	-1.39278	-1.0203	-0.962653	0.96315	-0.720479	1.03716	-1.42633	1.19689	-1.43807	0.313041	-1.54213	0.710161	-1.8123	NP_653317	CCDC12	NP_653317.2_CCDC12	NP_653317.2	CCDC12	2	17	7	7	NP_653317.2	HOMO SAPIENS	20557.9	40.7
NP_004883.3	2.27718e-18	3.81583e-18	3.08019	3.09161	-1.74754	1.38237	-1.88794	1.09736	-1.71689	1.13437	-1.77092	1.44004	-1.65759	1.306	-2.06445	1.30129	-1.72994	1.31509	-1.91106	1.17866	-1.48193	-1.74668	-1.92197	1.15335	1.34213	1.38698	-1.70909	1.36124	-1.854	1.27782	-1.96396	1.32671	-1.85566	1.24168	-1.86782	1.24182	NP_004883	SEC22B	NP_004883.3_SEC22B	NP_004883.3	SEC22B	2	97	17	17	NP_004883.3	HOMO SAPIENS	24911.3	71.6
NP_000780.1	2.31217e-18	5.38853e-14	2.93413	3.05978	-1.55133	1.11191	-1.67677	1.33151	-1.84597	1.14459	-1.53069	1.26467	-1.8453	1.28285	-1.56015	1.27744	-1.7237	1.14562	-1.89627	1.28426	-1.49166	-1.38716	-1.72224	1.17671	1.38664	1.24765	-1.83484	1.29686	-1.99975	1.40777	-1.39858	1.42216	-1.72011	1.09451	-2.44179	1.44984	NP_000780	ACE	NP_000780.1_ACE	NP_000780.1	ACE	2	22	14	14	NP_000780.1	HOMO SAPIENS	150511	16.5
NP_001269951.1	2.32812e-18	2.19255e-17	3.4739	3.35864	-1.80273	1.4191	-1.74296	1.39791	-2.02025	1.53634	-2.02655	1.37596	-2.32572	1.58042	-2.21573	1.42052	-2.03596	1.33881	-2.07376	1.47843	-1.91322	-1.89939	-2.23302	1.23511	1.24284	1.28882	-2.2464	1.42563	-1.90823	1.20356	-1.86807	1.33307	-2.07188	1.66477	-2.15318	1.18193	NP_001269951	GMPR2	NP_001269951.1_GMPR2	NP_001269951.1	GMPR2	2	40	13	13	NP_001269951.1	HOMO SAPIENS	47507.7	49.4
NP_002309.1	2.34835e-18	4.52033e-17	-5.95865	-5.18175	1.95602	-3.79651	2.14955	-4.01899	2.2397	-3.27366	2.02963	-4.39768	2.10937	-3.84195	2.02347	-3.42015	2.1796	-4.15879	2.26901	-3.80508	1.6311	1.98848	1.8172	-2.89359	-2.89997	-3.54662	1.84342	-3.55027	1.85739	-3.57666	1.81517	-3.23247	1.97184	-3.95497	1.65056	-3.22432	NP_002309	LOXL2	NP_002309.1_LOXL2	NP_002309.1	LOXL2	2	16	11	11	NP_002309.1	HOMO SAPIENS	88834.3	17.5
NP_112598.3	2.35067e-18	8.53853e-18	-2.05836	-2.28653	0.824718	-1.17869	0.961307	-1.15327	0.981077	-1.16162	0.957838	-1.20397	0.925834	-1.13738	0.917181	-1.08668	0.952406	-1.14901	0.928904	-0.947012	1.12523	1.04673	1.01501	-1.29642	-1.34213	-1.24765	0.97744	-1.11291	1.05071	-1.36445	0.886096	-1.24717	0.903624	-1.22941	1.06362	-1.38365	NP_112598	EPPK1	NP_112598.3_EPPK1	NP_112598.3	EPPK1	2	414	129	129	NP_112598.3	HOMO SAPIENS	558101	34.7
NP_061329.3	2.35067e-18	5.73667e-15	8.50079	7.95855	-7.1588	2.37741	-5.55352	2.63506	-5.93487	2.52764	-5.66079	2.14151	-6.16268	2.7707	-5.73002	2.68093	-5.82373	2.49121	-5.67992	2.67752	-4.5366	-5.31957	-5.91653	2.7914	2.45145	2.40347	-5.77318	2.46496	-4.34182	2.22149	-4.90328	2.73932	-6.81268	2.41284	-6.08987	2.48994	NP_061329	GNG12	NP_061329.3_GNG12	NP_061329.3	GNG12	2	11	3	3	NP_061329.3	HOMO SAPIENS	8120.2	56.9
NP_001615.2	2.3546e-18	6.19099e-17	-2.03636	-2.2476	0.925892	-1.0518	0.910878	-1.26161	0.922987	-1.11053	0.93012	-1.09942	1.0181	-1.03157	0.876208	-1.13437	0.836868	-1.12189	0.869738	-1.18888	1.16415	0.881292	0.998639	-1.19423	-1.11274	-1.33632	1.09462	-1.12211	1.02699	-1.2871	0.962141	-1.39989	0.958487	-1.20182	0.875541	-1.36474	NP_001615	CRYBG1	NP_001615.2_CRYBG1	NP_001615.2	CRYBG1	2	197	71	71	NP_001615.2	HOMO SAPIENS	190213	62.7
NP_996925.1	2.35746e-18	1.82504e-18	-6.09158	-6.14341	2.14611	-3.45593	1.64525	-4.49428	2.28488	-3.94134	1.96495	-4.12451	2.11892	-3.94445	2.10857	-4.44551	2.16399	-3.98932	2.15068	-3.75398	2.08833	2.30345	2.06604	-4.77983	-3.84836	-3.86011	2.06348	-4.02855	2.16244	-3.9139	1.75566	-4.06922	2.29456	-4.04694	2.05266	-3.81371	NP_996925	ENSA	NP_996925.1_ENSA	NP_996925.1	ENSA	2	23	4	4	NP_996925.1	HOMO SAPIENS	15338	35.7
NP_001171620.1	2.38635e-18	4.85761e-17	4.55675	3.80969	-2.54774	1.67955	-2.97532	1.85922	-3.15946	1.81908	-2.61789	1.73007	-3.14656	1.7259	-2.82404	1.7782	-2.69484	1.58963	-2.44651	1.85996	-2.5488	-1.98848	-2.12497	1.51249	1.6537	1.73214	-2.28069	1.51147	-2.41325	1.66766	-2.46321	1.20899	-1.91052	1.55133	-2.30235	1.60743	NP_001171620	NPNT	NP_001171620.1_NPNT	NP_001171620.1	NPNT	2	32	20	20	NP_001171620.1	HOMO SAPIENS	67380.4	36.9
NP_055095.2	2.38635e-18	1.0498e-17	-4.21617	-4.0427	1.59732	-2.64454	1.56015	-2.85173	1.87825	-2.60258	1.57689	-2.10441	1.71486	-2.77731	1.50027	-2.58214	1.53946	-2.73864	1.4821	-2.57873	1.86782	1.64487	1.53234	-2.806	-2.5302	-2.2578	1.60049	-2.23808	1.57946	-2.33287	1.40188	-2.56434	1.64266	-2.16757	1.5403	-2.63493	NP_055095	DNAJC8	NP_055095.2_DNAJC8	NP_055095.2	DNAJC8	2	42	13	13	NP_055095.2	HOMO SAPIENS	29841.1	53.3
NP_001686.1	2.38635e-18	1.78605e-18	4.06733	3.82204	-2.11545	1.68623	-2.77991	1.47829	-2.47206	1.55337	-2.70104	1.66936	-2.57706	1.57381	-2.30083	1.46821	-2.6199	1.71165	-2.25422	1.57722	-2.4353	-2.39253	-2.25594	1.38694	1.63316	1.64981	-2.25783	1.76901	-2.50816	1.46965	-2.245	1.36489	-2.03315	1.54213	-2.20507	1.42778	NP_001686	ATP6V1C1	NP_001686.1_ATP6V1C1	NP_001686.1	ATP6V1C1	2	75	24	24	NP_001686.1	HOMO SAPIENS	44112	66.7
NP_006827.1	2.39181e-18	1.03503e-18	2.34205	2.32978	-1.22941	1.08853	-1.43093	0.894661	-1.2683	1.02196	-1.24119	1.12303	-1.3808	0.965448	-1.42778	0.92998	-1.29277	1.11172	-1.26023	1.06965	-1.33601	-1.27262	-1.32606	0.978158	1.10247	1.02915	-1.42043	1.03013	-1.12867	0.99936	-1.29939	1.05628	-1.29089	1.01787	-1.32953	1.02119	NP_006827	GCN1	NP_006827.1_GCN1	NP_006827.1	GCN1	2	378	129	129	NP_006827.1	HOMO SAPIENS	295101	55.8
NP_001010924.1	2.39658e-18	7.40192e-17	-3.36001	-4.32086	1.30606	-2.25053	1.15987	-2.21568	1.36834	-2.09501	1.15187	-1.8852	1.38398	-1.96396	1.25127	-1.79524	1.42392	-2.26073	1.26319	-2.10523	1.83864	1.79122	1.65676	-2.96075	-2.82464	-2.58713	1.19465	-2.75928	1.48456	-2.76603	1.60026	-2.85068	1.85888	-2.53547	1.68947	-2.16846	NP_001010924	FAM171A1	NP_001010924.1_FAM171A1	NP_001010924.1	FAM171A1	2	5	3	3	NP_001010924.1	HOMO SAPIENS	98537	4.7
NP_612429.2	2.39658e-18	3.34419e-19	-2.7023	-3.06712	1.18956	-1.43914	1.25443	-1.56566	1.23926	-1.72029	1.10259	-1.34561	1.174	-1.70276	1.16933	-1.40689	1.21783	-1.44727	1.07682	-1.567	1.23549	1.33307	1.2704	-1.79572	-1.77353	-1.96647	1.24609	-1.70462	1.30153	-1.63054	1.32253	-1.68305	1.29412	-1.92536	1.35871	-1.69568	NP_612429	AHNAK2	NP_612429.2_AHNAK2	NP_612429.2	AHNAK2	2	148	94	93	NP_612429.2	HOMO SAPIENS	617760	24.1
NP_076417.2	2.4628e-18	1.04383e-15	2.9121	2.75548	-1.62491	1.2221	-1.96989	1.21968	-1.71043	1.19569	-1.4537	1.25118	-1.77849	1.31592	-1.7272	1.19569	-1.66749	1.19985	-1.49394	1.27063	-1.39114	-1.66714	-1.52252	1.17087	1.42773	1.22548	-1.82913	1.37044	-1.60319	1.25616	-1.72921	0.820843	-1.42966	1.0332	-1.5176	1.04956	NP_076417	AACS	NP_076417.2_AACS	NP_076417.2	AACS	2	78	27	27	NP_076417.2	HOMO SAPIENS	75713.4	41.9
NP_003132.2	2.49443e-18	3.94e-17	3.50774	4.80787	-2.19516	1.37903	-2.08651	1.28258	-1.90406	1.46821	-2.04195	1.19048	-1.87712	1.60688	-2.11803	1.73051	-2.16711	1.50828	-2.15364	1.35239	-2.77579	-3.16247	-3.36263	1.92128	1.94472	1.63714	-3.60967	1.82113	-2.81659	1.85949	-2.99884	1.7594	-2.87869	1.64024	-2.62014	1.65471	NP_003132	TRIM21	NP_003132.2_TRIM21	NP_003132.2	TRIM21	2	32	15	15	NP_003132.2	HOMO SAPIENS	55195.7	37.2
NP_071732.1	2.57792e-18	3.86375e-17	4.12671	4.94257	-2.71023	1.68289	-2.56874	1.66002	-2.70764	1.43074	-2.56553	1.7874	-2.40844	1.71268	-2.02347	1.52612	-2.39194	1.5659	-2.6743	1.59766	-2.96063	-3.32791	-3.04831	1.69937	2.0988	1.88731	-2.90088	1.40417	-3.55209	2.10701	-2.90296	1.64487	-2.86578	1.77514	-3.18113	2.18422	NP_071732	RAB38	NP_071732.1_RAB38	NP_071732.1	RAB38	2	11	7	7	NP_071732.1	HOMO SAPIENS	24054.3	34.5
NP_000654.2	2.57912e-18	1.06082e-19	6.7613	8.38254	-3.96417	2.39411	-4.63318	2.1388	-3.81781	2.22446	-4.33029	2.2528	-4.75643	2.41031	-5.13432	2.43907	-4.40293	2.21667	-4.64156	2.33347	-5.60022	-6.25495	-6.43386	2.49649	2.62949	2.4003	-5.62743	2.55387	-5.63318	2.55564	-6.07372	2.62479	-5.57665	2.72249	-5.42511	2.45212	NP_000654	ABAT	NP_000654.2_ABAT	NP_000654.2	ABAT	2	62	27	27	NP_000654.2	HOMO SAPIENS	57122.6	66
NP_001076438.1	2.58713e-18	3.97175e-16	-3.22601	-2.62505	1.49001	-1.73297	1.3868	-2.04794	1.28766	-1.7782	1.35206	-1.86834	1.41579	-1.64324	1.21345	-2.13248	1.41456	-1.74215	1.31644	-1.986	1.19333	1.19627	1.23766	-1.61177	-1.70506	-1.59281	1.14892	-1.30913	1.2778	-1.60888	0.985286	-1.48897	1.13276	-1.4195	0.878784	-1.21345	NP_001076438	NKAPD1	NP_001076438.1_NKAPD1	NP_001076438.1	NKAPD1	2	7	5	5	NP_001076438.1	HOMO SAPIENS	34196.3	17.4
NP_001238918.1	2.58713e-18	1.2997e-14	-3.98183	-2.83443	1.68929	-2.15703	1.75242	-2.43236	1.3393	-2.48335	1.77708	-2.51922	1.73077	-2.63184	1.44038	-2.27215	1.52073	-2.08448	1.5886	-2.43566	1.40087	0.916289	1.26385	-1.28766	-1.84886	-1.67514	1.21751	-1.26314	1.25069	-1.58413	1.05141	-1.77213	0.997214	-1.7874	1.43654	-1.92261	NP_001238918	GMNN	NP_001238918.1_GMNN	NP_001238918.1	GMNN	2	7	4	4	NP_001238918.1	HOMO SAPIENS	23678.8	22.4
NP_002449.2	2.59088e-18	2.07796e-16	2.57112	2.56613	-1.35511	1.26217	-1.4656	0.964557	-1.55875	1.11053	-1.4537	1.19048	-1.28217	1.13738	-1.51603	1.06965	-1.58942	1.00665	-1.52352	1.08327	-1.31655	-1.61305	-1.23438	1.01612	1.11616	1.23498	-1.54333	0.956551	-1.72182	1.02411	-1.61349	1.14536	-1.39416	1.03626	-1.35871	1.204	NP_002449	MUC5B	NP_002449.2_MUC5B	NP_002449.2	MUC5B	2	101	49	49	NP_002449.2	HOMO SAPIENS	611962	11.2
NP_060481.3	2.64837e-18	7.86943e-17	-4.6273	-4.40231	1.71995	-2.66791	1.74611	-3.07889	1.79111	-3.11015	1.61077	-2.57993	1.78167	-2.97569	1.56646	-2.51742	2.04533	-3.05046	1.6596	-3.11696	1.63434	1.60032	1.87613	-2.98995	-2.50623	-2.73596	1.60334	-2.86352	1.5015	-2.4195	1.28947	-3.26428	1.86857	-2.62745	1.80297	-2.63493	NP_060481	ARGLU1	NP_060481.3_ARGLU1	NP_060481.3	ARGLU1	2	14	5	5	NP_060481.3	HOMO SAPIENS	33215.8	14.6
NP_001025035.1	2.65187e-18	NA	-5.59144	NA	2.33926	-3.4359	2.22204	-3.66601	1.63943	-3.83233	1.83868	-3.36908	2.03302	-3.27657	2.08651	-3.15444	2.00161	-3.95204	2.10335	-3.78124	NA	NA	NA	NA	NA	NA	NA	NA	NA	NA	NA	NA	NA	NA	NA	NA	NP_001025035	KIAA1755	NP_001025035.1_KIAA1755	NP_001025035.1	KIAA1755	2	4	2	2	NP_001025035.1	HOMO SAPIENS	132213	1.5
NP_001139786.1	2.6785e-18	2.53915e-19	3.42161	4.22391	-1.79966	1.46919	-1.9825	1.69846	-2.26229	1.42733	-1.91568	1.4569	-1.89939	1.42833	-1.99826	1.26382	-2.02347	1.35576	-2.16547	1.22635	-2.458	-2.65342	-2.62593	1.3373	1.6674	1.44715	-2.79514	1.59732	-2.48104	1.56866	-2.68143	1.76258	-2.61406	1.81499	-2.60068	1.68623	NP_001139786	ABHD14B	NP_001139786.1_ABHD14B	NP_001139786.1	ABHD14B	2	50	9	9	NP_001139786.1	HOMO SAPIENS	22459.4	56.6
NP_057212.1	2.68879e-18	1.17219e-18	2.48357	2.41712	-1.31219	1.10523	-1.29225	1.05193	-1.43612	1.12074	-1.50297	1.20059	-1.37443	1.08117	-1.57276	0.984484	-1.44578	1.11172	-1.20994	1.06624	-1.28088	-1.41261	-1.47668	0.975238	1.15382	1.02915	-1.38328	1.1589	-1.35237	1.02721	-1.4085	1.05628	-1.28121	1.04239	-1.26467	1.0338	NP_057212	COPG1	NP_057212.1_COPG1	NP_057212.1	COPG1	2	190	51	51	NP_057212.1	HOMO SAPIENS	99028.8	73.7
NP_003741.1	2.71958e-18	3.36345e-18	2.11599	2.42135	-1.22941	1.00506	-1.09684	0.957567	-1.12308	1.07305	-1.10567	0.984757	-1.15172	0.922465	-1.31746	0.858443	-1.16162	0.932085	-1.10936	0.899321	-1.29385	-1.40625	-1.33588	0.951879	1.24627	1.14948	-1.36613	0.984143	-1.37271	1.06433	-1.41841	0.944923	-1.27476	1.04853	-1.39438	1.1189	NP_003741	EIF3A	NP_003741.1_EIF3A	NP_003741.1	EIF3A	2	286	100	100	NP_003741.1	HOMO SAPIENS	166966	56.5
NP_001074012.1	2.73023e-18	0.715189	-2.90248	-0.050237	1.36738	-1.59941	1.13466	-1.92562	1.17794	-1.60447	1.12723	-1.82787	1.23445	-1.57051	1.26073	-1.55337	1.39582	-1.65064	1.14782	-1.64194	0.243206	0.159078	-0.180082	0.0759167	0.1438	0.0316662	0.225783	-0.769533	-0.0237258	0.012376	0.0495949	0.251343	0.158134	0.0122635	-0.431285	0.0409737	NP_001074012	CACTIN	NP_001074012.1_CACTIN	NP_001074012.1	CACTIN	2	6	6	6	NP_001074012.1	HOMO SAPIENS	88814.3	11.2
NP_057443.2	2.73687e-18	5.45471e-14	-2.47273	-2.53113	0.984143	-1.4792	0.970762	-1.38393	0.971396	-1.32173	1.24735	-1.34224	1.11355	-1.43164	1.10314	-1.42392	0.983632	-1.56251	1.14782	-1.31492	1.06686	1.06264	1.32934	-1.29642	-1.48936	-1.19382	1.15464	-1.37044	1.10156	-1.36136	0.892708	-1.64487	1.18117	-1.27233	0.830142	-2.00141	NP_057443	NUSAP1	NP_057443.2_NUSAP1	NP_057443.2	NUSAP1	2	29	15	15	NP_057443.2	HOMO SAPIENS	49622.1	36.7
NP_886552.2	2.73687e-18	1.70967e-16	2.11061	2.50706	-1.02093	0.944955	-1.19454	0.982031	-1.16826	0.991297	-1.24735	0.903818	-1.29171	0.892708	-1.07162	0.889101	-1.24593	0.901581	-1.21586	0.923167	-1.25494	-1.39352	-1.33588	1.05699	1.14355	1.05765	-1.61478	1.23554	-1.3117	0.986984	-1.69945	1.02446	-1.43612	1.01787	-1.58246	0.904574	NP_886552	TRNT1	NP_886552.2_TRNT1	NP_886552.2	TRNT1	2	49	22	22	NP_886552.2	HOMO SAPIENS	50370.9	48.6
NP_653271.2	2.74862e-18	2.18253e-21	4.56286	6.67585	-2.83899	1.65284	-2.52146	1.70894	-2.86255	1.72029	-2.58093	1.8481	-3.1752	1.83171	-2.55298	1.75776	-3.26628	1.78282	-2.76009	1.64194	-4.63064	-4.34919	-4.39401	2.2775	2.33846	2.19447	-4.79003	2.10318	-4.45706	2.10082	-4.50652	2.16664	-4.37935	2.18903	-4.35825	2.17161	NP_653271	A2ML1	NP_653271.2_A2ML1	NP_653271.2	A2ML1	2	62	34	34	NP_653271.2	HOMO SAPIENS	162563	29
NP_004554.3	2.74862e-18	6.03341e-20	4.21456	4.80812	-2.59986	1.7096	-2.82404	1.66351	-2.38492	1.7237	-2.61789	1.66936	-2.14437	1.68292	-2.66329	1.89402	-2.13901	1.69131	-2.65655	1.65216	-2.93793	-3.09566	-2.97955	1.88332	2.02347	1.84297	-2.85801	1.7874	-2.65051	1.77286	-3.01206	1.90894	-3.12718	1.74754	-3.12925	1.70829	NP_004554	PCK2	NP_004554.3_PCK2	NP_004554.3	PCK2	2	211	39	39	NP_004554.3	HOMO SAPIENS	71496.5	67.1
NP_115664.2	2.75177e-18	8.11736e-15	2.66306	2.53013	-1.46548	1.10189	-1.58852	1.24763	-1.52002	1.21272	-1.60153	1.20059	-1.54942	1.2035	-1.6484	1.17525	-1.32088	1.15579	-1.37265	0.940199	-1.37168	-1.79758	-1.30314	1.20591	1.30447	1.07032	-1.41472	1.03013	-1.59641	0.965326	-1.21342	1.18036	-1.05208	1.01174	-1.59543	1.12835	NP_115664	FYTTD1	NP_115664.2_FYTTD1	NP_115664.2	FYTTD1	2	36	13	13	NP_115664.2	HOMO SAPIENS	35874.8	45.2
NP_001129283.1	2.78e-18	4.83371e-13	-4.21601	-3.0287	1.58505	-2.48092	1.82806	-2.17724	1.70398	-2.54126	1.55841	-2.65749	1.65759	-2.85667	1.90685	-2.57533	1.32712	-2.71491	1.63298	-2.52423	1.64083	1.00855	1.15908	-2.46145	-1.39349	-1.47565	1.15464	-2.00201	1.45405	-1.82855	1.48123	-1.56215	1.45871	-1.6709	0.93391	-1.54439	NP_001129283	SINHCAF	NP_001129283.1_SINHCAF	NP_001129283.1	SINHCAF	2	5	3	3	NP_001129283.1	HOMO SAPIENS	25479.5	19
NP_054895.1	2.79213e-18	8.00731e-17	-5.28806	-5.53741	2.28101	-3.6329	2.12748	-3.62757	1.82661	-3.35542	1.75244	-3.12289	1.90575	-2.85997	1.83121	-3.26004	1.8892	-3.28772	1.83118	-3.71311	2.25371	1.98211	1.50614	-4.14622	-3.45805	-2.83096	2.08349	-3.69437	1.93874	-3.54572	1.74574	-3.75106	2.10738	-3.69437	1.96186	-3.59939	NP_054895	UBE2T	NP_054895.1_UBE2T	NP_054895.1	UBE2T	2	20	6	6	NP_054895.1	HOMO SAPIENS	22634.6	39
NP_061036.3	2.79642e-18	5.09767e-14	-4.99843	-8.0005	2.12465	-3.01517	1.56331	-3.19422	1.63298	-3.52575	1.85408	-3.21058	2.0712	-3.31955	1.98565	-2.88192	1.80801	-2.7183	1.91402	-3.16806	2.73688	2.37026	2.47859	-7.54203	-6.51209	-4.76893	2.40645	-4.8594	2.42342	-4.87614	2.47975	-5.70454	1.88793	-5.04948	2.4807	-5.42744	NP_061036	YOD1	NP_061036.3_YOD1	NP_061036.3	YOD1	2	10	6	6	NP_061036.3	HOMO SAPIENS	38835.2	20.1
NP_000055.2	2.81232e-18	6.89819e-15	-3.29175	-2.08853	1.50534	-2.09693	1.49397	-1.59012	1.29735	-2.00985	1.4229	-1.78403	1.47306	-1.65978	1.40887	-1.99963	1.33337	-1.95907	1.33419	-1.96556	1.17712	0.932197	0.713781	-1.20883	-1.24969	-1.00065	0.960292	-1.01174	0.901581	-1.33661	1.00843	-1.17718	0.806807	-0.91976	0.998765	-1.30486	NP_000055	C3	NP_000055.2_C3	NP_000055.2	C3	2	130	55	55	NP_000055.2	HOMO SAPIENS	188685	46.5
NP_003900.1	2.81969e-18	4.13996e-17	2.74121	3.00961	-1.42869	1.11525	-1.6421	1.14978	-1.4813	1.14459	-1.84176	1.1871	-1.59396	1.2035	-1.7335	1.19228	-1.57069	1.15918	-1.39927	1.08668	-1.75108	-1.43807	-1.86958	1.08911	1.01345	1.24448	-1.99203	1.2846	-1.90823	1.27473	-1.673	1.27262	-1.85243	1.37964	-1.74784	1.28594	NP_003900	CPNE3	NP_003900.1_CPNE3	NP_003900.1	CPNE3	2	128	26	26	NP_003900.1	HOMO SAPIENS	60985.3	70.5
NP_001099009.1	2.84237e-18	1.60782e-17	2.56497	3.3883	-1.43483	1.10523	-1.43723	1.0694	-1.39416	1.06283	-1.39518	1.15675	-1.51442	1.12746	-1.20085	1.19909	-1.49887	1.04055	-1.61227	1.27063	-2.11427	-1.93757	-1.64039	1.47454	1.27023	1.62764	-2.23782	1.4103	-2.07431	1.45418	-1.99372	1.36489	-1.82661	1.23554	-2.00402	1.44038	NP_001099009	ZBTB10	NP_001099009.1_ZBTB10	NP_001099009.1	ZBTB10	2	42	23	23	NP_001099009.1	HOMO SAPIENS	96033.4	42.5
NP_001243068.1	2.84237e-18	2.54155e-16	2.17626	2.24458	-1.21408	1.08186	-1.1252	0.943588	-1.25216	0.957232	-1.25043	1.08593	-1.16445	1.02166	-1.19454	0.810752	-1.27092	0.976147	-1.10048	0.960638	-1.23873	-1.31717	-1.05758	0.873042	0.958667	0.858155	-1.18036	1.19569	-1.32865	1.04577	-1.27624	0.843113	-1.27153	1.17729	-1.2063	1.12835	NP_001243068	CAPG	NP_001243068.1_CAPG	NP_001243068.1	CAPG	2	53	11	11	NP_001243068.1	HOMO SAPIENS	38783.1	51.1
NP_000519.2	2.87149e-18	5.48482e-17	2.44864	2.25697	-1.17423	0.988363	-1.45299	1.12881	-1.42321	1.01174	-1.38902	1.10954	-1.40307	1.10101	-1.37735	1.13778	-1.46764	1.06088	-1.48802	0.875475	-1.14145	-1.18036	-1.21474	0.908081	1.20518	0.959487	-1.38042	0.953485	-1.07105	1.02102	-1.36221	1.02128	-1.3038	0.938155	-1.33601	1.05901	NP_000519	MAN2B1	NP_000519.2_MAN2B1	NP_000519.2	MAN2B1	2	71	26	26	NP_000519.2	HOMO SAPIENS	114427	38.1
NP_057048.2	2.87149e-18	9.0015e-15	3.68723	3.62646	-2.04493	1.7263	-2.09281	1.38043	-2.22033	1.54315	-2.36534	1.38271	-2.0712	1.47793	-2.57504	1.29448	-2.24206	1.55573	-2.0708	1.45458	-2.0786	-1.71804	-1.8041	1.45702	1.90364	1.58015	-1.892	1.6525	-2.20989	1.53462	-2.81368	1.41898	-2.07188	1.4195	-2.23101	1.22606	NP_057048	TPPP3	NP_057048.2_TPPP3	NP_057048.2	TPPP3	2	26	12	12	NP_057048.2	HOMO SAPIENS	19156.3	61.3
NP_079108.3	2.87485e-18	5.90865e-09	-13.2071	-2.20469	3.23756	-9.64655	2.66644	-11.4873	2.88837	-10.4682	2.96283	-8.94038	3.29291	-9.89253	2.8524	-9.42243	3.19759	-10.941	3.00267	-10.7578	1.04416	0.878111	0.923332	-0.347465	-1.19833	-1.20648	0.828823	-0.699018	0.982926	-1.20047	0.935691	-2.38299	1.04239	-1.29993	1.15766	-1.50972	NP_079108	RIN3	NP_079108.3_RIN3	NP_079108.3	RIN3	2	10	7	7	NP_079108.3	HOMO SAPIENS	109164	9.3
NP_001675.3	2.87485e-18	1.75438e-16	2.47233	2.04798	-1.63717	1.04513	-1.31746	1.10784	-1.39739	1.17866	-1.2689	1.09605	-1.40625	1.08117	-1.29225	1.0969	-1.49262	1.01343	-1.30165	1.0458	-0.953367	-1.13582	-1.14271	0.829244	1.05453	0.908821	-1.10319	0.901365	-1.3422	0.739465	-1.09109	0.979921	-1.18117	0.892167	-1.17063	0.958155	NP_001675	ATP2B4	NP_001675.3_ATP2B4	NP_001675.3	ATP2B4	2	49	20	20	NP_001675.3	HOMO SAPIENS	135126	22.4
NP_942090.1	2.87928e-18	6.99759e-18	5.24792	3.40537	-3.17624	1.70292	-3.55526	2.26461	-3.55641	1.92809	-3.24926	1.83799	-3.69697	2.0367	-3.08879	2.12226	-2.9509	1.59302	-3.24821	1.97578	-1.83215	-1.86121	-1.78445	1.62345	1.32844	1.45348	-2.12922	1.47468	-2.23362	1.45108	-2.10944	1.24717	-1.85566	1.33059	-2.07536	1.45299	NP_942090	TDRD1	NP_942090.1_TDRD1	NP_942090.1	TDRD1	2	28	22	22	NP_942090.1	HOMO SAPIENS	135227	24.3
NP_001308712.1	2.87928e-18	3.8322e-18	-2.40231	-2.22941	0.953485	-1.30557	0.989673	-1.54469	1.0069	-1.42052	1.13647	-1.37596	1.03401	-1.32914	1.05586	-1.34217	1.16787	-1.29475	1.08274	-1.17866	1.06686	1.01492	1.02811	-1.11539	-1.22572	-1.29198	0.966008	-1.21715	1.07105	-1.04577	1.03488	-1.22172	0.968169	-1.31219	0.963095	-1.29225	NP_001308712	TASOR2	NP_001308712.1_TASOR2	NP_001308712.1	FAM208B	2	95	55	55	NP_001308712.1	HOMO SAPIENS	271834	30.5
NP_060621.3	2.88468e-18	1.46596e-19	-3.03806	-2.72083	1.33978	-1.74633	1.20085	-1.8033	1.29089	-1.71689	1.16727	-1.73681	1.41579	-1.7226	1.09368	-1.51249	1.46452	-1.87773	1.26023	-1.95534	1.18684	1.22172	1.23111	-1.66725	-1.57153	-1.55165	1.1432	-1.46242	1.22018	-1.52225	1.05141	-1.51442	1.16826	-1.49001	1.24521	-1.51918	NP_060621	RIF1	NP_060621.3_RIF1	NP_060621.3	RIF1	2	155	75	75	NP_060621.3	HOMO SAPIENS	276629	39.3
NP_997647.1	2.90347e-18	3.81833e-18	2.23301	2.28442	-1.1405	1.03845	-1.21976	0.98902	-1.34898	1.03899	-1.3459	0.94766	-1.20263	0.952222	-1.39626	0.943606	-1.13664	1.01004	-1.27798	0.875475	-1.20306	-1.24399	-1.35226	0.881802	1.06823	0.968987	-1.33183	1.0332	-1.35237	0.897258	-1.26963	0.909926	-1.35544	1.12211	-1.24521	1.0401	NP_997647	FN1	NP_997647.1_FN1	NP_997647.1	FN1	2	263	63	63	NP_997647.1	HOMO SAPIENS	275920	37.4
NP_001137533.1	2.90347e-18	6.00204e-18	1.88424	2.23002	-1.06386	0.874835	-1.02119	0.800303	-1.07467	0.872069	-0.896241	0.88021	-1.11673	0.853032	-1.07792	0.848223	-0.968019	0.810067	-1.02061	0.895914	-1.21279	-1.20899	-1.12961	0.92852	1.0203	0.98482	-1.37185	0.962682	-1.35915	0.962232	-1.2564	1.03719	-1.33285	1.04546	-1.14793	0.879359	NP_001137533	COPB1	NP_001137533.1_COPB1	NP_001137533.1	COPB1	2	308	55	55	NP_001137533.1	HOMO SAPIENS	108281	65.7
NP_001120686.1	2.91712e-18	3.94942e-17	2.62733	3.40073	-1.43789	1.19872	-1.6358	1.16376	-1.64266	1.12074	-1.35206	1.05558	-1.54624	1.2035	-1.50027	0.872069	-1.58942	1.08461	-1.57973	1.03558	-1.91646	-2.0871	-1.84994	1.19423	1.27708	1.50731	-1.86914	1.61571	-1.8879	1.36755	-2.21193	1.22172	-2.15579	1.32752	-2.37693	1.33953	NP_001120686	ACSF3	NP_001120686.1_ACSF3	NP_001120686.1	ACSF3	2	34	18	18	NP_001120686.1	HOMO SAPIENS	64756.5	34.3
NP_055983.1	2.91712e-18	2.70015e-13	-2.33265	-1.54616	0.935089	-1.4191	1.04325	-1.33151	1.15535	-1.25019	1.04715	-1.26804	1.05628	-1.2035	0.904574	-1.24679	1.13976	-1.17951	1.13894	-1.34217	0.703675	0.699943	0.795637	-0.937279	-0.855953	-0.75999	0.731651	-0.775664	0.718553	-0.733277	0.443048	-1.139	0.516357	-0.978012	0.528567	-1.05271	NP_055983	ZC3H4	NP_055983.1_ZC3H4	NP_055983.1	ZC3H4	2	69	33	33	NP_055983.1	HOMO SAPIENS	140882	36.2
NP_071412.2	2.94113e-18	2.8057e-19	5.11031	4.52247	-2.75315	1.82981	-3.00369	1.66701	-3.31114	1.94172	-3.34781	1.91218	-3.56017	1.87799	-3.24953	1.87699	-3.75966	1.854	-3.04704	1.89062	-2.88928	-2.75841	-2.57682	1.63805	1.84201	1.59281	-3.11523	1.90697	-2.84032	1.65529	-2.54918	1.77213	-2.85287	1.70156	-2.72066	1.76817	NP_071412	PBLD	NP_071412.2_PBLD	NP_071412.2	PBLD	2	21	12	12	NP_071412.2	HOMO SAPIENS	32070	72.2
NP_002817.2	2.95696e-18	5.38113e-17	-3.19122	-3.79315	1.30913	-1.74633	1.25758	-2.18423	1.38448	-1.82589	1.17651	-1.85148	1.38398	-1.59365	1.32062	-1.89743	1.28965	-1.86078	1.43477	-2.01325	1.52409	1.62578	1.54216	-2.66584	-2.19809	-2.18814	1.47188	-2.15224	1.43372	-2.18436	1.58042	-2.62797	1.36512	-1.90084	1.40411	-2.48049	NP_002817	QSOX1	NP_002817.2_QSOX1	NP_002817.2	QSO	2	84	30	30	NP_002817.2	HOMO SAPIENS	83375	51.6
NP_000192.2	2.96302e-18	1.51623e-16	3.62281	4.57627	-2.02347	1.35232	-2.22834	1.41189	-2.10093	1.32854	-2.47005	1.50749	-1.77213	1.52422	-2.19997	1.49546	-2.20771	1.60319	-2.27493	1.48184	-2.82443	-2.83795	-2.77	1.60301	1.88652	1.62448	-3.35245	1.81806	-2.36919	1.76976	-2.90957	1.79758	-3.27241	1.81499	-2.39963	1.56015	NP_000192	ICAM1	NP_000192.2_ICAM1	NP_000192.2	ICAM1	2	19	10	10	NP_000192.2	HOMO SAPIENS	58622.9	25.1
NP_036238.1	2.98625e-18	2.02628e-15	-6.11155	-6.57169	2.28714	-4.34078	2.05814	-4.25663	2.33651	-3.51893	1.9434	-4.42129	2.0712	-4.00066	1.88479	-3.83915	2.4825	-3.56565	2.07376	-3.81189	2.09806	1.97257	2.30506	-4.73311	-4.46807	-4.23061	2.34357	-4.47923	1.74215	-4.66265	1.70606	-5.625	2.25906	-4.31061	2.21479	-3.42288	NP_036238	ARL2BP	NP_036238.1_ARL2BP	NP_036238.1	ARL2BP	2	14	5	5	NP_036238.1	HOMO SAPIENS	18878.8	39.8
NP_056303.3	2.99082e-18	2.40081e-14	4.3035	6.00289	-2.62132	1.66619	-2.63493	1.66002	-2.49787	1.6215	-2.86428	1.4198	-2.52934	1.69945	-3.22747	1.70667	-2.59804	1.60319	-2.4258	1.65216	-3.40812	-4.0024	-3.11052	2.02639	1.87967	2.1438	-5.46166	2.16144	-4.1893	2.0606	-4.05686	1.6735	-4.03726	2.09399	-3.71618	2.00141	NP_056303	PNKD	NP_056303.3_PNKD	NP_056303.3	PNKD	2	17	11	11	NP_056303.3	HOMO SAPIENS	43274.3	35.8
NP_065433.2	3.02428e-18	NA	6.97579	NA	-4.56814	1.99008	-4.16356	2.22617	-4.40839	2.36412	-4.6814	2.3135	-4.62281	2.68474	-4.88218	2.36412	-5.33972	1.93874	-5.19772	2.06094	NA	NA	NA	NA	NA	NA	NA	NA	NA	NA	NA	NA	NA	NA	NA	NA	NP_065433	ADCY2	NP_065433.2_ADCY2	NP_065433.2	ADCY2	2	5	2	2	NP_065433.2	HOMO SAPIENS	125256	2
NP_001229861.1	3.02741e-18	9.69356e-15	-8.76253	-10.0543	2.78381	-6.22067	2.6822	-6.16827	2.72378	-6.69381	2.88276	-5.55106	2.72342	-5.66043	2.52776	-5.20175	2.72607	-5.96196	2.67725	-6.91523	2.94117	2.64388	2.85185	-4.63092	-7.51527	-7.85639	2.68653	-7.12201	2.85726	-7.49365	2.6649	-8.11934	2.64955	-7.90074	2.65256	-7.84805	NP_001229861	LSP1	NP_001229861.1_LSP1	NP_001229861.1	LSP1	2	85	21	21	NP_001229861.1	HOMO SAPIENS	51129.6	51.3
NP_056110.2	3.03081e-18	6.42397e-19	-2.18749	-2.64173	0.981077	-1.22878	1.02119	-1.42936	0.97785	-1.21953	0.91472	-1.22083	0.986284	-1.18697	0.992825	-1.26041	0.943038	-1.1829	0.88453	-1.06965	1.16415	1.17718	0.988817	-1.48622	-1.53729	-1.62131	1.10319	-1.42563	1.23035	-1.50368	1.1473	-1.46988	1.10694	-1.42256	1.27116	-1.47821	NP_056110	SMCHD1	NP_056110.2_SMCHD1	NP_056110.2	SMCHD1	2	103	50	50	NP_056110.2	HOMO SAPIENS	228081	33.3
NP_065108.1	3.03751e-18	3.99774e-14	3.00169	3.08127	-1.79047	1.23545	-1.62949	1.4713	-1.62975	1.08668	-1.774	1.33886	-1.88667	1.21012	-1.6421	1.19909	-1.80489	1.08122	-1.77202	1.4614	-1.97159	-1.6226	-1.85976	1.15627	1.23257	1.43131	-1.52332	1.56972	-2.09465	0.974608	-1.71268	0.986284	-2.4656	1.22635	-1.64407	1.17878	NP_065108	TIGAR	NP_065108.1_TIGAR	NP_065108.1	TIGAR	2	15	7	7	NP_065108.1	HOMO SAPIENS	30461.4	37.4
NP_001139281.1	3.03751e-18	1.00706e-17	2.14808	2.46376	-1.1313	0.958311	-1.33637	0.90864	-1.11985	0.940199	-1.16727	1.0286	-1.33626	0.998511	-1.08423	0.878882	-1.20222	0.938864	-1.22177	0.933386	-1.29385	-1.24717	-1.47668	0.896401	1.2223	1.07349	-1.4976	1.07919	-1.41338	1.05505	-1.56059	0.986284	-1.39739	1.06692	-1.38789	1.05586	NP_001139281	MYH14	NP_001139281.1_MYH14	NP_001139281.1	MYH14	2	267	105	103	NP_001139281.1	HOMO SAPIENS	233034	55.3
NP_000146.2	3.04332e-18	1.00916e-11	3.18534	2.2608	-1.89777	1.28554	-1.92261	1.19172	-2.02347	1.41371	-1.67545	1.26804	-1.93757	1.19358	-2.10227	1.37283	-1.70496	1.38626	-1.66256	1.44436	-1.32304	-1.069	-1.67313	0.940199	0.6471	1.08299	-1.0689	0.962682	-1.24391	0.986984	-0.922465	0.747667	-1.34253	1.11291	-2.02996	0.93294	NP_000146	GALT	NP_000146.2_GALT	NP_000146.2	GALT	2	28	16	16	NP_000146.2	HOMO SAPIENS	43647.6	64.1
NP_065385.2	3.05581e-18	8.49299e-20	-5.30324	-5.57179	2.03574	-3.54942	1.48136	-3.56467	1.94602	-3.22257	2.06351	-3.25779	1.86439	-3.42205	1.82491	-2.81038	2.06719	-3.60632	2.04418	-3.66541	2.06563	1.86439	2.09878	-3.76372	-3.30055	-3.98045	2.03205	-3.64838	2.01669	-3.34461	2.07968	-3.47426	1.93634	-3.49509	1.9878	-3.48592	NP_065385	PBXIP1	NP_065385.2_PBXIP1	NP_065385.2	PBXIP1	2	59	25	25	NP_065385.2	HOMO SAPIENS	81098.2	43.9
NP_001305855.1	3.05581e-18	4.95715e-19	3.77463	4.16043	-2.41897	1.556	-2.2504	1.61458	-2.30424	1.62832	-1.83252	1.46027	-2.40208	1.70937	-2.26931	1.42733	-2.17024	1.65403	-2.24239	1.25701	-2.63635	-2.73296	-2.39346	1.51541	1.68109	1.70364	-2.20067	1.69236	-2.50816	1.55937	-2.58885	1.68623	-2.51078	1.65557	-2.7466	1.4719	NP_001305855	RPE	NP_001305855.1_RPE	NP_001305855.1	RPE	2	36	9	9	NP_001305855.1	HOMO SAPIENS	27179.7	64.6
NP_733793.2	3.0725e-18	9.36385e-16	-3.62294	-4.35667	1.49001	-2.01679	1.58852	-1.86271	1.71043	-2.16314	1.52453	-2.14488	1.47943	-2.28467	1.23552	-2.40841	1.44891	-1.96585	1.43181	-2.22786	1.81918	1.47306	1.66003	-2.94907	-2.68769	-2.2198	1.65479	-2.80527	1.854	-2.14414	1.94743	-2.15073	2.00411	-2.9279	1.63759	-2.91859	NP_733793	RASAL2	NP_733793.2_RASAL2	NP_733793.2	RASAL2	2	25	14	14	NP_733793.2	HOMO SAPIENS	145266	16.7
NP_598000.2	3.0725e-18	2.59647e-15	3.9014	4.15323	-2.2902	1.30223	-2.28507	1.56915	-2.21711	1.4648	-2.46081	1.88857	-2.45616	1.73913	-2.46473	1.44436	-2.6199	1.39304	-2.26014	1.35579	-2.7693	-2.0362	-2.54735	1.71397	1.68109	1.56431	-3.34102	1.46548	-2.24717	1.6491	-2.35741	1.49533	-2.54628	1.59425	-2.82443	1.39311	NP_598000	CD109	NP_598000.2_CD109	NP_598000.2	CD109	2	44	25	25	NP_598000.2	HOMO SAPIENS	162599	22.9
NP_005392.2	3.10137e-18	5.37232e-18	-4.69577	-3.93559	1.6709	-2.81483	2.02347	-2.83775	1.82016	-2.55148	1.66621	-2.91717	1.62578	-3.48156	1.61373	-3.00796	1.75805	-3.14197	1.67144	-2.96367	1.6311	1.61305	1.62074	-2.04975	-2.04059	-2.70113	1.79197	-2.2994	1.71165	-2.27099	1.55397	-2.4498	1.59425	-2.21662	1.79648	-2.14324	NP_005392	PTPN14	NP_005392.2_PTPN14	NP_005392.2	PTPN14	2	40	19	19	NP_005392.2	HOMO SAPIENS	136114	18.8
NP_000035.2	3.13662e-18	8.5338e-18	5.54308	5.15779	-3.67597	2.04685	-3.53635	2.22966	-3.64354	1.94853	-3.95147	1.77391	-3.43609	2.16234	-3.41658	1.97237	-3.95951	1.88451	-2.97308	1.73392	-3.01575	-2.85704	-3.52962	1.98259	1.99266	1.78281	-3.47248	2.13078	-3.35212	1.76048	-3.21044	1.82622	-3.32405	1.72302	-3.74213	1.56015	NP_000035	AR	NP_000035.2_AR	NP_000035.2	AR	2	25	15	15	NP_000035.2	HOMO SAPIENS	100727	23.8
NP_006862.2	3.15477e-18	2.55647e-14	4.5149	5.89422	-2.65811	1.95335	-2.73578	1.59362	-3.14332	1.56019	-2.86428	1.69634	-2.54843	1.91106	-2.98478	1.68623	-2.82287	1.26425	-2.99675	1.69985	-4.18963	-3.71606	-3.2775	2.25998	2.18439	1.85247	-5.45023	2.00814	-3.92493	2.02657	-3.64027	1.7085	-3.42086	1.94069	-3.8232	1.73035	NP_006862	RIPK3	NP_006862.2_RIPK3	NP_006862.2	RIPK3	2	26	15	15	NP_006862.2	HOMO SAPIENS	57399.7	40.5
NP_036288.2	3.1715e-18	1.04436e-15	-2.71998	-2.71625	1.17423	-1.44581	1.04325	-1.37344	1.04885	-1.47502	1.25967	-1.68285	1.24717	-1.5176	1.10944	-1.70667	1.13352	-1.73198	1.19219	-1.6181	0.904726	1.15172	1.20492	-1.96799	-1.63316	-1.66248	1.13463	-1.40723	1.00326	-1.38302	1.23326	-1.79758	1.07144	-1.44402	1.2744	-1.45614	NP_036288	EPB41L1	NP_036288.2_EPB41L1	NP_036288.2	EPB41L1	2	106	40	40	NP_036288.2	HOMO SAPIENS	99071.6	53.8
NP_001290453.1	3.21418e-18	8.87848e-14	-5.8817	-10.4623	2.34845	-3.81321	1.93837	-3.50526	2.24292	-4.30243	1.90028	-4.08067	2.19528	-3.46503	1.96044	-3.48487	2.01098	-4.23336	1.98501	-3.58706	2.86334	2.62479	2.66195	-9.93341	-6.99142	-7.3054	2.58364	-8.18893	2.72169	-7.46271	2.97239	-6.21995	2.75605	-6.18692	2.91523	-9.31049	NP_001290453	TUBB6	NP_001290453.1_TUBB6	NP_001290453.1	TUBB6	2	8	3	3	NP_001290453.1	HOMO SAPIENS	50312.7	12.1
NP_001340975.1	3.22174e-18	6.29169e-16	-2.65855	-2.30114	1.12211	-1.43914	1.16302	-1.57614	1.34898	-1.39667	1.12415	-1.6896	1.19627	-1.33906	1.13151	-1.60447	1.00861	-1.52184	1.07386	-1.53293	1.07335	1.08491	0.910235	-1.31978	-1.40034	-1.33632	0.900274	-1.01787	0.901581	-1.24069	0.94561	-1.47943	0.903624	-1.2938	1.2744	-1.32692	NP_001340975	ARHGEF7	NP_001340975.1_ARHGEF7	NP_001340975.1	ARHGEF7	2	76	30	30	NP_001340975.1	HOMO SAPIENS	97950.1	40.4
NP_002831.2	3.22712e-18	1.86679e-17	1.93126	2.11903	-1.06999	0.8548	-1.00858	0.859714	-1.03271	0.977671	-1.06255	0.94766	-0.995828	0.81005	-1.13151	0.756247	-1.06794	0.860908	-1.09753	0.916354	-1.04092	-1.139	-1.25403	0.92852	0.986058	0.851822	-1.19751	1.10984	-1.07105	0.853942	-1.23987	0.964013	-1.13921	0.935089	-1.2517	0.989673	NP_002831	PTPRF	NP_002831.2_PTPRF	NP_002831.2	PTPRF	2	172	74	72	NP_002831.2	HOMO SAPIENS	214073	52.4
NP_039269.2	3.25339e-18	4.70007e-16	-3.60142	-2.98654	1.58199	-1.69624	1.37735	-2.33101	1.5168	-2.05413	1.4845	-2.16512	1.29171	-2.11274	1.38365	-2.28237	1.54883	-2.25056	1.52352	-2.21083	1.17063	1.17718	1.33588	-2.16947	-1.89679	-1.79231	1.42615	-1.71075	0.972758	-1.65529	1.05141	-1.57487	1.37803	-1.62184	1.32628	-1.63265	NP_039269	LIG3	NP_039269.2_LIG3	NP_039269.2	LIG3	2	58	26	26	NP_039269.2	HOMO SAPIENS	114388	34.3
NP_002696.3	3.2623e-18	3.94942e-17	-2.31821	-2.31746	1.07612	-1.15198	0.91403	-1.37694	1.02626	-1.26041	0.988637	-1.24106	1.15491	-1.26302	0.891967	-1.42052	1.05545	-1.3761	1.02653	-1.32173	1.04092	1.10082	1.0412	-1.27014	-1.31132	-1.15898	0.960292	-1.13744	0.942253	-1.29948	0.97206	-1.55578	1.07467	-1.25087	1.00201	-1.42147	NP_002696	PPL	NP_002696.3_PPL	NP_002696.3	PPL	2	223	96	95	NP_002696.3	HOMO SAPIENS	205244	58.1
NP_001171846.1	3.30006e-18	1.26572e-13	-2.66104	-2.72137	1.1681	-1.48588	1.17878	-1.54469	1.0908	-1.47843	1.08103	-1.46702	0.986284	-1.59034	1.05586	-1.53634	1.34586	-1.41338	1.09753	-1.76798	1.34898	1.05628	1.30969	-2.08771	-1.76326	-1.21598	0.951718	-1.74754	1.16256	-1.33351	0.922465	-1.21854	1.10048	-1.82419	1.07335	-1.65471	NP_001171846	PCYT2	NP_001171846.1_PCYT2	NP_001171846.1	PCYT2	2	32	16	16	NP_001171846.1	HOMO SAPIENS	46135.1	51.8
NP_056415.1	3.32761e-18	5.11204e-18	2.50239	2.9541	-1.28766	1.08186	-1.41202	0.971546	-1.3748	1.2536	-1.3767	1.03872	-1.39989	1.19689	-1.22921	1.10371	-1.56132	1.17273	-1.32532	1.23316	-1.51436	-1.71804	-1.47668	1.31102	1.28051	1.23815	-1.68337	1.37044	-1.66081	1.21285	-1.86807	1.13582	-1.88147	1.19569	-1.79324	1.29225	NP_056415	ABHD12	NP_056415.1_ABHD12	NP_056415.1	ABHD12	2	50	18	18	NP_056415.1	HOMO SAPIENS	46013.9	58.6
NP_037466.2	3.32932e-18	2.20015e-13	2.37043	1.78524	-1.16503	1.11191	-1.22291	1.12881	-1.43934	1.11053	-1.3305	0.994874	-1.33626	1.22334	-1.27019	0.960638	-1.38958	0.965979	-1.27798	1.03558	-1.21279	-1.18036	-0.959349	0.770847	0.951819	0.601658	-0.623047	0.68982	-1.07105	0.785875	-1.06133	0.93856	-0.942351	0.833916	-1.05713	0.601999	NP_037466	GMPPB	NP_037466.2_GMPPB	NP_037466.2	GMPPB	2	46	16	16	NP_037466.2	HOMO SAPIENS	43333.6	52.7
NP_001269315.1	3.34414e-18	5.95727e-18	2.44251	2.35268	-1.22328	0.981685	-1.30486	1.17075	-1.41353	1.01855	-1.26583	1.18373	-1.3967	1.09109	-1.58537	1.10031	-1.31463	1.11172	-1.36969	1.00833	-1.35547	-1.13264	-1.2835	1.10955	1.0066	0.940487	-1.44901	1.024	-1.26764	1.04577	-1.41511	1.02128	-1.28121	1.14357	-1.37168	0.973914	NP_001269315	IDH1	NP_001269315.1_IDH1	NP_001269315.1	IDH1	2	137	22	22	NP_001269315.1	HOMO SAPIENS	46943.7	69
NP_079189.4	3.35984e-18	NA	-4.35499	NA	1.78433	-2.58443	1.60743	-2.85872	1.72011	-2.95005	1.62925	-2.67773	1.73077	-2.51281	1.8186	-2.6639	1.10542	-2.64712	1.87852	-2.67071	NA	NA	NA	NA	NA	NA	NA	NA	NA	NA	NA	NA	NA	NA	NA	NA	NP_079189	CPED1	NP_079189.4_CPED1	NP_079189.4	CPED1	2	5	3	3	NP_079189.4	HOMO SAPIENS	119372	4.7
NP_203744.1	3.35984e-18	1.25596e-16	-2.90677	-2.53154	1.38271	-1.7864	1.16302	-1.6041	1.40707	-1.68623	1.05023	-1.62215	1.24081	-1.61679	1.13466	-1.58744	1.1304	-1.70826	1.19219	-1.94172	0.959852	1.15491	1.21146	-1.29934	-1.48936	-1.20648	1.0346	-1.42563	1.11172	-1.72954	1.11093	-1.46034	0.984305	-1.37351	1.09605	-1.60428	NP_203744	MICALL1	NP_203744.1_MICALL1	NP_203744.1	MICALL1	2	48	26	26	NP_203744.1	HOMO SAPIENS	94409.4	37
NP_006422.1	3.36564e-18	4.78595e-17	1.95318	1.70366	-0.993341	0.951633	-1.19769	0.856219	-1.02626	0.943606	-1.14879	0.802644	-1.11036	0.843113	-1.03065	0.875475	-1.03047	0.911749	-1.06203	0.84141	-0.875541	-0.995828	-0.956074	0.729968	0.76351	0.73149	-0.954576	0.735808	-0.908359	0.773499	-0.786906	0.846295	-1.02949	0.772599	-0.940396	0.82893	NP_006422	CCT2	NP_006422.1_CCT2	NP_006422.1	CCT2	2	270	34	34	NP_006422.1	HOMO SAPIENS	57829.5	74.7
NP_073620.2	3.38909e-18	5.48845e-18	3.8033	4.63277	-1.83339	1.35566	-2.31974	1.44684	-2.4656	1.62832	-2.44541	1.5176	-2.31936	1.53083	-2.22834	1.6181	-2.4544	1.68453	-2.17139	1.40689	-3.08385	-2.70751	-2.59974	1.52709	1.77011	1.96964	-2.99234	1.63411	-3.2606	1.77905	-2.90957	1.8453	-2.53983	1.66477	-3.05142	1.7272	NP_073620	DEPTOR	NP_073620.2_DEPTOR	NP_073620.2	DEPTOR	2	35	15	15	NP_073620.2	HOMO SAPIENS	46806.5	41.3
NP_001242941.1	3.38909e-18	5.39157e-18	-2.67902	-2.80186	1.20795	-1.65284	1.02119	-1.4678	1.17794	-1.31832	1.13339	-1.53447	1.21217	-1.7788	1.09053	-1.45118	1.19909	-1.58285	1.09457	-1.50909	1.33277	1.15809	1.28022	-1.70813	-1.7393	-1.79864	1.23466	-1.45016	1.21679	-1.51296	1.08117	-1.51124	1.11985	-1.53907	1.09605	-1.6358	NP_001242941	MYH10	NP_001242941.1_MYH10	NP_001242941.1	MYH10	2	288	94	93	NP_001242941.1	HOMO SAPIENS	233494	52.2
NP_000088.3	3.39053e-18	2.29096e-14	-4.18858	-3.29266	1.47162	-3.01517	1.71459	-2.4708	1.53293	-2.57533	1.45062	-2.3506	1.77849	-2.62853	1.66101	-2.63665	1.55195	-2.55561	1.84597	-2.26874	1.34898	1.49533	1.42101	-1.9096	-2.35558	-1.71948	1.50903	-1.60651	1.97263	-1.75429	1.34898	-1.65759	1.07789	-2.17063	1.10578	-1.88794	NP_000088	CPOX	NP_000088.3_CPOX	NP_000088.3	CPOX	2	28	17	16	NP_000088.3	HOMO SAPIENS	50949.8	50.6
NP_001346123.1	3.39433e-18	NA	4.66638	NA	-3.82314	0.637761	-3.69079	0.968052	-3.37568	0.895914	-3.76668	1.14663	-3.4329	1.20681	-3.56472	0.964045	-4.12189	0.854129	-3.8872	0.994704	NA	NA	NA	NA	NA	NA	NA	NA	NA	NA	NA	NA	NA	NA	NA	NA	NP_001346123	HLA-DRB1	NP_001346123.1_HLA-DRB1	NP_001346123.1	HLA-DRB1	2	3	2	2	NP_001346123.1	HOMO SAPIENS	30582.1	7.8
NP_003128.3	3.39433e-18	1.92067e-14	-4.22935	-4.20672	1.78433	-2.23383	1.60113	-2.68398	1.75561	-2.66049	1.86948	-2.76541	1.65123	-2.33427	1.63895	-2.30962	1.64876	-2.21328	1.9081	-2.77631	1.69596	1.61305	1.55198	-3.49217	-2.5165	-2.53647	1.47473	-2.11545	1.42355	-2.48757	1.7788	-2.45298	1.57166	-2.06639	1.93268	-2.94381	NP_003128	SRPK1	NP_003128.3_SRPK1	NP_003128.3	SRPK1	2	48	16	16	NP_003128.3	HOMO SAPIENS	75008.1	35.4
NP_003840.2	3.40818e-18	9.0593e-17	2.21524	2.08606	-1.09758	1.08186	-1.32692	0.849229	-1.20698	1.03558	-1.24735	0.873466	-1.24081	1.03488	-1.35529	0.933386	-1.23657	1.01682	-1.2484	0.936793	-1.12199	-1.11673	-1.182	0.986917	0.931277	0.972153	-1.15749	0.886036	-1.15918	0.93748	-1.00843	1.0531	-1.1263	0.889101	-1.39438	0.765894	NP_003840	SUCLG1	NP_003840.2_SUCLG1	NP_003840.2	SUCLG1	2	83	12	11	NP_003840.2	HOMO SAPIENS	36648.5	39
NP_001303938.1	3.41433e-18	5.64861e-18	5.40669	8.73432	-3.29581	2.03349	-3.42603	1.99901	-2.82382	2.11885	-3.11375	2.03022	-3.28019	1.9838	-3.74122	1.96897	-3.641	1.76927	-3.78661	2.24149	-5.63265	-6.01951	-6.05405	2.33298	2.62606	2.68213	-7.35366	2.48335	-6.17549	2.63299	-5.9547	2.25573	-6.00587	2.63971	-6.70275	2.3229	NP_001303938	CLIC6	NP_001303938.1_CLIC6	NP_001303938.1	CLIC6	2	42	26	26	NP_001303938.1	HOMO SAPIENS	73238.4	57.5
NP_001306045.1	3.41633e-18	2.19779e-15	4.32512	4.21448	-2.75008	1.7697	-3.04466	1.63206	-2.68183	1.59084	-2.29758	1.78066	-2.95567	1.76558	-2.64438	1.47843	-2.49811	1.64047	-2.40509	1.66579	-2.71418	-1.97893	-2.65867	1.70813	1.7975	1.52631	-3.33244	1.62491	-2.34208	1.63672	-2.68804	1.56851	-2.38815	1.86405	-2.50988	1.37735	NP_001306045	DNPEP	NP_001306045.1_DNPEP	NP_001306045.1	DNPEP	2	61	23	23	NP_001306045.1	HOMO SAPIENS	55129.4	69.9
NP_001152849.1	3.43129e-18	3.80182e-13	-2.34291	-2.24266	1.00254	-1.15865	0.929789	-1.16725	1.03594	-1.36942	1.05331	-1.44004	1.00855	-1.38535	1.08738	-1.25019	1.03047	-1.27441	1.15669	-1.39327	0.937153	0.677672	0.9528	-1.12123	-1.41061	-1.43131	1.0003	-0.892167	1.22696	-1.68932	0.995205	-1.13582	1.08112	-1.4011	1.00201	-0.986522	NP_001152849	MTHFSD	NP_001152849.1_MTHFSD	NP_001152849.1	MTHFSD	2	12	9	9	NP_001152849.1	HOMO SAPIENS	42514.2	30.5
NP_000917.3	3.47747e-18	5.27983e-11	2.96787	4.47766	-1.61265	1.0852	-1.56646	1.55867	-1.77498	1.44096	-1.64157	1.2849	-1.71486	1.28616	-1.66732	1.148	-1.73931	1.24052	-1.81639	1.16503	-2.08184	-3.47426	-2.29851	2.14611	1.31132	1.54848	-1.82627	1.21408	-2.49799	2.12867	-3.23359	2.13801	-2.11706	1.48695	-4.00155	2.31659	NP_000917	PGR	NP_000917.3_PGR	NP_000917.3	PGR	2	24	15	15	NP_000917.3	HOMO SAPIENS	100349	23.7
NP_036439.2	3.49044e-18	1.66483e-16	4.05367	4.60682	-2.0572	1.69958	-2.46473	1.92212	-2.41719	1.67601	-2.41462	1.66599	-2.59933	1.42172	-2.4143	1.53634	-2.29826	1.46761	-2.76305	1.61128	-2.88604	-2.98749	-2.68487	1.76068	1.79065	1.76064	-2.93232	1.85792	-2.559	1.69241	-3.16416	1.77849	-2.09124	1.81806	-3.27517	1.81545	NP_036439	EPB41L3	NP_036439.2_EPB41L3	NP_036439.2	EPB41L3	2	20	12	12	NP_036439.2	HOMO SAPIENS	121531	16.7
NP_789786.2	3.49604e-18	1.17264e-16	4.26989	3.17979	-2.50175	1.80643	-2.34181	1.86621	-2.90128	1.48865	-2.60865	1.48051	-2.89522	1.55067	-2.34811	1.6726	-2.84473	1.65064	-2.48497	1.71689	-2.17588	-1.6385	-1.73861	1.56797	1.27366	1.22548	-1.53761	1.34592	-1.80994	1.30567	-1.7259	1.43807	-1.93311	1.24474	-2.05266	1.42463	NP_789786	CCDC125	NP_789786.2_CCDC125	NP_789786.2	CCDC125	2	15	10	10	NP_789786.2	HOMO SAPIENS	59255.1	20.1
NP_001341605.1	3.53763e-18	1.22862e-17	3.96578	4.33442	-2.45269	1.46919	-2.38278	1.31054	-2.14611	1.75776	-2.15591	1.75705	-2.33845	1.53744	-2.40169	1.56019	-2.79164	1.53201	-2.49088	1.64194	-2.82767	-2.86659	-2.83875	1.45702	1.55441	1.47248	-2.7094	1.6709	-2.81998	1.45108	-2.612	1.29808	-2.39138	1.65863	-3.06764	1.97935	NP_001341605	PRKCD	NP_001341605.1_PRKCD	NP_001341605.1	PRKCD	2	31	15	15	NP_001341605.1	HOMO SAPIENS	80810.1	29.3
NP_004757.1	3.53763e-18	2.49386e-18	2.09278	2.05232	-1.13744	0.868156	-1.07792	0.898156	-1.08435	0.99811	-1.22887	0.961149	-1.0531	1.01504	-1.30801	0.970858	-1.1585	0.871076	-1.19515	0.916354	-1.25494	-1.1899	-1.20164	0.785446	0.965515	0.870821	-1.20608	0.901365	-1.09817	0.847754	-1.14068	0.884474	-1.10371	0.941221	-1.13172	0.895119	NP_004757	COPB2	NP_004757.1_COPB2	NP_004757.1	COPB2	2	251	50	50	NP_004757.1	HOMO SAPIENS	103341	75.4
NP_003594.3	3.58376e-18	NA	-5.63302	NA	1.6525	-4.37083	1.67992	-4.1413	1.52002	-4.51023	1.26275	-4.41791	1.45079	-4.19573	1.65156	-3.7642	1.324	-3.65038	1.70102	-3.77102	NA	NA	NA	NA	NA	NA	NA	NA	NA	NA	NA	NA	NA	NA	NA	NA	NP_003594	SORBS2	NP_003594.3_SORBS2	NP_003594.3	SORBS2	2	3	2	2	NP_003594.3	HOMO SAPIENS	74833.7	3.6
NP_689639.2	3.65702e-18	2.87905e-09	3.66128	1.77545	-2.24421	1.37903	-2.35757	1.52721	-2.30101	1.44436	-2.2329	1.44678	-2.26209	1.45148	-2.04869	1.4103	-1.72682	1.42694	-2.3548	1.67601	-1.31331	-1.47624	-1.24748	0.516818	0.989481	0.386328	-0.860262	0.836982	-0.56603	0.853942	-1.27955	1.01492	-0.47763	0.772599	-0.612879	0.999129	NP_689639	APOBEC3D	NP_689639.2_APOBEC3D	NP_689639.2	APOBEC3D	2	11	5	5	NP_689639.2	HOMO SAPIENS	47567.5	16.8
NP_003909.2	3.67172e-18	1.62856e-11	-4.71613	-3.17937	1.84259	-3.11535	1.70514	-3.1418	1.78466	-2.67412	1.94648	-2.69796	1.88985	-3.11787	1.75872	-3.23279	1.89544	-2.7488	1.76906	-2.40841	1.30683	1.3458	1.14925	-2.01179	-1.75642	-2.03931	1.4633	-2.2902	0.782952	-1.97087	1.01174	-1.11355	1.79757	-1.70769	0.901483	-2.78621	NP_003909	GYG2	NP_003909.2_GYG2	NP_003909.2	GYG2	2	7	5	4	NP_003909.2	HOMO SAPIENS	55753.4	18.3
NP_055029.1	3.6984e-18	7.03636e-11	-3.80153	-2.42187	1.8058	-1.95335	1.20085	-2.36247	1.53939	-2.42203	1.37978	-2.4113	1.52079	-2.19209	1.44984	-2.5072	1.53009	-2.33869	1.4821	-2.31643	1.23873	0.881292	0.936429	-1.76944	-1.49963	-1.20332	1.14035	-1.19262	1.35576	-1.05505	1.36221	-1.72759	1.11339	-1.34285	0.0875541	-1.46875	NP_055029	IMPA2	NP_055029.1_IMPA2	NP_055029.1	IMPA2	2	13	5	5	NP_055029.1	HOMO SAPIENS	31776.8	19.7
NP_006712.2	3.72561e-18	1.04365e-15	2.77912	2.90307	-1.65863	1.22878	-1.67677	1.25113	-1.36189	1.25701	-1.74012	1.18036	-1.51442	0.988592	-1.6358	1.13778	-1.43642	1.23374	-1.71877	1.21272	-1.69271	-1.3967	-1.79755	1.17087	1.33186	1.14315	-2.17495	1.3919	-1.58285	1.2345	-1.79203	1.0181	-1.52002	1.16196	-1.60192	1.21345	NP_006712	ADK	NP_006712.2_ADK	NP_006712.2	ADK	2	106	21	21	NP_006712.2	HOMO SAPIENS	40944.1	70.9
NP_001431.1	3.75234e-18	8.27679e-19	-3.06312	-2.86313	1.39804	-1.62278	1.34898	-1.85922	1.24248	-1.60788	1.23503	-1.47376	1.29489	-1.74243	1.44038	-2.0405	1.3521	-1.7896	1.29573	-1.76117	1.25494	1.27899	1.38827	-1.67309	-1.62973	-1.62764	1.04317	-1.66783	1.19646	-1.62125	1.15391	-1.59714	1.28444	-1.63717	1.07335	-1.77763	NP_001431	EXTL3	NP_001431.1_EXTL3	NP_001431.1	EXTL3	2	35	22	22	NP_001431.1	HOMO SAPIENS	105774	26
NP_001271267.1	3.75234e-18	3.30043e-17	2.77784	3.2129	-1.47775	1.11191	-1.48766	1.14279	-1.87179	1.20931	-1.55225	1.1264	-1.69895	1.2564	-1.8123	1.08668	-1.56444	1.21341	-1.52056	1.09009	-1.62786	-1.84212	-1.66986	1.32854	1.36268	1.15898	-1.77197	1.40417	-1.99975	1.32423	-1.84493	1.41579	-1.93311	1.25394	-2.20831	1.557	NP_001271267	NEDD4	NP_001271267.1_NEDD4	NP_001271267.1	NEDD4	2	47	25	25	NP_001271267.1	HOMO SAPIENS	150367	26.2
NP_001093392.1	3.75796e-18	2.9821e-18	4.80997	5.43286	-3.12718	1.66953	-2.56243	1.95008	-3.24659	2.06776	-3.23694	1.60529	-3.27064	1.74243	-3.21801	1.58403	-2.87283	1.72521	-2.77488	1.82589	-3.41785	-3.51562	-3.58855	1.64097	2.18439	1.85247	-3.80687	2.24115	-3.84697	1.62744	-3.19722	1.9503	-3.28855	1.73528	-3.5962	1.97304	NP_001093392	ALG13	NP_001093392.1_ALG13	NP_001093392.1	ALG13	2	14	8	8	NP_001093392.1	HOMO SAPIENS	127823	8.2
NP_002809.2	3.76165e-18	2.2481e-17	3.28992	4.42851	-1.75981	1.32561	-2.22834	1.5342	-1.7782	1.28085	-1.75552	1.46027	-1.80713	1.27624	-1.91316	1.38305	-1.91106	1.64725	-1.91993	1.33876	-2.74336	-2.57388	-2.60628	1.57673	1.70163	1.71948	-3.3896	1.68929	-2.56578	1.56247	-2.6153	1.76258	-2.59469	1.94989	-2.55853	1.8186	NP_002809	PSME2	NP_002809.2_PSME2	NP_002809.2	PSME2	2	92	16	16	NP_002809.2	HOMO SAPIENS	27572.3	58.9
NP_001284689.1	3.76573e-18	3.71976e-17	6.37193	6.14696	-4.36273	2.23717	-4.35898	2.35198	-4.32126	1.93831	-3.71432	2.35397	-4.486	2.39709	-4.6647	2.28577	-3.60665	2.00653	-3.9789	1.91106	-3.94642	-3.62062	-3.93562	2.19866	1.89679	2.08364	-4.90721	2.11851	-3.79274	1.99253	-4.01388	2.15392	-3.6145	2.21969	-4.46526	2.21573	NP_001284689	ETNK2	NP_001284689.1_ETNK2	NP_001284689.1	ETNK2	2	10	7	7	NP_001284689.1	HOMO SAPIENS	45638.6	20
NP_001073138.1	3.77224e-18	1.21696e-15	7.38758	8.76433	-4.40565	2.33067	-4.6647	2.4044	-4.88602	2.35731	-5.04174	2.06731	-5.45638	2.2979	-5.96641	2.11885	-5.13987	2.34208	-5.32197	2.2994	-5.84667	-6.35994	-6.08024	2.53153	2.82122	2.46363	-8.22536	2.64278	-5.57217	2.46591	-6.05058	2.44662	-5.6896	2.33926	-6.06393	2.51516	NP_001073138	CAB39L	NP_001073138.1_CAB39L	NP_001073138.1	CAB39L	2	27	15	14	NP_001073138.1	HOMO SAPIENS	39258	38.8
NP_001302466.1	3.82149e-18	2.05475e-16	-2.46071	-2.20376	1.07612	-1.2822	1.16618	-1.47829	0.981077	-1.29788	1.05947	-1.3591	1.05946	-1.47462	0.9487	-1.58062	1.02423	-1.54557	1.06794	-1.28426	1.11875	0.906745	0.854573	-1.22635	-1.24284	-1.45348	1.08033	-1.17729	0.932085	-1.18191	0.97206	-0.983102	0.903624	-1.33059	1.01822	-1.24812	NP_001302466	LDHB	NP_001302466.1_LDHB	NP_001302466.1	LDHB	2	135	16	16	NP_001302466.1	HOMO SAPIENS	37692	49.8
NP_079110.1	3.82702e-18	2.41976e-14	2.26925	1.82773	-1.20182	1.09855	-1.28279	1.01348	-1.1618	0.981077	-1.30894	0.964522	-1.24717	1.03157	-1.46875	0.909541	-1.19285	1.11172	-1.17444	1.00492	-0.907968	-0.894018	-1.06085	0.937279	0.777205	1.05449	-1.04032	0.751137	-0.749058	0.659021	-1.08117	0.941742	-1.07789	0.88297	-1.15117	0.65558	NP_079110	MCMBP	NP_079110.1_MCMBP	NP_079110.1	MCMBP	2	68	26	26	NP_079110.1	HOMO SAPIENS	73834.6	52
NP_001291922.1	3.87572e-18	9.07157e-18	4.24465	4.60388	-2.98922	1.56268	-2.61602	1.74739	-2.44624	1.73392	-2.52857	1.71321	-2.42435	1.59365	-2.61917	1.87359	-2.76354	1.68114	-2.1418	1.52271	-3.10979	-3.15611	-2.72743	1.60885	1.94815	1.88097	-2.46361	1.96829	-2.63018	1.68932	-3.07488	1.80076	-2.56887	1.65557	-2.81794	1.73035	NP_001291922	SDSL	NP_001291922.1_SDSL	NP_001291922.1	SDSL	2	34	13	13	NP_001291922.1	HOMO SAPIENS	35244.2	49.2
NP_001271335.1	3.89213e-18	NA	-5.69693	NA	1.94376	-3.57948	1.7335	-4.29507	2.02993	-4.05376	1.59537	-3.55119	2.18573	-3.4485	1.96044	-4.10145	1.76429	-3.95204	1.91993	-3.46102	NA	NA	NA	NA	NA	NA	NA	NA	NA	NA	NA	NA	NA	NA	NA	NA	NP_001271335	TMEM40	NP_001271335.1_TMEM40	NP_001271335.1	TMEM40	1	2	2	2	NP_001271335.1	HOMO SAPIENS	27007	12.4
NP_001304759.1	3.89924e-18	9.94876e-21	5.86115	4.88494	-3.93964	1.80309	-3.94609	2.17375	-3.28855	2.06094	-3.77284	1.86497	-3.59834	2.16234	-3.91457	2.09501	-3.50985	2.13532	-4.50844	2.11545	-3.06439	-3.24837	-2.81584	1.80448	1.65028	1.83664	-3.04664	1.81499	-3.14536	1.76048	-3.05174	1.79122	-3.09491	1.79353	-3.18762	1.97304	NP_001304759	JPH1	NP_001304759.1_JPH1	NP_001304759.1	JPH1	2	13	10	9	NP_001304759.1	HOMO SAPIENS	72141.1	17.5
NP_001317486.1	3.98656e-18	NA	5.07297	NA	-2.94017	1.95669	-3.42288	1.91513	-3.44668	1.74414	-2.75956	1.50074	-3.17838	1.91767	-3.24008	2.30962	-3.25067	1.88451	-3.39316	1.7237	NA	NA	NA	NA	NA	NA	NA	NA	NA	NA	NA	NA	NA	NA	NA	NA	NP_001317486	EPB41L3	NP_001317486.1_EPB41L3	NP_001317486.1	EPB41L3	2	3	2	2	NP_001317486.1	HOMO SAPIENS	102742	3.5
NP_075069.3	3.99118e-18	2.43007e-15	5.29567	3.16896	-3.44297	1.84316	-3.79165	1.98503	-3.54672	2.00985	-3.03367	2.12465	-3.34064	2.21524	-2.82404	1.86337	-3.33186	1.87773	-3.49966	1.63513	-1.7446	-2.45935	-1.92852	1.47746	1.46539	1.31415	-1.75196	1.24781	-1.82689	1.15097	-1.83171	1.21536	-1.42321	1.36738	-1.84836	1.29855	NP_075069	TMEM135	NP_075069.3_TMEM135	NP_075069.3	TMEM135	2	21	10	10	NP_075069.3	HOMO SAPIENS	53088.4	21.6
NP_001129037.1	4.02286e-18	5.94051e-08	-4.973	-1.4801	1.69236	-2.82485	2.03923	-2.92163	1.85243	-3.67223	1.90028	-3.19709	1.74668	-3.05174	1.806	-3.15103	2.21708	-3.19282	1.65369	-2.86488	0.716646	0.830387	0.589361	-0.91392	-0.674491	0.0126665	0.580176	-0.738874	0.640597	-0.699243	1.07125	-1.19309	0.506675	-0.836982	0.415071	-1.44669	NP_001129037	PUDP	NP_001129037.1_PUDP	NP_001129037.1	PUDP	2	19	8	8	NP_001129037.1	HOMO SAPIENS	27743.4	53.7
NP_001275727.1	4.0366e-18	5.98772e-16	-4.43927	-3.81725	2.03574	-2.60113	1.72405	-2.51623	1.77498	-2.81038	1.72165	-2.37758	1.80076	-2.75748	1.40256	-3.14422	1.77054	-2.71491	1.81048	-2.55148	1.54355	1.88985	1.42756	-2.36802	-2.46514	-1.65931	1.32612	-2.2994	1.68114	-2.32978	1.52422	-2.36708	1.45871	-2.25954	1.30683	-2.63177	NP_001275727	MCRIP1	NP_001275727.1_MCRIP1	NP_001275727.1	MCRIP1	2	16	6	6	NP_001275727.1	HOMO SAPIENS	12950.3	48.3
NP_006732.3	4.05988e-18	6.9752e-16	-6.4262	-3.82804	2.38831	-4.68471	2.12118	-4.16577	2.31392	-3.8664	2.08815	-3.56806	2.00756	-4.69498	2.36387	-4.53748	2.19209	-4.29776	2.19505	-3.92431	1.64731	1.52715	1.54544	-2.65708	-2.56443	-2.15647	1.37185	-2.55387	0.932085	-2.2648	1.63002	-2.06483	1.73948	-2.05107	1.59867	-2.31974	NP_006732	PPP1R1A	NP_006732.3_PPP1R1A	NP_006732.3	PPP1R1A	2	19	8	8	NP_006732.3	HOMO SAPIENS	18996	75.4
NP_940982.1	4.07261e-18	6.27093e-19	3.91658	4.65647	-2.3178	1.58272	-2.50255	1.41538	-2.70764	1.39667	-2.28526	1.55133	-2.23664	1.64324	-2.31344	1.49887	-2.82911	1.48795	-2.19801	1.36601	-3.14546	-2.9684	-2.96972	1.4833	1.69821	1.80181	-3.16096	1.79047	-2.74203	1.66147	-2.98892	1.90257	-2.54951	1.69542	-2.93793	1.75557	NP_940982	SLC27A1	NP_940982.1_SLC27A1	NP_940982.1	SLC27A1	2	50	22	21	NP_940982.1	HOMO SAPIENS	71962.7	46.1
NP_001188267.1	4.13485e-18	3.15874e-15	-2.85429	-2.10607	1.06386	-1.61611	1.23236	-1.64604	1.24248	-1.64535	1.20423	-1.66262	1.04673	-1.65316	1.09053	-1.90084	1.38333	-1.60997	1.3549	-1.48184	0.836628	1.11355	0.998639	-1.27014	-1.25654	-1.29832	1.06032	-1.21408	0.667712	-1.02721	0.74723	-1.38398	0.910078	-1.10065	0.894997	-1.06847	NP_001188267	SAFB	NP_001188267.1_SAFB	NP_001188267.1	SAFB	2	66	22	22	NP_001188267.1	HOMO SAPIENS	103310	23.4
NP_001009555.3	4.20852e-18	5.89301e-15	-2.05171	-2.16876	0.88297	-1.24547	0.999129	-1.18473	0.797125	-1.08668	0.91472	-1.16012	0.830387	-1.10762	0.98337	-1.08668	0.833746	-1.21002	0.993986	-1.0969	0.985794	1.22172	0.949526	-0.992757	-1.236	-1.30782	0.803101	-1.1681	0.911749	-1.06743	1.17375	-1.43807	0.942351	-1.1589	1.05065	-0.942396	NP_001009555	SH3D19	NP_001009555.3_SH3D19	NP_001009555.3	SH3D19	2	45	30	30	NP_001009555.3	HOMO SAPIENS	87094.4	41.7
NP_543011.2	4.21603e-18	1.0855e-12	-4.51461	-2.89028	1.82113	-2.75473	1.36159	-2.53371	1.65234	-2.82741	1.56765	-2.94078	1.97257	-2.62522	1.56646	-3.15784	1.72994	-2.66407	1.98797	-2.95345	1.36195	1.41898	1.38172	-2.02639	-0.968939	-1.61181	1.38899	-1.71995	0.871076	-1.76048	1.56389	-1.50488	0.939123	-2.02347	0.872298	-1.70829	NP_543011	FAM210B	NP_543011.2_FAM210B	NP_543011.2	FAM210B	2	5	2	2	NP_543011.2	HOMO SAPIENS	20595	17.1
NP_001185987.1	4.2199e-18	1.50246e-17	3.50206	3.61301	-1.99281	1.45583	-2.11172	1.33151	-2.18806	1.3047	-2.03579	1.67274	-2.24618	1.34237	-1.80284	1.6215	-1.87046	1.37949	-2.28084	1.37964	-2.08184	-2.11256	-1.75826	1.57965	1.51332	1.41231	-2.46646	1.60345	-2.13193	1.37373	-2.17556	1.27899	-2.10415	1.41643	-2.35099	1.54439	NP_001185987	ARPIN-AP3S2	NP_001185987.1_ARPIN-AP3S2	NP_001185987.1	C15orf38-AP3S2	2	42	15	14	NP_001185987.1	HOMO SAPIENS	44223.4	42.6
NP_001014437.1	4.22795e-18	1.49979e-16	1.66839	1.68141	-0.892167	0.788019	-0.888815	0.796808	-0.816489	0.756247	-0.908561	0.779037	-0.833569	0.770374	-0.882511	0.749434	-0.939915	0.860908	-0.934821	0.749434	-0.904726	-0.846295	-1.0543	0.753327	0.842257	0.785323	-1.00602	0.800191	-0.843961	0.652833	-0.915853	0.776301	-0.91976	0.809389	-0.882026	0.658732	NP_001014437	CARS1	NP_001014437.1_CARS1	NP_001014437.1	CARS	2	163	46	46	NP_001014437.1	HOMO SAPIENS	95434.6	68.2
NP_005311.1	4.3285e-18	1.91292e-15	-2.71334	-2.13212	1.14663	-1.69291	1.09684	-1.50275	0.984305	-1.69645	1.20731	-1.52772	0.852658	-1.59365	1.16933	-1.65897	1.23344	-1.72521	1.15373	-1.4648	0.982551	0.865384	0.992091	-1.36358	-1.33529	-1.33948	1.0003	-1.03933	0.779562	-1.19428	1.08778	-0.995828	0.910078	-1.02093	0.820414	-1.33007	NP_005311	H1-3	NP_005311.1_H1-3	NP_005311.1	HIST1H1D	2	79	12	12	NP_005311.1	HOMO SAPIENS	22349.5	32.5
NP_109591.1	4.33383e-18	1.53524e-15	4.51723	5.82806	-2.66117	1.76303	-2.79882	1.82427	-2.55274	1.63854	-3.03675	1.68285	-2.88568	2.12266	-2.34496	1.64194	-3.05707	1.61674	-2.87546	1.63513	-3.74537	-4.01831	-2.89769	1.895	2.29738	1.99814	-4.89577	2.1553	-3.81308	1.88115	-3.89155	1.78804	-3.59836	1.93456	-3.81022	2.00456	NP_109591	SERPINB1	NP_109591.1_SERPINB1	NP_109591.1	SERPINB1	2	59	17	17	NP_109591.1	HOMO SAPIENS	42855.1	49.3
NP_004915.2	4.34322e-18	3.266e-16	-2.3041	-1.97546	0.879904	-1.31559	0.923485	-1.35947	1.04885	-1.32514	1.10875	-1.34561	1.03719	-1.22334	0.8636	-1.25019	1.08356	-1.17273	1.11232	-1.38305	0.79123	0.85584	0.848025	-1.3227	-1.10931	-1.04499	0.831681	-1.07305	1.0541	-1.08909	0.879483	-0.919471	1.01335	-1.09758	0.843113	-1.03065	NP_004915	ACTN4	NP_004915.2_ACTN4	NP_004915.2	ACTN4	2	74	13	12	NP_004915.2	HOMO SAPIENS	105309	22.3
NP_001243463.1	4.34322e-18	7.63174e-17	3.57805	4.68427	-1.75368	1.48254	-1.94152	1.62157	-2.00411	1.38986	-2.17131	1.75368	-2.05529	1.45148	-2.20628	1.44096	-2.37633	1.56929	-1.91106	1.49546	-2.74336	-2.69796	-3.15308	1.90084	1.72902	1.50731	-3.64682	1.76594	-3.24705	1.78523	-3.11456	1.44125	-2.83028	1.49001	-3.01575	1.40571	NP_001243463	SLC25A1	NP_001243463.1_SLC25A1	NP_001243463.1	SLC25A1	2	76	16	16	NP_001243463.1	HOMO SAPIENS	35394.4	56.6
NP_005753.1	4.34322e-18	7.45642e-17	1.6786	1.70348	-0.861509	0.824749	-0.920333	0.751376	-0.887488	0.759654	-0.899321	0.822879	-0.979921	0.7836	-0.929789	0.701743	-0.868095	0.810067	-0.899321	0.728995	-0.995522	-0.922652	-0.857847	0.721209	0.814867	0.851822	-1.07747	0.800191	-0.830403	0.736371	-0.952222	0.785845	-0.932669	0.72661	-0.86257	0.75959	NP_005753	TRIM28	NP_005753.1_TRIM28	NP_005753.1	TRIM28	2	303	40	40	NP_005753.1	HOMO SAPIENS	90316.8	74.2
NP_003039.2	4.38543e-18	2.5191e-11	5.23039	7.23399	-3.43377	1.91662	-3.1014	1.84524	-3.79199	1.82249	-3.52953	1.8245	-2.87931	2.11274	-3.12661	1.96897	-3.63163	1.80655	-2.99083	2.06094	-3.85562	-6.25177	-5.28788	1.27598	2.674	1.69731	-5.66744	1.9039	-4.44689	2.61752	-5.66043	1.97893	-3.19818	2.50788	-7.11782	1.73035	NP_003039	SLC9A2	NP_003039.2_SLC9A2	NP_003039.2	SLC9A2	2	5	5	5	NP_003039.2	HOMO SAPIENS	92088.6	6.7
NP_001275762.1	4.38543e-18	4.09042e-14	4.07775	3.46813	-2.48335	1.7263	-2.82719	1.70894	-2.46883	1.70326	-2.26062	1.56145	-2.72023	1.45148	-2.38908	1.4103	-2.70421	1.6303	-2.29564	1.28085	-1.82242	-1.68941	-2.44912	1.15627	1.60919	1.76064	-2.41788	0.907497	-2.23362	1.25307	-2.08629	1.16763	-2.05252	1.81806	-2.11427	1.20715	NP_001275762	GGT1	NP_001275762.1_GGT1	NP_001275762.1	GGT1	2	17	7	7	NP_001275762.1	HOMO SAPIENS	61751.4	19.8
NP_005316.1	4.38543e-18	1.13721e-09	-6.76937	-6.79662	2.30553	-4.26732	2.25671	-4.34749	2.4301	-4.69418	2.32222	-4.87657	2.39571	-4.13622	2.2441	-3.97881	2.66674	-5.08071	2.31338	-3.83915	2.64932	2.40844	2.5408	-3.81043	-8.16579	-3.46429	2.62365	-4.33514	2.15566	-3.4498	1.87138	-3.24837	2.72378	-3.27128	2.77579	-4.87903	NP_005316	H1-1	NP_005316.1_H1-1	NP_005316.1	HIST1H1A	2	30	8	6	NP_005316.1	HOMO SAPIENS	21841.7	39
NP_001305864.1	4.38543e-18	2.80948e-16	3.08233	3.3183	-1.63104	1.35232	-1.96044	1.2721	-1.64911	1.22294	-1.62309	1.17699	-1.83576	1.37874	-2.10542	1.38645	-1.67686	1.28458	-1.75723	1.34557	-1.77054	-1.86439	-2.14789	1.21467	1.40719	1.37748	-2.31213	1.35511	-1.82011	1.33351	-2.11274	1.40943	-1.50712	1.38884	-2.18885	1.33637	NP_001305864	HLTF	NP_001305864.1_HLTF	NP_001305864.1	HLTF	2	75	40	39	NP_001305864.1	HOMO SAPIENS	114954	47.8
[truncated: 9,100 more rows]
[truncated: 13 more columns]

## Sheet: Figure 2b,c,d - Phosphoproteome
id	adj.P.Val.No_Ubi_Luminal.over.No_Ubi_Basal	adj.P.Val.UbiFT_Luminal.over.UbiFT_Basal	logFC.No_Ubi_Luminal.over.No_Ubi_Basal	logFC.UbiFT_Luminal.over.UbiFT_Basal	NoUbi_Phosphoproteome..126C.MeanMulti.all.16..No_Ubi_Basal_01.	NoUbi_Phosphoproteome..127N.MeanMulti.all.16..No_Ubi_Luminal_01.	NoUbi_Phosphoproteome..127C.MeanMulti.all.16..No_Ubi_Basal_02.	NoUbi_Phosphoproteome..128N.MeanMulti.all.16..No_Ubi_Luminal_02.	NoUbi_Phosphoproteome..128C.MeanMulti.all.16..No_Ubi_Basal_03.	NoUbi_Phosphoproteome..129N.MeanMulti.all.16..No_Ubi_Luminal_03.	NoUbi_Phosphoproteome..129C.MeanMulti.all.16..No_Ubi_Basal_04.	NoUbi_Phosphoproteome..130N.MeanMulti.all.16..No_Ubi_Luminal_04.	NoUbi_Phosphoproteome..130C.MeanMulti.all.16..No_Ubi_Basal_05.	NoUbi_Phosphoproteome..131N.MeanMulti.all.16..No_Ubi_Luminal_05.	NoUbi_Phosphoproteome..131C.MeanMulti.all.16..No_Ubi_Basal_06.	NoUbi_Phosphoproteome..132N.MeanMulti.all.16..No_Ubi_Luminal_06.	NoUbi_Phosphoproteome..132C.MeanMulti.all.16..No_Ubi_Basal_07.	NoUbi_Phosphoproteome..133N.MeanMulti.all.16..No_Ubi_Luminal_07.	NoUbi_Phosphoproteome..133C.MeanMulti.all.16..No_Ubi_Basal_08.	NoUbi_Phosphoproteome..134N.MeanMulti.all.16..No_Ubi_Luminal_08.	UbiFT_Phosphoproteome..126C.MeanMulti.all.16..UbiFT_Basal_01.	UbiFT_Phosphoproteome..127N.MeanMulti.all.16..UbiFT_Basal_02.	UbiFT_Phosphoproteome..127C.MeanMulti.all.16..UbiFT_Basal_03.	UbiFT_Phosphoproteome..128N.MeanMulti.all.16..UbiFT_Luminal_02.	UbiFT_Phosphoproteome..128C.MeanMulti.all.16..UbiFT_Luminal_01.	UbiFT_Phosphoproteome..129N.MeanMulti.all.16..UbiFT_Luminal_03.	UbiFT_Phosphoproteome..129C.MeanMulti.all.16..UbiFT_Basal_04.	UbiFT_Phosphoproteome..130N.MeanMulti.all.16..UbiFT_Luminal_04.	UbiFT_Phosphoproteome..130C.MeanMulti.all.16..UbiFT_Basal_05.	UbiFT_Phosphoproteome..131N.MeanMulti.all.16..UbiFT_Luminal_05.	UbiFT_Phosphoproteome..131C.MeanMulti.all.16..UbiFT_Basal_06.	UbiFT_Phosphoproteome..132N.MeanMulti.all.16..UbiFT_Luminal_06.	UbiFT_Phosphoproteome..132C.MeanMulti.all.16..UbiFT_Basal_07.	UbiFT_Phosphoproteome..133N.MeanMulti.all.16..UbiFT_Luminal_07.	UbiFT_Phosphoproteome..133C.MeanMulti.all.16..UbiFT_Basal_08.	UbiFT_Phosphoproteome..134N.MeanMulti.all.16..UbiFT_Luminal_08.	id.query	id.mapped	id.concat	id.description	geneSymbol	numColumnsVMsiteObserved	numSpectraVMsiteObserved	bestScore	bestDeltaForwardReverseScore	bestDeltaRank1Rank2Score	Best_scoreVML	Best_numPossibleVMsites_STY	Best_numActualVMSites_sty
[truncated: 35,096 more rows]
[truncated: 25 more columns]

[truncated: 6 more sheets: Figure 2b - Ubiquitylome, Figure 2b,c,d - Acetylome, Figure 2e - GSEA_Proteome, Figure 2e -GSEA_Phosphoproteome, Figure 2e - GSEA_Acetylome, PTM-SEA_Phosphoproteome]
