# Supplementary material for: Workflow enabling deepscale immunopeptidome, proteome, ubiquitylome, phosphoproteome, and acetylome analyses of sample-limited tissues
Source: Nat Commun. 2023 Apr 3;14:1851. doi: 10.1038/s41467-023-37547-0 (PMC10070353; doi:10.1038/s41467-023-37547-0)
Supplement: Supplementary file 6 — Supplementary Data 3 [file 41467_2023_37547_MOESM6_ESM.xlsx]

## Sheet: Column Header Description
ColumnHeader	Description
id	Unique identifier; Protein report: same as accession number; VMsiteReport: same as accessionNumber_VMsites_numVMsitesPresent_numVMsitesLocalizedBest_earliestVMsiteAA_latestVMsiteAA
adj.P.Val.Basal_ubifast.over.Basal_no_ubifast	FDR-corrected p-value of "Two-sample mod T" in group "Basal_ubifast.over.Basal_no_ubifast"
adj.P.Val.Luminal_ubifast.over.Luminal_no_ubifast	FDR-corrected p-value of "Two-sample mod T" in group "Luminal_ubifast.over.Luminal_no_ubifast"
AveExpr.Basal_ubifast.over.Basal_no_ubifast	Average abundance across all data columns used in "Two-sample mod T" in group "Basal_ubifast.over.Basal_no_ubifast"
AveExpr.Luminal_ubifast.over.Luminal_no_ubifast	Average abundance across all data columns used in "Two-sample mod T" in group "Luminal_ubifast.over.Luminal_no_ubifast"
Log.P.Value.Basal_ubifast.over.Basal_no_ubifast	Transformed nominal p-value (-10*log10(p-value)) of "Two-sample mod T" in group "Basal_ubifast.over.Basal_no_ubifast"
Log.P.Value.Luminal_ubifast.over.Luminal_no_ubifast	Transformed nominal p-value (-10*log10(p-value)) of "Two-sample mod T" in group "Luminal_ubifast.over.Luminal_no_ubifast"
logFC.Basal_ubifast.over.Basal_no_ubifast	Log2-fold change AFTER data normalization in "Two-sample mod T" in group "Basal_ubifast.over.Basal_no_ubifast"
logFC.Luminal_ubifast.over.Luminal_no_ubifast	Log2-fold change AFTER data normalization in "Two-sample mod T" in group "Luminal_ubifast.over.Luminal_no_ubifast"
logFC.raw.Basal_ubifast.over.Basal_no_ubifast	Log2-fold change BEFORE data normalization in group "Basal_ubifast.over.Basal_no_ubifast"
logFC.raw.Luminal_ubifast.over.Luminal_no_ubifast	Log2-fold change BEFORE data normalization in group "Luminal_ubifast.over.Luminal_no_ubifast"
P.Value.Basal_ubifast.over.Basal_no_ubifast	Nominal p-value of "Two-sample mod T" in group "Basal_ubifast.over.Basal_no_ubifast"
P.Value.Luminal_ubifast.over.Luminal_no_ubifast	Nominal p-value of "Two-sample mod T" in group "Luminal_ubifast.over.Luminal_no_ubifast"
t.Basal_ubifast.over.Basal_no_ubifast	Value of the t-statistics of "Two-sample mod T" in group "Basal_ubifast.over.Basal_no_ubifast"
t.Luminal_ubifast.over.Luminal_no_ubifast	Value of the t-statistics of "Two-sample mod T" in group "Luminal_ubifast.over.Luminal_no_ubifast"
Basal_1_UbiFast	Abundance in group "Basal_ubifast"
Luminal_1_UbiFast	Abundance in group "Luminal_ubifast"
Basal_2_UbiFast	Abundance in group "Basal_ubifast"
Luminal_2_UbiFast	Abundance in group "Luminal_ubifast"
Basal_3_UbiFast	Abundance in group "Basal_ubifast"
Luminal_3_UbiFast	Abundance in group "Luminal_ubifast"
Basal_4_UbiFast	Abundance in group "Basal_ubifast"
Luminal_4_UbiFast	Abundance in group "Luminal_ubifast"
Basal_5_No_UbiFast	Abundance in group "Basal_no_ubifast"
Luminal_5_No_UbiFast	Abundance in group "Luminal_no_ubifast"
Basal_6_No_UbiFast	Abundance in group "Basal_no_ubifast"
Luminal_6_No_UbiFast	Abundance in group "Luminal_no_ubifast"
Basal_7_No_UbiFast	Abundance in group "Basal_no_ubifast"
Luminal_7_No_UbiFast	Abundance in group "Luminal_no_ubifast"
Basal_8_No_UbiFast	Abundance in group "Basal_no_ubifast"
Luminal_8_No_UbiFast	Abundance in group "Luminal_no_ubifast"
id.query	Protein accession number used as query to map to gene symbol
id.mapped	Mapped gene name using ''id.query"
id.concat	Concatenation of protein accession number and mapped gene symbol
id.description	Same as entry_name
geneSymbol	Gene symbol for accession_number
numColumnsVMsiteObserved	The number of TMT10-plex experiments the phosphosite was observed in (1-25).
numSpectraVMsiteObserved	Number os MS/MS spectra observed for VM sites
bestScore	Spectrum Mill identification score
bestDeltaForwardReverseScore	The difference between Spectrum Mill identification score of the best target peptide (forward peptide sequence) and decoy peptide (reversed peptide sequence). A value less than or equal to zero indicates a likely false-positive identification.
bestDeltaRank1Rank2Score
best_percent_scored_peak_intensity
Best_scoreVML	Variable modification localization score is the difference in Spectrum Mill identification score between the top two phosphosite localizations (see Methods localization of phosphosites).
Best_numPossibleVMsites_STY	ToDo
Best_numActualVMSites_sty	Count of variable modifications measured in the sequence - sty (phosphorylation)
Best_numLocalizedVMsites_sty	Count of variable modifications confidently localized to particular positions in the sequence - sty (phosphorylation)
Best_numAmbiguousVMsites_sty	Count of variable modifications not confidently localized to particular positions in the sequence - sty (phosphorylation)
variableSites	The amino acid position in the protein sequence from accession_number of a modified amino acid indicated in lowercase.
nterm	Name of modification at peptide N-terminus (ex: iTRAQ, Acetyl,Hydrogen)
StartAA	The amino acid position in the protein sequence of the first amino acid in the peptide
previous_aa	Amino acid preceding the sequence in accession_number , (-) indicates N-terminus of protein
sequence	Peptide sequence of the best scoring target peptide. Lower case indicates variable modification
next_aa	Amino acid following the sequence in accession_number , (-) indicates C-terminus of protein
sequenceVML	Sequence integrated with variable modification localization information associated with each STY residue. (1.0: no possibility of ambiguity, numPossibleVMsites = numActualVMSites, 0.99: confidently localized above VML score threshold, 0.5: ambiguity in localization between 2 possible sites, 0.33: ambiguity in localization between 3 possible sites)
VMsiteFlanks	Phosphosite with +/-7 flanking amino acids in the protein sequence, padded with dashes (-) when within 7 residues of the ends of the protein.
peptide_num	ToDo
protein_group_num	Combined number proteinGroup.subgroup
protein_score
accession_numbers	Protein report: All accession numbers for the protein subgroup that were parsimoniously grouped together on the basis of shared peptides for the protein|VMsiteReport: All accession numbers containing a sequence mapped to the representative PSM with bestScore. It is possible that the exact sequence is not present in some accession numbers. There may be simple isobaric substitutions of some amino a…
species	Species for accession_number
speciesMulti	All species represented within accession_numbers
bestFilename	Finame and spectrum number of the MS/MS spectrum that yielded the highest identification score.
entry_name	Protein name for accession_number from FASTA sequence database searched

## Sheet: Supplemental Figure 1
id	adj.P.Val.Basal_ubifast.over.Basal_no_ubifast	adj.P.Val.Luminal_ubifast.over.Luminal_no_ubifast	logFC.Basal_ubifast.over.Basal_no_ubifast	logFC.Luminal_ubifast.over.Luminal_no_ubifast	Basal_1_UbiFast	Luminal_1_UbiFast	Basal_2_UbiFast	Luminal_2_UbiFast	Basal_3_UbiFast	Luminal_3_UbiFast	Basal_4_UbiFast	Luminal_4_UbiFast	Basal_5_No_UbiFast	Luminal_5_No_UbiFast	Basal_6_No_UbiFast	Luminal_6_No_UbiFast	Basal_7_No_UbiFast	Luminal_7_No_UbiFast	Basal_8_No_UbiFast	Luminal_8_No_UbiFast	id.query	id.mapped	id.concat	id.description	geneSymbol	numColumnsVMsiteObserved	numSpectraVMsiteObserved	bestScore	bestDeltaForwardReverseScore	bestDeltaRank1Rank2Score	best_percent_scored_peak_intensity	Best_scoreVML	Best_numPossibleVMsites_STY	Best_numActualVMSites_sty	Best_numLocalizedVMsites_sty	Best_numAmbiguousVMsites_sty	variableSites	nterm	StartAA	previous_aa	sequence	next_aa	sequenceVML	VMsiteFlanks	peptide_num	protein_group_num	protein_score	accession_numbers	species
NP_057417.3_S231s_1_1_231_231	0.000939441	0.00145466	-7.56127	-4.59774	-3.1877	-2.38753	-5.19564	-5.15887	-0.611817	-4.88163	-0.311523	-3.4035	5.29193	0.259869	5.13855	0.508775	5.21331	0.430279	5.29461	1.36051	NP_057417	SRRM2	NP_057417.3_S231s_1_1_231_231_SRRM2	NP_057417.3	SRRM2	1	1	4.61	2	4.61	73.1	2.452	2	1	1	0	S231s	TMT16	229	(K)	HRsPTPK	(S)	HRS(0.99)PT(0.0)PK	SKKRKHRsPTPKSKR	1	1.1	2502.38	NP_057417.3|NP_780438.2	HOMO SAPIENS
NP_057417.3_S250s_1_1_250_250	0.0692691	0.00538278	-0.66486	-0.967758	0.62757	-0.784554	0.153159	-1.26996	0.0656584	-1.27591	0.251505	-1.13732	0.615064	-0.289067	1.19219	-0.191881	0.78347	-0.0552385	1.16661	-0.0605312	NP_057417	SRRM2	NP_057417.3_S250s_1_1_250_250_SRRM2	NP_057417.3	SRRM2	1	3	4.71	4.71	4.71	62.7	1.111	4	1	1	0	S250s	TMT16	248	(R)	SRsTTPAPK	(S)	S(0.0)RS(0.99)T(0.0)T(0.0)PAPK	KKRKRSRsTTPAPKS	2	1.1	2502.38	NP_057417.3|NP_780438.2	HOMO SAPIENS
NP_057417.3_S323s_1_1_323_323	0.47857	0.830061	0.173919	-0.0808301	0.847512	-0.56725	0.709835	-0.505163	0.665537	-0.511489	0.554454	-0.69989	0.552666	-0.481779	0.313579	-0.48261	0.650928	-0.529126	0.564488	-0.466955	NP_057417	SRRM2	NP_057417.3_S323s_1_1_323_323_SRRM2	NP_057417.3	SRRM2	1	10	8.93	5.38	4.79	78.8	1.456	4	1	1	0	S323s	TMT16	321	(R)	PSsPETATK	(Q)	PS(0.0)S(0.99)PET(0.0)AT(0.0)K	TSTQRPSsPETATKQ	3	1.1	2502.38	NP_057417.3	HOMO SAPIENS
NP_057417.3_S351s_1_1_351_351	0.742814	0.364131	-0.14991	-0.483657	0.384166	-0.146751	-0.238575	-0.592649	0.202944	-0.533972	0.314381	-0.479763	-0.151538	-0.0291987	0.251455	-0.412835	0.780524	0.10757	0.382115	0.515957	NP_057417	SRRM2	NP_057417.3_S351s_1_1_351_351_SRRM2	NP_057417.3	SRRM2	1	2	6.24	1.95	2.71	51.8	1.165	4	1	1	0	S351s	TMT16	346	(K)	SATRPsPSPER	(S)	S(0.0)AT(0.0)RPS(0.99)PS(0.0)PER	EKSATRPsPSPERSS	4	1.1	2502.38	NP_057417.3	HOMO SAPIENS
NP_057417.3_T367t_1_1_367_367	0.39566	0.908272	0.333423	-0.122705	-0.249268	-0.3697	0.447697	0.465653	0.0955031	-0.356918	-0.44585	0.756333	-0.374387	0.598574	-0.6242	0.255841	-0.209122	0.241305	-0.277902	-0.109533	NP_057417	SRRM2	NP_057417.3_T367t_1_1_367_367_SRRM2	NP_057417.3	SRRM2	1	1	13.2	11.18	12.78	75.3	4.948	4	1	1	0	T367t	TMT16	357	(R)	SSTGPEPPAPtPLLAER	(H)	S(0.0)S(0.0)T(0.0)GPEPPAPT(0.99)PLLAER	GPEPPAPtPLLAERH	5	1.1	2502.38	NP_057417.3	HOMO SAPIENS
NP_057417.3_S377s_1_1_377_377	0.867362	0.890818	0.0729512	0.0804156	-0.334313	0.44872	-0.447697	0.587005	-0.289494	0.480575	-0.288659	0.208838	-0.992423	0.674491	-0.227789	0.186066	-0.362281	0.119199	-0.0694754	0.423719	NP_057417	SRRM2	NP_057417.3_S377s_1_1_377_377_SRRM2	NP_057417.3	SRRM2	1	2	19.14	18.49	18.27	84.3	5.481	7	1	1	0	S377s	TMT16	374	(R)	HGGsPQPLATTPLSQEPVNPPSEASPTR	(D)	HGGS(0.99)PQPLAT(0.0)T(0.0)PLS(0.0)QEPVNPPS(0.0)EAS(0.0)PT(0.0)R	LAERHGGsPQPLATT	6	1.1	2502.38	NP_057417.3	HOMO SAPIENS
NP_057417.3_S424s_1_1_424_424	0.270872	0.877979	0.325012	-0.0929839	0.510267	-0.310435	0.527222	-0.110063	0.853559	-0.719457	0.3744	-0.256814	0.139652	-0.277388	0.0473327	-0.433186	0.488932	-0.345967	0.289481	0.0317068	NP_057417	SRRM2	NP_057417.3_S424s_1_1_424_424_SRRM2	NP_057417.3	SRRM2	1	3	19.56	17.16	17.11	86.6	2.68	8	1	1	0	S424s	TMT16	412	(K)	LPQSSSSESSPPsPQPTK	(V)	LPQS(0.0)S(0.0)S(0.0)S(0.0)ES(0.0)S(0.0)PPS(0.99)PQPT(0.0)K	SSESSPPsPQPTKVS	7	1.1	2502.38	NP_057417.3	HOMO SAPIENS
NP_057417.3_S440s_1_1_440_440	0.000804164	0.696041	-2.22444	-0.349099	-0.366571	0.756333	-0.689218	-0.0338656	-1.11619	-0.750371	-1.1775	0.451542	0.918139	0.592734	1.57677	0.485517	1.98518	0.453537	1.06818	0.288244	NP_057417	SRRM2	NP_057417.3_S440s_1_1_440_440_SRRM2	NP_057417.3	SRRM2	1	3	8.86	8.86	8.86	42.2	1.614	5	1	1	0	S440s	TMT16	433	(R)	HASSSPEsPKPAPAPGSHR	(E)	HAS(0.0)S(0.0)S(0.0)PES(0.99)PKPAPAPGS(0.0)HR	HASSSPEsPKPAPAP	8	1.1	2502.38	NP_057417.3	HOMO SAPIENS
NP_057417.3_S449s_1_1_449_449	0.856089	0.795335	-0.100848	0.239733	-1.1349	0.877685	-0.951356	1.33769	-0.737165	0.96396	-1.41472	1.57757	-0.802258	1.20883	-0.872696	1.05244	-0.521331	1.39259	-1.63846	0.144122	NP_057417	SRRM2	NP_057417.3_S449s_1_1_449_449_SRRM2	NP_057417.3	SRRM2	1	2	11.78	8.63	11.44	83.2	99	1	1	1	0	S449s	TMT16	443	(K)	PAPAPGsHR	(E)	PAPAPGS(1.0)HR	KPAPAPGsHREISSS	9	1.1	2502.38	NP_057417.3	HOMO SAPIENS
NP_057417.3_S456s_1_1_456_456	0.427088	0.629733	0.246891	0.433047	0.665693	-0.347123	0.43297	-1.17401	0.316354	-0.961149	0.625905	0.129818	0	-1.31686	0.136081	-1.38387	0.315155	-0.715193	0.602121	-0.668726	NP_057417	SRRM2	NP_057417.3_S456s_1_1_456_456_SRRM2	NP_057417.3	SRRM2	1	2	5.39	4.28	4.27	56.8	1.119	5	1	1	0	S456s	TMT16	452	(R)	EISSsPTSK	(N)	EIS(0.0)S(0.0)S(0.99)PT(0.0)S(0.0)K	SHREISSsPTSKNRS	10	1.1	2502.38	NP_057417.3|NP_780438.2	HOMO SAPIENS
NP_057417.3_S472s_1_1_472_472	0.00654567	0.167357	-3.97212	-2.3784	-0.601177	-0.85793	-3.09264	0.15804	-0.316354	-3.30782	-2.83801	-1.28407	2.07398	1.73732	1.32532	-0.409928	3.14566	1.74147	2.49533	1.15298	NP_057417	SRRM2	NP_057417.3_S472s_1_1_472_472_SRRM2	NP_057417.3	SRRM2	1	1	6.2	5.03	4.09	45.7	6.201	4	1	1	0	S472s	TMT16	472	(K)	sHSHTPSR	(R)	S(0.99)HS(0.0)HT(0.0)PS(0.0)R	GRAKRDKsHSHTPSR	11	1.1	2502.38	NP_057417.3	HOMO SAPIENS
NP_057417.3_S536s_1_1_536_536	0.949581	0.818992	-0.0336044	-0.256178	0.774198	-0.781732	0.845322	-0.397921	0.743134	-0.157381	0.400122	-1.57757	1.03996	0.00875962	0.813531	-0.729729	0.0913066	-0.180252	0.952393	-0.988677	NP_057417	SRRM2	NP_057417.3_S536s_1_1_536_536_SRRM2	NP_057417.3	SRRM2	1	2	8.49	4.86	4.25	78.7	7.103	2	1	1	0	S536s	TMT16	536	(R)	sPQRPGWSR	(S)	S(0.99)PQRPGWS(0.0)R	QRRGRSRsPQRPGWS	12	1.1	2502.38	NP_057417.3|NP_780438.2	HOMO SAPIENS
NP_057417.3_S783s_1_1_783_783	0.798346	0.874484	0.11535	0.109714	-0.472144	0.152395	-0.477151	0.891795	-0.716273	0.37378	-0.757373	0.745044	-1.09345	0.475939	-0.449661	0.296543	-1.06623	0.729729	-0.275007	0.221948	NP_057417	SRRM2	NP_057417.3_S783s_1_1_783_783_SRRM2	NP_057417.3	SRRM2	1	3	9.4	5.46	6.51	72.4	1.124	4	1	1	0	S783s	TMT16	778	(R)	SLSGSsPCPK	(Q)	S(0.0)LS(0.0)GS(0.0)S(0.99)PCPK	RRSLSGSsPCPKQKS	13	1.1	2502.38	NP_057417.3|NP_780438.2	HOMO SAPIENS
NP_057417.3_T792t_1_1_792_792	0.262453	0.779836	-0.44183	-0.221964	0.322583	-0.380989	-0.388789	-0.203194	-0.519298	-0.834682	-0.191487	0.29068	-0.0267419	0.134314	0.192289	0.191881	0.491878	-0.183159	0.332903	-0.383364	NP_057417	SRRM2	NP_057417.3_T792t_1_1_792_792_SRRM2	NP_057417.3	SRRM2	1	4	8.92	3.63	8.92	66	1.827	2	1	1	0	T792t	TMT16	790	(K)	SQtPPRR	(S)	S(0.0)QT(0.99)PPRR	CPKQKSQtPPRRSRS	14	1.1	2502.38	NP_057417.3	HOMO SAPIENS
NP_057417.3_S857s_1_1_857_857	0.794275	0.631713	-0.0917649	-0.298633	0.516132	-0.671669	0.406462	-0.544672	-0.11341	-0.789716	0.111462	-1.24456	0.228792	-0.481779	0.48516	-0.668676	0.371117	-0.0639603	0.202637	-0.841672	NP_057417	SRRM2	NP_057417.3_S857s_1_1_857_857_SRRM2	NP_057417.3	SRRM2	1	4	16.96	16.96	16.96	70.9	1.117	5	1	1	0	S857s	TMT16	852	(R)	QGSITsPQANEQSVTPQR	(R)	QGS(0.0)IT(0.0)S(0.99)PQANEQS(0.0)VT(0.0)PQR	PRQGSITsPQANEQS	15	1.1	2502.38	NP_057417.3	HOMO SAPIENS
NP_057417.3_T866t_1_1_866_866	0.916369	0.852079	-0.0521287	0.0913684	0.214078	-0.21166	-0.247411	0.0874862	-0.0417826	-0.0702595	0.217209	-0.183439	-0.243649	-0.218991	0.517701	-0.386669	-0.262138	0.0784968	0.338693	-0.216183	NP_057417	SRRM2	NP_057417.3_T866t_1_1_866_866_SRRM2	NP_057417.3	SRRM2	1	6	17.48	18.34	17.48	87.6	1.19	5	1	1	0	T866t	TMT16	852	(R)	QGSITSPQANEQSVtPQR	(R)	QGS(0.0)IT(0.0)S(0.0)PQANEQS(0.0)VT(0.99)PQR	QANEQSVtPQRRSCF	16	1.1	2502.38	NP_057417.3	HOMO SAPIENS
NP_057417.3_S970s_1_1_970_970	0.0158026	0.715361	-0.871465	-0.206158	0.187684	-0.316079	-0.179668	-0.984926	-0.119379	-0.601421	0.437276	-0.578538	1.06968	-0.610254	0.993986	-0.470981	0.653873	-0.511683	1.09424	-0.0634137	NP_057417	SRRM2	NP_057417.3_S970s_1_1_970_970_SRRM2	NP_057417.3	SRRM2	1	2	11.75	11.75	11.75	67.3	1.122	7	1	1	0	S970s	TMT16	967	(R)	YSHsGSSSPDTK	(V)	Y(0.0)S(0.0)HS(0.99)GS(0.0)S(0.0)S(0.0)PDT(0.0)K	LLPRYSHsGSSSPDT	17	1.1	2502.38	NP_057417.3	HOMO SAPIENS
NP_057417.3_T983t_1_1_983_983	0.0262847	0.559252	-0.78968	-0.508411	0.00879771	-0.217305	-0.533113	0.0169328	-0.417826	-0.207968	-0.525874	-1.46751	0.585351	0.318266	0.168623	-0.17153	0.268029	-0.0552385	0.668701	0.0662961	NP_057417	SRRM2	NP_057417.3_T983t_1_1_983_983_SRRM2	NP_057417.3	SRRM2	1	5	10.65	3.44	4.73	82.9	99	1	1	1	0	T983t	TMT16	979	(K)	VKPEtPPR	(Q)	VKPET(1.0)PPR	DTKVKPEtPPRQSHS	18	1.1	2502.38	NP_057417.3	HOMO SAPIENS
NP_057417.3_S994s_1_1_994_994	0.971329	0.850857	-0.0110165	-0.0993492	0.263931	0.0282214	0.212067	-0.0282214	0.14027	-0.317573	0.00285801	-0.561605	0.341702	-0.0671571	0.0177498	-0.130828	0.156105	-0.154086	0.147635	-0.12971	NP_057417	SRRM2	NP_057417.3_S994s_1_1_994_994_SRRM2	NP_057417.3	SRRM2	1	5	18.08	14.73	12.33	82.4	2.802	5	1	1	0	S994s	TMT16	987	(R)	QSHSGSIsPYPK	(V)	QS(0.0)HS(0.0)GS(0.0)IS(0.99)PY(0.0)PK	QSHSGSIsPYPKVKA	19	1.1	2502.38	NP_057417.3	HOMO SAPIENS
NP_057417.3_T1003t_1_1_1003_1003	0.863525	0.912657	-0.0443455	-0.0453483	0.381234	-0.56725	0.539004	-0.468475	0.217866	-0.486195	0.351535	-0.457186	0.33576	-0.493459	0.434869	-0.462259	0.447697	-0.37504	0.448696	-0.466955	NP_057417	SRRM2	NP_057417.3_T1003t_1_1_1003_1003_SRRM2	NP_057417.3	SRRM2	1	6	13.93	14.77	13.93	69.7	7.225	4	1	1	0	T1003t	TMT16	1001	(K)	AQtPPGPSLSGSK	(S)	AQT(0.99)PPGPS(0.0)LS(0.0)GS(0.0)K	YPKVKAQtPPGPSLS	20	1.1	2502.38	NP_057417.3	HOMO SAPIENS
NP_057417.3_S1010s_1_1_1010_1010	0.887813	0.599516	0.0571839	0.263376	0.777131	-0.95106	0.692163	-0.793021	1.36092	-0.865596	1.13749	-1.46469	1.02808	-1.31686	0.730698	-1.37515	0.851213	-1.37224	1.12898	-1.06362	NP_057417	SRRM2	NP_057417.3_S1010s_1_1_1010_1010_SRRM2	NP_057417.3	SRRM2	1	3	9.62	10.31	9.62	62.7	1.134	4	1	1	0	S1010s	TMT16	1001	(K)	AQTPPGPSLsGSK	(S)	AQT(0.0)PPGPS(0.0)LS(0.99)GS(0.0)K	TPPGPSLsGSKSPCP	21	1.1	2502.38	NP_057417.3	HOMO SAPIENS
NP_057417.3_S1028s_1_1_1028_1028	0.964974	0.655984	-0.0240216	-0.436401	0.838715	-2.62459	1.69948	-2.13071	0.877435	-1.62159	1.26896	-1.11192	1.00431	-1.96507	1.26023	-1.12803	1.54927	-1.14547	0.966867	-1.50463	NP_057417	SRRM2	NP_057417.3_S1028s_1_1_1028_1028_SRRM2	NP_057417.3	SRRM2	1	1	15.15	17.45	12.74	77.7	1.701	4	1	1	0	S1028s	TMT16	1023	(K)	DSLVQsCPGSLSLCAGVK	(S)	DS(0.0)LVQS(0.99)CPGS(0.0)LS(0.0)LCAGVK	SKDSLVQsCPGSLSL	22	1.1	2502.38	NP_057417.3	HOMO SAPIENS
NP_057417.3_S1083s_1_1_1083_1083	0.71052	0.899645	-0.0902039	-0.0589149	0.674491	-0.56725	0.382899	-0.914372	0.456624	-0.725078	0.48872	-0.843819	0.716089	-0.820484	0.508826	-0.677398	0.562567	-0.639603	0.576067	-0.677373	NP_057417	SRRM2	NP_057417.3_S1083s_1_1_1083_1083_SRRM2	NP_057417.3	SRRM2	1	9	15	15.26	15	71.6	1.369	5	1	1	0	S1083s	TMT16	1078	(R)	QSHSEsPSLQSK	(S)	QS(0.0)HS(0.0)ES(0.99)PS(0.0)LQS(0.0)K	VRQSHSEsPSLQSKS	23	1.1	2502.38	NP_057417.3	HOMO SAPIENS
NP_057417.3_S1112s_1_1_1112_1112	0.594046	0.851553	0.144832	0.146087	-0.299122	0.437431	0.132542	0.457186	-0.104457	0.0337245	-0.205777	0.101597	-0.264448	-0.102196	-0.0857905	0.421557	-0.31221	-0.40702	-0.393694	0.533251	NP_057417	SRRM2	NP_057417.3_S1112s_1_1_1112_1112_SRRM2	NP_057417.3	SRRM2	1	2	9.33	4.41	4.96	54.4	99	1	1	1	0	S1112s	Hydrogen	1112	(R)	sPIRQDR	(G)	S(1.0)PIRQDR	VTELASRsPIRQDRG	24	1.1	2502.38	NP_057417.3	HOMO SAPIENS
NP_057417.3_S1124s_1_1_1124_1124	0.496588	0.998729	0.170191	-0.000830815	0.31965	-0.206016	0.456533	-0.126996	0.390966	-0.331625	0.314381	-0.186261	0.350616	-0.23943	-0.0147915	-0.127921	0.103088	-0.20351	0.361851	-0.276714	NP_057417	SRRM2	NP_057417.3_S1124s_1_1_1124_1124_SRRM2	NP_057417.3	SRRM2	1	16	11.7	6.77	5.6	73.1	2.513	2	1	1	0	S1124s	TMT16	1116	(R)	QDRGEFSAsPMLK	(S)	QDRGEFS(0.0)AS(0.99)PMLK	DRGEFSAsPMLKSGM	25	1.1	2502.38	NP_057417.3	HOMO SAPIENS
NP_057417.3_S1132s_1_1_1132_1132	0.974812	0.755828	-0.00858422	-0.119356	0.263931	-0.48823	0.365226	-0.471297	0.271587	-0.441229	0.422986	-0.482585	0.332788	-0.335785	0.245538	-0.54657	0.397626	-0.215139	0.382115	-0.308421	NP_057417	SRRM2	NP_057417.3_S1132s_1_1_1132_1132_SRRM2	NP_057417.3	SRRM2	1	17	15.93	15.93	15.93	71.4	2.12	3	1	1	0	S1132s	Hydrogen	1129	(K)	SGMsPEQSR	(F)	S(0.0)GMS(0.99)PEQS(0.0)R	PMLKSGMsPEQSRFQ	26	1.1	2502.38	NP_057417.3	HOMO SAPIENS
NP_057417.3_S1188s_1_1_1188_1188	0.938618	0.836135	0.0287588	0.101124	-0.0469211	0.366878	-0.167886	0	-0.0298447	-0.0365349	-0.551596	0.327368	-0.0742831	0.169353	-0.0887488	0.136643	-0.418243	-0.104662	-0.330008	0.0518839	NP_057417	SRRM2	NP_057417.3_S1188s_1_1_1188_1188_SRRM2	NP_057417.3	SRRM2	1	2	11.92	9.12	7.55	64.2	6.419	3	1	1	0	S1188s	Hydrogen	1185	(K)	DKFsPFPVQDRPESSLVFK	(D)	DKFS(0.99)PFPVQDRPES(0.0)S(0.0)LVFK	PRQKDKFsPFPVQDR	27	1.1	2502.38	NP_057417.3	HOMO SAPIENS
NP_057417.3_S1198s_1_1_1198_1198	0.486205	0.686181	0.193772	0.166611	-0.260999	0.513629	0.0589075	0.428965	-0.0179068	0.410315	-0.00285801	0.189083	-0.300104	0.353305	-0.417119	0.0494239	-0.332827	0.348875	0.0521066	0.123945	NP_057417	SRRM2	NP_057417.3_S1198s_1_1_1198_1198_SRRM2	NP_057417.3	SRRM2	1	1	11.48	11.48	14.43	72.9	1.267	3	1	1	0	S1198s	TMT16	1187	(K)	FSPFPVQDRPEsSLVFK	(D)	FS(0.0)PFPVQDRPES(0.99)S(0.0)LVFK	PVQDRPEsSLVFKDT	28	1.1	2502.38	NP_057417.3	HOMO SAPIENS
NP_057417.3_T1208t_1_1_1208_1208	0.916476	0.71401	-0.0557897	0.156183	-0.0439885	-0.112885	0.798196	-0.0282214	-0.056705	-0.213589	0.0971724	0.214482	0.0445699	-0.353305	0.689282	-0.0755895	0.185559	-0.197696	0.0984235	-0.138357	NP_057417	SRRM2	NP_057417.3_T1208t_1_1_1208_1208_SRRM2	NP_057417.3	SRRM2	1	16	9.14	4.66	4.65	55.7	1.12	2	1	1	0	T1208t	TMT16	1204	(K)	DTLRtPPR	(E)	DT(0.0)LRT(0.99)PPR	VFKDTLRtPPRERSG	29	1.1	2502.38	NP_057417.3	HOMO SAPIENS
NP_057417.3_S1219s_1_1_1219_1219	3.32207e-07	1.72667e-06	-5.37441	-5.09664	-2.42817	-3.28497	-2.80694	-3.30472	-2.53979	-4.34203	-1.80912	-3.52485	3.11989	1.47162	2.79854	1.56994	3.03668	1.37515	2.9585	1.51328	NP_057417	SRRM2	NP_057417.3_S1219s_1_1_1219_1219_SRRM2	NP_057417.3	SRRM2	1	4	6.44	3.31	6.44	68.3	1.127	4	1	1	0	S1219s	TMT16	1214	(R)	SGAGSsPETK	(E)	S(0.0)GAGS(0.0)S(0.99)PET(0.0)K	ERSGAGSsPETKEQN	30	1.1	2502.38	NP_057417.3	HOMO SAPIENS
NP_057417.3_S1227s_1_1_1227_1227	0.874451	0.759894	-0.0606033	-0.172147	-0.222875	-0.378166	-0.0736344	0.101597	0.0775963	0.264176	-0.325813	0.0395099	-0.306046	0.46426	0.177498	0.116292	-0.341663	-0.0377947	0.167899	0.172946	NP_057417	SRRM2	NP_057417.3_S1227s_1_1_1227_1227_SRRM2	NP_057417.3	SRRM2	1	1	8.54	8.7	7.66	63.2	4.396	4	1	1	0	S1227s	TMT16	1224	(K)	EQNsALPTSSQDEELMEVVEK	(S)	EQNS(0.99)ALPT(0.0)S(0.0)S(0.0)QDEELMEVVEK	PETKEQNsALPTSSQ	31	1.1	2502.38	NP_057417.3	HOMO SAPIENS
NP_057417.3_S1257s_1_1_1257_1257	0.31602	0.221763	0.206907	0.369337	0.346043	-0.191905	0.415298	-0.062087	0.411857	-0.255744	0.442992	-0.245526	0.124796	-0.665731	0.204122	-0.415742	0.300428	-0.459351	0.159215	-0.691785	NP_057417	SRRM2	NP_057417.3_S1257s_1_1_1257_1257_SRRM2	NP_057417.3	SRRM2	1	2	20.03	17.47	20.93	94	1.312	4	1	1	0	S1257s	TMT16	1245	(K)	SEEPAGQILSHLsSELK	(E)	S(0.0)EEPAGQILS(0.0)HLS(0.99)S(0.0)ELK	GQILSHLsSELKEMS	32	1.1	2502.38	NP_057417.3	HOMO SAPIENS
NP_057417.3_S1311s_1_1_1311_1311	0.415981	0.831248	-0.187109	0.17563	-0.11437	0.366878	-0.353445	-0.454364	-0.241742	0.143329	-0.228641	-0.499518	-0.0564552	-0.0817565	-0.210039	-0.671583	0.0854159	-0.436093	-0.00868443	0.0432366	NP_057417	SRRM2	NP_057417.3_S1311s_1_1_1311_1311_SRRM2	NP_057417.3	SRRM2	1	4	30.39	26.34	26.39	91.3	2.212	9	1	1	0	S1311s	TMT16	1278	(R)	PAVSLTLDQSQSQASLEAVEVPSMASSWGGPHFsPEHK	(E)	PAVS(0.0)LT(0.0)LDQS(0.0)QS(0.0)QAS(0.0)LEAVEVPS(0.0)MAS(0.0)S(0.0)WGGPHFS(0.99)PEHK	SWGGPHFsPEHKELS	33	1.1	2502.38	NP_057417.3	HOMO SAPIENS
NP_057417.3_S1320s_1_1_1320_1320	0.383685	0.994156	0.251752	-0.00472262	0.756603	-0.0479763	0.462424	-0.177795	0.444686	-0.15176	0.134327	-0.496696	0.306046	-0.189792	0.0798739	-0.441908	0.15905	-0.197696	0.246059	-0.025942	NP_057417	SRRM2	NP_057417.3_S1320s_1_1_1320_1320_SRRM2	NP_057417.3	SRRM2	1	4	8.27	3.56	5.75	80	1.266	2	1	1	0	S1320s	TMT16	1316	(K)	ELSNsPLR	(E)	ELS(0.0)NS(0.99)PLR	EHKELSNsPLRENSF	34	1.1	2502.38	NP_057417.3	HOMO SAPIENS
NP_057417.3_S1326s_1_1_1326_1326	0.814038	0.920101	0.0752381	0.0819756	0.648098	-0.253992	0.150214	-0.925661	0.235773	-0.407505	0.46014	-0.632159	0.261477	-1.13291	0.494035	-0.331431	0.206176	-0.566921	0.231585	-0.515957	NP_057417	SRRM2	NP_057417.3_S1326s_1_1_1326_1326_SRRM2	NP_057417.3	SRRM2	1	2	13.01	7.2	4.72	81.1	1.2	4	1	1	0	S1326s	TMT16	1316	(K)	ELSNSPLRENsFGSPLEFR	(N)	ELS(0.0)NS(0.0)PLRENS(0.99)FGS(0.0)PLEFR	NSPLRENsFGSPLEF	35	1.1	2502.38	NP_057417.3	HOMO SAPIENS
NP_057417.3_S1329s_1_1_1329_1329	0.536266	0.653646	0.177679	0.263492	0.565986	-0.107241	0.435915	-0.44872	0.376044	-0.44404	0.351535	-0.301969	0.29119	-0.268628	0.562076	-0.779153	0.19734	-0.282007	-0.0318429	-1.02615	NP_057417	SRRM2	NP_057417.3_S1329s_1_1_1329_1329_SRRM2	NP_057417.3	SRRM2	1	5	15.16	12.86	15.85	84.5	3.517	2	1	1	0	S1329s	TMT16	1324	(R)	ENSFGsPLEFR	(N)	ENS(0.0)FGS(0.99)PLEFR	LRENSFGsPLEFRNS	36	1.1	2502.38	NP_057417.3	HOMO SAPIENS
NP_057417.3_S1336s_1_1_1336_1336	0.509543	0.833879	0.164966	-0.127326	0.175954	-0.457186	0.282756	-0.141107	0.435733	-0.0899321	0.53159	-0.773266	0.0772544	-0.251109	0.124248	-0.40702	0.347554	-0.00581458	0.217111	-0.288244	NP_057417	SRRM2	NP_057417.3_S1336s_1_1_1336_1336_SRRM2	NP_057417.3	SRRM2	1	1	18.17	14.97	13.91	80.5	4.278	5	1	1	0	S1336s	TMT16	1335	(R)	NsGPLGTEMNTGFSSEVK	(E)	NS(0.99)GPLGT(0.0)EMNT(0.0)GFS(0.0)S(0.0)EVK	SPLEFRNsGPLGTEM	37	1.1	2502.38	NP_057417.3	HOMO SAPIENS
NP_057417.3_S1368s_1_1_1368_1368	0.796739	0.952977	-0.115666	0.0373956	-0.0498537	0.386633	-0.191449	0.138285	-0.265618	0.140519	-0.725935	0.0903084	-0.115882	-0.131394	-0.0887488	0.116292	0.106033	0.180252	-0.671596	0.441013	NP_057417	SRRM2	NP_057417.3_S1368s_1_1_1368_1368_SRRM2	NP_057417.3	SRRM2	1	2	8.73	8.73	12.48	53.6	1.372	2	1	1	0	S1368s M1371m	TMT16	1353	(K)	EDLNGPFLNQLETDPsLDmK	(E)	EDLNGPFLNQLET(0.0)DPS(0.99)LDM(1.0)K	NQLETDPsLDMKEQS	38	1.1	2502.38	NP_057417.3	HOMO SAPIENS
NP_057417.3_S1387s_1_1_1387_1387	0.000880108	0.842783	-1.79203	-0.225938	-0.0733142	0.29068	-0.365226	-0.58136	-0.331276	-0.989253	-0.957434	-1.31512	1.20042	-0.242349	1.43773	-0.956498	1.04266	-0.284914	1.76004	-0.207536	NP_057417	SRRM2	NP_057417.3_S1387s_1_1_1387_1387_SRRM2	NP_057417.3	SRRM2	1	1	17.84	17.84	17.84	85.5	3.269	6	1	1	0	S1387s	TMT16	1378	(R)	SSGHSSSELsPDAVEK	(A)	S(0.0)S(0.0)GHS(0.0)S(0.0)S(0.0)ELS(0.99)PDAVEK	GHSSSELsPDAVEKA	39	1.1	2502.38	NP_057417.3	HOMO SAPIENS
NP_057417.3_S1401s_1_1_1401_1401	0.250669	0.401689	0.248678	0.257475	-0.0645165	0.282214	-0.144323	0.324546	0.0805808	0.37097	0.0228641	0.491052	-0.329817	0.110955	-0.186372	0.212232	-0.288647	0.0465166	-0.295271	0.0691785	NP_057417	SRRM2	NP_057417.3_S1401s_1_1_1401_1401_SRRM2	NP_057417.3	SRRM2	1	5	12.11	8.85	11.57	49.4	1.123	5	1	1	0	M1396m S1401s	TMT16	1394	(K)	AGmSSNQsISSPVLDAVPR	(T)	AGM(1.0)S(0.0)S(0.0)NQS(0.99)IS(0.0)S(0.0)PVLDAVPR	AGMSSNQsISSPVLD	40	1.1	2502.38	NP_057417.3	HOMO SAPIENS
NP_057417.3_T1413t_1_1_1413_1413	0.81328	0.974556	-0.0809778	0.0225002	-0.158359	-0.0507985	-0.427079	0.468475	0.101472	0.177054	-0.357251	0.143929	0.0267419	-0.0437981	-0.27808	0.34306	0.0206176	0.0726822	-0.286586	0.276714	NP_057417	SRRM2	NP_057417.3_T1413t_1_1_1413_1413_SRRM2	NP_057417.3	SRRM2	1	4	19.45	19.45	16.28	86.2	2	7	1	1	0	T1413t	TMT16	1394	(K)	AGMSSNQSISSPVLDAVPRtPSR	(E)	AGMS(0.0)S(0.0)NQS(0.0)IS(0.0)S(0.0)PVLDAVPRT(0.99)PS(0.0)R	VLDAVPRtPSRERSS	41	1.1	2502.38	NP_057417.3	HOMO SAPIENS
NP_057417.3_S1424s_1_1_1424_1424	0.611756	0.825703	0.166336	0.154457	0.530795	0.00282214	0.303374	0.0592649	0.441702	-0.205158	0.251505	-0.640625	0.0267419	-0.671571	-0.0739573	-0.226768	0.353445	-0.529126	0.555804	0.025942	NP_057417	SRRM2	NP_057417.3_S1424s_1_1_1424_1424_SRRM2	NP_057417.3	SRRM2	1	5	9.58	6.59	7.22	76.4	1.164	5	1	1	0	S1424s	TMT16	1419	(R)	SSSASsPEMK	(D)	S(0.0)S(0.0)S(0.0)AS(0.0)S(0.99)PEMK	ERSSSASsPEMKDGL	42	1.1	2502.38	NP_057417.3	HOMO SAPIENS
NP_057417.3_T1434t_1_1_1434_1434	0.674967	0.940003	0.145478	0.0526175	0.774198	-0.155218	0.524277	-0.454364	0.0984876	-0.0955529	0.568744	-0.776088	0.29119	-0.420462	0.508826	-0.250027	0.111924	-0.433186	0.471854	-0.588018	NP_057417	SRRM2	NP_057417.3_T1434t_1_1_1434_1434_SRRM2	NP_057417.3	SRRM2	1	8	9.01	9.01	9.01	65.3	1.479	2	1	1	0	T1434t	TMT16	1429	(K)	DGLPRtPSR	(R)	DGLPRT(0.99)PS(0.0)R	MKDGLPRtPSRRSRS	43	1.1	2502.38	NP_057417.3|NP_780438.2	HOMO SAPIENS
NP_057417.3_S1444s_1_1_1444_1444	0.00173979	0.740488	-1.27565	-0.210888	0.129033	-0.062087	-0.206176	-0.434609	0.0925186	-0.674491	-0.200061	-0.598293	0.918139	-0.551856	1.02061	0.125013	1.54043	-0.0494239	1.43872	-0.449661	NP_057417	SRRM2	NP_057417.3_S1444s_1_1_1444_1444_SRRM2	NP_057417.3	SRRM2	1	4	10.63	5.44	12.03	63.4	2.088	3	1	1	0	S1444s	Hydrogen	1441	(R)	SGSsPGLR	(D)	S(0.0)GS(0.0)S(0.99)PGLR	RRSRSGSsPGLRDGS	44	1.1	2502.38	NP_057417.3|NP_780438.2	HOMO SAPIENS
NP_057417.3_S1458s_1_1_1458_1458	0.03185	0.74564	-0.606456	-0.214842	-0.492672	0.0395099	0.0441806	-0.268103	-0.0895342	-0.165812	-0.131469	-0.23706	0.487297	0.108035	0.337245	-0.54657	0.485987	0.40702	0.445801	0.25942	NP_057417	SRRM2	NP_057417.3_S1458s_1_1_1458_1458_SRRM2	NP_057417.3	SRRM2	1	1	9.8	11.81	9.8	66.4	1.194	4	1	1	0	S1458s	TMT16	1457	(R)	HsLSGSSPGMK	(D)	HS(0.99)LS(0.0)GS(0.0)S(0.0)PGMK	SGTPSRHsLSGSSPG	45	1.1	2502.38	NP_057417.3|NP_780438.2	HOMO SAPIENS
NP_057417.3_T1472t_1_1_1472_1472	0.814744	0.929851	-0.0673485	-0.0637441	-0.0117303	0.00846641	0.0589075	-0.217305	0.173099	0.022483	0.0743083	-0.304791	0.207993	0.0729968	-0.130165	0.174437	0.326937	0.0755895	0.159215	-0.559193	NP_057417	SRRM2	NP_057417.3_T1472t_1_1_1472_1472_SRRM2	NP_057417.3	SRRM2	1	7	9.38	9.38	9.38	75.5	2.686	2	1	1	0	T1472t	TMT16	1468	(K)	DIPRtPSR	(G)	DIPRT(0.99)PS(0.0)R	GMKDIPRtPSRGRSE	46	1.1	2502.38	NP_057417.3	HOMO SAPIENS
NP_057417.3_S1478s_1_1_1478_1478	0.389327	0.874387	0.484951	0.129552	1.68623	-0.191905	0.597911	0.222949	1.37286	-0.823441	1.38042	-0.0564427	0.947853	-0.254029	0.136081	-0.430279	1.28418	-0.627974	0.729492	-0.0547663	NP_057417	SRRM2	NP_057417.3_S1478s_1_1_1478_1478_SRRM2	NP_057417.3	SRRM2	1	1	10.21	4.85	6.04	73.8	2.293	3	1	1	0	S1478s	TMT16	1476	(R)	GRsECDSSPEPK	(A)	GRS(0.99)ECDS(0.0)S(0.0)PEPK	RTPSRGRsECDSSPE	47	1.1	2502.38	NP_057417.3|NP_780438.2	HOMO SAPIENS
NP_057417.3_T1492t_1_1_1492_1492	0.602903	0.619335	-0.129192	-0.239118	0.108505	-0.256814	0.135487	-0.304791	0.45364	-0.829062	0.3744	-0.728111	0.329817	-0.216071	0.455577	-0.389577	0.427079	-0.377947	0.376325	-0.178711	NP_057417	SRRM2	NP_057417.3_T1492t_1_1_1492_1492_SRRM2	NP_057417.3	SRRM2	1	7	11.08	7.59	7.31	78.4	99	1	1	1	0	T1492t	TMT16	1488	(K)	ALPQtPRPR	(S)	ALPQT(1.0)PRPR	EPKALPQtPRPRSRS	48	1.1	2502.38	NP_057417.3	HOMO SAPIENS
NP_057417.3_S1502s_1_1_1502_1502	0.341555	0.976508	0.268181	-0.0211625	1.96482	-1.99525	1.73188	-1.78641	1.87723	-2.14994	1.49188	-2.33673	1.41138	-1.85412	1.32827	-2.1136	1.66708	-2.23861	1.58636	-1.97735	NP_057417	SRRM2	NP_057417.3_S1502s_1_1_1502_1502_SRRM2	NP_057417.3	SRRM2	1	1	9.71	8.97	7.39	81.2	1.113	3	1	1	0	S1502s	TMT16	1499	(R)	SPSsPELNNK	(C)	S(0.0)PS(0.0)S(0.99)PELNNK	PRSRSPSsPELNNKC	49	1.1	2502.38	NP_057417.3	HOMO SAPIENS
NP_057417.3_T1511t_1_1_1511_1511	0.80886	0.455661	-0.0916061	-0.443545	0.809389	-1.98114	1.31069	-1.99243	0.892357	-1.64126	0.820249	-1.82592	1.38464	-1.9242	0.789864	-1.1949	1.07801	-1.61645	0.946603	-0.931028	NP_057417	SRRM2	NP_057417.3_T1511t_1_1_1511_1511_SRRM2	NP_057417.3	SRRM2	1	1	9.2	5.69	3.92	79.5	99	1	1	1	0	T1511t	TMT16	1509	(K)	CLtPQRER	(S)	CLT(1.0)PQRER	ELNNKCLtPQRERSG	50	1.1	2502.38	NP_057417.3	HOMO SAPIENS
NP_057417.3_S1517s_1_1_1517_1517	0.00272847	0.223669	-0.791896	-0.535543	0.020528	-0.496696	-0.232685	-1.0583	-0.235773	-0.637956	-0.128611	-0.826886	0.677462	-0.45842	0.511785	0.17153	0.715726	-0.322709	0.68607	-0.268067	NP_057417	SRRM2	NP_057417.3_S1517s_1_1_1517_1517_SRRM2	NP_057417.3	SRRM2	1	5	10.38	6.06	5.87	78.3	1.144	4	1	1	0	S1517s	TMT16	1517	(R)	sGSESSVDQK	(T)	S(0.99)GS(0.0)ES(0.0)S(0.0)VDQK	LTPQRERsGSESSVD	51	1.1	2502.38	NP_057417.3	HOMO SAPIENS
NP_057417.3_S1522s_1_1_1522_1522	0.000206882	0.0152351	-2.03391	-1.53468	0.812321	-1.87954	0.359336	-1.59169	-0.0775963	-1.79302	0.737367	-2.79392	2.58505	-0.00583975	2.60626	-0.816948	2.48884	-0.491332	2.2869	-0.605312	NP_057417	SRRM2	NP_057417.3_S1522s_1_1_1522_1522_SRRM2	NP_057417.3	SRRM2	1	1	8.16	8.16	6.46	65.4	1.181	4	1	1	0	S1522s	TMT16	1517	(R)	SGSESsVDQK	(T)	S(0.0)GS(0.0)ES(0.0)S(0.99)VDQK	ERSGSESsVDQKTVA	52	1.1	2502.38	NP_057417.3	HOMO SAPIENS
NP_057417.3_T1531t_1_1_1531_1531	0.268853	0.794303	0.32483	0.210167	0.565986	-0.279392	0.215012	-0.773266	0.629724	-0.356918	0.785953	-0.200372	0.261477	-0.367904	0.180456	-0.747173	0.391735	-0.113384	0.0636858	-1.22215	NP_057417	SRRM2	NP_057417.3_T1531t_1_1_1531_1531_SRRM2	NP_057417.3	SRRM2	1	4	11.48	8.7	10.27	83.5	4.336	2	1	1	0	T1531t	TMT16	1527	(K)	TVARtPLGQR	(S)	T(0.0)VART(0.99)PLGQR	DQKTVARtPLGQRSR	53	1.1	2502.38	NP_057417.3	HOMO SAPIENS
NP_057417.3_S1537s_1_1_1537_1537	0.856089	0.940003	0.103691	0.0544786	2.01174	-1.16272	1.93217	-1.52395	1.3848	-1.77054	1.0889	-1.94727	1.86896	-1.75776	1.63594	-1.756	0.995537	-1.50888	1.50241	-1.59975	NP_057417	SRRM2	NP_057417.3_S1537s_1_1_1537_1537_SRRM2	NP_057417.3	SRRM2	1	2	4.15	2.22	1.74	48.6	4.152	2	1	1	0	S1537s	TMT16	1531	(R)	TPLGQRsR	(S)	T(0.0)PLGQRS(0.99)R	RTPLGQRsRSGSSQE	54	1.1	2502.38	NP_057417.3	HOMO SAPIENS
NP_057417.3_S1541s_1_1_1541_1541	0.796941	0.780705	0.0669126	0.130534	0.521997	-0.349945	0.385844	-0.533384	0.564065	-0.438419	0.371542	-0.220127	0.401129	-0.636532	0.218914	-0.735544	0.533113	-0.354689	0.422642	-0.337245	NP_057417	SRRM2	NP_057417.3_S1541s_1_1_1541_1541_SRRM2	NP_057417.3	SRRM2	1	8	13.33	8.94	8.93	84.2	1.192	3	1	1	0	S1541s	TMT16	1539	(R)	SGsSQELDVK	(P)	S(0.0)GS(0.99)S(0.0)QELDVK	GQRSRSGsSQELDVK	55	1.1	2502.38	NP_057417.3	HOMO SAPIENS
NP_057417.3_S1552s_1_1_1552_1552	0.965856	0.836391	-0.0283306	-0.188286	0.190617	-0.296324	0.203231	-1.0329	-0.379028	-0.621094	0.371542	-0.112885	0.389244	0.318266	-0.189331	-0.319802	-0.412352	-0.662862	0.712123	-0.645666	NP_057417	SRRM2	NP_057417.3_S1552s_1_1_1552_1552_SRRM2	NP_057417.3	SRRM2	1	2	10.74	10.74	7.8	52.9	2.762	2	1	1	0	S1552s	TMT16	1549	(K)	PSAsPQER	(S)	PS(0.0)AS(0.99)PQER	LDVKPSAsPQERSES	56	1.1	2502.38	NP_057417.3|NP_780438.2	HOMO SAPIENS
NP_057417.3_S1559s_1_1_1559_1559	8.88947e-06	2.31831e-06	-7.00081	-6.04723	-4.84167	-2.88705	-6.40324	-4.32069	-5.07659	-3.98231	-3.99264	-3.7986	1.89868	2.3797	1.95247	2.22698	2.32685	2.57876	1.51109	2.01482	NP_057417	SRRM2	NP_057417.3_S1559s_1_1_1559_1559_SRRM2	NP_057417.3	SRRM2	1	1	10.3	10.3	10.3	72.1	2.402	5	1	1	0	S1559s	TMT16	1557	(R)	SEsDSSPDSK	(A)	S(0.0)ES(0.99)DS(0.0)S(0.0)PDS(0.0)K	SPQERSEsDSSPDSK	57	1.1	2502.38	NP_057417.3|NP_780438.2	HOMO SAPIENS
NP_057417.3_S1562s_1_1_1562_1562	5.27128e-07	3.45515e-06	-9.18456	-5.60665	-4.95897	-3.06766	-5.18975	-3.60951	-4.46477	-4.26053	-3.21526	-3.11282	4.80463	2.2775	4.44336	1.75309	4.8098	1.87811	4.8517	2.46737	NP_057417	SRRM2	NP_057417.3_S1562s_1_1_1562_1562_SRRM2	NP_057417.3	SRRM2	1	2	11.1	10.08	10.95	80.2	1.166	5	1	1	0	S1562s	TMT16	1557	(R)	SESDSsPDSK	(A)	S(0.0)ES(0.0)DS(0.0)S(0.99)PDS(0.0)K	ERSESDSsPDSKAKT	58	1.1	2502.38	NP_057417.3|NP_780438.2	HOMO SAPIENS
NP_057417.3_S1579s_1_1_1579_1579	0.304958	0.693241	0.282525	0.208813	0.42229	-0.299147	0.656819	0.208838	0.319339	-0.362539	0.674491	-0.234237	0.210964	-0.619013	0.337245	-0.363411	0.391735	-0.104662	0.00289481	-0.435248	NP_057417	SRRM2	NP_057417.3_S1579s_1_1_1579_1579_SRRM2	NP_057417.3	SRRM2	1	1	10.67	7.62	7.62	79.7	1.665	4	1	1	0	S1579s	TMT16	1579	(R)	sGSSPEVDSK	(S)	S(0.99)GS(0.0)S(0.0)PEVDS(0.0)K	PLRQRSRsGSSPEVD	60	1.1	2502.38	NP_057417.3	HOMO SAPIENS
NP_057417.3_S1694s_1_1_1694_1694	0.910524	0.626418	-0.0383395	-0.300203	0.516132	-0.69989	0.54784	-1.30947	0.662553	-0.829062	0.585892	-0.355589	0.344674	-0.356225	0.559117	-0.776246	0.603802	-0.543663	0.958182	-0.317068	NP_057417	SRRM2	NP_057417.3_S1694s_1_1_1694_1694_SRRM2	NP_057417.3	SRRM2	1	6	4.32	4.32	1.97	48.4	1.137	5	1	1	0	S1694s	TMT16	1690	(R)	SSRSsPELTRK	(A)	S(0.0)S(0.0)RS(0.0)S(0.99)PELT(0.0)RK	RRRSSRSsPELTRKA	61	1.1	2502.38	NP_057417.3|NP_780438.2	HOMO SAPIENS
NP_057417.3_S1818s_1_1_1818_1818	0.000107414	0.000501019	-4.73115	-3.18028	-1.51907	-1.43929	-3.30176	-1.16836	-2.39653	-2.22582	-1.34898	-2.32826	2.27009	1.31686	2.1063	0.662862	3.10442	1.64552	2.87744	1.93412	NP_057417	SRRM2	NP_057417.3_S1818s_1_1_1818_1818_SRRM2	NP_057417.3	SRRM2	1	3	12.89	11.41	12.89	72.2	6.301	3	1	1	0	S1818s	TMT16	1816	(R)	GGsGYHSR	(S)	GGS(0.99)GY(0.0)HS(0.0)R	TRRRRGGsGYHSRSP	62	1.1	2502.38	NP_057417.3	HOMO SAPIENS
NP_057417.3_S1822s_1_1_1822_1822	1.57104e-06	0.003961	-4.35529	-3.25712	-2.41644	-1.60015	-2.46528	-3.83246	-2.20553	-2.16399	-1.77197	-1.29254	2.47511	1.04823	1.86077	1.05244	1.83497	1.10477	2.39111	0.93391	NP_057417	SRRM2	NP_057417.3_S1822s_1_1_1822_1822_SRRM2	NP_057417.3	SRRM2	1	4	16.91	16.91	16.91	85.2	5.261	3	1	1	0	S1822s	TMT16	1816	(R)	GGSGYHsR	(S)	GGS(0.0)GY(0.0)HS(0.99)R	RGGSGYHsRSPARQE	63	1.1	2502.38	NP_057417.3|NP_780438.2	HOMO SAPIENS
NP_057417.3_T1856t_1_1_1856_1856	0.698717	0.329652	0.189602	0.457404	0.554255	-0.17215	-0.539004	0.493874	0.238758	0.193916	0.0285801	0.200372	-0.326846	-0.280308	-0.26033	-0.0784968	0.247411	-0.627974	-0.136056	-0.126827	NP_057417	SRRM2	NP_057417.3_T1856t_1_1_1856_1856_SRRM2	NP_057417.3	SRRM2	1	4	4.81	4.81	4.81	42.9	1.132	2	1	1	0	T1856t	Hydrogen	1856	(R)	tSPAPWKR	(S)	T(0.99)S(0.0)PAPWKR	RKRSRSRtSPAPWKR	64	1.1	2502.38	NP_057417.3|NP_780438.2	HOMO SAPIENS
NP_057417.3_S1857s_1_1_1857_1857	0.51726	0.960142	0.202891	0.030556	0.31965	0.0395099	0.0441806	-0.426143	0.0208913	-0.160192	0.294375	-0.0649092	-0.00891397	-0.300747	-0.39937	-0.154086	0.047126	-0.282007	0.22869	0.00288244	NP_057417	SRRM2	NP_057417.3_S1857s_1_1_1857_1857_SRRM2	NP_057417.3	SRRM2	1	2	6.02	6.01	4.41	69.7	1.191	2	1	1	0	S1857s	TMT16	1856	(R)	TsPAPWK	(R)	T(0.0)S(0.99)PAPWK	KRSRSRTsPAPWKRS	65	1.1	2502.38	NP_057417.3|NP_780438.2	HOMO SAPIENS
NP_057417.3_S1869s_1_1_1869_1869	0.000607765	0.0135516	-2.73179	-1.46597	-0.900299	-0.13264	-0.913066	-1.4788	-1.75487	-0.637956	-0.354393	-0.815598	1.96405	0.516818	1.05019	0.962312	1.92627	0.627974	2.064	0.691785	NP_057417	SRRM2	NP_057417.3_S1869s_1_1_1869_1869_SRRM2	NP_057417.3	SRRM2	1	9	9.81	4.28	9.81	68.4	1.1	3	1	1	0	S1869s	TMT16	1866	(R)	SRAsPATHRR	(S)	S(0.0)RAS(0.99)PAT(0.0)HRR	KRSRSRAsPATHRRS	66	1.1	2502.38	NP_057417.3|NP_780438.2	HOMO SAPIENS
NP_057417.3_S1916s_1_1_1916_1916	0.263647	0.651588	-0.335287	-0.337555	-0.0762468	-0.222949	0.094252	-1.18248	-0.301432	-0.123657	0.122895	-0.753511	0.383301	-0.0116795	0.0384578	-0.613438	0.530167	-0.200603	0.22869	-0.10665	NP_057417	SRRM2	NP_057417.3_S1916s_1_1_1916_1916_SRRM2	NP_057417.3	SRRM2	1	7	8.82	5.3	2.7	83.3	2.514	3	1	1	0	S1916s	TMT16	1913	(R)	SRAsPVSR	(R)	S(0.0)RAS(0.99)PVS(0.0)R	RRSRSRAsPVSRRRS	67	1.1	2502.38	NP_057417.3|NP_780438.2	HOMO SAPIENS
NP_057417.3_S1925s_1_1_1925_1925	0.340272	0.93237	0.215521	0.0615691	0.988276	-0.979282	0.756961	-0.81842	0.850575	-1.16631	0.937428	-0.327368	0.692319	-0.992757	0.665616	-0.741358	0.78347	-0.909981	0.52975	-0.893556	NP_057417	SRRM2	NP_057417.3_S1925s_1_1_1925_1925_SRRM2	NP_057417.3	SRRM2	1	6	7.2	7.2	3.77	63.6	1.116	3	1	1	0	S1925s	TMT16	1925	(R)	sRTPPVTR	(R)	S(0.99)RT(0.0)PPVT(0.0)R	VSRRRSRsRTPPVTR	68	1.1	2502.38	NP_057417.3|NP_780438.2	HOMO SAPIENS
NP_057417.3_S2032s_1_1_2032_2032	0.965577	0.840464	0.0190101	-0.120031	1.44869	-1.28972	0.715726	-1.16554	0.814761	-1.40519	0.923138	-0.982104	0.725003	-1.41906	1.00286	-0.808226	0.992591	-1.26176	1.10582	-0.873379	NP_057417	SRRM2	NP_057417.3_S2032s_1_1_2032_2032_SRRM2	NP_057417.3	SRRM2	1	4	6.8	6.8	6.8	57.2	1.398	2	1	1	0	S2032s	TMT16	2032	(R)	sRTPLLPR	(K)	S(0.99)RT(0.0)PLLPR	AIRRRSRsRTPLLPR	69	1.1	2502.38	NP_057417.3|NP_780438.2	HOMO SAPIENS
NP_057417.3_S2071s_1_1_2071_2071	0.710848	0.959755	0.0969686	0.0362172	1.11731	-2.0912	1.29596	-1.48444	1.18185	-1.734	1.23466	-1.55782	1.25093	-1.99719	1.26911	-1.77345	0.995537	-1.56412	0.926339	-1.67758	NP_057417	SRRM2	NP_057417.3_S2071s_1_1_2071_2071_SRRM2	NP_057417.3	SRRM2	1	2	9.13	6.55	4.29	74.2	1.146	3	1	1	0	S2071s	TMT16	2067	(R)	SLTRsPPAIR	(R)	S(0.0)LT(0.0)RS(0.99)PPAIR	GKRSLTRsPPAIRRR	70	1.1	2502.38	NP_057417.3|NP_780438.2	HOMO SAPIENS
NP_057417.3_T2092t_1_1_2092_2092	0.74722	0.566798	-0.0797913	0.191471	0.255133	-0.279392	0.191449	-0.253992	0.343214	-0.328814	0.231499	-0.321724	0.15748	-0.382503	0.295829	-0.401206	0.415298	-0.523312	0.471854	-0.642784	NP_057417	SRRM2	NP_057417.3_T2092t_1_1_2092_2092_SRRM2	NP_057417.3	SRRM2	1	1	5.79	1.99	5.4	71.9	1.963	3	1	1	0	T2092t	TMT16	2090	(R)	SAtPPATR	(N)	S(0.0)AT(0.99)PPAT(0.0)R	SDRSRSAtPPATRNH	71	1.1	2502.38	NP_057417.3|NP_780438.2	HOMO SAPIENS
NP_057417.3_T2104t_1_1_2104_2104	0.88696	0.745795	-0.0800366	0.191382	-0.348976	0.711179	-0.692163	0.603937	-0.570034	0.255744	-0.308665	0.225771	-0.944881	-0.0496378	-0.695199	0.566921	-0.176722	0.0872186	0.217111	0.426601	NP_057417	SRRM2	NP_057417.3_T2104t_1_1_2104_2104_SRRM2	NP_057417.3	SRRM2	1	4	12.87	12.87	12.87	60.7	1.132	5	1	1	0	T2104t	TMT16	2098	(R)	NHSGSRtPPVALNSSR	(M)	NHS(0.0)GS(0.0)RT(0.99)PPVALNS(0.0)S(0.0)R	RNHSGSRtPPVALNS	72	1.1	2502.38	NP_057417.3	HOMO SAPIENS
NP_057417.3_S2123s_1_1_2123_2123	0.139121	0.0958412	0.430467	0.565204	0.416425	-0.0677313	0.786415	-0.101597	0.665537	-0.0899321	0.251505	0.174972	0.219878	-0.280308	0.115373	-0.648325	0.11487	-0.814041	-0.0521066	-0.60243	NP_057417	SRRM2	NP_057417.3_S2123s_1_1_2123_2123_SRRM2	NP_057417.3	SRRM2	1	7	10.98	4.24	5.01	85.4	1.104	5	1	1	0	S2123s	TMT16	2114	(R)	MSCFSRPSMsPTPLDR	(C)	MS(0.0)CFS(0.0)RPS(0.0)MS(0.99)PT(0.0)PLDR	CFSRPSMsPTPLDRC	73	1.1	2502.38	NP_057417.3|NP_780438.2	HOMO SAPIENS
NP_057417.3_S2132s_1_1_2132_2132	0.417703	0.714543	0.161414	0.132135	0.489739	-0.191905	0.506604	-0.428965	0.411857	-0.314762	0.425844	-0.253992	0.332788	-0.370824	0.266246	-0.433186	0.268029	-0.386669	0.321324	-0.527486	NP_057417	SRRM2	NP_057417.3_S2132s_1_1_2132_2132_SRRM2	NP_057417.3	SRRM2	1	20	16.09	11.46	8.96	87.7	11.157	3	1	1	0	S2132s	TMT16	2130	(R)	CRsPGMLEPLGSSR	(T)	CRS(0.99)PGMLEPLGS(0.0)S(0.0)R	TPLDRCRsPGMLEPL	74	1.1	2502.38	NP_057417.3	HOMO SAPIENS
NP_057417.3_T2144t_1_1_2144_2144	0.469583	0.824383	0.305032	-0.172276	-0.334313	0.146751	-0.468315	0.99057	-0.256665	0.463712	-0.57446	0.0564427	-1.13802	0.905161	-0.124248	0.383762	-0.98081	0.313987	-0.610805	0.743669	NP_057417	SRRM2	NP_057417.3_T2144t_1_1_2144_2144_SRRM2	NP_057417.3	SRRM2	1	2	18.49	19.87	19.93	84.2	3.465	3	1	1	0	T2144t	TMT16	2144	(R)	tPMSVLQQAGGSMMDGPGPR	(I)	T(0.99)PMS(0.0)VLQQAGGS(0.0)MMDGPGPR	EPLGSSRtPMSVLQQ	75	1.1	2502.38	NP_057417.3	HOMO SAPIENS
NP_057417.3_S2272s_1_1_2272_2272	0.99995	0.453508	5.0342e-05	0.238421	0.255133	-0.0338656	0.759907	-0.0987748	-0.286509	-0.247313	0.131469	-0.200372	-0.127767	-0.353305	0.860863	-0.485517	0.129596	-0.398298	-0.00289481	-0.296891	NP_057417	SRRM2	NP_057417.3_S2272s_1_1_2272_2272_SRRM2	NP_057417.3	SRRM2	1	5	19.69	20.53	18.28	91	17.313	2	1	1	0	S2272s	TMT16	2261	(R)	TPAAAAAMNLAsPR	(T)	T(0.0)PAAAAAMNLAS(0.99)PR	AAAMNLAsPRTAVAP	76	1.1	2502.38	NP_057417.3|NP_780438.2	HOMO SAPIENS
NP_057417.3_T2289t_1_1_2289_2289	0.95316	0.93062	0.0249733	-0.0497077	0.0733142	-0.285036	0.31221	-0.423321	0.28054	0.0393453	0.600182	-0.138285	0.0415985	-0.172273	0.689282	-0.104662	0.241521	-0.34306	0.193952	0.0115298	NP_057417	SRRM2	NP_057417.3_T2289t_1_1_2289_2289_SRRM2	NP_057417.3	SRRM2	1	3	14.74	8.97	9.47	75	2.087	4	1	1	0	T2289t	TMT16	2275	(R)	TAVAPSAVNLADPRtPTAPAVNLAGAR	(T)	T(0.0)AVAPS(0.0)AVNLADPRT(0.99)PT(0.0)APAVNLAGAR	VNLADPRtPTAPAVN	77	1.1	2502.38	NP_057417.3	HOMO SAPIENS
NP_057417.3_T2302t_1_1_2302_2302	0.907733	0.92446	0.071321	-0.0580642	-0.316717	0.259637	-0.453588	0.0677313	0.107441	0.407505	-0.497294	0.23706	-0.722032	0.23067	0.423036	-0.00581458	-0.680382	0.593087	-0.466064	0.386247	NP_057417	SRRM2	NP_057417.3_T2302t_1_1_2302_2302_SRRM2	NP_057417.3	SRRM2	1	1	19.66	17.38	17.89	76.9	4.7	12	1	1	0	T2302t	TMT16	2289	(R)	TPTAPAVNLAGARtPAALAALSLTGSGTPPTAANYPSSSR	(T)	T(0.0)PT(0.0)APAVNLAGART(0.99)PAALAALS(0.0)LT(0.0)GS(0.0)GT(0.0)PPT(0.0)AANY(0.0)PS(0.0)S(0.0)S(0.0)R	VNLAGARtPAALAAL	78	1.1	2502.38	NP_057417.3	HOMO SAPIENS
NP_057417.3_T2329t_1_1_2329_2329	0.812495	0.597481	-0.250478	0.553763	-0.589446	0.716823	-0.00589075	0.835353	-2.07719	1.33493	-0.251505	-0.310435	-0.0445699	0.598574	0.180456	-0.473888	-1.3372	0.404113	-0.720808	-0.167181	NP_057417	SRRM2	NP_057417.3_T2329t_1_1_2329_2329_SRRM2	NP_057417.3	SRRM2	1	1	14.71	14.71	14.71	65.5	14.709	2	1	1	0	T2329t	TMT16	2329	(R)	tPQAPASANLVGPR	(S)	T(0.99)PQAPAS(0.0)ANLVGPR	NYPSSSRtPQAPASA	79	1.1	2502.38	NP_057417.3	HOMO SAPIENS
NP_057417.3_S2343s_1_1_2343_2343	0.77659	0.836135	0.108123	-0.0961458	-0.442818	0.671669	-0.530167	0.601115	-1.07441	0.559265	-0.385832	0.643447	-0.796315	0.525577	-0.5887	0.627974	-0.927793	0.689027	-0.552909	1.0175	NP_057417	SRRM2	NP_057417.3_S2343s_1_1_2343_2343_SRRM2	NP_057417.3	SRRM2	1	1	9.93	8.28	9.93	64.3	4.633	3	1	1	0	S2343s	TMT16	2343	(R)	sAHATAPVNIAGSR	(T)	S(0.99)AHAT(0.0)APVNIAGS(0.0)R	ANLVGPRsAHATAPV	80	1.1	2502.38	NP_057417.3	HOMO SAPIENS
NP_057417.3_S2398s_1_1_2398_2398	0.432398	0.588604	0.284803	0.299588	0.486806	-0.0282214	0.798196	-0.253992	0.686429	-0.652008	0.611615	-0.643447	0.840885	-0.630693	0.0828322	-0.651232	0.450642	-0.453537	0.0694754	-1.04056	NP_057417	SRRM2	NP_057417.3_S2398s_1_1_2398_2398_SRRM2	NP_057417.3	SRRM2	1	7	7.63	3.44	3.37	80.1	1.137	3	1	1	0	S2398s	TMT16	2393	(R)	VSGRTsPPLLDR	(A)	VS(0.0)GRT(0.0)S(0.99)PPLLDR	ERVSGRTsPPLLDRA	81	1.1	2502.38	NP_057417.3	HOMO SAPIENS
NP_057417.3_T2409t_1_1_2409_2409	0.0214533	0.213617	-0.709571	-0.403504	0.225808	-0.180617	-0.288647	-0.629337	-0.205929	-0.567696	-0.328671	-0.493874	0.430842	0	0.692241	-0.040702	0.527222	-0.0726822	0.590541	-0.144122	NP_057417	SRRM2	NP_057417.3_T2409t_1_1_2409_2409_SRRM2	NP_057417.3	SRRM2	1	15	17.5	14.17	14.1	78.5	7.619	4	1	1	0	T2409t	Hydrogen	2409	(R)	tPPSAPSQSR	(M)	T(0.99)PPS(0.0)APS(0.0)QS(0.0)R	LDRARSRtPPSAPSQ	82	1.1	2502.38	NP_057417.3|NP_780438.2	HOMO SAPIENS
NP_057417.3_S2428s_1_0_2426_2429	0.00902733	0.0553377	-0.920833	-0.830534	0.357773	-0.383811	-0.094252	-0.81842	-0.182053	-1.2731	0.180055	-1.02161	1.21824	-0.0116795	1.11528	0.0290729	0.780524	-0.229676	0.830811	0.0374717	NP_057417	SRRM2	NP_057417.3_S2428s_1_0_2426_2429_SRRM2	NP_057417.3	SRRM2	1	7	11.98	4.96	4.96	84.3	0.608	5	1	0	1	S2428s	TMT16	2419	(R)	MTSERAPSPsSR	(M)	MT(0.0)S(0.0)ERAPS(0.33)PS(0.33)S(0.33)R	SERAPSPsSRMGQAP	83	1.1	2502.38	NP_057417.3	HOMO SAPIENS
NP_057417.3_S2449s_1_1_2449_2449	0.915887	0.564301	0.0297718	0.188932	-0.0498537	0.138285	0.11487	0.0310435	-0.137286	0.103984	-0.0457282	0.169328	0.0713118	-0.113875	-0.0532493	0.061053	-0.023563	-0.0988478	-0.231585	-0.161417	NP_057417	SRRM2	NP_057417.3_S2449s_1_1_2449_2449_SRRM2	NP_057417.3	SRRM2	1	11	22.67	18.06	15.57	79.3	2.025	6	1	1	0	S2449s	TMT16	2431	(R)	MGQAPSQSLLPPAQDQPRsPVPSAFSDQSR	(C)	MGQAPS(0.0)QS(0.0)LLPPAQDQPRS(0.99)PVPS(0.0)AFS(0.0)DQS(0.0)R	PAQDQPRsPVPSAFS	84	1.1	2502.38	NP_057417.3	HOMO SAPIENS
NP_057417.3_T2599t_1_1_2599_2599	0.706114	0.942935	-0.129457	-0.063741	-0.454548	0.91155	-0.627365	0.380989	-0.537205	-0.0983632	-0.41727	0.25117	-0.240677	0.113875	-0.0857905	0.485517	-0.809978	0.65414	-0.382115	0.446778	NP_057417	SRRM2	NP_057417.3_T2599t_1_1_2599_2599_SRRM2	NP_057417.3	SRRM2	1	1	5.67	6.51	6.34	56.8	99	1	1	1	0	T2599t	TMT16	2592	(R)	EGRPPEPtPAK	(R)	EGRPPEPT(1.0)PAK	EGRPPEPtPAKRKRR	85	1.1	2502.38	NP_057417.3	HOMO SAPIENS
NP_057417.3_S2664s_1_1_2664_2664	0.0679011	0.410768	0.84801	0.339479	0.826984	0.0846641	1.23117	0.15804	0.999798	0.0168623	0.294375	0.522095	0.0980537	-0.0788366	-0.464452	-0.177345	0.31221	-0.351782	0.0144741	0.0317068	NP_057417	SRRM2	NP_057417.3_S2664s_1_1_2664_2664_SRRM2	NP_057417.3	SRRM2	1	3	14.25	15.02	14.25	74.1	99	1	1	1	0	S2664s	TMT16	2654	(K)	PGPQALPKPAsPK	(K)	PGPQALPKPAS(1.0)PK	QALPKPAsPKKPPPG	86	1.1	2502.38	NP_057417.3|NP_780438.2	HOMO SAPIENS
NP_057417.3_S2688s_1_1_2688_2688	0.612019	0.131906	0.11495	0.46749	0.686221	-0.513629	0.580239	-0.231415	0.617786	-0.660439	0.525874	-0.403566	0.594265	-0.875962	0.458535	-0.814041	0.344609	-1.02627	0.552909	-0.962735	NP_057417	SRRM2	NP_057417.3_S2688s_1_1_2688_2688_SRRM2	NP_057417.3	SRRM2	1	4	8.67	3.79	6.93	70.5	4.52	2	1	1	0	S2688s	TMT16	2680	(R)	KPIDSLRDsR	(S)	KPIDS(0.0)LRDS(0.99)R	PIDSLRDsRSLSYSP	87	1.1	2502.38	NP_057417.3|NP_780438.2	HOMO SAPIENS
NP_057417.3_S2694s_1_1_2694_2694	0.365232	0.604223	-0.402262	-0.210757	0.137831	-0.338656	-0.229739	-0.152395	-0.0716273	-0.0196726	-0.825965	0.17215	-0.175308	0.0350385	0.343162	0.191881	0.00589075	0.0959405	0.445801	0.181594	NP_057417	SRRM2	NP_057417.3_S2694s_1_1_2694_2694_SRRM2	NP_057417.3	SRRM2	1	2	13.45	10.2	12.05	82.6	1.348	4	1	1	0	S2694s	TMT16	2690	(R)	SLSYsPVER	(R)	S(0.0)LS(0.0)Y(0.0)S(0.99)PVER	DSRSLSYsPVERRRP	88	1.1	2502.38	NP_057417.3|NP_780438.2	HOMO SAPIENS
NP_057417.3_S2702s_1_1_2702_2702	0.00578133	0.0256313	-0.790929	-0.721196	0.0762468	-0.730934	-0.164941	-0.742222	0.0298447	-1.10448	-0.237215	-0.637803	0.900311	-0.113875	0.730698	-0.174437	0.70689	0.104662	0.52975	-0.147004	NP_057417	SRRM2	NP_057417.3_S2702s_1_1_2702_2702_SRRM2	NP_057417.3	SRRM2	1	23	16.49	9.53	8.47	75.6	6.989	2	1	1	0	S2702s	Hydrogen	2699	(R)	RRPsPQPSPR	(D)	RRPS(0.99)PQPS(0.0)PR	PVERRRPsPQPSPRD	89	1.1	2502.38	NP_057417.3	HOMO SAPIENS
NP_057417.3_S2706s_1_1_2706_2706	0.628143	0.919797	-0.211373	0.0810904	1.25221	-1.19659	0.995537	-1.87108	1.39972	-1.50636	1.25467	-1.81181	1.5332	-1.21759	1.64185	-1.77345	0.78936	-1.78217	1.7832	-1.937	NP_057417	SRRM2	NP_057417.3_S2706s_1_1_2706_2706_SRRM2	NP_057417.3	SRRM2	1	1	6.19	3	2.66	66.2	2.935	2	1	1	0	S2706s	TMT16	2700	(R)	RPSPQPsPR	(D)	RPS(0.0)PQPS(0.99)PR	RRPSPQPsPRDQQSS	90	1.1	2502.38	NP_057417.3	HOMO SAPIENS
NP_057417.3_S2729s_1_1_2729_2729	5.41611e-08	0.000111734	-13.3902	-13.9831	-11.0851	-6.5022	-11.4045	-8.4777	-9.50554	-8.18663	-10.7233	-13.312	3.27737	5.12438	2.37551	4.76795	2.47411	4.76214	2.71533	4.79926	NP_057417	SRRM2	NP_057417.3_S2729s_1_1_2729_2729_SRRM2	NP_057417.3	SRRM2	1	1	6.28	6.28	6.28	64.9	1.13	3	1	1	0	S2729s	TMT16	2725	(R)	GDSRsPSHK	(R)	GDS(0.0)RS(0.99)PS(0.0)HK	GQRGDSRsPSHKRRR	91	1.1	2502.38	NP_057417.3	HOMO SAPIENS
NP_057417.3_T2738t_1_1_2738_2738	0.975961	0.834241	-0.0162764	-0.139467	0.20528	-0.222949	0.212067	-0.0705534	0.552127	-0.548024	0.56017	-0.900262	-0.207993	-0.388343	0.50291	-0.299451	0.50955	-0.040702	0.790283	-0.455425	NP_057417	SRRM2	NP_057417.3_T2738t_1_1_2738_2738_SRRM2	NP_057417.3	SRRM2	1	4	8.03	4.58	8.03	76.6	2.872	2	1	1	0	T2738t	TMT16	2736	(R)	REtPSPR	(P)	RET(0.99)PS(0.0)PR	SHKRRREtPSPRPMR	92	1.1	2502.38	NP_057417.3	HOMO SAPIENS
NP_057417.3_S2740s_1_1_2740_2740	0.736913	0.572935	0.249404	-0.398753	-0.0381234	0.282214	0.0500714	0.225771	0.617786	-0.609852	-0.754515	-0.183439	-0.885455	0.642372	0.579825	0.357596	-0.362281	0.491332	-0.454485	-0.181594	NP_057417	SRRM2	NP_057417.3_S2740s_1_1_2740_2740_SRRM2	NP_057417.3	SRRM2	1	1	4.61	1.49	2.41	62.3	1.137	2	1	1	0	S2740s	TMT16	2736	(R)	RETPsPR	(P)	RET(0.0)PS(0.99)PR	KRRRETPsPRPMRHR	93	1.1	2502.38	NP_057417.3	HOMO SAPIENS
NP_057417.3_T119t_1_0_111_119	0.826989	0.883604	-0.0533586	0.0764524	0.501469	-0.524917	0.270974	-0.843819	0.322323	-0.51711	0.400122	-0.572894	0.350616	-0.759167	0.431911	-0.851835	0.474205	-0.741358	0.45159	-0.412189	NP_057417	SRRM2	NP_057417.3_T119t_1_0_111_119_SRRM2	NP_057417.3	SRRM2	1	1	11.69	9.82	8.59	62.8	0	3	1	0	1	T119t	TMT16	102	(K)	DVNPGGKEETPGQRPAVtETHQLAELNEK	(K)	DVNPGGKEET(0.50)PGQRPAVT(0.50)ET(0.0)HQLAELNEK	PGQRPAVtETHQLAE	94	1.1	2502.38	NP_057417.3	HOMO SAPIENS
NP_057417.3_S144s_1_0_142_144	0.752979	0.694628	0.118711	0.213457	0.0527862	0.189083	0.0176722	0.107241	-0.605848	0.272607	0.0685923	0.584182	-0.172337	0.163513	-0.0414161	-0.0465166	-0.412352	0.418649	-0.315534	-0.23636	NP_057417	SRRM2	NP_057417.3_S144s_1_0_142_144_SRRM2	NP_057417.3	SRRM2	1	1	15.41	15.41	15.41	72.3	0	5	1	0	1	S144s	TMT16	137	(R)	AAFGISDsYVDGSSFDPQR	(R)	AAFGIS(0.50)DS(0.50)Y(0.0)VDGS(0.0)S(0.0)FDPQR	AAFGISDsYVDGSSF	95	1.1	2502.38	NP_057417.3|NP_780438.2	HOMO SAPIENS
NP_057417.3_S150s_1_0_149_150	0.862016	0.89675	-0.0814406	0.109068	-0.0117303	-0.544672	0.00883612	-0.0564427	-0.220851	0.264176	0.257221	0.138285	0.166394	-0.604414	0.316537	0.0726822	0.382899	-0.270378	-0.506592	0.167181	NP_057417	SRRM2	NP_057417.3_S150s_1_0_149_150_SRRM2	NP_057417.3	SRRM2	1	1	13.82	13.82	13.47	71.6	0	5	1	0	1	S150s	TMT16	137	(R)	AAFGISDSYVDGSsFDPQR	(R)	AAFGIS(0.0)DS(0.0)Y(0.0)VDGS(0.50)S(0.50)FDPQR	DSYVDGSsFDPQRRA	96	1.1	2502.38	NP_057417.3	HOMO SAPIENS
NP_057417.3_T252t_1_0_251_252	3.28552e-05	4.18901e-05	-3.69495	-3.65411	0.0234605	-3.72522	-0.762852	-2.856	-0.131317	-3.8727	0.740225	-3.67724	3.8033	0.531417	3.79253	-0.424464	3.4726	0.0843113	3.58088	0.294009	NP_057417	SRRM2	NP_057417.3_T252t_1_0_251_252_SRRM2	NP_057417.3	SRRM2	1	1	6.9	4.72	5.77	69.1	1.081	3	1	0	1	T252t	TMT16	250	(R)	STtPAPK	(S)	S(0.0)T(0.50)T(0.50)PAPK	RKRSRSTtPAPKSRR	97	1.1	2502.38	NP_057417.3	HOMO SAPIENS
NP_057417.3_S265s_1_0_264_265	0.223527	0.737874	-0.375889	-0.176901	0.175954	-0.522095	0.0824705	-0.135463	-0.405888	-0.51992	0.165765	-0.115708	0.285247	-0.189792	0.470369	0.00290729	0.285701	-0.444815	0.480538	0.046119	NP_057417	SRRM2	NP_057417.3_S265s_1_0_264_265_SRRM2	NP_057417.3	SRRM2	1	1	6.61	6.61	6.61	57.5	0	9	1	0	1	S265s	TMT16	263	(R)	STsADSASSSDTSR	(S)	S(0.0)T(0.50)S(0.50)ADS(0.0)AS(0.0)S(0.0)S(0.0)DT(0.0)S(0.0)R	RRAHRSTsADSASSS	98	1.1	2502.38	NP_057417.3|NP_780438.2	HOMO SAPIENS
NP_057417.3_S295s_1_0_295_297	0.0078801	0.0615237	-1.77237	-1.27914	0.926692	-0.91155	-0.297483	-1.95574	0.429764	-1.83518	0.880268	-2.36495	2.29683	-0.750407	1.61523	-0.726822	2.45055	-0.444815	2.66612	-0.0288244	NP_057417	SRRM2	NP_057417.3_S295s_1_0_295_297_SRRM2	NP_057417.3	SRRM2	1	2	8.59	3.33	3.33	75.1	0.056	3	1	0	1	S295s	TMT16	295	(R)	sPSPASGR	(R)	S(0.50)PS(0.50)PAS(0.0)GR	TTALAGRsPSPASGR	99	1.1	2502.38	NP_057417.3	HOMO SAPIENS
NP_057417.3_S333s_1_0_332_333	0.187757	0.850047	0.336001	0.150334	0.84458	-0.0592649	0.494823	-1.11757	0.689413	-0.236072	0.462998	-0.364056	0.415985	-0.382503	0.192289	-0.85765	0.232685	-0.625067	0.30685	-0.513074	NP_057417	SRRM2	NP_057417.3_S333s_1_0_332_333_SRRM2	NP_057417.3	SRRM2	1	5	9.59	6.28	5.7	74.5	0	3	1	0	1	S333s	TMT16	330	(K)	QPSsPYEDKDK	(D)	QPS(0.50)S(0.50)PY(0.0)EDKDK	TATKQPSsPYEDKDK	100	1.1	2502.38	NP_057417.3	HOMO SAPIENS
NP_057417.3_T359t_1_0_358_359	0.653989	0.79532	-0.106103	-0.123365	0.0234605	-0.234237	0.0353445	-0.0282214	-0.0686429	-0.109605	-0.188629	-0.403566	-0.00594265	0.186872	-0.020708	-0.0639603	0.212067	-0.180252	0.0405273	-0.22483	NP_057417	SRRM2	NP_057417.3_T359t_1_0_358_359_SRRM2	NP_057417.3	SRRM2	1	2	15.99	14.75	15.99	83.4	0	4	1	0	1	T359t	TMT16	357	(R)	SStGPEPPAPTPLLAER	(H)	S(0.0)S(0.50)T(0.50)GPEPPAPT(0.0)PLLAER	PSPERSStGPEPPAP	101	1.1	2502.38	NP_057417.3	HOMO SAPIENS
NP_057417.3_S398s_1_0_395_398	0.982907	0.917238	-0.00961702	-0.0720512	0.0439885	-0.327368	0.533113	-0.0366878	0.0238758	-0.553644	0.248647	-0.177795	-0.0237706	-0.151833	0.109457	-0.540756	0.200285	-0.26747	0.602121	0.152769	NP_057417	SRRM2	NP_057417.3_S398s_1_0_395_398_SRRM2	NP_057417.3	SRRM2	1	4	27.56	30.03	31.39	85.1	0	7	1	0	1	S398s	TMT16	374	(R)	HGGSPQPLATTPLSQEPVNPPSEAsPTR	(D)	HGGS(0.0)PQPLAT(0.0)T(0.0)PLS(0.0)QEPVNPPS(0.50)EAS(0.50)PT(0.0)R	VNPPSEAsPTRDRSP	102	1.1	2502.38	NP_057417.3	HOMO SAPIENS
NP_057417.3_S421s_1_0_420_421	0.482305	0.977401	0.1499	-0.0319633	0.929624	-1.65659	0.983755	-0.742222	0.996814	-1.26748	0.783095	-1.14297	0.817114	-1.21759	0.813531	-0.62216	0.742234	-1.29956	0.720808	-1.5421	NP_057417	SRRM2	NP_057417.3_S421s_1_0_420_421_SRRM2	NP_057417.3	SRRM2	1	2	19.02	19.02	15.51	83.7	0	8	1	0	1	S421s	TMT16	412	(K)	LPQSSSSESsPPSPQPTK	(V)	LPQS(0.0)S(0.0)S(0.0)S(0.0)ES(0.50)S(0.50)PPS(0.0)PQPT(0.0)K	QSSSSESsPPSPQPT	103	1.1	2502.38	NP_057417.3	HOMO SAPIENS
NP_057417.3_S437s_1_0_435_437	0.198439	0.172072	-0.778346	-1.03428	-0.818187	0.646269	-1.95867	0.519273	-1.93394	-0.00843113	-0.828823	0.711179	-0.261477	2.07603	-0.556159	0.726822	-0.621474	2.04382	-0.98713	1.15874	NP_057417	SRRM2	NP_057417.3_S437s_1_0_435_437_SRRM2	NP_057417.3	SRRM2	1	1	5.62	5.62	5.62	49.3	0	4	1	0	1	S437s	TMT16	433	(R)	HASSsPESPK	(P)	HAS(0.33)S(0.33)S(0.33)PES(0.0)PK	VSRHASSsPESPKPA	104	1.1	2502.38	NP_057417.3	HOMO SAPIENS
NP_057417.3_S484s_1_0_484_486	1.14604e-05	0.000338589	-9.97119	-6.72502	-4.77715	-2.7149	-6.82149	-4.19934	-4.50058	-6.61563	-3.10666	-4.39125	5.60095	2.57241	4.82202	1.89264	5.37236	2.02638	4.88354	2.48754	NP_057417	SRRM2	NP_057417.3_S484s_1_0_484_486_SRRM2	NP_057417.3	SRRM2	1	1	4.79	3.24	4.79	50.3	0.568	3	1	0	1	S484s	TMT16	484	(R)	sRSPATAK	(R)	S(0.50)RS(0.50)PAT(0.0)AK	PSRRMGRsRSPATAK	105	1.1	2502.38	NP_057417.3	HOMO SAPIENS
NP_057417.3_S510s_1_0_508_510	0.860786	0.657736	-0.0923436	-0.55614	0.527862	-0.0790198	0.730453	-1.88519	-0.205929	-1.89138	0.182913	-1.34898	0.742831	-0.540177	0.52066	-1.46527	-0.023563	-0.709378	0.364746	-0.265184	NP_057417	SRRM2	NP_057417.3_S510s_1_0_508_510_SRRM2	NP_057417.3	SRRM2	1	1	10	5.22	5.24	74.6	1.047	2	1	0	1	S510s	TMT16	508	(R)	SRsPQWR	(R)	S(0.50)RS(0.50)PQWR	RGHSRSRsPQWRRSR	106	1.1	2502.38	NP_057417.3|NP_780438.2	HOMO SAPIENS
NP_057417.3_T717t_1_0_715_717	0.00732094	0.0922868	-4.75674	-2.49661	-2.26394	-0.341479	-2.09711	-1.06395	-0.614801	-1.46702	1.75768	-1.73844	3.38137	2.54321	5.08531	-0.220954	3.76124	0.433186	3.58088	2.62014	NP_057417	SRRM2	NP_057417.3_T717t_1_0_715_717_SRRM2	NP_057417.3	SRRM2	1	1	5.24	2.66	2.66	59	0	3	1	0	1	T717t	TMT16	713	(R)	SHSRtPQRR	(G)	S(0.0)HS(0.50)RT(0.50)PQRR	RGRSHSRtPQRRGRS	107	1.1	2502.38	NP_057417.3|NP_780438.2	HOMO SAPIENS
NP_057417.3_S746s_1_0_745_746	0.305901	0.461712	-0.262927	-0.354548	0.84458	-1.50984	0.833541	-1.9247	0.596894	-1.53166	1.0889	-2.02347	1.02214	-1.29058	1.11232	-1.72111	1.18404	-1.36933	1.09713	-1.19045	NP_057417	SRRM2	NP_057417.3_S746s_1_0_745_746_SRRM2	NP_057417.3	SRRM2	1	2	9.09	11.42	10.98	68.1	0	3	1	0	1	S746s	TMT16	743	(R)	SNSsPEMK	(K)	S(0.0)NS(0.50)S(0.50)PEMK	RRSRSNSsPEMKKSR	108	1.1	2502.38	NP_057417.3|NP_780438.2	HOMO SAPIENS
NP_057417.3_S780s_1_0_778_780	0.450877	0.785208	0.451405	0.226954	1.68329	-0.499518	1.36076	-0.0987748	1.77278	-0.326004	0.845971	-0.626514	1.56292	-1.25263	0.26033	-0.0261656	1.28418	-0.78206	0.749756	-0.397777	NP_057417	SRRM2	NP_057417.3_S780s_1_0_778_780_SRRM2	NP_057417.3	SRRM2	1	1	12.57	8.96	9.27	60.1	0	4	1	0	1	S780s	TMT16	778	(R)	SLsGSSPCPK	(Q)	S(0.50)LS(0.50)GS(0.0)S(0.0)PCPK	LSLRRSLsGSSPCPK	109	1.1	2502.38	NP_057417.3	HOMO SAPIENS
NP_057417.3_T810t_1_0_808_810	0.395826	0.00835706	-0.480511	-1.4896	-0.442818	-0.829708	0.624419	-0.601115	-0.173099	-1.6778	-0.397264	-1.46469	0.430842	0.45258	0.529534	0.354689	0.82765	0.491332	-0.254743	0.0864732	NP_057417	SRRM2	NP_057417.3_T810t_1_0_808_810_SRRM2	NP_057417.3	SRRM2	1	2	4.73	-1.07	4.73	37.9	0	2	1	0	1	T810t	TMT16	808	(K)	SRtPPRR	(S)	S(0.50)RT(0.50)PPRR	QPKAKSRtPPRRSRS	110	1.1	2502.38	NP_057417.3|NP_780438.2	HOMO SAPIENS
NP_057417.3_S820s_1_0_818_820	4.44578e-07	7.64627e-05	-5.97018	-4.09965	-2.79767	-1.64813	-3.35773	-3.06766	-2.59649	-2.93403	-2.06348	-1.88519	3.29817	1.92712	3.22158	1.97696	3.22813	1.59901	3.31745	1.36051	NP_057417	SRRM2	NP_057417.3_S820s_1_0_818_820_SRRM2	NP_057417.3	SRRM2	1	2	6.85	2.46	1.92	41.8	0	4	1	0	1	S820s	TMT16	817	(R)	SSSsPPPK	(Q)	S(0.0)S(0.33)S(0.33)S(0.33)PPPK	RRSRSSSsPPPKQKS	111	1.1	2502.38	NP_057417.3	HOMO SAPIENS
NP_057417.3_S839s_1_0_837_839	9.82669e-05	1.68986e-05	-5.25279	-3.47072	-1.41936	-1.78923	-3.56979	-2.50606	-1.91902	-2.71201	-1.07175	-2.22667	3.3368	0.908081	3.03817	0.92161	3.43725	1.37224	3.21903	1.44698	NP_057417	SRRM2	NP_057417.3_S839s_1_0_837_839_SRRM2	NP_057417.3	SRRM2	1	2	10.4	8.17	6.46	53.8	0	5	1	0	1	S839s	TMT16	833	(R)	QSHSSSsPHPK	(V)	QS(0.0)HS(0.0)S(0.33)S(0.33)S(0.33)PHPK	RQSHSSSsPHPKVKS	112	1.1	2502.38	NP_057417.3	HOMO SAPIENS
NP_057417.3_T848t_1_0_846_848	0.960687	0.76088	-0.013992	0.169692	0.0557188	0.141107	-0.0147269	-0.121352	-0.00298447	0.140519	-0.117178	-0.0479763	0.109939	-0.195632	-0.0650824	0.26747	0.0824705	-0.488424	-0.15053	-0.149887	NP_057417	SRRM2	NP_057417.3_T848t_1_0_846_848_SRRM2	NP_057417.3	SRRM2	1	3	20.38	20.38	20.28	90.7	0	7	1	0	1	T848t	TMT16	846	(K)	SGtPPRQGSITSPQANEQSVTPQR	(R)	S(0.50)GT(0.50)PPRQGS(0.0)IT(0.0)S(0.0)PQANEQS(0.0)VT(0.0)PQR	HPKVKSGtPPRQGSI	113	1.1	2502.38	NP_057417.3	HOMO SAPIENS
NP_057417.3_S876s_1_0_875_876	0.825647	0.331597	0.0686395	0.321575	1.08212	-0.863574	1.28124	-0.680135	0.784916	-0.924614	0.940286	-1.04137	0.962709	-1.07451	0.985112	-1.17745	0.786415	-1.21234	1.07976	-1.33169	NP_057417	SRRM2	NP_057417.3_S876s_1_0_875_876_SRRM2	NP_057417.3	SRRM2	1	7	13.79	9.45	13.07	73.4	0	3	1	0	1	S876s	Hydrogen	871	(R)	SCFESsPDPELK	(S)	S(0.0)CFES(0.50)S(0.50)PDPELK	RRSCFESsPDPELKS	114	1.1	2502.38	NP_057417.3	HOMO SAPIENS
NP_057417.3_S895s_1_0_892_895	0.0207358	0.295977	-0.820327	-0.580417	0.818187	-0.982104	0.612638	-1.62555	0.173099	-1.63283	0.500152	-2.142	1.45595	-1.07451	1.08274	-1.02918	1.58167	-1.00592	1.26503	-0.951205	NP_057417	SRRM2	NP_057417.3_S895s_1_0_892_895_SRRM2	NP_057417.3	SRRM2	1	6	11.95	11.95	11.95	49.6	0	4	1	0	1	S895s	TMT16	889	(R)	HSCSGSsPPR	(V)	HS(0.0)CS(0.33)GS(0.33)S(0.33)PPR	RHSCSGSsPPRVKSS	115	1.1	2502.38	NP_057417.3	HOMO SAPIENS
NP_057417.3_S908s_1_0_902_908	0.628529	0.970773	-0.18513	0.036004	-0.152494	0.0592649	0.194395	-0.443076	0.134301	-0.29509	0.377258	0.341479	0.0237706	-0.148914	0.070999	0.31108	0.718671	-0.433186	0.480538	-0.210418	NP_057417	SRRM2	NP_057417.3_S908s_1_0_902_908_SRRM2	NP_057417.3	SRRM2	1	2	8.18	2.94	5.31	61.4	1	5	1	0	1	S908s	TMT16	901	(K)	SSTPPRQsPSR	(S)	S(0.0)S(0.50)T(0.0)PPRQS(0.50)PS(0.0)R	SSTPPRQsPSRSSSP	116	1.1	2502.38	NP_780438.2|NP_057417.3	HOMO SAPIENS
NP_057417.3_S908s_1_0_908_910	0.40337	0.314733	-0.517213	-0.505441	0.642233	-0.522095	-0.780524	-0.180617	-0.0298447	0.196726	-0.245789	-0.634981	0.757688	0.45258	0.257371	0.0784968	-0.161996	0.110477	0.801862	0.239242	NP_057417	SRRM2	NP_057417.3_S908s_1_0_908_910_SRRM2	NP_057417.3	SRRM2	1	1	7.7	5.55	7.09	68.8	0.653	5	1	0	1	S908s	TMT16	901	(K)	SSTPPRQsPSR	(S)	S(0.0)S(0.0)T(0.0)PPRQS(0.50)PS(0.50)R	SSTPPRQsPSRSSSP	117	1.1	2502.38	NP_057417.3|NP_780438.2	HOMO SAPIENS
NP_057417.3_S931s_1_0_929_931	0.00016233	0.126888	-2.02444	-1.36973	-1.10558	0.510807	-1.54043	-0.874862	-1.37286	-0.500247	-1.409	-1.43647	0.965681	0.759167	0.644908	0.238398	0.156105	1.18327	0.903181	0.997324	NP_057417	SRRM2	NP_057417.3_S931s_1_0_929_931_SRRM2	NP_057417.3	SRRM2	1	1	12.7	12.7	12.7	63.2	0	7	1	0	1	S931s	TMT16	929	(R)	SHsGSSSPSPSR	(V)	S(0.50)HS(0.50)GS(0.0)S(0.0)S(0.0)PS(0.0)PS(0.0)R	SPRQRSHsGSSSPSP	118	1.1	2502.38	NP_057417.3	HOMO SAPIENS
NP_057417.3_S954s_1_0_952_954	0.699804	0.957773	0.20106	-0.0638945	1.75661	-1.19659	0.924848	-1.18812	1.13708	-0.755992	1.32898	-1.48727	1.28064	-0.656972	1.08569	-1.76763	1.50509	-0.587272	0.471854	-1.36051	NP_057417	SRRM2	NP_057417.3_S954s_1_0_952_954_SRRM2	NP_057417.3	SRRM2	1	1	12.1	6.85	6.5	89.2	0.415	4	1	0	1	S954s	TMT16	952	(R)	SVsPCSNVESR	(L)	S(0.50)VS(0.50)PCS(0.0)NVES(0.0)R	PRRSRSVsPCSNVES	119	1.1	2502.38	NP_057417.3	HOMO SAPIENS
NP_057417.3_S974s_1_0_973_974	0.0660446	0.966571	-0.98041	-0.0455091	-0.54839	0.877685	-1.24	0.507985	-1.38778	0.278227	-0.817391	-0.293502	-0.600208	0.70077	0.535451	0.156994	0.0883612	0.337245	-0.0955287	0.357422	NP_057417	SRRM2	NP_057417.3_S974s_1_0_973_974_SRRM2	NP_057417.3	SRRM2	1	1	14.73	14.73	14.73	78.2	0	7	1	0	1	S974s	TMT16	967	(R)	YSHSGSSsPDTK	(V)	Y(0.0)S(0.0)HS(0.0)GS(0.0)S(0.50)S(0.50)PDT(0.0)K	YSHSGSSsPDTKVKP	120	1.1	2502.38	NP_057417.3	HOMO SAPIENS
NP_057417.3_S992s_1_0_988_992	0.742323	0.822561	0.167422	-0.1192	1.25221	-0.694246	1.45207	-0.993392	1.43852	-1.25062	0.817391	-0.677313	1.69663	-0.729968	0.612367	-0.665769	0.927793	-0.912888	1.05371	-0.830142	NP_057417	SRRM2	NP_057417.3_S992s_1_0_988_992_SRRM2	NP_057417.3	SRRM2	1	1	6.91	6.91	6.91	50.8	0	5	1	0	1	S992s	TMT16	987	(R)	QSHSGsISPYPK	(V)	QS(0.33)HS(0.33)GS(0.33)IS(0.0)PY(0.0)PK	PRQSHSGsISPYPKV	121	1.1	2502.38	NP_057417.3	HOMO SAPIENS
NP_057417.3_T1043t_1_0_1042_1043	0.702632	0.998885	0.101718	-0.000889714	0.161291	-0.29068	0.153159	0.0959527	0.0537205	-0.236072	0.280085	-0.15804	0.240677	-0.373744	0.118332	-0.136643	0.0618529	0.00581458	-0.179478	-0.0807083	NP_057417	SRRM2	NP_057417.3_T1043t_1_0_1042_1043_SRRM2	NP_057417.3	SRRM2	1	8	17.71	15.03	16.24	80.1	0	7	1	0	1	T1043t	TMT16	1041	(K)	SStPPGESYFGVSSLQLK	(G)	S(0.0)S(0.50)T(0.50)PPGES(0.0)Y(0.0)FGVS(0.0)S(0.0)LQLK	CAGVKSStPPGESYF	122	1.1	2502.38	NP_057417.3	HOMO SAPIENS
NP_057417.3_S1064s_1_0_1063_1064	0.000136314	0.00624665	-2.32747	-1.41643	-1.14663	-0.11853	-1.93217	-0.759155	-1.37883	-0.854355	-1.06318	-0.58136	1.1499	0.741648	0.627158	0.633789	1.18699	0.619252	0.825021	1.35763	NP_057417	SRRM2	NP_057417.3_S1064s_1_0_1063_1064_SRRM2	NP_057417.3	SRRM2	1	6	11.12	11.12	11.12	64.1	0	3	1	0	1	S1064s	TMT16	1059	(K)	GQSQTsPDHR	(S)	GQS(0.0)QT(0.50)S(0.50)PDHR	LKGQSQTsPDHRSDT	123	1.1	2502.38	NP_057417.3	HOMO SAPIENS
NP_057417.3_S1073s_1_0_1072_1073	0.379592	0.393673	-0.224208	-0.267331	0.53666	-0.840997	0.703945	-0.776088	0.686429	-0.657628	0.434418	-0.812775	1.03699	-0.394183	0.630116	-0.497146	0.786415	-0.651232	0.804757	-0.475602	NP_057417	SRRM2	NP_057417.3_S1073s_1_0_1072_1073_SRRM2	NP_057417.3	SRRM2	1	3	8.46	8.52	6.03	74.1	1.086	4	1	0	1	S1073s	TMT16	1069	(R)	SDTSsPEVR	(Q)	S(0.0)DT(0.0)S(0.50)S(0.50)PEVR	DHRSDTSsPEVRQSH	124	1.1	2502.38	NP_057417.3	HOMO SAPIENS
NP_057417.3_S1103s_1_0_1102_1103	0.456993	0.671879	0.163189	0.167789	0.149561	0.019755	0.0147269	0.225771	0.0925186	-0.174243	0.191487	0.0790198	-0.148566	-0.259869	-0.112415	-0.0523312	0.0883612	-0.130828	-0.0318429	-0.0778259	NP_057417	SRRM2	NP_057417.3_S1103s_1_0_1102_1103_SRRM2	NP_057417.3	SRRM2	1	4	9.14	5.01	6.12	83	0	5	1	0	1	S1103s	TMT16	1101	(R)	SSsPVTELASR	(S)	S(0.0)S(0.50)S(0.50)PVT(0.0)ELAS(0.0)R	GGRSRSSsPVTELAS	125	1.1	2502.38	NP_057417.3	HOMO SAPIENS
NP_057417.3_S1144s_1_0_1142_1144	0.947779	0.881253	0.0268152	0.144808	-0.149561	-0.0649092	-0.0765797	0.482585	-0.193991	-0.185485	-0.38869	0.677313	-0.439756	0.648212	0.0354995	0.232583	0.0323991	-0.334338	-0.544224	-0.216183	NP_057417	SRRM2	NP_057417.3_S1144s_1_0_1142_1144_SRRM2	NP_057417.3	SRRM2	1	1	13.73	13.73	13.73	67.7	0	9	1	0	1	S1144s	TMT16	1138	(R)	FQSDSSsYPTVDSNSLLGQSR	(L)	FQS(0.0)DS(0.33)S(0.33)S(0.33)Y(0.0)PT(0.0)VDS(0.0)NS(0.0)LLGQS(0.0)R	RFQSDSSsYPTVDSN	126	1.1	2502.38	NP_057417.3	HOMO SAPIENS
NP_057417.3_S1179s_1_0_1177_1179	0.315755	0.831665	0.207246	0.0772863	0.337245	-0.259637	0.397626	-0.21166	0.25368	-0.213589	0.391548	-0.138285	0.101025	-0.251109	0.186372	-0.273285	0.185559	-0.305265	0.0781599	-0.302656	NP_057417	SRRM2	NP_057417.3_S1179s_1_0_1177_1179_SRRM2	NP_057417.3	SRRM2	1	60	15.52	16.89	14	84.2	0	2	1	0	1	S1179s	TMT16	1168	(K)	MALPPQEDATAsPPR	(Q)	MALPPQEDAT(0.50)AS(0.50)PPR	PQEDATAsPPRQKDK	127	1.1	2502.38	NP_057417.3	HOMO SAPIENS
NP_057417.3_S1233s_1_0_1231_1233	0.630982	0.868403	0.102775	0.0716067	0.457481	-0.44872	0.3505	-0.321724	0.286509	-0.326004	0.44585	-0.234237	0.243649	-0.245269	0.331329	-0.427371	0.247411	-0.561107	0.30685	-0.383364	NP_057417	SRRM2	NP_057417.3_S1233s_1_0_1231_1233_SRRM2	NP_057417.3	SRRM2	1	5	16.4	13.17	16.22	84.9	0	4	1	0	1	S1233s	TMT16	1224	(K)	EQNSALPTSsQDEELMEVVEK	(S)	EQNS(0.0)ALPT(0.33)S(0.33)S(0.33)QDEELMEVVEK	NSALPTSsQDEELME	128	1.1	2502.38	NP_057417.3	HOMO SAPIENS
NP_057417.3_S1271s_1_0_1270_1271	0.578085	0.707193	0.263304	0.220732	0.774198	0.307613	0.762852	-0.00564427	0.408873	-0.30071	0.660201	-0.220127	0.445699	-0.376664	-0.272163	-0.313987	0.421189	0.122106	0.958182	-0.533251	NP_057417	SRRM2	NP_057417.3_S1271s_1_0_1270_1271_SRRM2	NP_057417.3	SRRM2	1	1	21.09	21.09	19.03	84.7	0	5	1	0	1	S1271s	TMT16	1262	(K)	EMSTSNFESsPEVEER	(P)	EMS(0.0)T(0.0)S(0.0)NFES(0.50)S(0.50)PEVEER	STSNFESsPEVEERP	129	1.1	2502.38	NP_057417.3	HOMO SAPIENS
NP_057417.3_S1398s_1_0_1397_1398	0.461572	0.918247	0.194863	0.0754823	0.521997	-0.491052	0.892448	-0.375344	0.76104	-0.275417	0.645911	-0.493874	0.686376	-0.379584	0.289913	-0.220954	0.527222	-0.293636	0.538435	-1.04344	NP_057417	SRRM2	NP_057417.3_S1398s_1_0_1397_1398_SRRM2	NP_057417.3	SRRM2	1	1	5.07	5.07	5.07	40.6	0	5	1	0	1	S1398s	TMT16	1394	(K)	AGMSsNQSISSPVLDAVPR	(T)	AGMS(0.50)S(0.50)NQS(0.0)IS(0.0)S(0.0)PVLDAVPR	VEKAGMSsNQSISSP	130	1.1	2502.38	NP_057417.3	HOMO SAPIENS
NP_057417.3_S1404s_1_0_1403_1404	0.411896	0.982278	0.198782	-0.016228	0.0557188	-0.115708	0.0854159	-0.440253	0.447671	-0.252934	0.262937	-0.400743	0.0326846	-0.46134	-0.00887488	0.0552385	0.0559621	-0.421557	-0.0231585	-0.317068	NP_057417	SRRM2	NP_057417.3_S1404s_1_0_1403_1404_SRRM2	NP_057417.3	SRRM2	1	9	22.52	22.52	24.5	80.1	0	5	1	0	1	S1404s	TMT16	1394	(K)	AGMSSNQSISsPVLDAVPR	(T)	AGMS(0.0)S(0.0)NQS(0.0)IS(0.50)S(0.50)PVLDAVPR	SSNQSISsPVLDAVP	131	1.1	2502.38	NP_057417.3	HOMO SAPIENS
NP_057417.3_S1421s_1_0_1420_1421	0.849304	0.914396	-0.0724039	-0.0552587	-0.184752	0.0395099	-0.527222	-0.0733756	-0.274571	0.320383	-0.217209	0.186261	-0.222849	0.0496378	0.0147915	0.340153	-0.659764	0.159901	-0.046317	0.144122	NP_057417	SRRM2	NP_057417.3_S1421s_1_0_1420_1421_SRRM2	NP_057417.3	SRRM2	1	6	9.95	7.29	5.75	71.9	0	5	1	0	1	S1421s	TMT16	1419	(R)	SSsASSPEMK	(D)	S(0.0)S(0.50)S(0.50)AS(0.0)S(0.0)PEMK	PSRERSSsASSPEMK	132	1.1	2502.38	NP_057417.3	HOMO SAPIENS
NP_057417.3_S1463s_1_0_1462_1463	0.243553	0.931024	-0.317483	-0.0531149	0.363638	-0.141107	-0.00883612	-0.160862	-0.125348	-0.424367	0.154333	-0.420498	0.427871	-0.0846763	0.307662	-0.564014	0.368172	-0.0377947	0.550014	-0.24789	NP_057417	SRRM2	NP_057417.3_S1463s_1_0_1462_1463_SRRM2	NP_057417.3	SRRM2	1	11	12.98	14.55	12.98	65.5	0	4	1	0	1	S1463s	TMT16	1457	(R)	HSLSGSsPGMK	(D)	HS(0.0)LS(0.0)GS(0.50)S(0.50)PGMK	RHSLSGSsPGMKDIP	135	1.1	2502.38	NP_057417.3|NP_780438.2	HOMO SAPIENS
NP_057417.3_S1483s_1_0_1482_1483	0.000340715	0.159255	1.42236	1.27933	2.81233	-1.65095	2.92476	-2.45244	2.69199	-1.74243	2.48933	-1.77795	1.50052	-2.30086	1.1419	-4.26208	1.09862	-2.82588	1.48793	-3.35228	NP_057417	SRRM2	NP_057417.3_S1483s_1_0_1482_1483_SRRM2	NP_057417.3	SRRM2	1	4	11.82	11.15	9.1	69.3	0.536	3	1	0	1	S1483s	Hydrogen	1478	(R)	SECDSsPEPK	(A)	S(0.0)ECDS(0.50)S(0.50)PEPK	GRSECDSsPEPKALP	136	1.1	2502.38	NP_057417.3|NP_780438.2	HOMO SAPIENS
NP_057417.3_S1499s_1_0_1497_1499	0.105319	0.500175	0.335703	0.248297	0.674491	-0.364056	0.709835	-0.570072	0.722242	-0.199537	0.763089	-0.217305	0.410043	-0.706609	0.423036	-0.593087	0.279811	-0.456444	0.413958	-0.588018	NP_057417	SRRM2	NP_057417.3_S1499s_1_0_1497_1499_SRRM2	NP_057417.3	SRRM2	1	2	11.08	10	10.64	81	0	4	1	0	1	S1499s	TMT16	1497	(R)	SRsPSSPELNNK	(C)	S(0.50)RS(0.50)PS(0.0)S(0.0)PELNNK	TPRPRSRsPSSPELN	137	1.1	2502.38	NP_057417.3	HOMO SAPIENS
NP_057417.3_S1582s_1_0_1581_1582	0.0459169	0.0247282	-0.757386	-1.56417	-0.111438	-0.970815	0.0294537	-1.74408	-0.274571	-1.99818	-0.414412	-2.0912	0.424899	0.385423	1.05611	-0.726822	0.270974	0.156994	0.506592	-0.363187	NP_057417	SRRM2	NP_057417.3_S1582s_1_0_1581_1582_SRRM2	NP_057417.3	SRRM2	1	1	9.31	8.54	8.86	46.4	1.038	4	1	0	1	S1582s	TMT16	1579	(R)	SGSsPEVDSK	(S)	S(0.0)GS(0.50)S(0.50)PEVDS(0.0)K	QRSRSGSsPEVDSKS	138	1.1	2502.38	NP_057417.3	HOMO SAPIENS
NP_057417.3_S1601s_1_0_1600_1601	6.21285e-05	0.000975469	-2.04249	-1.49135	-0.700884	-0.745044	-1.03972	-1.41389	-0.925186	-1.18598	-0.46014	-0.900262	1.50646	0.46134	0.973278	0.284914	1.31953	0.302358	1.24477	0.671608	NP_057417	SRRM2	NP_057417.3_S1601s_1_0_1600_1601_SRRM2	NP_057417.3	SRRM2	1	4	10.19	4.18	6.36	83.4	1.1	3	1	0	1	S1601s	TMT16	1598	(R)	SGSsPEVK	(D)	S(0.0)GS(0.50)S(0.50)PEVK	RRSRSGSsPEVKDKP	139	1.1	2502.38	NP_057417.3	HOMO SAPIENS
NP_057417.3_S1616s_1_0_1616_1618	0.627277	0.769599	0.127438	-0.131975	0.492672	-0.112885	0.341663	-0.623692	0.459609	-0.202347	0.122895	-0.256814	0.395186	-0.145994	0.10354	-0.188974	0.179668	-0.162808	0.22869	-0.170064	NP_057417	SRRM2	NP_057417.3_S1616s_1_0_1616_1618_SRRM2	NP_057417.3	SRRM2	1	2	14.14	10.23	10.85	86.3	1.097	4	1	0	1	S1616s	TMT16	1614	(R)	AQsGSDSSPEPK	(A)	AQS(0.50)GS(0.50)DS(0.0)S(0.0)PEPK	RAAPRAQsGSDSSPE	140	1.1	2502.38	NP_057417.3	HOMO SAPIENS
NP_057417.3_S1620s_1_0_1620_1621	0.0522865	0.94416	-0.839109	-0.058004	0.592379	-0.900262	0.603802	-1.36591	0.0895342	-0.96958	0.800243	-1.00468	0.927053	-0.983997	1.55606	-1.49144	1.73188	-0.956498	1.2274	-0.576488	NP_057417	SRRM2	NP_057417.3_S1620s_1_0_1620_1621_SRRM2	NP_057417.3	SRRM2	1	2	13.47	9.59	10.68	82	1.043	4	1	0	1	S1620s	TMT16	1614	(R)	AQSGSDsSPEPK	(A)	AQS(0.0)GS(0.0)DS(0.50)S(0.50)PEPK	RAQSGSDsSPEPKAP	141	1.1	2502.38	NP_057417.3	HOMO SAPIENS
NP_057417.3_S1658s_1_0_1652_1658	0.118256	0.661907	-0.436401	-0.218972	0.74194	-1.24456	0.621474	-1.65377	0.510345	-1.25062	0.840255	-1.76948	1.37869	-1.15627	1.07682	-1.45655	0.895394	-1.32863	1.10871	-1.10109	NP_057417	SRRM2	NP_057417.3_S1658s_1_0_1652_1658_SRRM2	NP_057417.3	SRRM2	1	3	14.99	10.33	10.33	73.4	0	7	1	0	1	S1658s	Hydrogen	1646	(R)	GPSPEGSSSTESsPEHPPK	(S)	GPS(0.0)PEGS(0.17)S(0.17)S(0.17)T(0.17)ES(0.17)S(0.17)PEHPPK	GSSSTESsPEHPPKS	142	1.1	2502.38	NP_057417.3	HOMO SAPIENS
NP_057417.3_S1658s_1_0_1657_1658	0.2205	0.532645	0.372074	0.346729	2.53081	-3.0846	2.23259	-3.12693	1.98766	-3.36121	1.88343	-2.98018	1.77091	-3.44837	1.75427	-3.70679	1.83202	-2.96543	1.78899	-3.81923	NP_057417	SRRM2	NP_057417.3_S1658s_1_0_1657_1658_SRRM2	NP_057417.3	SRRM2	1	2	15.13	10.96	11.5	79.9	0	7	1	0	1	S1658s	TMT16	1646	(R)	GPSPEGSSSTESsPEHPPK	(S)	GPS(0.0)PEGS(0.0)S(0.0)S(0.0)T(0.0)ES(0.50)S(0.50)PEHPPK	GSSSTESsPEHPPKS	143	1.1	2502.38	NP_057417.3	HOMO SAPIENS
NP_057417.3_T1720t_1_0_1718_1720	0.814183	0.357162	0.110307	0.743994	0.269796	-0.798665	0.733398	-0.44872	0.764025	-0.989253	0.720219	0.0592649	0.0564552	-0.788366	0.914112	-2.0758	0.771688	-1.07279	0.303955	-1.21639	NP_057417	SRRM2	NP_057417.3_T1720t_1_0_1718_1720_SRRM2	NP_057417.3	SRRM2	1	1	4.54	0.48	1.7	33.8	0	2	1	0	1	T1720t	TMT16	1718	(R)	SRtPPRHR	(R)	S(0.50)RT(0.50)PPRHR	SPETRSRtPPRHRRS	144	1.1	2502.38	NP_057417.3	HOMO SAPIENS
NP_057417.3_S1727s_1_0_1727_1729	0.519316	0.810095	0.218885	0.336563	0.994141	-0.928483	1.05444	-1.83721	1.36689	-0.837493	0.865978	-0.505163	1.24499	-0.335785	0.612367	-1.75891	0.833541	-2.24152	0.715018	-1.11839	NP_057417	SRRM2	NP_057417.3_S1727s_1_0_1727_1729_SRRM2	NP_057417.3	SRRM2	1	1	10.99	11.09	10.7	65.8	0.003	4	1	0	1	S1727s	TMT16	1727	(R)	sPSVSSPEPAEK	(S)	S(0.50)PS(0.50)VS(0.0)S(0.0)PEPAEK	TPPRHRRsPSVSSPE	145	1.1	2502.38	NP_057417.3	HOMO SAPIENS
NP_057417.3_S1732s_1_0_1731_1732	0.4407	0.588834	0.186814	0.325455	0.935489	-1.06395	0.830596	-0.711179	1.01472	-0.806579	0.788811	-0.397921	0.772544	-1.3957	0.692241	-0.732637	0.500714	-1.34026	0.856864	-0.812848	NP_057417	SRRM2	NP_057417.3_S1732s_1_0_1731_1732_SRRM2	NP_057417.3	SRRM2	1	2	8.58	3.48	4.7	69.6	0	4	1	0	1	S1732s	TMT16	1726	(R)	RSPSVSsPEPAEK	(S)	RS(0.0)PS(0.0)VS(0.50)S(0.50)PEPAEK	RRSPSVSsPEPAEKS	146	1.1	2502.38	NP_057417.3	HOMO SAPIENS
NP_057417.3_T1844t_1_0_1842_1844	0.451877	0.96005	-0.556442	0.0481422	1.43109	-1.26432	0.388789	-1.68199	2.03839	-0.837493	0.943144	-1.71022	1.88085	-1.4833	0.931862	-1.75309	2.17074	-1.36352	2.04374	-1.08668	NP_057417	SRRM2	NP_057417.3_T1844t_1_0_1842_1844_SRRM2	NP_057417.3	SRRM2	1	1	6.97	1.54	3.55	69.5	0	4	1	0	1	T1844t	TMT16	1842	(R)	SRtPPTSR	(K)	S(0.50)RT(0.50)PPT(0.0)S(0.0)R	RRRGRSRtPPTSRKR	147	1.1	2502.38	NP_057417.3	HOMO SAPIENS
NP_057417.3_S1893s_1_0_1890_1893	0.420611	0.570632	0.542576	0.735564	1.49561	0.0874862	0.430025	-1.88237	0.713289	0.14895	1.47188	-0.0959527	-0.311989	-1.38402	0.488118	-1.72402	0.589075	-0.941961	1.17529	-0.634137	NP_057417	SRRM2	NP_057417.3_S1893s_1_0_1890_1893_SRRM2	NP_057417.3	SRRM2	1	1	6.72	2.13	2.54	61.4	1.084	4	1	0	1	S1893s	TMT16	1890	(R)	SRTsPVSR	(R)	S(0.33)RT(0.33)S(0.33)PVS(0.0)R	RRSRSRTsPVSRRRS	148	1.1	2502.38	NP_057417.3|NP_780438.2	HOMO SAPIENS
NP_057417.3_S1972s_1_0_1972_1975	0.117184	0.114221	1.03245	1.07903	0.976545	-0.364056	0.583184	-0.589827	1.23557	-0.309142	0.11432	0.186261	-0.371416	-1.21175	-1.10344	-0.991385	0.332827	-2.22989	-0.0781599	-0.959852	NP_057417	SRRM2	NP_057417.3_S1972s_1_0_1972_1975_SRRM2	NP_057417.3	SRRM2	1	2	8.47	6.26	5.48	71.1	0.708	4	1	0	1	S1972s	TMT16	1972	(R)	sRTSPITR	(R)	S(0.33)RT(0.33)S(0.33)PIT(0.0)R	VTRRRSRsRTSPITR	149	1.1	2502.38	NP_057417.3	HOMO SAPIENS
NP_057417.3_T2022t_1_0_2020_2022	0.899949	0.93776	-0.190619	0.11291	1.7918	-1.3264	1.60228	-0.894617	2.47413	0.0281038	-0.700213	0.0536206	2.4662	-1.06575	0.633075	-0.322709	1.69064	-1.06988	1.14056	-0.132592	NP_057417	SRRM2	NP_057417.3_T2022t_1_0_2020_2022_SRRM2	NP_057417.3	SRRM2	1	2	6.94	0	5.73	66.5	0	2	1	0	1	T2022t	TMT16	2020	(R)	SRtPPAIR	(R)	S(0.50)RT(0.50)PPAIR	RRRSRSRtPPAIRRR	151	1.1	2502.38	NP_780438.2|NP_057417.3	HOMO SAPIENS
NP_057417.3_S2046s_1_0_2044_2046	0.3699	0.772029	0.365129	0.248904	1.77127	-2.17022	1.56105	-1.70457	1.11022	-2.0319	1.91201	-1.91623	1.00431	-2.82352	1.50873	-1.52342	1.4344	-2.47119	0.946603	-2.00041	NP_057417	SRRM2	NP_057417.3_S2046s_1_0_2044_2046_SRRM2	NP_057417.3	SRRM2	1	2	9.78	7.96	7.96	81	1.073	2	1	0	1	S2046s	TMT16	2044	(R)	SRsPLAIR	(R)	S(0.50)RS(0.50)PLAIR	RKRSRSRsPLAIRRR	152	1.1	2502.38	NP_057417.3|NP_780438.2	HOMO SAPIENS
NP_057417.3_S2121s_1_0_2118_2121	0.999308	0.929851	0.000350745	0.0450309	0.428155	-0.124174	0.250357	0.112885	0.382012	-0.0477764	0.537306	0.217305	0.508097	-0.0846763	-0.0414161	-0.104662	0.550785	0.0319802	0.578962	0.135475	NP_057417	SRRM2	NP_057417.3_S2121s_1_0_2118_2121_SRRM2	NP_057417.3	SRRM2	1	1	9.13	8.64	5.46	40.8	1.092	5	1	0	1	S2121s	TMT16	2114	(R)	MSCFSRPsMSPTPLDR	(C)	MS(0.0)CFS(0.50)RPS(0.50)MS(0.0)PT(0.0)PLDR	MSCFSRPsMSPTPLD	153	1.1	2502.38	NP_057417.3	HOMO SAPIENS
NP_057417.3_T2316t_1_0_2310_2316	0.86543	0.296739	0.0873519	0.451395	0.527862	0.265281	-0.0147269	0.287858	-0.570034	0.407505	-0.177197	0.649092	0.154509	-0.435061	-0.402328	0.186066	-0.161996	0.148272	-0.173689	-0.0951205	NP_057417	SRRM2	NP_057417.3_T2316t_1_0_2310_2316_SRRM2	NP_057417.3	SRRM2	1	3	31.73	30.68	31.64	93.9	0	10	1	0	1	T2316t	TMT16	2302	(R)	TPAALAALSLTGSGtPPTAANYPSSSR	(T)	T(0.0)PAALAALS(0.25)LT(0.25)GS(0.25)GT(0.25)PPT(0.0)AANY(0.0)PS(0.0)S(0.0)S(0.0)R	LSLTGSGtPPTAANY	154	1.1	2502.38	NP_057417.3|NP_780438.2	HOMO SAPIENS
NP_057417.3_S2382s_1_0_2381_2382	0.111889	0.829263	0.508755	0.157743	0.137831	0.0225771	0.43297	0.146751	0.364106	-0.438419	0.500152	0.270925	-0.386272	-0.621933	0.236663	-0.061053	-0.265084	0.229676	-0.185268	-0.175829	NP_057417	SRRM2	NP_057417.3_S2382s_1_0_2381_2382_SRRM2	NP_057417.3	SRRM2	1	6	15.03	15.03	11.03	81	0	3	1	0	1	M2371m S2382s	TMT16	2371	(R)	mAPALSGANLTsPR	(V)	M(1.0)APALS(0.0)GANLT(0.50)S(0.50)PR	LSGANLTsPRVPLSA	155	1.1	2502.38	NP_057417.3|NP_780438.2	HOMO SAPIENS
NP_057417.3_T2583t_1_0_2581_2583	0.121276	0.636482	0.343382	0.185125	0.42229	-0.0366878	0.291592	-0.234237	0.498407	-0.0365349	0.414412	-0.19755	0.0445699	-0.437981	-0.00591659	-0.322709	0.0176722	-0.0668676	0.196847	-0.417954	NP_057417	SRRM2	NP_057417.3_T2583t_1_0_2581_2583_SRRM2	NP_057417.3	SRRM2	1	9	10.2	6.93	6.99	73.4	0.013	2	1	0	1	T2583t	TMT16	2578	(K)	RVPSPtPAPK	(E)	RVPS(0.50)PT(0.50)PAPK	LKRVPSPtPAPKEAV	157	1.1	2502.38	NP_057417.3	HOMO SAPIENS
NP_057417.3_S2715s_1_0_2712_2715	0.000574481	7.82693e-06	-18.9161	-10.7178	-10.2288	-6.92835	-9.46643	-7.59437	-8.47292	-6.11819	-20.0432	-9.59527	6.83405	3.03083	6.87211	3.3928	6.71545	3.00323	7.03149	3.20815	NP_057417	SRRM2	NP_057417.3_S2715s_1_0_2712_2715_SRRM2	NP_057417.3	SRRM2	1	1	9.99	3.91	4.46	59.7	0	4	1	0	1	S2715s	TMT16	2709	(R)	DQQSSSsER	(G)	DQQS(0.25)S(0.25)S(0.25)S(0.25)ER	RDQQSSSsERGSRRG	158	1.1	2502.38	NP_057417.3	HOMO SAPIENS
NP_057417.3_S182sT184t_2_2_182_184	0.0196284	0.107118	-1.0533	-1.15748	1.08505	-1.66506	0.0765797	-2.07709	0.429764	-2.91717	0.745941	-2.05734	1.79468	-0.522657	1.76906	-1.25595	1.64941	-1.60482	1.3374	-0.703315	NP_057417	SRRM2	NP_057417.3_S182sT184t_2_2_182_184_SRRM2	NP_057417.3	SRRM2	1	2	4.32	4.32	4.32	53.4	1.235	6	2	2	0	S182s T184t	TMT16	176	(R)	ESSSSRsPtPK	(Q)	ES(0.0)S(0.0)S(0.0)S(0.0)RS(0.99)PT(0.99)PK	RESSSSRsPTPKQKK|SSSSRSPtPKQKKKK	159	1.1	2502.38	NP_057417.3	HOMO SAPIENS
NP_057417.3_S231sT233t_2_2_231_233	8.92722e-05	0.000107775	-5.67531	-4.09025	-2.27861	-1.91623	-4.22661	-2.56814	-2.89792	-2.42536	-1.5519	-1.39978	2.92081	1.34314	2.41397	2.84333	3.16922	1.98277	3.24219	1.88223	NP_057417	SRRM2	NP_057417.3_S231sT233t_2_2_231_233_SRRM2	NP_057417.3	SRRM2	1	2	5.52	3.04	3.04	61.9	99	2	2	2	0	S231s T233t	Hydrogen	229	(K)	HRsPtPK	(S)	HRS(1.0)PT(1.0)PK	SKKRKHRsPTPKSKR|KRKHRSPtPKSKRKS	160	1.1	2502.38	NP_057417.3|NP_780438.2	HOMO SAPIENS
NP_057417.3_S295sS297s_2_2_295_297	0.157486	0.273525	-0.458227	-0.433795	0.390032	-0.522095	-0.0265084	-1.04701	0.205929	-0.770044	0.154333	-0.888973	0.653691	-0.534337	0.26033	-0.421557	0.75107	-0.444815	0.891602	-0.0922381	NP_057417	SRRM2	NP_057417.3_S295sS297s_2_2_295_297_SRRM2	NP_057417.3	SRRM2	1	11	12	12	12	73	2.324	6	2	2	0	S295s S297s	TMT16	286	(K)	THTTALAGRsPsPASGR	(R)	T(0.0)HT(0.0)T(0.0)ALAGRS(0.99)PS(0.99)PAS(0.0)GR	TTALAGRsPSPASGR|ALAGRSPsPASGRRG	161	1.1	2502.38	NP_057417.3	HOMO SAPIENS
NP_057417.3_S322sS323s_2_2_322_323	0.164165	0.649337	0.29309	0.157831	0.30792	-0.104419	0.379953	-0.126996	0.191006	0.0786906	0.217209	-0.0282214	0.0267419	-0.131394	-0.0295829	-0.273285	-0.0618529	-0.136643	-0.0115792	-0.270949	NP_057417	SRRM2	NP_057417.3_S322sS323s_2_2_322_323_SRRM2	NP_057417.3	SRRM2	1	4	15.35	13.5	13.87	73.1	1.205	9	2	2	0	S322s S323s	TMT16	303	(R)	RGEGDAPFSEPGTTSTQRPssPETATK	(Q)	RGEGDAPFS(0.0)EPGT(0.0)T(0.0)S(0.0)T(0.0)QRPS(0.99)S(0.99)PET(0.0)AT(0.0)K	TTSTQRPsSPETATK|TSTQRPSsPETATKQ	162	1.1	2502.38	NP_057417.3	HOMO SAPIENS
NP_057417.3_S332sS333s_2_2_332_333	0.771945	0.0851508	0.0946509	0.501742	1.10265	-1.67353	1.2724	-1.59451	1.14902	-1.34055	1.35756	-1.44211	1.42624	-1.87456	1.01765	-2.06417	1.23411	-2.01475	0.825021	-2.10418	NP_057417	SRRM2	NP_057417.3_S332sS333s_2_2_332_333_SRRM2	NP_057417.3	SRRM2	1	1	5.97	3.52	4.76	54.3	1.425	3	2	2	0	S332s S333s	TMT16	330	(K)	QPssPYEDK	(D)	QPS(0.99)S(0.99)PY(0.0)EDK	ETATKQPsSPYEDKD|TATKQPSsPYEDKDK	163	1.1	2502.38	NP_057417.3	HOMO SAPIENS
NP_057417.3_S351sS353s_2_2_351_353	0.375593	0.174397	-0.233136	-0.450924	0.152494	-0.697068	0.309264	-0.714001	0.28054	-0.753181	-0.0200061	-0.634981	0.401129	-0.201471	0.295829	-0.473888	0.656819	-0.363411	0.30106	0.0432366	NP_057417	SRRM2	NP_057417.3_S351sS353s_2_2_351_353_SRRM2	NP_057417.3	SRRM2	1	4	18.17	15.55	14.45	87.9	1.22	8	2	2	0	S351s S353s	TMT16	346	(K)	SATRPsPsPERSSTGPEPPAPTPLLAER	(H)	S(0.0)AT(0.0)RPS(0.99)PS(0.99)PERS(0.0)S(0.0)T(0.0)GPEPPAPT(0.0)PLLAER	EKSATRPsPSPERSS|SATRPSPsPERSSTG	164	1.1	2502.38	NP_057417.3	HOMO SAPIENS
NP_057417.3_S395sS398s_2_2_395_398	0.661984	0.994963	0.118978	-0.00346331	0.278594	-0.101597	0.23563	-0.152395	-0.164146	0.168623	0.117178	-0.174972	0.115882	-0.0554776	-0.0976237	-0.0465166	-0.0500714	-0.0436093	0.0231585	-0.100885	NP_057417	SRRM2	NP_057417.3_S395sS398s_2_2_395_398_SRRM2	NP_057417.3	SRRM2	1	6	13.94	13.94	13.94	68.9	1.366	7	2	2	0	S395s S398s	TMT16	374	(R)	HGGSPQPLATTPLSQEPVNPPsEAsPTR	(D)	HGGS(0.0)PQPLAT(0.0)T(0.0)PLS(0.0)QEPVNPPS(0.99)EAS(0.99)PT(0.0)R	QEPVNPPsEASPTRD|VNPPSEAsPTRDRSP	165	1.1	2502.38	NP_057417.3	HOMO SAPIENS
NP_057417.3_S455sS456s_2_2_455_456	0.881468	0.679837	-0.0474337	0.206353	0.140763	0.0507985	0.268029	-0.474119	0.343214	0.081501	0.291517	-0.174972	0.641806	-0.110955	0.144956	-0.439	0.209122	-0.287821	0.237374	-0.504427	NP_057417	SRRM2	NP_057417.3_S455sS456s_2_2_455_456_SRRM2	NP_057417.3	SRRM2	1	4	7.34	5.93	7.34	64.3	1.222	5	2	2	0	S455s S456s	TMT16	452	(R)	EISssPTSK	(N)	EIS(0.0)S(0.99)S(0.99)PT(0.0)S(0.0)K	GSHREISsSPTSKNR|SHREISSsPTSKNRS	166	1.1	2502.38	NP_057417.3|NP_780438.2	HOMO SAPIENS
NP_057417.3_S472sT476t_2_2_472_476	8.81432e-05	6.48657e-05	-3.56721	-2.46442	-1.02933	-1.0583	-2.13834	-1.19659	-2.50099	-1.68623	-1.27753	-1.37156	1.79468	0.838004	1.76314	1.18617	2.11478	1.53505	1.65004	0.985794	NP_057417	SRRM2	NP_057417.3_S472sT476t_2_2_472_476_SRRM2	NP_057417.3	SRRM2	1	4	6.23	6.87	7.31	50.2	1.78	4	2	2	0	S472s T476t	TMT16	472	(K)	sHSHtPSR	(R)	S(0.99)HS(0.0)HT(0.99)PS(0.0)R	GRAKRDKsHSHTPSR|RDKSHSHtPSRRMGR	167	1.1	2502.38	NP_057417.3	HOMO SAPIENS
NP_057417.3_S508sS510s_2_2_508_510	0.719529	0.673032	0.144525	0.28136	0.680356	-0.0253992	0.294537	-1.0583	0.683444	-0.621094	0.414412	-0.228593	0.401129	-0.890561	0.437827	-0.831484	0.759907	-0.595994	-0.104213	-0.740787	NP_057417	SRRM2	NP_057417.3_S508sS510s_2_2_508_510_SRRM2	NP_057417.3	SRRM2	1	4	6.69	6.69	6.69	49.9	99	2	2	2	0	S508s S510s	Hydrogen	508	(R)	sRsPQWR	(R)	S(1.0)RS(1.0)PQWR	TKRGHSRsRSPQWRR|RGHSRSRsPQWRRSR	168	1.1	2502.38	NP_057417.3|NP_780438.2	HOMO SAPIENS
NP_057417.3_S534sS536s_2_2_534_536	0.712992	0.788947	-0.345736	-0.327205	0.472144	0.301969	-0.477151	-1.06112	-0.0179068	-0.618283	0.885984	-0.976459	-0.543752	-1.04239	0.97032	0.427371	0.256248	-0.404113	1.5632	-0.025942	NP_057417	SRRM2	NP_057417.3_S534sS536s_2_2_534_536_SRRM2	NP_057417.3	SRRM2	1	5	10.68	10.68	10.68	58.3	5.373	3	2	2	0	S534s S536s	Hydrogen	534	(R)	sRsPQRPGWSR	(S)	S(0.99)RS(0.99)PQRPGWS(0.0)R	SPQRRGRsRSPQRPG|QRRGRSRsPQRPGWS	169	1.1	2502.38	NP_057417.3|NP_780438.2	HOMO SAPIENS
NP_057417.3_S536sS543s_2_2_536_543	0.247292	0.968718	0.379706	0.04168	0.832849	-1.25867	1.27535	-0.214482	1.05053	-0.978012	0.57446	-0.654736	0.62695	-0.648212	0.692241	-0.540756	0.377008	-0.971034	0.518171	-1.11262	NP_057417	SRRM2	NP_057417.3_S536sS543s_2_2_536_543_SRRM2	NP_057417.3	SRRM2	1	1	6.18	3.41	2.76	62.3	99	2	2	2	0	S536s S543s	TMT16	536	(R)	sPQRPGWsR	(S)	S(1.0)PQRPGWS(1.0)R	QRRGRSRsPQRPGWS|SPQRPGWsRSRNTQR	170	1.1	2502.38	NP_057417.3|NP_780438.2	HOMO SAPIENS
NP_057417.3_S743sS746s_2_1_741_746	0.276243	0.543747	-0.316191	-0.237454	-0.466278	-0.0931305	-0.388789	-0.457186	0.0268603	-0.0252934	-0.248647	-0.282214	0.0148566	0.0642372	0.0976237	-0.0668676	-0.15905	-0.0581458	0.23448	0.152769	NP_057417	SRRM2	NP_057417.3_S743sS746s_2_1_741_746_SRRM2	NP_057417.3	SRRM2	1	2	6.54	2.25	6.54	58.6	0	4	2	1	1	S743s S746s	TMT16	741	(R)	SRsNSsPEMK	(K)	S(0.25)RS(0.25)NS(0.25)S(0.25)PEMK	TSQRRSRsNSSPEMK|RRSRSNSsPEMKKSR	171	1.1	2502.38	NP_057417.3|NP_780438.2	HOMO SAPIENS
NP_057417.3_S778sS780s_2_2_778_780	0.952853	0.805676	0.0172861	-0.114617	0.387099	-0.725289	0.421189	-0.725289	0.193991	-0.469333	0.47443	-0.725289	0.511068	-0.773766	0.292871	-0.62216	0.256248	-0.456444	0.347377	-0.334363	NP_057417	SRRM2	NP_057417.3_S778sS780s_2_2_778_780_SRRM2	NP_057417.3	SRRM2	1	8	5.9	5.9	5.9	55.9	1.158	4	2	2	0	S778s S780s	TMT16	778	(R)	sLsGSSPCPK	(Q)	S(0.99)LS(0.99)GS(0.0)S(0.0)PCPK	SRLSLRRsLSGSSPC|LSLRRSLsGSSPCPK	172	1.1	2502.38	NP_057417.3|NP_780438.2	HOMO SAPIENS
NP_057417.3_S790sT792t_2_2_790_792	0.0488943	0.116653	-0.688899	-0.852798	0.0498537	-0.107241	-0.488932	-0.522095	-0.447671	-1.25062	0.145759	-0.366878	0.644778	0.502218	0.544326	0.293636	0.365226	0.284914	0.460275	0.0835907	NP_057417	SRRM2	NP_057417.3_S790sT792t_2_2_790_792_SRRM2	NP_057417.3	SRRM2	1	4	8.04	4.24	3.26	56	99	2	2	2	0	S790s T792t	TMT16	788	(K)	QKsQtPPR	(R)	QKS(1.0)QT(1.0)PPR	SPCPKQKsQTPPRRS|CPKQKSQtPPRRSRS	173	1.1	2502.38	NP_057417.3	HOMO SAPIENS
NP_057417.3_T856tS857s_2_2_856_857	0.369682	0.607507	-0.212813	-0.243979	0.0997073	-0.256814	-0.173777	-0.344301	0.0955031	-0.396263	0.117178	-0.203194	0.160452	-0.248189	0.343162	0.197696	0.332827	0.194788	0.153425	-0.368952	NP_057417	SRRM2	NP_057417.3_T856tS857s_2_2_856_857_SRRM2	NP_057417.3	SRRM2	1	9	5.85	5.85	5.85	51.3	1.281	5	2	2	0	T856t S857s	TMT16	852	(R)	QGSItsPQANEQSVTPQR	(R)	QGS(0.0)IT(0.99)S(0.99)PQANEQS(0.0)VT(0.0)PQR	PPRQGSItSPQANEQ|PRQGSITsPQANEQS	174	1.1	2502.38	NP_057417.3	HOMO SAPIENS
NP_057417.3_S857sT866t_2_2_857_866	0.482305	0.328778	0.277798	0.432479	-0.20528	-0.00564427	0.430025	0.169328	0.737165	-0.320383	0.380116	0.403566	-0.0178279	-0.411702	-0.00295829	-0.401206	0.323991	-0.165715	-0.0723703	-0.504427	NP_057417	SRRM2	NP_057417.3_S857sT866t_2_2_857_866_SRRM2	NP_057417.3	SRRM2	1	1	10.01	10.01	10.01	66	1.129	5	2	2	0	S857s T866t	TMT16	852	(R)	QGSITsPQANEQSVtPQR	(R)	QGS(0.0)IT(0.0)S(0.99)PQANEQS(0.0)VT(0.99)PQR	PRQGSITsPQANEQS|QANEQSVtPQRRSCF	175	1.1	2502.38	NP_057417.3	HOMO SAPIENS
NP_057417.3_S864sT866t_2_2_864_866	0.487931	0.898951	0.327341	0.0698655	0.671558	0.25117	0.200285	-0.183439	0.668522	0.0955529	0.514442	0.0649092	-0.415985	0.113875	0.698157	0.154086	0.00589075	-0.252934	0.45738	-0.0662961	NP_057417	SRRM2	NP_057417.3_S864sT866t_2_2_864_866_SRRM2	NP_057417.3	SRRM2	1	1	9.26	9.26	9.26	65.8	3.172	5	2	2	0	S864s T866t	TMT16	852	(R)	QGSITSPQANEQsVtPQRR	(S)	QGS(0.0)IT(0.0)S(0.0)PQANEQS(0.99)VT(0.99)PQRR	SPQANEQsVTPQRRS|QANEQSVtPQRRSCF	176	1.1	2502.38	NP_057417.3	HOMO SAPIENS
NP_057417.3_S875sS876s_2_2_875_876	0.160323	0.292543	0.319755	0.38661	0.815254	-0.632159	0.812923	-0.138285	0.737165	-0.67168	0.837397	-0.400743	0.564552	-0.808805	0.52066	-0.863464	0.279811	-0.907074	0.558698	-0.809965	NP_057417	SRRM2	NP_057417.3_S875sS876s_2_2_875_876_SRRM2	NP_057417.3	SRRM2	1	4	11.69	14.35	10.01	70.5	2.196	3	2	2	0	S875s S876s	TMT16	871	(R)	SCFEssPDPELK	(S)	S(0.0)CFES(0.99)S(0.99)PDPELK	QRRSCFEsSPDPELK|RRSCFESsPDPELKS	177	1.1	2502.38	NP_057417.3	HOMO SAPIENS
NP_057417.3_T945tT946t_2_2_945_946	0.103054	0.242084	-1.0179	-1.66705	0.98241	-1.14579	-0.662709	-0.301969	-0.0746118	-3.42023	0.385832	-1.6961	1.50943	0.762087	1.01469	-0.13955	1.09862	-0.290729	1.07976	-0.227713	NP_057417	SRRM2	NP_057417.3_T945tT946t_2_2_945_946_SRRM2	NP_057417.3	SRRM2	1	1	6.08	2.71	1.89	52.2	1.121	4	2	2	0	T945t T946t	TMT16	941	(R)	VTSRttPR	(R)	VT(0.0)S(0.0)RT(0.99)T(0.99)PR	PSRVTSRtTPRRSRS|SRVTSRTtPRRSRSV	178	1.1	2502.38	NP_057417.3	HOMO SAPIENS
NP_057417.3_S952sS954s_2_2_952_954	0.835132	0.914884	-0.0823888	-0.0846088	0.618772	-0.378166	0.332827	-0.66038	0.656584	-0.716646	0.257221	-1.20505	0.442727	-0.370824	0.940737	-1.04081	0.223848	-0.62216	0.587646	-0.588018	NP_057417	SRRM2	NP_057417.3_S952sS954s_2_2_952_954_SRRM2	NP_057417.3	SRRM2	1	4	9.65	6.53	6.63	61.5	2.445	4	2	2	0	S952s S954s	TMT16	952	(R)	sVsPCSNVESR	(L)	S(0.99)VS(0.99)PCS(0.0)NVES(0.0)R	TTPRRSRsVSPCSNV|PRRSRSVsPCSNVES	179	1.1	2502.38	NP_057417.3	HOMO SAPIENS
NP_057417.3_S973sS974s_2_2_973_974	0.000511731	0.387983	-1.35393	-0.472966	-0.199415	-0.107241	-0.709835	-0.412032	-0.498407	-0.441229	-0.331529	-0.510807	0.8082	0.309507	0.778031	-0.497146	1.19582	0.337245	0.894496	0.270949	NP_057417	SRRM2	NP_057417.3_S973sS974s_2_2_973_974_SRRM2	NP_057417.3	SRRM2	1	4	16.13	16.13	16.13	79	1.311	7	2	2	0	S973s S974s	TMT16	967	(R)	YSHSGSssPDTK	(V)	Y(0.0)S(0.0)HS(0.0)GS(0.0)S(0.99)S(0.99)PDT(0.0)K	RYSHSGSsSPDTKVK|YSHSGSSsPDTKVKP	180	1.1	2502.38	NP_057417.3	HOMO SAPIENS
NP_057417.3_S992sS994s_2_2_992_994	0.860802	0.907474	-0.0504098	0.0829053	0.645165	-0.877685	0.527222	-0.753511	0.501391	-0.716646	0.56017	-0.454364	0.573466	-0.800045	0.547284	-1.24723	0.877722	-0.659954	0.437116	-0.426601	NP_057417	SRRM2	NP_057417.3_S992sS994s_2_2_992_994_SRRM2	NP_057417.3	SRRM2	1	9	16.22	16.22	14.51	69	1.706	5	2	2	0	S992s S994s	TMT16	987	(R)	QSHSGsIsPYPK	(V)	QS(0.0)HS(0.0)GS(0.99)IS(0.99)PY(0.0)PK	PRQSHSGsISPYPKV|QSHSGSIsPYPKVKA	181	1.1	2502.38	NP_057417.3	HOMO SAPIENS
NP_057417.3_S1028sS1032s_2_2_1028_1032	0.932416	0.510016	0.0362532	0.395211	0.395897	-0.465653	0.921902	-0.829708	0.36709	-0.539593	0.565886	-0.361234	0.306046	-0.983997	0.443744	-0.439	0.913066	-0.904166	0.442906	-1.44987	NP_057417	SRRM2	NP_057417.3_S1028sS1032s_2_2_1028_1032_SRRM2	NP_057417.3	SRRM2	1	1	10.67	12.32	14.14	68.1	1.252	4	2	2	0	S1028s S1032s	TMT16	1023	(K)	DSLVQsCPGsLSLCAGVK	(S)	DS(0.0)LVQS(0.99)CPGS(0.99)LS(0.0)LCAGVK	SKDSLVQsCPGSLSL|LVQSCPGsLSLCAGV	182	1.1	2502.38	NP_057417.3	HOMO SAPIENS
NP_057417.3_S1072sS1073s_2_2_1072_1073	0.392791	0.987868	-0.245977	0.0167449	0.381234	-0.265281	0.111924	-1.50138	0.444686	-0.789716	0.354393	-0.925661	0.502154	-1.10371	0.325412	-0.886723	0.574348	-0.915796	0.874233	-0.642784	NP_057417	SRRM2	NP_057417.3_S1072sS1073s_2_2_1072_1073_SRRM2	NP_057417.3	SRRM2	1	3	5.18	5.18	5.18	46.8	1.12	4	2	2	0	S1072s S1073s	TMT16	1069	(R)	SDTssPEVR	(Q)	S(0.0)DT(0.0)S(0.99)S(0.99)PEVR	PDHRSDTsSPEVRQS|DHRSDTSsPEVRQSH	183	1.1	2502.38	NP_057417.3	HOMO SAPIENS
NP_057417.3_S1081sS1083s_2_2_1081_1083	0.467809	0.695662	0.238928	-0.212974	0.721412	-0.733756	0.536058	-1.20787	0.743134	-1.00331	1.3004	-1.18812	0.668548	-0.420462	0.550242	-0.85765	0.530167	-0.982663	0.596331	-1.02038	NP_057417	SRRM2	NP_057417.3_S1081sS1083s_2_2_1081_1083_SRRM2	NP_057417.3	SRRM2	1	2	11.67	11.63	12.06	61.7	2.999	5	2	2	0	S1081s S1083s	TMT16	1078	(R)	QSHsEsPSLQSK	(S)	QS(0.0)HS(0.99)ES(0.99)PS(0.0)LQS(0.0)K	PEVRQSHsESPSLQS|VRQSHSEsPSLQSKS	184	1.1	2502.38	NP_057417.3	HOMO SAPIENS
NP_057417.3_S1122sS1124s_2_2_1122_1124	0.705724	0.940003	-0.299814	0.0806142	0.615839	-0.649092	0.167886	0.383811	-0.358137	0.250124	0.797385	0.183439	0.745803	-0.256949	0.567992	0.209325	-0.353445	0.348875	1.46188	-0.455425	NP_057417	SRRM2	NP_057417.3_S1122sS1124s_2_2_1122_1124_SRRM2	NP_057417.3	SRRM2	1	1	7.14	6.68	5.8	47.4	99	2	2	2	0	S1122s S1124s	TMT16	1119	(R)	GEFsAsPMLK	(S)	GEFS(1.0)AS(1.0)PMLK	RQDRGEFsASPMLKS|DRGEFSAsPMLKSGM	185	1.1	2502.38	NP_057417.3	HOMO SAPIENS
NP_057417.3_S1218sS1219s_2_2_1218_1219	7.97216e-06	9.09177e-06	-4.00086	-3.42557	-2.03814	-1.83721	-2.66556	-2.27464	-2.50099	-2.48156	-1.53475	-1.6961	2.14827	1.17671	1.77202	1.23269	1.69948	1.66878	1.64425	1.33457	NP_057417	SRRM2	NP_057417.3_S1218sS1219s_2_2_1218_1219_SRRM2	NP_057417.3	SRRM2	1	3	5.28	5.99	4.79	35.8	5.28	4	2	2	0	S1218s S1219s	TMT16	1214	(R)	SGAGssPETK	(E)	S(0.0)GAGS(0.99)S(0.99)PET(0.0)K	RERSGAGsSPETKEQ|ERSGAGSsPETKEQN	186	1.1	2502.38	NP_057417.3	HOMO SAPIENS
NP_057417.3_S1270sS1271s_2_2_1270_1271	0.991115	0.99119	0.00374641	-0.00667624	0.020528	0.104419	-0.200285	-0.29068	0.179068	0.0646387	0.177197	0.0338656	0.0564552	0.023359	0.070999	0.00581458	0.129596	-0.101755	-0.0955287	0.0115298	NP_057417	SRRM2	NP_057417.3_S1270sS1271s_2_2_1270_1271_SRRM2	NP_057417.3	SRRM2	1	5	12.97	12.97	12.97	65.8	4.181	5	2	2	0	S1270s S1271s	TMT16	1262	(K)	EMSTSNFEssPEVEER	(P)	EMS(0.0)T(0.0)S(0.0)NFES(0.99)S(0.99)PEVEER	MSTSNFEsSPEVEER|STSNFESsPEVEERP	187	1.1	2502.38	NP_057417.3	HOMO SAPIENS
NP_057417.3_S1318sS1320s_2_2_1318_1320	0.617678	0.741563	0.155224	-0.14839	0.41056	-0.222949	0.391735	-0.262459	0.376044	-0.309142	0.591608	-0.220127	0.436785	-0.122635	-0.10354	-0.284914	0.306319	-0.238398	0.509487	0.22483	NP_057417	SRRM2	NP_057417.3_S1318sS1320s_2_2_1318_1320_SRRM2	NP_057417.3	SRRM2	1	5	11.57	8.29	8.82	64.7	10.839	4	2	2	0	S1318s S1320s	TMT16	1316	(K)	ELsNsPLRENSFGSPLEFR	(N)	ELS(0.99)NS(0.99)PLRENS(0.0)FGS(0.0)PLEFR	SPEHKELsNSPLREN|EHKELSNsPLRENSF	188	1.1	2502.38	NP_057417.3	HOMO SAPIENS
NP_057417.3_S1326sS1329s_2_2_1326_1329	0.984511	0.427198	-0.007739	0.293126	0.656895	-0.787376	0.898339	-0.383811	0.811776	-0.460902	0.740225	-0.414854	0.953795	-0.861363	0.440786	-0.831484	1.06623	-0.883815	0.677386	-0.642784	NP_057417	SRRM2	NP_057417.3_S1326sS1329s_2_2_1326_1329_SRRM2	NP_057417.3	SRRM2	1	1	6.82	6.82	6.82	40.4	99	2	2	2	0	S1326s S1329s	TMT16	1324	(R)	ENsFGsPLEFR	(N)	ENS(1.0)FGS(1.0)PLEFR	NSPLRENsFGSPLEF|LRENSFGsPLEFRNS	189	1.1	2502.38	NP_057417.3	HOMO SAPIENS
NP_057417.3_S1423sS1424s_2_2_1423_1424	0.807644	0.892252	0.0774206	0.0971066	0.709682	-0.445898	0.365226	-1.31794	0.623755	-0.868407	0.614473	-0.770443	0.344674	-0.838004	0.428952	-1.18036	0.815869	-1.01755	0.413958	-0.755199	NP_057417	SRRM2	NP_057417.3_S1423sS1424s_2_2_1423_1424_SRRM2	NP_057417.3	SRRM2	1	1	7.78	7.78	7.78	59.5	1.134	5	2	2	0	S1423s S1424s	TMT16	1419	(R)	SSSAssPEMK	(D)	S(0.0)S(0.0)S(0.0)AS(0.99)S(0.99)PEMK	RERSSSAsSPEMKDG|ERSSSASsPEMKDGL	190	1.1	2502.38	NP_057417.3	HOMO SAPIENS
NP_057417.3_S1443sS1444s_2_2_1443_1444	0.523004	0.735659	-0.2022	-0.174761	-0.0791794	0.206016	0.0353445	0.287858	-0.373059	-0.210778	-0.197203	0	0.127767	0.397103	-0.266246	0.386669	0.353445	-0.061053	-0.0202637	0.25942	NP_057417	SRRM2	NP_057417.3_S1443sS1444s_2_2_1443_1444_SRRM2	NP_057417.3	SRRM2	1	3	7.95	4.26	5.06	57.8	2.09	3	2	2	0	S1443s S1444s	TMT16	1441	(R)	SGssPGLR	(D)	S(0.0)GS(0.99)S(0.99)PGLR	SRRSRSGsSPGLRDG|RRSRSGSsPGLRDGS	191	1.1	2502.38	NP_057417.3	HOMO SAPIENS
NP_057417.3_S1451sT1453t_2_2_1451_1453	4.98234e-08	9.73113e-06	-7.87429	-5.84229	-3.0528	-3.78731	-2.65673	-2.99147	-2.34878	-4.8198	-3.38389	-3.52767	5.22953	1.7928	4.94627	2.4334	4.8422	1.86066	5.03697	2.15606	NP_057417	SRRM2	NP_057417.3_S1451sT1453t_2_2_1451_1453_SRRM2	NP_057417.3	SRRM2	1	1	5.34	1.82	2.96	54.3	4.102	3	2	2	0	S1451s T1453t	TMT16	1449	(R)	DGsGtPSR	(H)	DGS(0.99)GT(0.99)PS(0.0)R	SPGLRDGsGTPSRHS|GLRDGSGtPSRHSLS	192	1.1	2502.38	NP_057417.3|NP_780438.2	HOMO SAPIENS
NP_057417.3_S1462sS1463s_2_2_1462_1463	0.619426	0.889699	-0.148223	-0.0605508	0.586514	-0.460008	0.3505	-0.471297	0.468562	-0.702595	0.608756	-0.423321	0.460555	-0.449661	0.505868	-0.523312	0.642092	-0.380855	0.998709	-0.46119	NP_057417	SRRM2	NP_057417.3_S1462sS1463s_2_2_1462_1463_SRRM2	NP_057417.3	SRRM2	1	9	12.87	11.98	12.87	62.2	5.019	4	2	2	0	S1462s S1463s	TMT16	1457	(R)	HSLSGssPGMK	(D)	HS(0.0)LS(0.0)GS(0.99)S(0.99)PGMK	SRHSLSGsSPGMKDI|RHSLSGSsPGMKDIP	193	1.1	2502.38	NP_057417.3|NP_780438.2	HOMO SAPIENS
NP_057417.3_T1472tS1474s_2_2_1472_1474	0.577121	0.818504	0.275913	-0.347753	0.281527	-0.149573	0.612638	1.01879	-0.420811	-0.435609	-0.185771	-1.49573	0.0713118	0.119715	-0.130165	0.127921	-0.0971974	0.401206	-0.660017	-0.319951	NP_057417	SRRM2	NP_057417.3_T1472tS1474s_2_2_1472_1474_SRRM2	NP_057417.3	SRRM2	1	1	4.31	4.31	3.74	44.1	99	2	2	2	0	T1472t S1474s	TMT16	1468	(K)	DIPRtPsR	(G)	DIPRT(1.0)PS(1.0)R	GMKDIPRtPSRGRSE|KDIPRTPsRGRSECD	194	1.1	2502.38	NP_057417.3	HOMO SAPIENS
NP_057417.3_S1482sS1483s_2_2_1482_1483	0.985692	0.984435	0.00545175	0.0125881	0.859243	-0.903084	0.974919	-1.15425	0.871466	-1.16631	0.931712	-0.787376	0.751745	-0.978158	0.789864	-1.06697	1.0839	-0.840206	0.990025	-1.17604	NP_057417	SRRM2	NP_057417.3_S1482sS1483s_2_2_1482_1483_SRRM2	NP_057417.3	SRRM2	1	7	10.3	10.24	8.07	65.1	2.976	3	2	2	0	S1482s S1483s	Hydrogen	1478	(R)	SECDssPEPK	(A)	S(0.0)ECDS(0.99)S(0.99)PEPK	RGRSECDsSPEPKAL|GRSECDSsPEPKALP	195	1.1	2502.38	NP_057417.3|NP_780438.2	HOMO SAPIENS
NP_057417.3_S1497sS1499s_2_2_1497_1499	0.266959	0.683218	0.265701	-0.444591	0.659828	-0.99057	0.544894	-1.85697	0.417826	-0.809389	0.345819	-0.711179	0.184222	0.335785	0.307662	-0.95359	0.321046	-1.05244	0.0926339	-0.919498	NP_057417	SRRM2	NP_057417.3_S1497sS1499s_2_2_1497_1499_SRRM2	NP_057417.3	SRRM2	1	2	4.16	4.16	1.73	45.9	1.229	4	2	2	0	S1497s S1499s	TMT16	1497	(R)	sRsPSSPELNNK	(C)	S(0.99)RS(0.99)PS(0.0)S(0.0)PELNNK	PQTPRPRsRSPSSPE|TPRPRSRsPSSPELN	196	1.1	2502.38	NP_057417.3	HOMO SAPIENS
NP_057417.3_S1561sS1562s_2_2_1561_1562	6.19354e-08	0.000154881	-5.17762	-2.7639	-1.36364	-2.5879	-1.69654	-1.62555	-1.33704	-1.47264	-1.03746	-2.25771	3.9578	0.91684	3.68307	0.598901	3.78481	0.918703	3.8501	0.677373	NP_057417	SRRM2	NP_057417.3_S1561sS1562s_2_2_1561_1562_SRRM2	NP_057417.3	SRRM2	1	1	4.3	4.3	4.3	49.7	3.141	5	2	2	0	S1561s S1562s	TMT16	1557	(R)	SESDssPDSK	(A)	S(0.0)ES(0.0)DS(0.99)S(0.99)PDS(0.0)K	QERSESDsSPDSKAK|ERSESDSsPDSKAKT	197	1.1	2502.38	NP_057417.3|NP_780438.2	HOMO SAPIENS
NP_057417.3_S1581sS1582s_2_2_1581_1582	0.595291	0.163399	-0.140595	-0.629221	-0.0791794	-0.56725	-0.309264	-0.753511	-0.170115	-0.404694	0.157191	-0.767621	0.0297132	-0.148914	-0.0650824	-0.151179	0.141378	-0.212232	0.0550014	0.536134	NP_057417	SRRM2	NP_057417.3_S1581sS1582s_2_2_1581_1582_SRRM2	NP_057417.3	SRRM2	1	5	9.69	7.84	7.18	37.9	2.595	4	2	2	0	S1581s S1582s	TMT16	1579	(R)	SGssPEVDSK	(S)	S(0.0)GS(0.99)S(0.99)PEVDS(0.0)K	RQRSRSGsSPEVDSK|QRSRSGSsPEVDSKS	198	1.1	2502.38	NP_057417.3	HOMO SAPIENS
NP_057417.3_S1600sS1601s_2_2_1600_1601	0.00369839	0.00268744	-1.25809	-1.7361	-0.557188	-0.609582	-0.191449	-1.56346	-0.611817	-1.69466	-0.294375	-1.09217	0.754717	0.525577	0.443744	0.296543	1.30775	0.430279	0.871338	0.73214	NP_057417	SRRM2	NP_057417.3_S1600sS1601s_2_2_1600_1601_SRRM2	NP_057417.3	SRRM2	1	3	5.13	1.89	3.85	51.2	2.384	3	2	2	0	S1600s S1601s	TMT16	1598	(R)	SGssPEVK	(D)	S(0.0)GS(0.99)S(0.99)PEVK	PRRSRSGsSPEVKDK|RRSRSGSsPEVKDKP	199	1.1	2502.38	NP_057417.3	HOMO SAPIENS
NP_057417.3_S1620sS1621s_2_2_1620_1621	0.257944	0.530077	-0.340707	-0.262181	0.545458	-0.533384	0.100143	-1.02161	0.438717	-0.615473	0.325813	-0.781732	0.374387	-0.449661	0.828322	-0.302358	0.748125	-0.497146	0.822126	-0.654314	NP_057417	SRRM2	NP_057417.3_S1620sS1621s_2_2_1620_1621_SRRM2	NP_057417.3	SRRM2	1	4	11.08	8.82	8.16	69.2	2.337	4	2	2	0	S1620s S1621s	TMT16	1614	(R)	AQSGSDssPEPK	(A)	AQS(0.0)GS(0.0)DS(0.99)S(0.99)PEPK	RAQSGSDsSPEPKAP|AQSGSDSsPEPKAPA	200	1.1	2502.38	NP_057417.3	HOMO SAPIENS
NP_057417.3_S1674sS1675s_2_2_1674_1675	0.00915561	0.0821578	-0.884076	-0.735919	0.225808	-0.866396	-0.3181	-1.24174	0.0537205	-1.25905	0.125753	-1.03572	0.918139	-0.443821	0.650824	-0.40702	1.13397	-0.697749	0.92055	0.0893556	NP_057417	SRRM2	NP_057417.3_S1674sS1675s_2_2_1674_1675_SRRM2	NP_057417.3	SRRM2	1	1	5.24	2.23	1.82	49.4	1.134	3	2	2	0	S1674s S1675s	TMT16	1671	(R)	GSRssPEPK	(T)	GS(0.0)RS(0.99)S(0.99)PEPK	TARRGSRsSPEPKTK|ARRGSRSsPEPKTKS	201	1.1	2502.38	NP_057417.3	HOMO SAPIENS
NP_057417.3_S1693sS1694s_2_2_1693_1694	0.00660059	0.183789	0.799245	0.573162	1.19649	-0.0366878	0.936629	-0.48823	1.24154	-0.862786	0.885984	-0.378166	0.306046	-1.03072	0.357953	-0.944869	0.347554	-0.886723	0.0521066	-1.19621	NP_057417	SRRM2	NP_057417.3_S1693sS1694s_2_2_1693_1694_SRRM2	NP_057417.3	SRRM2	1	2	6.24	4.34	3.81	50.4	1.304	5	2	2	0	S1693s S1694s	TMT16	1690	(R)	SSRssPELTR	(K)	S(0.0)S(0.0)RS(0.99)S(0.99)PELT(0.0)R	PRRRSSRsSPELTRK|RRRSSRSsPELTRKA	202	1.1	2502.38	NP_057417.3|NP_780438.2	HOMO SAPIENS
NP_057417.3_S1762sS1764s_2_2_1762_1764	0.00517459	0.000650198	-1.69241	-1.3369	-0.595311	-0.793021	-1.13986	-0.965171	-0.417826	-0.859976	0.0371542	-1.24174	1.12316	0.563536	1.68919	0.395391	0.695108	0.148272	1.14634	0.380482	NP_057417	SRRM2	NP_057417.3_S1762sS1764s_2_2_1762_1764_SRRM2	NP_057417.3	SRRM2	1	4	7.46	7.46	7.46	64.1	99	2	2	2	0	S1762s S1764s	Hydrogen	1760	(R)	GRsPsPKPR	(G)	GRS(1.0)PS(1.0)PKPR	TTSRRGRsPSPKPRG|SRRGRSPsPKPRGLQ	203	1.1	2502.38	NP_057417.3|NP_780438.2	HOMO SAPIENS
NP_057417.3_S1822sS1824s_2_2_1822_1824	0.268401	0.856762	-0.565204	-0.307537	0.826984	-0.299147	-0.0500714	-2.46373	0.0417826	-0.00562076	0.248647	-0.843819	0.814143	-1.12415	1.26023	-0.0784968	1.03088	-0.744266	0.2229	-0.435248	NP_057417	SRRM2	NP_057417.3_S1822sS1824s_2_2_1822_1824_SRRM2	NP_057417.3	SRRM2	1	2	4.19	1.67	2.3	45.7	1.922	4	2	2	0	S1822s S1824s	TMT16	1816	(R)	GGSGYHsRsPAR	(Q)	GGS(0.0)GY(0.0)HS(0.99)RS(0.99)PAR	RGGSGYHsRSPARQE|GSGYHSRsPARQESS	204	1.1	2502.38	NP_057417.3	HOMO SAPIENS
NP_057417.3_S1842sT1844t_2_2_1842_1844	0.968186	0.682265	-0.0289704	0.365462	0.489739	0.00846641	-0.253302	-0.612404	0.0925186	0.236072	0.148617	-0.747866	0.864656	-1.28766	0.272163	-0.674491	0.0500714	-0.17153	-0.593436	-0.443896	NP_057417	SRRM2	NP_057417.3_S1842sT1844t_2_2_1842_1844_SRRM2	NP_057417.3	SRRM2	1	3	6.53	6.53	6.53	46.8	6.527	4	2	2	0	S1842s T1844t	Hydrogen	1842	(R)	sRtPPTSR	(K)	S(0.99)RT(0.99)PPT(0.0)S(0.0)R	SRRRRGRsRTPPTSR|RRRGRSRtPPTSRKR	205	1.1	2502.38	NP_057417.3	HOMO SAPIENS
NP_057417.3_S1866sS1869s_2_2_1866_1869	0.000158086	0.149869	-1.71884	-1.01331	-0.0850445	-1.32076	-0.31221	-1.3772	-0.414842	-1.21127	0.220067	-0.536206	1.5956	0.376664	1.38152	0.308173	1.53749	-0.220954	1.76873	-0.856084	NP_057417	SRRM2	NP_057417.3_S1866sS1869s_2_2_1866_1869_SRRM2	NP_057417.3	SRRM2	1	5	8.47	8.47	8.47	41.6	8.472	3	2	2	0	S1866s S1869s	Hydrogen	1866	(R)	sRAsPATHR	(R)	S(0.99)RAS(0.99)PAT(0.0)HR	APWKRSRsRASPATH|KRSRSRAsPATHRRS	206	1.1	2502.38	NP_057417.3|NP_780438.2	HOMO SAPIENS
NP_057417.3_S1925sT1927t_2_2_1925_1927	0.0153346	0.196568	-0.790811	-0.714624	-0.164224	-0.454364	-0.297483	-1.45058	-0.185037	-0.621094	0.211493	-0.570072	0.894369	-0.186872	0.48516	-0.145364	0.812923	0.2791	0.53554	-0.184476	NP_057417	SRRM2	NP_057417.3_S1925sT1927t_2_2_1925_1927_SRRM2	NP_057417.3	SRRM2	1	8	7.91	8.45	5.49	52.6	7.908	3	2	2	0	S1925s T1927t	Hydrogen	1925	(R)	sRtPPVTR	(R)	S(0.99)RT(0.99)PPVT(0.0)R	VSRRRSRsRTPPVTR|RRRSRSRtPPVTRRR	208	1.1	2502.38	NP_057417.3|NP_780438.2	HOMO SAPIENS
NP_057417.3_S2032sT2034t_2_2_2032_2034	0.825647	0.976098	0.111705	-0.0388318	0.149561	-0.50234	0.108979	-0.56725	0.214882	0.37097	-0.428702	-0.321724	-0.33576	-0.429221	-0.556159	0.404113	0.203231	-0.130828	0.286586	-0.70908	NP_057417	SRRM2	NP_057417.3_S2032sT2034t_2_2_2032_2034_SRRM2	NP_057417.3	SRRM2	1	4	6.85	3.91	4.82	46.7	99	2	2	2	0	S2032s T2034t	TMT16	2032	(R)	sRtPLLPR	(K)	S(1.0)RT(1.0)PLLPR	AIRRRSRsRTPLLPR|RRRSRSRtPLLPRKR	210	1.1	2502.38	NP_057417.3|NP_780438.2	HOMO SAPIENS
NP_057417.3_S2044sS2046s_2_2_2044_2046	0.831019	0.955059	0.0589495	-0.0536518	0.41056	-0.705534	0.465369	-0.519273	0.558096	-0.640766	0.674491	0.0366878	0.525925	-0.91392	0.257371	-0.180252	0.562567	-0.148272	0.526855	-0.371835	NP_057417	SRRM2	NP_057417.3_S2044sS2046s_2_2_2044_2046_SRRM2	NP_057417.3	SRRM2	1	5	7.42	7.42	2.85	57	99	2	2	2	0	S2044s S2046s	Hydrogen	2044	(R)	sRsPLAIR	(R)	S(1.0)RS(1.0)PLAIR	LPRKRSRsRSPLAIR|RKRSRSRsPLAIRRR	211	1.1	2502.38	NP_057417.3|NP_780438.2	HOMO SAPIENS
NP_057417.3_S2407sT2409t_2_2_2407_2409	0.322248	0.90296	0.283657	0.0727825	1.10265	-0.697068	1.38433	-0.793021	1.08336	-1.13258	0.97744	-0.544672	1.14693	-1.00736	0.778031	-0.645418	0.689218	-0.82567	0.798968	-0.980029	NP_057417	SRRM2	NP_057417.3_S2407sT2409t_2_2_2407_2409_SRRM2	NP_057417.3	SRRM2	1	12	10.08	6.19	7.85	62.4	10.076	5	2	2	0	S2407s T2409t	Hydrogen	2407	(R)	sRtPPSAPSQSR	(M)	S(0.99)RT(0.99)PPS(0.0)APS(0.0)QS(0.0)R	PLLDRARsRTPPSAP|LDRARSRtPPSAPSQ	212	1.1	2502.38	NP_057417.3|NP_780438.2	HOMO SAPIENS
NP_057417.3_S2688sS2690s_2_2_2688_2690	0.264996	0.914969	0.304647	0.057889	0.876838	-1.00468	1.05444	-0.69989	0.504376	-0.637956	0.946002	-0.894617	0.558609	-1.03947	0.582784	-0.950683	0.494823	-0.657047	0.526855	-0.821495	NP_057417	SRRM2	NP_057417.3_S2688sS2690s_2_2_2688_2690_SRRM2	NP_057417.3	SRRM2	1	2	5.87	3.72	4.51	42.3	2.224	6	2	2	0	S2688s S2690s	TMT16	2680	(R)	KPIDSLRDsRsLSYSPVER	(R)	KPIDS(0.0)LRDS(0.99)RS(0.99)LS(0.0)Y(0.0)S(0.0)PVER	PIDSLRDsRSLSYSP|DSLRDSRsLSYSPVE	213	1.1	2502.38	NP_057417.3|NP_780438.2	HOMO SAPIENS
NP_057417.3_S2702sS2706s_2_2_2702_2706	0.187951	0.489944	-0.438494	-0.373989	0.821119	-1.62273	0.229739	-0.953882	0.495422	-1.18317	0.280085	-0.987748	0.710147	-0.607334	1.1774	-1.18327	0.804087	-0.625067	0.888707	-0.835907	NP_057417	SRRM2	NP_057417.3_S2702sS2706s_2_2_2702_2706_SRRM2	NP_057417.3	SRRM2	1	7	7.61	5.26	3.12	68.3	99	2	2	2	0	S2702s S2706s	TMT16	2700	(R)	RPsPQPsPR	(D)	RPS(1.0)PQPS(1.0)PR	PVERRRPsPQPSPRD|RRPSPQPsPRDQQSS	214	1.1	2502.38	NP_057417.3	HOMO SAPIENS
NP_057417.3_T2738tS2740s_2_2_2738_2740	0.980491	0.386948	-0.0242881	-1.18549	0.759535	-2.00936	-0.78936	-0.99057	-0.59391	-1.99818	0.96315	-1.75255	0.225821	0.402943	-0.198206	0.0290729	0.382899	-0.255841	0.0260533	-2.18489	NP_057417	SRRM2	NP_057417.3_T2738tS2740s_2_2_2738_2740_SRRM2	NP_057417.3	SRRM2	1	4	6.76	3.59	3.13	59.2	99	2	2	2	0	T2738t S2740s	TMT16	2735	(R)	RREtPsPRPMR	(H)	RRET(1.0)PS(1.0)PRPMR	SHKRRREtPSPRPMR|KRRRETPsPRPMRHR	216	1.1	2502.38	NP_057417.3	HOMO SAPIENS
NP_057417.3_T251tT252t_2_1_250_252	0.0820607	0.0890066	-1.16164	-1.77856	0.645165	-1.91341	-0.0412352	-3.35834	-0.268603	-1.44453	-0.471572	-2.53146	0.490269	-1.44534	0.810572	0.020351	1.29891	0.0668676	1.91057	-0.775376	NP_057417	SRRM2	NP_057417.3_T251tT252t_2_1_250_252_SRRM2	NP_057417.3	SRRM2	1	1	7.53	6.89	6.25	56.7	0	3	2	1	1	T251t T252t	Hydrogen	250	(R)	SttPAPK	(S)	S(0.33)T(0.33)T(0.33)PAPK	KRKRSRStTPAPKSR|RKRSRSTtPAPKSRR	217	1.1	2502.38	NP_057417.3|NP_780438.2	HOMO SAPIENS
NP_057417.3_S358sT359t_2_1_357_359	0.196195	0.623662	0.522019	0.26664	0.178887	-0.115708	0.3505	0.186261	0.629724	0.652008	0.440134	0.637803	-0.0772544	0.148914	-0.360912	0.0436093	0.421189	0.0465166	-0.471854	0.0547663	NP_057417	SRRM2	NP_057417.3_S358sT359t_2_1_357_359_SRRM2	NP_057417.3	SRRM2	1	1	12.53	12.53	12.53	69.2	0	4	2	1	1	S358s T359t	TMT16	357	(R)	SstGPEPPAPTPLLAER	(H)	S(0.33)S(0.33)T(0.33)GPEPPAPT(0.0)PLLAER	SPSPERSsTGPEPPA|PSPERSStGPEPPAP	218	1.1	2502.38	NP_057417.3	HOMO SAPIENS
NP_057417.3_S421sS424s_2_1_420_424	0.963041	0.635575	0.0174966	-0.275278	0.460413	-1.51549	0.871831	-0.824064	0.835652	-0.67168	0.382974	-0.900262	0.677462	-0.750407	0.730698	-0.441908	0.43297	-0.79369	0.639753	-0.824378	NP_057417	SRRM2	NP_057417.3_S421sS424s_2_1_420_424_SRRM2	NP_057417.3	SRRM2	1	7	18.67	18.67	15.94	83.2	0	8	2	1	1	S421s S424s	TMT16	412	(K)	LPQSSSSESsPPsPQPTK	(V)	LPQS(0.0)S(0.0)S(0.0)S(0.0)ES(0.50)S(0.50)PPS(0.99)PQPT(0.0)K	QSSSSESsPPSPQPT|SSESSPPsPQPTKVS	219	1.1	2502.38	NP_057417.3	HOMO SAPIENS
NP_057417.3_S436sS437s_2_1_435_437	0.661937	0.358763	-0.15016	-0.430219	0.744872	-0.0790198	0.00883612	-0.903084	0.143255	-0.463712	0.328671	-0.69989	0.496211	-0.0963558	0.579825	-0.136643	0.365226	-0.186066	0.38501	-0.00576488	NP_057417	SRRM2	NP_057417.3_S436sS437s_2_1_435_437_SRRM2	NP_057417.3	SRRM2	1	4	9.99	9.99	9.99	57.3	0	5	2	1	1	S436s S437s	TMT16	433	(R)	HASssPESPKPAPAPGSHR	(E)	HAS(0.33)S(0.33)S(0.33)PES(0.0)PKPAPAPGS(0.0)HR	KVSRHASsSPESPKP|VSRHASSsPESPKPA	220	1.1	2502.38	NP_057417.3	HOMO SAPIENS
NP_057417.3_S564sS573s_2_1_562_573	0.514801	0.532667	0.279039	0.577083	1.50148	-1.45904	1.54632	-1.18812	1.20274	-0.840303	1.3204	-0.945416	1.15882	-2.44685	0.715907	-0.880908	1.73188	-2.09906	0.848179	-1.31439	NP_057417	SRRM2	NP_057417.3_S564sS573s_2_1_562_573_SRRM2	NP_057417.3	SRRM2	1	1	8.01	2.43	2.06	79.4	0	5	2	1	1	S564s S573s	TMT16	560	(R)	GRSHsRSPATRGRsR	(S)	GRS(0.20)HS(0.20)RS(0.20)PAT(0.20)RGRS(0.20)R	ARRGRSHsRSPATRG|SPATRGRsRSRTPAR	221	1.1	2502.38	NP_780438.2|NP_057417.3	HOMO SAPIENS
NP_057417.3_S761sS764s_2_1_759_764	0.00494324	0.193824	1.25588	0.95392	0.891501	0.364056	1.10746	-0.126996	1.06546	0.66887	0.314381	1.18812	-0.540781	0.110955	-0.328371	-0.244212	-0.659764	-0.691934	-0.115792	-0.896439	NP_057417	SRRM2	NP_057417.3_S761sS764s_2_1_759_764_SRRM2	NP_057417.3	SRRM2	1	2	5.76	1.98	2.59	59.2	0	4	2	1	1	S761s S764s	TMT16	759	(R)	SRsLSsPR	(S)	S(0.25)RS(0.25)LS(0.25)S(0.25)PR	ISSRRSRsLSSPRSK|RRSRSLSsPRSKAKS	222	1.1	2502.38	NP_057417.3|NP_780438.2	HOMO SAPIENS
NP_057417.3_S818sS820s_2_1_815_820	0.000160608	4.15483e-05	-2.81701	-2.47197	-0.894433	-1.33769	-2.15012	-1.6961	-1.44448	-2.04877	-0.97744	-1.40825	1.36681	0.983997	1.42886	0.636696	1.24295	0.767524	1.76294	1.00885	NP_057417	SRRM2	NP_057417.3_S818sS820s_2_1_815_820_SRRM2	NP_057417.3	SRRM2	1	12	7.77	2.32	7.77	64.7	0	5	2	1	1	S818s S820s	TMT16	815	(R)	SRSsSsPPPK	(Q)	S(0.20)RS(0.20)S(0.20)S(0.20)S(0.20)PPPK	PPRRSRSsSSPPPKQ|RRSRSSSsPPPKQKS	223	1.1	2502.38	NP_057417.3	HOMO SAPIENS
NP_057417.3_S838sS839s_2_1_836_839	2.25219e-06	2.44432e-05	-6.58416	-4.77569	-2.75368	-2.37624	-3.58158	-3.47687	-2.86808	-4.20433	-1.71195	-3.28215	4.05586	1.3811	3.9937	1.34317	3.63459	1.44492	3.7372	1.59399	NP_057417	SRRM2	NP_057417.3_S838sS839s_2_1_836_839_SRRM2	NP_057417.3	SRRM2	1	4	9.52	6.36	5.43	74.2	0	5	2	1	1	S838s S839s	TMT16	833	(R)	QSHSSssPHPK	(V)	QS(0.0)HS(0.25)S(0.25)S(0.25)S(0.25)PHPK	SRQSHSSsSPHPKVK|RQSHSSSsPHPKVKS	224	1.1	2502.38	NP_057417.3	HOMO SAPIENS
NP_057417.3_S892sS895s_2_1_890_895	0.12731	0.544551	-0.361579	0.286742	1.04693	-1.38285	0.833541	-1.5804	0.958016	-1.36865	1.01459	-1.41953	1.12613	-2.10523	1.41111	-1.83741	1.37844	-1.49725	1.38372	-1.45851	NP_057417	SRRM2	NP_057417.3_S892sS895s_2_1_890_895_SRRM2	NP_057417.3	SRRM2	1	2	4.49	0.63	4.49	48.2	0	4	2	1	1	S892s S895s	TMT16	889	(R)	HSCsGSsPPRVK	(S)	HS(0.25)CS(0.25)GS(0.25)S(0.25)PPRVK	TPSRHSCsGSSPPRV|RHSCSGSsPPRVKSS	225	1.1	2502.38	NP_057417.3	HOMO SAPIENS
NP_057417.3_S902sS908s_2_1_902_908	0.0204744	0.410303	-0.759852	-0.356942	0.0762468	-0.231415	-0.226794	-0.728111	-0.188022	-0.483385	-0.011432	-0.333012	1.03402	0.172273	0.38162	-0.0290729	0.677436	-0.156994	0.596331	-0.334363	NP_057417	SRRM2	NP_057417.3_S902sS908s_2_1_902_908_SRRM2	NP_057417.3	SRRM2	1	6	6.9	4.22	3.23	69.5	0.589	5	2	1	1	S902s S908s	TMT16	901	(K)	SsTPPRQsPSR	(S)	S(0.0)S(0.50)T(0.50)PPRQS(0.99)PS(0.0)R	SPPRVKSsTPPRQSP|SSTPPRQsPSRSSSP	226	1.1	2502.38	NP_057417.3|NP_780438.2	HOMO SAPIENS
NP_057417.3_S913sS914s_2_1_912_914	0.0270679	0.650433	-1.42378	-0.485432	0.175954	-1.2361	-0.276865	-0.491052	0.176084	-0.933046	-0.857404	-0.942594	1.60154	-0.502218	1.26023	0.421557	1.61112	-1.44492	0.440011	-0.135475	NP_057417	SRRM2	NP_057417.3_S913sS914s_2_1_912_914_SRRM2	NP_057417.3	SRRM2	1	1	5.21	3.84	3.84	60.1	0	3	2	1	1	S913s S914s	Hydrogen	912	(R)	SssPQPK	(V)	S(0.33)S(0.33)S(0.33)PQPK	RQSPSRSsSPQPKVK|QSPSRSSsPQPKVKA	227	1.1	2502.38	NP_057417.3|NP_780438.2	HOMO SAPIENS
NP_057417.3_S934sS937s_2_1_934_937	8.92722e-05	0.000175064	-2.4845	-2.24711	-2.35192	-0.0790198	-2.31801	-0.420498	-2.22343	-0.340056	-1.65479	-0.062087	-0.0861684	1.64389	0.721823	1.71821	0.259193	2.40142	0.495013	2.32325	NP_057417	SRRM2	NP_057417.3_S934sS937s_2_1_934_937_SRRM2	NP_057417.3	SRRM2	1	1	6.51	6.51	6.51	54.1	0	7	2	1	1	S934s S937s	TMT16	929	(R)	SHSGSsSPsPSR	(V)	S(0.0)HS(0.0)GS(0.0)S(0.33)S(0.33)PS(0.33)PS(0.0)R	QRSHSGSsSPSPSRV|HSGSSSPsPSRVTSR	228	1.1	2502.38	NP_057417.3	HOMO SAPIENS
NP_057417.3_T1003tS1014s_2_1_1003_1014	0.613066	0.658718	0.112577	0.20703	0.539593	-0.584182	0.606747	-0.364056	0.698367	-0.323193	0.43156	-0.855108	0.44867	-0.849683	0.437827	-0.569828	0.427079	-0.872186	0.512381	-0.662961	NP_057417	SRRM2	NP_057417.3_T1003tS1014s_2_1_1003_1014_SRRM2	NP_057417.3	SRRM2	1	4	15.83	13.43	15.83	79.1	0	5	2	1	1	T1003t S1014s	TMT16	1001	(K)	AQtPPGPSLSGSKsPCPQEK	(S)	AQT(0.99)PPGPS(0.25)LS(0.25)GS(0.25)KS(0.25)PCPQEK	YPKVKAQtPPGPSLS|PSLSGSKsPCPQEKS	229	1.1	2502.38	NP_057417.3	HOMO SAPIENS
NP_057417.3_S1042sT1043t_2_1_1041_1043	0.490851	0.974474	0.24052	0.0335842	-0.0527862	0.169328	-0.141378	0.279392	0.384997	0.458092	-0.248647	-0.575716	-0.522953	0.134314	0.0414161	-0.255841	-0.332827	0.142457	-0.205532	0.175829	NP_057417	SRRM2	NP_057417.3_S1042sT1043t_2_1_1041_1043_SRRM2	NP_057417.3	SRRM2	1	3	13.89	9.55	11.67	77.1	0	7	2	1	1	S1042s T1043t	TMT16	1041	(K)	SstPPGESYFGVSSLQLK	(G)	S(0.33)S(0.33)T(0.33)PPGES(0.0)Y(0.0)FGVS(0.0)S(0.0)LQLK	LCAGVKSsTPPGESY|CAGVKSStPPGESYF	230	1.1	2502.38	NP_057417.3	HOMO SAPIENS
NP_057417.3_S1081sS1088s_2_1_1085_1088	0.25399	0.782649	-0.329784	-0.123834	0.202347	-0.355589	0.173777	-0.316079	0.0477516	-0.548024	0.208635	-0.476941	0.490269	-0.0905161	0.846072	-0.247119	0.262138	-0.549477	0.353167	-0.314186	NP_057417	SRRM2	NP_057417.3_S1081sS1088s_2_1_1085_1088_SRRM2	NP_057417.3	SRRM2	1	1	4.47	4.47	4.47	35.9	0.604	5	2	1	1	S1081s S1088s	TMT16	1078	(R)	QSHsESPSLQsK	(S)	QS(0.0)HS(0.0)ES(0.0)PS(0.50)LQS(0.50)K	PEVRQSHsESPSLQS|SESPSLQsKSQTSPK	231	1.1	2502.38	NP_057417.3	HOMO SAPIENS
NP_057417.3_S1101sS1103s_2_1_1101_1103	0.943173	0.666389	0.0330112	-0.252982	-0.19355	-0.15804	-0.244466	0.341479	0.432748	-0.165812	-0.41727	0.121352	-0.154509	0.563536	-0.212997	0.561107	-0.27392	0.0377947	0.0868443	-0.0115298	NP_057417	SRRM2	NP_057417.3_S1101sS1103s_2_1_1101_1103_SRRM2	NP_057417.3	SRRM2	1	3	8.15	5.89	6.43	61.2	0	5	2	1	1	S1101s S1103s	TMT16	1101	(R)	sSsPVTELASR	(S)	S(0.33)S(0.33)S(0.33)PVT(0.0)ELAS(0.0)R	PKGGRSRsSSPVTEL|GGRSRSSsPVTELAS	232	1.1	2502.38	NP_057417.3	HOMO SAPIENS
NP_057417.3_S1232sS1233s_2_1_1231_1233	0.579693	0.912657	-0.162106	-0.0487737	-0.161291	0.135463	-0.303374	0.279392	0.256665	0.0927425	-0.254363	0.0874862	0.00297132	0.303667	-0.0443744	0.0872186	0.0971974	0.177345	0.130266	0.221948	NP_057417	SRRM2	NP_057417.3_S1232sS1233s_2_1_1231_1233_SRRM2	NP_057417.3	SRRM2	1	2	16.62	12.88	13.13	87.9	1.047	4	2	1	1	S1232s S1233s	TMT16	1224	(K)	EQNSALPTssQDEELMEVVEK	(S)	EQNS(0.0)ALPT(0.33)S(0.33)S(0.33)QDEELMEVVEK	QNSALPTsSQDEELM|NSALPTSsQDEELME	233	1.1	2502.38	NP_057417.3	HOMO SAPIENS
NP_057417.3_S1384sS1387s_2_1_1382_1387	0.00560308	0.92446	-2.126	-0.210186	-0.290324	1.14579	-0.924848	-0.626514	-1.59371	-0.342866	-0.711645	-0.601115	1.38167	-1.19423	0.482202	-0.194788	1.12219	0.412835	1.99742	1.39222	NP_057417	SRRM2	NP_057417.3_S1384sS1387s_2_1_1382_1387_SRRM2	NP_057417.3	SRRM2	1	1	14.1	13.81	14.44	75	0	6	2	1	1	S1384s S1387s	TMT16	1378	(R)	SSGHSSsELsPDAVEK	(A)	S(0.0)S(0.0)GHS(0.33)S(0.33)S(0.33)ELS(0.99)PDAVEK	RSSGHSSsELSPDAV|GHSSSELsPDAVEKA	234	1.1	2502.38	NP_057417.3	HOMO SAPIENS
NP_057417.3_S1401sS1404s_2_1_1401_1404	0.488678	0.720848	0.236779	0.163476	0.0967748	0.0677313	0.209122	-0.121352	0.262634	0.120846	0.340103	0.248348	-0.216907	-0.303667	0.233705	-0.17153	0.321046	0.162808	-0.376325	-0.025942	NP_057417	SRRM2	NP_057417.3_S1401sS1404s_2_1_1401_1404_SRRM2	NP_057417.3	SRRM2	1	8	16.25	16.25	16.25	73.8	0	5	2	1	1	M1396m S1401s S1404s	TMT16	1394	(K)	AGmSSNQsISsPVLDAVPR	(T)	AGM(1.0)S(0.0)S(0.0)NQS(0.99)IS(0.50)S(0.50)PVLDAVPR	AGMSSNQsISSPVLD|SSNQSISsPVLDAVP	235	1.1	2502.38	NP_057417.3	HOMO SAPIENS
NP_057417.3_S1404sT1413t_2_1_1403_1413	0.857553	0.949862	-0.0488863	-0.0352163	0.111438	-0.129818	0.0353445	-0.0761977	0.11341	-0.207968	-0.240073	-0.11853	0.0683405	-0.394183	0.0473327	0.0290729	0.0913066	-0.0697749	0.00868443	0.0432366	NP_057417	SRRM2	NP_057417.3_S1404sT1413t_2_1_1403_1413_SRRM2	NP_057417.3	SRRM2	1	5	15.79	15.79	13.45	80	0	7	2	1	1	S1404s T1413t	TMT16	1394	(K)	AGMSSNQSISsPVLDAVPRtPSR	(E)	AGMS(0.0)S(0.0)NQS(0.0)IS(0.50)S(0.50)PVLDAVPRT(0.99)PS(0.0)R	SSNQSISsPVLDAVP|VLDAVPRtPSRERSS	236	1.1	2502.38	NP_057417.3	HOMO SAPIENS
NP_057417.3_S1542sS1552s_2_1_1539_1552	0.596192	0.817513	0.169643	-0.170948	0.357773	-0.592649	0.536058	-0.414854	0.390966	-0.705405	0.122895	0.279392	0.124796	-0.0554776	0.0621241	-0.264563	0.556676	-0.0232583	-0.0144741	-0.406424	NP_057417	SRRM2	NP_057417.3_S1542sS1552s_2_1_1539_1552_SRRM2	NP_057417.3	SRRM2	1	3	7.32	6.92	8.15	47	0	5	2	1	1	S1542s S1552s	TMT16	1539	(R)	SGSsQELDVKPSAsPQER	(S)	S(0.20)GS(0.20)S(0.20)QELDVKPS(0.20)AS(0.20)PQER	QRSRSGSsQELDVKP|LDVKPSAsPQERSES	238	1.1	2502.38	NP_057417.3	HOMO SAPIENS
NP_057417.3_S1648sS1658s_2_1_1648_1658	0.363788	0.851489	-0.329144	0.130172	-0.190617	-0.352767	0.27392	-0.973637	0.343214	-0.978012	0.365825	-0.747866	0.169366	-0.4701	0.846072	-0.982663	0.63031	-1.20071	0.46317	-0.919498	NP_057417	SRRM2	NP_057417.3_S1648sS1658s_2_1_1648_1658_SRRM2	NP_057417.3	SRRM2	1	3	4.61	2.14	4.57	45.7	0	7	2	1	1	S1648s S1658s	TMT16	1646	(R)	GPsPEGSSSTESsPEHPPK	(S)	GPS(0.14)PEGS(0.14)S(0.14)S(0.14)T(0.14)ES(0.14)S(0.14)PEHPPK	SSKGRGPsPEGSSST|GSSSTESsPEHPPKS	239	1.1	2502.38	NP_057417.3	HOMO SAPIENS
NP_057417.3_S1712sS1713s_2_1_1711_1713	0.000178408	0.000354958	-3.03664	-2.95406	-0.565986	-1.8231	-1.86148	-2.65563	-1.27735	-1.87733	-0.40298	-3.21724	1.83925	0.569375	2.02347	0.444815	2.12362	0.433186	2.05242	0.795553	NP_057417	SRRM2	NP_057417.3_S1712sS1713s_2_1_1711_1713_SRRM2	NP_057417.3	SRRM2	1	1	6.34	6.34	6.34	46.5	1.092	5	2	1	1	S1712s S1713s	TMT16	1709	(R)	SASssPETR	(S)	S(0.0)AS(0.50)S(0.50)S(0.99)PET(0.0)R	RRSRSASsSPETRSR|RSRSASSsPETRSRT	240	1.1	2502.38	NP_057417.3	HOMO SAPIENS
NP_057417.3_S1727sS1732s_2_1_1727_1732	0.986172	0.888442	0.00861099	-0.102182	1.3959	-2.17022	0.860049	-2.20973	1.29825	-2.21458	0.60304	-2.45808	0.885455	-1.81616	1.27798	-2.65726	0.9867	-2.31129	0.972656	-1.85917	NP_057417	SRRM2	NP_057417.3_S1727sS1732s_2_1_1727_1732_SRRM2	NP_057417.3	SRRM2	1	2	6.39	7.24	7.62	53.5	0	4	2	1	1	S1727s S1732s	TMT16	1727	(R)	sPSVSsPEPAEK	(S)	S(0.25)PS(0.25)VS(0.25)S(0.25)PEPAEK	TPPRHRRsPSVSSPE|RRSPSVSsPEPAEKS	241	1.1	2502.38	NP_057417.3	HOMO SAPIENS
NP_057417.3_S2090sT2092t_2_1_2088_2092	0.318827	0.942118	0.296004	0.147077	0.498537	-0.56725	0.842377	0.0507985	0.432748	-2.22863	0.577318	-0.259637	0.231763	-1.20883	0.405286	0.0552385	0.515441	-1.1164	0.0144741	-1.32304	NP_057417	SRRM2	NP_057417.3_S2090sT2092t_2_1_2088_2092_SRRM2	NP_057417.3	SRRM2	1	1	4.79	4.79	4.79	51	0	4	2	1	1	S2090s T2092t	TMT16	2088	(R)	SRsAtPPATR	(N)	S(0.50)RS(0.50)AT(0.99)PPAT(0.0)R	SSSDRSRsATPPATR|SDRSRSAtPPATRNH	244	1.1	2502.38	NP_057417.3|NP_780438.2	HOMO SAPIENS
NP_057417.3_S2100sT2104t_2_1_2100_2104	0.630789	0.892921	-0.300037	-0.0967181	-1.06159	0.313257	-0.0206176	0.126996	-0.943093	0.469333	-0.534448	0.0423321	0.172337	0.627773	-1.10048	0.505868	-0.344609	0.395391	-0.0868443	-0.190241	NP_057417	SRRM2	NP_057417.3_S2100sT2104t_2_1_2100_2104_SRRM2	NP_057417.3	SRRM2	1	4	10.09	10.09	10.09	46.2	0	5	2	1	1	S2100s T2104t	Hydrogen	2098	(R)	NHsGSRtPPVALNSSR	(M)	NHS(0.33)GS(0.33)RT(0.33)PPVALNS(0.0)S(0.0)R	PPATRNHsGSRTPPV|RNHSGSRtPPVALNS	245	1.1	2502.38	NP_057417.3	HOMO SAPIENS
NP_057417.3_S2121sS2123s_2_1_2118_2123	0.896448	0.682453	0.0612321	-0.202747	0.607042	-0.471297	0.494823	-0.536206	1.07143	-0.708215	0.240073	-0.389455	0.612093	-0.557696	0.630116	-0.0930332	0.161996	-0.0784968	0.76423	-0.564958	NP_057417	SRRM2	NP_057417.3_S2121sS2123s_2_1_2118_2123_SRRM2	NP_057417.3	SRRM2	1	3	7.14	8.02	5.81	55.7	0.79	5	2	1	1	S2121s S2123s	TMT16	2114	(R)	MSCFSRPsMsPTPLDR	(C)	MS(0.0)CFS(0.50)RPS(0.50)MS(0.99)PT(0.0)PLDR	MSCFSRPsMSPTPLD|CFSRPSMsPTPLDRC	246	1.1	2502.38	NP_057417.3|NP_780438.2	HOMO SAPIENS
NP_057417.3_T2302tT2316t_2_1_2302_2316	0.732224	0.928409	0.150265	0.106032	-0.0381234	0.674491	-0.262138	-0.722467	-0.322323	0.387832	-0.274369	0.482585	0.0861684	-0.163513	-0.141998	0.430279	-0.539004	-0.122106	-0.903181	0.253655	NP_057417	SRRM2	NP_057417.3_T2302tT2316t_2_1_2302_2316_SRRM2	NP_057417.3	SRRM2	1	2	14.31	14.68	17.33	72.6	0	10	2	1	1	T2302t T2316t	TMT16	2302	(R)	tPAALAALSLTGSGtPPTAANYPSSSR	(T)	T(0.99)PAALAALS(0.25)LT(0.25)GS(0.25)GT(0.25)PPT(0.0)AANY(0.0)PS(0.0)S(0.0)S(0.0)R	VNLAGARtPAALAAL|LSLTGSGtPPTAANY	247	1.1	2502.38	NP_057417.3|NP_780438.2	HOMO SAPIENS
NP_057417.3_Y2693yS2694s_2_1_2692_2694	0.338426	0.845578	0.272431	0.174503	0.736075	-0.516451	0.256248	-0.657558	0.441702	-0.0786906	0.511584	-0.894617	0.282276	-1.35774	0.343162	-0.252934	0.270974	-0.45063	-0.0405273	-0.784023	NP_057417	SRRM2	NP_057417.3_Y2693yS2694s_2_1_2692_2694_SRRM2	NP_057417.3	SRRM2	1	2	7.24	6.42	4.3	55.3	0	4	2	1	1	Y2693y S2694s	TMT16	2690	(R)	SLSysPVER	(R)	S(0.0)LS(0.33)Y(0.33)S(0.33)PVER	RDSRSLSySPVERRR|DSRSLSYsPVERRRP	248	1.1	2502.38	NP_057417.3|NP_780438.2	HOMO SAPIENS
NP_057417.3_S377sS395sS398s_3_3_377_398	0.607936	0.28689	0.259991	0.544318	0.486806	-0.77891	0.715726	-0.530562	0.928171	-0.348487	1.02031	0.0987748	0.0267419	-1.04823	0.352037	-0.630881	1.24884	-0.927425	0.483433	-1.12992	NP_057417	SRRM2	NP_057417.3_S377sS395sS398s_3_3_377_398_SRRM2	NP_057417.3	SRRM2	1	5	9.65	10.74	11.41	65.9	1.24	7	3	3	0	S377s S395s S398s	TMT16	374	(R)	HGGsPQPLATTPLSQEPVNPPsEAsPTR	(D)	HGGS(0.99)PQPLAT(0.0)T(0.0)PLS(0.0)QEPVNPPS(0.99)EAS(0.99)PT(0.0)R	LAERHGGsPQPLATT|QEPVNPPsEASPTRD|VNPPSEAsPTRDRSP	249	1.1	2502.38	NP_057417.3	HOMO SAPIENS
NP_057417.3_S435sS436sS437s_3_3_435_437	0.683852	0.996408	-0.123492	-0.00319844	0.392964	-0.273747	0.0500714	-0.694246	0.0656584	-0.44685	0.0142901	-0.126996	0.0713118	-0.423382	0.523618	-0.721007	0.132542	-0.151179	0.289481	-0.233478	NP_057417	SRRM2	NP_057417.3_S435sS436sS437s_3_3_435_437_SRRM2	NP_057417.3	SRRM2	1	5	7.37	7.26	7.29	50.8	1.116	5	3	3	0	S435s S436s S437s	TMT16	433	(R)	HAsssPESPKPAPAPGSHR	(E)	HAS(0.99)S(0.99)S(0.99)PES(0.0)PKPAPAPGS(0.0)HR	TKVSRHAsSSPESPK|KVSRHASsSPESPKP|VSRHASSsPESPKPA	250	1.1	2502.38	NP_057417.3	HOMO SAPIENS
NP_057417.3_S454sS455sS456s_3_3_454_456	0.319454	0.935809	-0.306999	-0.0804989	0.281527	-0.428965	-0.117815	-0.287858	0.158177	0.0309142	0.425844	-0.349945	0.237706	0.546016	0.638991	-0.360504	0.447697	-0.680305	0.651332	-0.219065	NP_057417	SRRM2	NP_057417.3_S454sS455sS456s_3_3_454_456_SRRM2	NP_057417.3	SRRM2	1	3	5.86	4.21	6.54	47.2	4.078	5	3	3	0	S454s S455s S456s	TMT16	452	(R)	EIsssPTSK	(N)	EIS(0.99)S(0.99)S(0.99)PT(0.0)S(0.0)K	PGSHREIsSSPTSKN|GSHREISsSPTSKNR|SHREISSsPTSKNRS	251	1.1	2502.38	NP_057417.3|NP_780438.2	HOMO SAPIENS
NP_057417.3_S857sS864sT866t_3_3_857_866	0.916326	0.807638	0.0263395	-0.110418	0.436953	-0.745044	0.459478	-0.646269	0.525267	-0.910563	0.585892	-0.530562	0.472441	-0.791286	0.496993	-0.468073	0.544894	-0.511683	0.387905	-0.619724	NP_057417	SRRM2	NP_057417.3_S857sS864sT866t_3_3_857_866_SRRM2	NP_057417.3	SRRM2	1	5	5.64	5.64	5.64	53.7	1.139	5	3	3	0	S857s S864s T866t	TMT16	852	(R)	QGSITsPQANEQsVtPQR	(R)	QGS(0.0)IT(0.0)S(0.99)PQANEQS(0.99)VT(0.99)PQR	PRQGSITsPQANEQS|SPQANEQsVTPQRRS|QANEQSVtPQRRSCF	254	1.1	2502.38	NP_057417.3	HOMO SAPIENS
NP_057417.3_S871sS875sS876s_3_3_871_876	0.440549	0.650494	-0.37651	0.569707	0.997073	-0.287858	0.106033	-1.3518	0.316354	-1.8155	-0.105746	-0.85793	1.02511	-1.99135	0.301746	-1.8752	0.795251	-2.195	0.697649	-0.530369	NP_057417	SRRM2	NP_057417.3_S871sS875sS876s_3_3_871_876_SRRM2	NP_057417.3	SRRM2	1	1	9.26	12.11	9.26	66.2	99	3	3	3	0	S871s S875s S876s	TMT16	871	(R)	sCFEssPDPELK	(S)	S(1.0)CFES(1.0)S(1.0)PDPELK	SVTPQRRsCFESSPD|QRRSCFEsSPDPELK|RRSCFESsPDPELKS	255	1.1	2502.38	NP_057417.3	HOMO SAPIENS
NP_057417.3_S972sS973sS974s_3_3_972_974	0.647927	0.747471	-0.182284	-0.161716	0.6393	-0.200372	-0.0530167	-0.697068	0.596894	-0.632335	0.668775	-0.386633	0.722032	-0.254029	0.48516	-0.2791	0.945465	-0.162808	0.428432	-0.573605	NP_057417	SRRM2	NP_057417.3_S972sS973sS974s_3_3_972_974_SRRM2	NP_057417.3	SRRM2	1	3	8.85	8.85	8.85	53	2.479	7	3	3	0	S972s S973s S974s	TMT16	967	(R)	YSHSGsssPDTK	(V)	Y(0.0)S(0.0)HS(0.0)GS(0.99)S(0.99)S(0.99)PDT(0.0)K	PRYSHSGsSSPDTKV|RYSHSGSsSPDTKVK|YSHSGSSsPDTKVKP	256	1.1	2502.38	NP_057417.3	HOMO SAPIENS
NP_057417.3_S990sS992sS994s_3_3_990_994	0.154629	0.234205	0.385811	0.363668	1.24048	-1.23892	1.09862	-1.1345	1.39375	-1.2197	1.50046	-0.886151	1.11425	-1.51541	0.840155	-1.49144	0.771688	-1.5147	0.963972	-1.4124	NP_057417	SRRM2	NP_057417.3_S990sS992sS994s_3_3_990_994_SRRM2	NP_057417.3	SRRM2	1	2	8.73	6.02	6.63	50.8	1.148	5	3	3	0	S990s S992s S994s	TMT16	987	(R)	QSHsGsIsPYPK	(V)	QS(0.0)HS(0.99)GS(0.99)IS(0.99)PY(0.0)PK	TPPRQSHsGSISPYP|PRQSHSGsISPYPKV|QSHSGSIsPYPKVKA	257	1.1	2502.38	NP_057417.3	HOMO SAPIENS
NP_057417.3_S1478sS1482sS1483s_3_3_1478_1483	0.397095	0.340354	0.202053	0.371914	0.85631	-0.347123	0.736344	-0.507985	0.981891	-0.649197	0.868836	-0.668846	0.603179	-1.06283	0.650824	-0.779153	0.862995	-0.674491	0.518171	-1.14433	NP_057417	SRRM2	NP_057417.3_S1478sS1482sS1483s_3_3_1478_1483_SRRM2	NP_057417.3	SRRM2	1	4	5.8	5.8	5.8	49.7	99	3	3	3	0	S1478s S1482s S1483s	TMT16	1476	(R)	GRsECDssPEPK	(A)	GRS(1.0)ECDS(1.0)S(1.0)PEPK	RTPSRGRsECDSSPE|RGRSECDsSPEPKAL|GRSECDSsPEPKALP	258	1.1	2502.38	NP_057417.3|NP_780438.2	HOMO SAPIENS
NP_057417.3_S1579sS1581sS1582s_3_3_1579_1582	0.067399	0.31876	-0.951541	-0.749513	-0.0234605	-0.58136	-0.294537	-1.21352	0.19996	-1.09886	0.3744	-1.70739	0.909225	-0.794206	0.452619	0.241305	1.00143	-0.787875	1.69925	-0.262302	NP_057417	SRRM2	NP_057417.3_S1579sS1581sS1582s_3_3_1579_1582_SRRM2	NP_057417.3	SRRM2	1	1	7.9	5.26	5.26	57.2	6.595	4	3	3	0	S1579s S1581s S1582s	Hydrogen	1579	(R)	sGssPEVDSK	(S)	S(0.99)GS(0.99)S(0.99)PEVDS(0.0)K	PLRQRSRsGSSPEVD|RQRSRSGsSPEVDSK|QRSRSGSsPEVDSKS	259	1.1	2502.38	NP_057417.3	HOMO SAPIENS
NP_057417.3_S1598sS1600sS1601s_3_3_1598_1601	0.297138	0.403387	-0.713311	-0.93825	0.0879771	-0.276569	-0.969028	-2.11378	-0.331276	-0.328814	0.940286	-0.15804	0.594265	0.0934359	0.653783	0.764617	0.427079	0.0523312	0.906076	-0.0345893	NP_057417	SRRM2	NP_057417.3_S1598sS1600sS1601s_3_3_1598_1601_SRRM2	NP_057417.3	SRRM2	1	1	7	6.12	7	56.6	99	3	3	3	0	S1598s S1600s S1601s	Hydrogen	1598	(R)	sGssPEVK	(D)	S(1.0)GS(1.0)S(1.0)PEVK	LSPRRSRsGSSPEVK|PRRSRSGsSPEVKDK|RRSRSGSsPEVKDKP	260	1.1	2502.38	NP_057417.3	HOMO SAPIENS
NP_057417.3_S1618sS1620sS1621s_3_3_1618_1621	0.146404	0.268549	-0.337557	-0.342073	0.337245	-0.877685	0.309264	-0.544672	0.465578	-0.699784	0.563028	-0.592649	0.69529	-0.248189	0.650824	-0.369226	0.857104	-0.316894	0.822126	-0.412189	NP_057417	SRRM2	NP_057417.3_S1618sS1620sS1621s_3_3_1618_1621_SRRM2	NP_057417.3	SRRM2	1	2	7.18	6.5	6.12	51.8	2.189	4	3	3	0	S1618s S1620s S1621s	TMT16	1614	(R)	AQSGsDssPEPK	(A)	AQS(0.0)GS(0.99)DS(0.99)S(0.99)PEPK	APRAQSGsDSSPEPK|RAQSGSDsSPEPKAP|AQSGSDSsPEPKAPA	261	1.1	2502.38	NP_057417.3	HOMO SAPIENS
NP_057417.3_S1923sS1925sT1927t_3_3_1923_1927	0.632667	0.848043	-0.809118	0.656115	0.882703	1.50138	-0.618529	-0.657558	-1.5758	0.652008	-0.554454	-2.23795	0.965681	-2.25414	-1.28094	0.561107	2.58015	-2.56423	-0.894496	0.890674	NP_057417	SRRM2	NP_057417.3_S1923sS1925sT1927t_3_3_1923_1927_SRRM2	NP_057417.3	SRRM2	1	3	5.19	5.19	5.19	35	5.193	4	3	3	0	S1923s S1925s T1927t	Hydrogen	1923	(R)	sRsRtPPVTR	(R)	S(0.99)RS(0.99)RT(0.99)PPVT(0.0)R	SPVSRRRsRSRTPPV|VSRRRSRsRTPPVTR|RRRSRSRtPPVTRRR	263	1.1	2502.38	NP_057417.3|NP_780438.2	HOMO SAPIENS
NP_057417.3_S2100sS2102sT2104t_3_3_2100_2104	0.594517	0.851489	-0.254582	-0.173568	0.0175954	-1.24738	0.161996	-1.13168	0.519298	-0.708215	0.40298	-1.38849	0.430842	-0.145994	1.19219	-1.17164	0.462424	-1.2763	0.0347377	-1.18756	NP_057417	SRRM2	NP_057417.3_S2100sS2102sT2104t_3_3_2100_2104_SRRM2	NP_057417.3	SRRM2	1	4	8.69	8.69	8.69	45.3	8.694	5	3	3	0	S2100s S2102s T2104t	Hydrogen	2098	(R)	NHsGsRtPPVALNSSR	(M)	NHS(0.99)GS(0.99)RT(0.99)PPVALNS(0.0)S(0.0)R	PPATRNHsGSRTPPV|ATRNHSGsRTPPVAL|RNHSGSRtPPVALNS	267	1.1	2502.38	NP_057417.3	HOMO SAPIENS
NP_057417.3_S351sS353sT359t_3_2_351_359	0.814038	0.511687	0.055427	0.304631	0.909096	-0.917195	0.762852	-1.25585	0.778947	-0.941477	0.774521	-1.12039	0.674491	-1.50081	0.76324	-1.11058	0.836486	-1.68041	0.729492	-1.16162	NP_057417	SRRM2	NP_057417.3_S351sS353sT359t_3_2_351_359_SRRM2	NP_057417.3	SRRM2	1	1	11.12	10.98	10.08	71.5	0	8	3	2	1	S351s S353s T359t	TMT16	346	(K)	SATRPsPsPERSStGPEPPAPTPLLAER	(H)	S(0.0)AT(0.0)RPS(0.20)PS(0.20)PERS(0.20)S(0.20)T(0.20)GPEPPAPT(0.0)PLLAER	EKSATRPsPSPERSS|SATRPSPsPERSSTG|PSPERSStGPEPPAP	268	1.1	2502.38	NP_057417.3	HOMO SAPIENS
NP_057417.3_S420sS421sS424s_3_2_415_424	0.469355	0.824946	0.150571	0.103462	0.225808	-0.321724	0.388789	0.0903084	0.274571	-0.376591	0.280085	-0.0592649	0.166394	-0.294907	0.186372	-0.305265	0.167886	-0.287821	0.046317	-0.193123	NP_057417	SRRM2	NP_057417.3_S420sS421sS424s_3_2_415_424_SRRM2	NP_057417.3	SRRM2	1	2	13.06	13.06	11.21	75.2	0	8	3	2	1	S420s S421s S424s	TMT16	412	(K)	LPQSSSSEssPPsPQPTK	(V)	LPQS(0.14)S(0.14)S(0.14)S(0.14)ES(0.14)S(0.14)PPS(0.14)PQPT(0.0)K	PQSSSSEsSPPSPQP|QSSSSESsPPSPQPT|SSESSPPsPQPTKVS	269	1.1	2502.38	NP_057417.3	HOMO SAPIENS
NP_057417.3_S780sS782sS783s_3_2_778_783	0.965101	0.9106	-0.0158797	0.0549738	-0.0351908	-0.203194	-0.0971974	-0.160862	0.0984876	-0.0618283	-0.120036	-0.0253992	-0.35953	-0.0905161	0.22483	-0.415742	0.0500714	-0.0726822	-0.00578962	-0.0922381	NP_057417	SRRM2	NP_057417.3_S780sS782sS783s_3_2_778_783_SRRM2	NP_057417.3	SRRM2	1	3	4.52	2.36	3.88	41.7	0	4	3	2	1	S780s S782s S783s	TMT16	778	(R)	SLsGssPCPK	(Q)	S(0.25)LS(0.25)GS(0.25)S(0.25)PCPK	LSLRRSLsGSSPCPK|LRRSLSGsSPCPKQK|RRSLSGSsPCPKQKS	270	1.1	2502.38	NP_057417.3|NP_780438.2	HOMO SAPIENS
NP_057417.3_S837sS838sS839s_3_2_836_839	0.000416905	0.00142594	-3.4881	-2.82003	-0.457481	-1.21634	-1.84675	-2.12507	-1.1908	-3.19821	0.160049	-2.28875	2.7247	0.475939	3.00563	0.630881	2.39753	0.534941	2.48954	0.809965	NP_057417	SRRM2	NP_057417.3_S837sS838sS839s_3_2_836_839_SRRM2	NP_057417.3	SRRM2	1	3	7.57	4.43	4.94	46.9	1.099	5	3	2	1	S837s S838s S839s	TMT16	833	(R)	QSHSsssPHPK	(V)	QS(0.0)HS(0.25)S(0.25)S(0.25)S(0.25)PHPK	PSRQSHSsSSPHPKV|SRQSHSSsSPHPKVK|RQSHSSSsPHPKVKS	271	1.1	2502.38	NP_057417.3	HOMO SAPIENS
NP_057417.3_S934sS935sS937s_3_2_933_937	0.038292	0.0105157	-2.2918	-1.76037	-1.03813	-0.747866	-2.68618	-1.36027	-3.0949	-1.20284	-0.688781	-0.344301	-0.0921111	1.18839	0.470369	0.575643	0.0854159	0.261656	1.19556	1.36051	NP_057417	SRRM2	NP_057417.3_S934sS935sS937s_3_2_933_937_SRRM2	NP_057417.3	SRRM2	1	1	6.43	6.43	6.43	52.8	0	7	3	2	1	S934s S935s S937s	TMT16	929	(R)	SHSGSssPsPSR	(V)	S(0.0)HS(0.0)GS(0.25)S(0.25)S(0.25)PS(0.25)PS(0.0)R	QRSHSGSsSPSPSRV|RSHSGSSsPSPSRVT|HSGSSSPsPSRVTSR	272	1.1	2502.38	NP_057417.3	HOMO SAPIENS
NP_057417.3_S1318sS1320sS1329s_3_2_1326_1329	0.93716	0.978125	0.0318424	-0.0184257	0.580649	-0.725289	0.842377	-0.643447	1.02069	-0.584559	0.577318	-1.0837	1.01619	-0.835084	0.707032	-0.82567	0.391735	-0.636696	0.778704	-0.665843	NP_057417	SRRM2	NP_057417.3_S1318sS1320sS1329s_3_2_1326_1329_SRRM2	NP_057417.3	SRRM2	1	1	5.26	5.26	3.28	35.6	0	4	3	2	1	S1318s S1320s S1329s	TMT16	1316	(K)	ELsNsPLRENSFGsPLEFR	(N)	ELS(0.0)NS(0.0)PLRENS(0.50)FGS(0.50)PLEFR	SPEHKELsNSPLREN|EHKELSNsPLRENSF|LRENSFGsPLEFRNS	273	1.1	2502.38	NP_057417.3	HOMO SAPIENS
NP_057417.3_S1403sS1404sS1415s_3_2_1403_1415	0.693929	0.835577	0.157318	-0.0906287	0.263931	-0.0987748	0.462424	-0.313257	0.578988	-0.163002	0.53159	0.107241	0.439756	-0.119715	0.638991	-0.00581458	-0.247411	0.00872186	0.376325	0.0115298	NP_057417	SRRM2	NP_057417.3_S1403sS1404sS1415s_3_2_1403_1415_SRRM2	NP_057417.3	SRRM2	1	4	5.61	5.61	5.61	40.6	0	7	3	2	1	S1403s S1404s S1415s	TMT16	1394	(K)	AGMSSNQSIssPVLDAVPRTPsRER	(S)	AGMS(0.0)S(0.0)NQS(0.0)IS(0.25)S(0.25)PVLDAVPRT(0.25)PS(0.25)RER	MSSNQSIsSPVLDAV|SSNQSISsPVLDAVP|DAVPRTPsRERSSSA	274	1.1	2502.38	NP_057417.3	HOMO SAPIENS
NP_057417.3_S1460sS1462sS1463s_3_2_1458_1463	0.44441	0.346676	0.394626	0.502428	0.718479	-0.0790198	1.10746	0.0649092	0.790885	-0.250124	0.0885984	0.318901	0.154509	-0.359144	0.869738	-0.302358	0.247411	-0.258749	-0.144741	-1.0348	NP_057417	SRRM2	NP_057417.3_S1460sS1462sS1463s_3_2_1458_1463_SRRM2	NP_057417.3	SRRM2	1	1	8.26	8.26	8.26	56.2	0	4	3	2	1	S1460s S1462s S1463s	TMT16	1457	(R)	HSLsGssPGMK	(D)	HS(0.50)LS(0.50)GS(0.99)S(0.99)PGMK	TPSRHSLsGSSPGMK|SRHSLSGsSPGMKDI|RHSLSGSsPGMKDIP	275	1.1	2502.38	NP_057417.3|NP_780438.2	HOMO SAPIENS
NP_057417.3_S1499sS1501sS1502s_3_2_1497_1499	0.966547	0.733543	-0.0199418	-0.184172	1.15543	-1.54089	1.30775	-1.03855	1.59968	-1.082	0.943144	-1.23045	1.28361	-0.808805	0.854947	-1.13675	1.53454	-0.872186	1.41267	-1.33745	NP_057417	SRRM2	NP_057417.3_S1499sS1501sS1502s_3_2_1497_1499_SRRM2	NP_057417.3	SRRM2	1	1	4.62	4.62	3.83	39.6	0	4	3	2	1	S1499s S1501s S1502s	TMT16	1497	(R)	SRsPssPELNNK	(C)	S(0.50)RS(0.50)PS(0.0)S(0.0)PELNNK	TPRPRSRsPSSPELN|RPRSRSPsSPELNNK|PRSRSPSsPELNNKC	276	1.1	2502.38	NP_057417.3	HOMO SAPIENS
NP_057417.3_S1541sS1542sS1552s_3_2_1539_1552	0.270793	0.563481	-0.313536	-0.259464	-0.0850445	-0.259637	-0.306319	0.200372	-0.125348	-0.331625	-0.222925	-0.155218	0.115882	-0.122635	-0.133123	0.162808	0.453588	0.223861	0.0781599	0.227713	NP_057417	SRRM2	NP_057417.3_S1541sS1542sS1552s_3_2_1539_1552_SRRM2	NP_057417.3	SRRM2	1	1	9.55	9.55	9.55	64.1	0	5	3	2	1	S1541s S1542s S1552s	Hydrogen	1539	(R)	SGssQELDVKPSAsPQER	(S)	S(0.20)GS(0.20)S(0.20)QELDVKPS(0.20)AS(0.20)PQER	GQRSRSGsSQELDVK|QRSRSGSsQELDVKP|LDVKPSAsPQERSES	277	1.1	2502.38	NP_057417.3	HOMO SAPIENS
NP_057417.3_S1691sS1693sS1694s_3_2_1690_1694	0.000449686	0.00738094	-1.80835	-1.87584	-0.656895	-0.276569	-1.44323	-0.942594	-1.07143	-0.103984	-1.20322	-1.07806	0.421928	1.91544	0.532493	0.706471	0.977864	1.16873	0.926339	1.31151	NP_057417	SRRM2	NP_057417.3_S1691sS1693sS1694s_3_2_1690_1694_SRRM2	NP_057417.3	SRRM2	1	1	4.14	2.01	4.14	42.6	0	5	3	2	1	S1691s S1693s S1694s	TMT16	1689	(R)	RSsRssPELTR	(K)	RS(0.25)S(0.25)RS(0.25)S(0.25)PELT(0.0)R	TPPRRRSsRSSPELT|PRRRSSRsSPELTRK|RRRSSRSsPELTRKA	278	1.1	2502.38	NP_057417.3|NP_780438.2	HOMO SAPIENS
NP_057417.3_S1729sS1731sS1732s_3_2_1727_1732	0.566862	0.963967	0.184685	0.0356805	0.976545	-0.809953	1.28418	-1.30383	1.23557	-1.09605	0.868836	-1.15143	0.60615	-0.840924	1.20994	-1.40131	0.90423	-0.898352	0.906076	-1.36339	NP_057417	SRRM2	NP_057417.3_S1729sS1731sS1732s_3_2_1727_1732_SRRM2	NP_057417.3	SRRM2	1	4	6.4	6.73	7.81	56.6	0	4	3	2	1	S1729s S1731s S1732s	TMT16	1726	(R)	RSPsVssPEPAEK	(S)	RS(0.25)PS(0.25)VS(0.25)S(0.25)PEPAEK	PRHRRSPsVSSPEPA|HRRSPSVsSPEPAEK|RRSPSVSsPEPAEKS	279	1.1	2502.38	NP_057417.3	HOMO SAPIENS
NP_057417.3_T318tS322sS323s_3_1_315_323	0.909704	0.987007	0.0445143	-0.0147346	0.211145	0	-0.544894	0.239882	-0.271587	0.587369	-0.177197	0.431787	-0.0861684	0.324106	-0.263288	0.723915	-0.35639	-0.116292	-0.254743	0.386247	NP_057417	SRRM2	NP_057417.3_T318tS322sS323s_3_1_315_323_SRRM2	NP_057417.3	SRRM2	1	1	9.06	8.48	8.73	53.7	0	9	3	1	2	T318t S322s S323s	TMT16	304	(R)	GEGDAPFSEPGTTStQRPssPETATK	(Q)	GEGDAPFS(0.0)EPGT(0.17)T(0.17)S(0.17)T(0.17)QRPS(0.17)S(0.17)PET(0.0)AT(0.0)K	SEPGTTStQRPSSPE|TTSTQRPsSPETATK|TSTQRPSsPETATKQ	280	1.1	2502.38	NP_057417.3	HOMO SAPIENS
NP_057417.3_S818sS819sS820s_3_1_817_820	0.00277986	0.0093194	-1.40849	-1.18966	0.152494	-0.855108	-0.35639	-1.58322	-0.137286	-0.879648	0.594466	-1.38567	1.57777	0.286148	1.64777	0.0145364	1.42851	-0.0814041	1.23319	-0.164299	NP_057417	SRRM2	NP_057417.3_S818sS819sS820s_3_1_817_820_SRRM2	NP_057417.3	SRRM2	1	2	5.69	5.69	5.69	58.2	0	4	3	1	2	S818s S819s S820s	TMT16	817	(R)	SsssPPPK	(Q)	S(0.33)S(0.33)S(0.33)S(0.99)PPPK	PPRRSRSsSSPPPKQ|PRRSRSSsSPPPKQK|RRSRSSSsPPPKQKS	281	1.1	2502.38	NP_057417.3	HOMO SAPIENS
NP_057417.3_T1003tS1010sS1014s_3_1_1003_1014	0.914592	0.945656	0.069406	-0.0757466	0.826984	-0.265281	0.736344	-0.479763	0.841621	-0.14895	0.800243	-1.15143	1.57777	-0.324106	0.180456	-1.01464	0.833541	-0.0174437	0.335798	-0.386247	NP_057417	SRRM2	NP_057417.3_T1003tS1010sS1014s_3_1_1003_1014_SRRM2	NP_057417.3	SRRM2	1	1	12.09	8.76	12.81	69.9	0	5	3	1	2	T1003t S1010s S1014s	TMT16	1001	(K)	AQtPPGPSLsGSKsPCPQEK	(S)	AQT(0.99)PPGPS(0.25)LS(0.25)GS(0.25)KS(0.25)PCPQEK	YPKVKAQtPPGPSLS|TPPGPSLsGSKSPCP|PSLSGSKsPCPQEKS	282	1.1	2502.38	NP_057417.3	HOMO SAPIENS
NP_057417.3_S1064sS1072sS1073s_3_1_1063_1073	0.455664	0.88041	-0.541738	-0.139522	0.363638	-1.07241	1.00732	-0.773266	-0.298447	-0.0421557	-0.631621	-0.335834	-0.0415985	-0.046718	0.846072	-0.7181	0.6686	-0.168623	1.13477	-0.73214	NP_057417	SRRM2	NP_057417.3_S1064sS1072sS1073s_3_1_1063_1073_SRRM2	NP_057417.3	SRRM2	1	1	7.08	7.08	7.08	56.2	0	7	3	1	2	S1064s S1072s S1073s	TMT16	1059	(K)	GQSQTsPDHRSDTssPEVR	(Q)	GQS(0.0)QT(0.17)S(0.17)PDHRS(0.17)DT(0.17)S(0.17)S(0.17)PEVR	LKGQSQTsPDHRSDT|PDHRSDTsSPEVRQS|DHRSDTSsPEVRQSH	283	1.1	2502.38	NP_057417.3	HOMO SAPIENS
NP_780438.2_S253s_1_1_253_253	0.156243	0.986222	-0.54528	-0.0141087	-0.425222	0.00846641	-0.415298	0.338656	-0.361121	0.390643	-0.914564	0.019755	0.463527	0.0262789	-0.283996	0.540756	-0.100143	-0.113384	-0.0144741	0.360305	NP_780438	Srrm2	NP_780438.2_S253s_1_1_253_253_Srrm2	NP_780438.2	Srrm2	1	1	7.47	1.9	6.04	75.3	2	3	1	1	0	S253s	TMT16	248	(K)	SAVRPsPSPER	(S)	S(0.0)AVRPS(0.99)PS(0.0)PER	EKSAVRPsPSPERSS	284	1.2	2502.38	NP_780438.2	MUS MUSCULUS
NP_780438.2_S255s_1_1_255_255	0.0258979	0.635575	-0.884774	-0.497184	-0.680356	-0.208838	-0.536058	-0.400743	-0.119379	-0.463712	-0.797385	-0.0564427	0.392215	1.06283	0.532493	-0.209325	0.544894	-0.706471	-0.0636858	0.711962	NP_780438	Srrm2	NP_780438.2_S255s_1_1_255_255_Srrm2	NP_780438.2	Srrm2	1	1	7.61	5.82	7.98	61.1	1.51	3	1	1	0	S255s	TMT16	248	(K)	SAVRPSPsPER	(S)	S(0.0)AVRPS(0.0)PS(0.99)PER	SAVRPSPsPERSSTG	285	1.2	2502.38	NP_780438.2	MUS MUSCULUS
NP_780438.2_T691t_1_1_691_691	0.00144477	0.00317582	-4.86975	-4.67001	-3.49562	-1.23045	-4.50348	-3.85222	-5.47054	-4.09191	-1.97203	-1.28125	0.597236	2.00011	1.57973	2.37816	1.29007	2.11069	0.570278	1.73523	NP_780438	Srrm2	NP_780438.2_T691t_1_1_691_691_Srrm2	NP_780438.2	Srrm2	1	1	6.13	6.13	6.13	71.5	3.072	3	1	1	0	T691t	TMT16	689	(K)	SQtPTRR	(S)	S(0.0)QT(0.99)PT(0.0)RR	CPKQKSQtPTRRSRS	287	1.2	2502.38	NP_780438.2	MUS MUSCULUS
NP_780438.2_S718s_1_1_718_718	2.74426e-08	2.30972e-07	-8.28899	-8.78034	-5.28156	-5.49752	-5.02186	-5.8136	-5.88538	-6.88543	-5.153	-6.36956	3.28629	2.90235	2.7098	2.5148	2.83934	2.54388	2.97876	2.5942	NP_780438	Srrm2	NP_780438.2_S718s_1_1_718_718_Srrm2	NP_780438.2	Srrm2	1	1	8.11	4.55	3.07	80.3	2.264	2	1	1	0	S718s	TMT16	716	(R)	SNsPQPK	(V)	S(0.0)NS(0.99)PQPK	PRQSRSNsPQPKVKS	288	1.2	2502.38	NP_780438.2	MUS MUSCULUS
NP_780438.2_T859t_1_1_859_859	0.199913	0.542505	0.417241	0.272617	-0.158359	0.333012	-0.597911	0.287858	-0.00596894	0.772854	-0.217209	0.575716	-0.864656	0.277388	-0.627158	0.45063	-0.765797	0.125013	-0.390799	0.025942	NP_780438	Srrm2	NP_780438.2_T859t_1_1_859_859_Srrm2	NP_780438.2	Srrm2	1	3	6.97	2.95	5.81	77.2	99	1	1	1	0	T859t	TMT16	855	(K)	MELGtPLR	(H)	MELGT(1.0)PLR	DSKMELGtPLRHSGS	289	1.2	2502.38	NP_780438.2	MUS MUSCULUS
NP_780438.2_T877t_1_1_877_877	0.345882	0.836938	0.25905	-0.0923737	0.020528	0.265281	0.141378	0.0366878	0.235773	0.0252934	-0.325813	0.321724	-0.216907	0.411702	-0.230747	0.247119	-0.250357	0.261656	-0.266323	0.0980029	NP_780438	Srrm2	NP_780438.2_T877t_1_1_877_877_Srrm2	NP_780438.2	Srrm2	1	2	14.09	12.96	14.96	75.9	4.313	4	1	1	0	T877t	TMT16	873	(K)	SMLQtPPDQNLSGSK	(S)	S(0.0)MLQT(0.99)PPDQNLS(0.0)GS(0.0)K	YLKSMLQtPPDQNLS	290	1.2	2502.38	NP_780438.2	MUS MUSCULUS
NP_780438.2_S1001s_1_1_1001_1001	0.225928	0.338948	-0.343467	-0.41297	-0.0557188	-0.389455	0.147269	-0.56725	0.14027	-0.168623	-0.382974	-0.335834	0.24662	0.0875962	0.263288	-0.162808	0.377008	0.424464	0.335798	-0.158534	NP_780438	Srrm2	NP_780438.2_S1001s_1_1_1001_1001_Srrm2	NP_780438.2	Srrm2	1	3	9.37	6.37	6.95	79.8	3.867	3	1	1	0	S1001s	TMT16	998	(K)	SGMsPEQSK	(T)	S(0.0)GMS(0.99)PEQS(0.0)K	PKLKSGMsPEQSKTK	291	1.2	2502.38	NP_780438.2	MUS MUSCULUS
NP_780438.2_S1055s_1_1_1055_1055	0.24507	0.681834	0.28812	0.251452	-0.11437	0.239882	-0.238575	0.239882	-0.161162	0.14614	-0.217209	0.598293	-0.300104	-0.122635	-0.724782	-0.284914	-0.456533	0.0523312	-0.402379	0.573605	NP_780438	Srrm2	NP_780438.2_S1055s_1_1_1055_1055_Srrm2	NP_780438.2	Srrm2	1	1	11.07	6.71	6.34	68.9	1.821	5	1	1	0	S1055s	TMT16	1052	(R)	DKFsPTQDRPESSTVLK	(V)	DKFS(0.99)PT(0.0)QDRPES(0.0)S(0.0)T(0.0)VLK	CIPRDKFsPTQDRPE	292	1.2	2502.38	NP_780438.2	MUS MUSCULUS
NP_780438.2_S1083s_1_1_1083_1083	0.02504	0.00350585	-1.45723	-1.49894	-0.903231	-0.225771	-2.08533	-0.561605	-1.65937	-1.17755	-0.751657	-0.225771	0.487297	0.92268	0.319496	0.936147	-0.403516	1.08151	0.0260533	0.864732	NP_780438	Srrm2	NP_780438.2_S1083s_1_1_1083_1083_Srrm2	NP_780438.2	Srrm2	1	1	10.35	7.44	7.77	80.1	3.674	2	1	1	0	S1083s	TMT16	1079	(R)	SGAGsPPGK	(R)	S(0.0)GAGS(0.99)PPGK	KERSGAGsPPGKRDQ	293	1.2	2502.38	NP_780438.2	MUS MUSCULUS
NP_780438.2_S1173s_1_1_1173_1173	0.800233	0.695371	-0.141859	-0.325386	0.252201	-0.476941	-0.0913066	-0.474119	-0.00298447	-0.663249	-0.86312	0.412032	-0.347645	-0.0875962	0.295829	-0.133735	-0.285701	-0.261656	0.199742	0.582253	NP_780438	Srrm2	NP_780438.2_S1173s_1_1_1173_1173_Srrm2	NP_780438.2	Srrm2	1	1	25.57	26.09	25.57	90.8	3.319	4	1	1	0	S1173s	TMT16	1157	(K)	AAETPAVASCWSGPQVsPEHK	(E)	AAET(0.0)PAVAS(0.0)CWS(0.0)GPQVS(0.99)PEHK	CWSGPQVsPEHKELS	294	1.2	2502.38	NP_780438.2	MUS MUSCULUS
NP_780438.2_S1182s_1_1_1182_1182	0.581621	0.442388	0.144601	0.264176	-0.33138	0.606759	-0.323991	0.412032	-0.146239	0.432798	0.0428702	0.341479	-0.427871	0.201471	-0.417119	0.020351	-0.170832	0.17153	-0.321324	0.34301	NP_780438	Srrm2	NP_780438.2_S1182s_1_1_1182_1182_Srrm2	NP_780438.2	Srrm2	1	7	14.21	10.37	11.29	73.6	1.149	5	1	1	0	S1182s	TMT16	1178	(K)	ELSHsPPRENSFESSLEFK	(N)	ELS(0.0)HS(0.99)PPRENS(0.0)FES(0.0)S(0.0)LEFK	EHKELSHsPPRENSF	295	1.2	2502.38	NP_780438.2	MUS MUSCULUS
NP_780438.2_S1209s_1_1_1209_1209	0.104264	0.670178	0.513274	0.265541	0.0469211	0.414854	-0.0323991	0.299147	-0.262634	0.505868	-0.245789	0.643447	-0.442727	-0.309507	-1.02653	0.668676	-0.556676	0.113384	-0.521066	0.328598	NP_780438	Srrm2	NP_780438.2_S1209s_1_1_1209_1209_Srrm2	NP_780438.2	Srrm2	1	5	13.88	13.88	13.88	67.9	1.163	4	1	1	0	S1209s	TMT16	1197	(K)	NSGPVSEVNTGFsPEVK	(E)	NS(0.0)GPVS(0.0)EVNT(0.0)GFS(0.99)PEVK	SEVNTGFsPEVKEEL	296	1.2	2502.38	NP_780438.2	MUS MUSCULUS
NP_780438.2_S1247s_1_1_1247_1247	0.520124	0.880615	-0.180431	0.0678195	-0.521997	0.155218	-0.341663	0.124174	0.0238758	0.272607	-0.188629	0.0451542	-0.0326846	-0.0496378	-0.227789	0.0814041	0.00589075	0.0116292	-0.0521066	0.282479	NP_780438	Srrm2	NP_780438.2_S1247s_1_1_1247_1247_Srrm2	NP_780438.2	Srrm2	1	1	10.52	12.31	12.15	75.2	4.265	4	1	1	0	S1247s	TMT16	1242	(R)	SSSELsPEVVEK	(V)	S(0.0)S(0.0)S(0.0)ELS(0.99)PEVVEK	RRSSSELsPEVVEKV	297	1.2	2502.38	NP_780438.2	MUS MUSCULUS
NP_780438.2_S1284s_1_1_1284_1284	0.229799	0.563742	0.509558	0.299423	-0.0557188	0.457186	-0.200285	0.318901	-0.202944	0.182675	0.465856	0.50234	-0.267419	0.256949	-0.724782	0.334338	-0.161996	0.0843113	-0.877127	-0.412189	NP_780438	Srrm2	NP_780438.2_S1284s_1_1_1284_1284_Srrm2	NP_780438.2	Srrm2	1	1	10.24	6.05	7.11	54	2.629	4	1	1	0	S1284s	TMT16	1280	(R)	SSSAsPELK	(D)	S(0.0)S(0.0)S(0.0)AS(0.99)PELK	RERSSSAsPELKDGL	298	1.2	2502.38	NP_780438.2	MUS MUSCULUS
NP_780438.2_T1332t_1_1_1332_1332	0.0828786	0.402319	-1.10306	-0.545437	0.10264	-0.203194	-0.939574	0.296324	-1.45941	0.140519	-1.00888	0.544672	0.511068	0.484699	0.440786	1.30537	-0.23563	0.305265	0.390799	0.864732	NP_780438	Srrm2	NP_780438.2_T1332t_1_1_1332_1332_Srrm2	NP_780438.2	Srrm2	1	1	5.52	3.68	5.52	59.4	2.489	3	1	1	0	T1332t	TMT16	1328	(K)	DTPQtPSR	(G)	DT(0.0)PQT(0.99)PS(0.0)R	GMKDTPQtPSRGRSE	299	1.2	2502.38	NP_780438.2	MUS MUSCULUS
NP_780438.2_T1371t_1_1_1371_1371	0.59252	0.499358	-0.233495	-0.311729	0.507334	-0.321724	-0.135487	-0.262459	-0.146239	-0.657628	-0.317239	-0.0423321	0.4041	0.143074	-0.195247	0.0959405	0.141378	-0.282007	0.492118	0.00576488	NP_780438	Srrm2	NP_780438.2_T1371t_1_1_1371_1371_Srrm2	NP_780438.2	Srrm2	1	2	9.16	4.83	3.04	69.6	2.462	2	1	1	0	T1371t	TMT16	1369	(K)	SVtPQRER	(S)	S(0.0)VT(0.99)PQRER	ERNNKSVtPQRERSG	300	1.2	2502.38	NP_780438.2	MUS MUSCULUS
NP_780438.2_S1461s_1_1_1461_1461	0.0349072	0.0250421	-1.19156	-1.15019	-0.595311	0.146751	-1.41083	-0.722467	-0.740149	-0.550834	-0.471572	-0.793021	-0.0118853	0.630693	-0.0414161	0.337245	0.892448	0.799504	0.709228	0.913733	NP_780438	Srrm2	NP_780438.2_S1461s_1_1_1461_1461_Srrm2	NP_780438.2	Srrm2	1	1	7.03	2.85	6.04	79.8	1.432	3	1	1	0	S1461s	TMT16	1458	(R)	SGSsPEMK	(D)	S(0.0)GS(0.0)S(0.99)PEMK	RLSRSGSsPEMKDKP	301	1.2	2502.38	NP_780438.2	MUS MUSCULUS
NP_780438.2_T1544t_1_1_1544_1544	0.628065	0.0869366	-0.218634	-0.824539	-0.33138	0.107241	-0.550785	-0.468475	-0.322323	-0.626714	0.371542	-0.282214	-0.0623978	0.23651	0.408244	0.552385	-0.0176722	0.296543	-0.286586	0.942558	NP_780438	Srrm2	NP_780438.2_T1544t_1_1_1544_1544_Srrm2	NP_780438.2	Srrm2	1	1	6.22	4.81	6.22	60.4	1.171	3	1	1	0	T1544t	TMT16	1540	(K)	TKSHtPPRR	(R)	T(0.0)KS(0.0)HT(0.99)PPRR	EPKTKSHtPPRRRSS	302	1.2	2502.38	NP_780438.2	MUS MUSCULUS
NP_780438.2_T1960t_1_1_1960_1960	0.56864	0.936384	-0.273334	0.0703141	-0.636367	0.646269	-0.568457	0.465653	-1.11321	0.789716	-0.585892	-0.217305	-0.665577	0.23067	-0.0621241	0.340153	-1.02499	0.247119	-0.0578962	0.585135	NP_780438	Srrm2	NP_780438.2_T1960t_1_1_1960_1960_Srrm2	NP_780438.2	Srrm2	1	2	9.82	3.14	2.61	86.1	4.067	4	1	1	0	T1960t	TMT16	1960	(R)	tPPVALSSSR	(M)	T(0.99)PPVALS(0.0)S(0.0)S(0.0)R	RNHSGSRtPPVALSS	303	1.2	2502.38	NP_780438.2	MUS MUSCULUS
NP_780438.2_S1988s_1_1_1988_1988	0.744683	0.761916	0.151633	-0.187018	0.290324	-0.101597	-0.406462	0.279392	0.304416	0.356918	-0.551596	0.279392	-0.24662	0.0905161	-0.221872	0.744266	-0.0323991	0.119199	-0.468959	0.608195	NP_780438	Srrm2	NP_780438.2_S1988s_1_1_1988_1988_Srrm2	NP_780438.2	Srrm2	1	4	13.47	12.25	12.73	85.4	12.725	2	1	1	0	S1988s	TMT16	1986	(R)	CRsPGMLEPLGSAR	(T)	CRS(0.99)PGMLEPLGS(0.0)AR	TPLDRCRsPGMLEPL	304	1.2	2502.38	NP_780438.2	MUS MUSCULUS
NP_780438.2_S2255s_1_1_2255_2255	0.510313	0.936311	0.189612	0.0620787	-0.384166	0.677313	-0.379953	0.561605	0.158177	0.37378	-0.185771	0.242704	-0.475412	0.508058	-0.328371	-0.0348875	-0.309264	0.805319	-0.437116	0.328598	NP_780438	Srrm2	NP_780438.2_S2255s_1_1_2255_2255_Srrm2	NP_780438.2	Srrm2	1	3	5.38	2.17	3.69	55.4	1.117	2	1	1	0	S2255s M2258m	TMT16	2254	(R)	TsPLmLDR	(A)	T(0.0)S(0.99)PLM(1.0)LDR	DRVSGRTsPLMLDRA	305	1.2	2502.38	NP_780438.2	MUS MUSCULUS
NP_780438.2_S2285s_1_1_2285_2285	0.182384	0.187714	-0.440974	-0.586207	-0.466278	0.273747	-0.792306	-0.143929	-0.411857	-0.486195	-0.462998	0.149573	0.323874	0.473019	-0.165664	0.799504	-0.220903	0.427371	-0.30685	0.438131	NP_780438	Srrm2	NP_780438.2_S2285s_1_1_2285_2285_Srrm2	NP_780438.2	Srrm2	1	3	11.06	1.81	5.48	56.6	6.697	2	1	1	0	S2285s	Hydrogen	2283	(R)	APsPASR	(M)	APS(0.99)PAS(0.0)R	SERERAPsPASRMVQ	306	1.2	2502.38	NP_780438.2	MUS MUSCULUS
NP_780438.2_S2308s_1_1_2308_2308	0.478809	0.90945	0.238045	0.0597717	0.041056	0.25117	-0.182613	0.166506	0.50736	0.311952	-0.0628763	0.110063	-0.0297132	0.251109	-0.266246	0.383762	-0.344609	0.0377947	-0.00868443	-0.072061	NP_780438	Srrm2	NP_780438.2_S2308s_1_1_2308_2308_Srrm2	NP_780438.2	Srrm2	1	5	20.28	16.65	14.99	73.3	2.335	7	1	1	0	S2308s	TMT16	2290	(R)	MVQASSQSLLPPAQDRPRsPVPSAFSDQSR	(S)	MVQAS(0.0)S(0.0)QS(0.0)LLPPAQDRPRS(0.99)PVPS(0.0)AFS(0.0)DQS(0.0)R	PAQDRPRsPVPSAFS	307	1.2	2502.38	NP_780438.2	MUS MUSCULUS
NP_780438.2_S2439s_1_1_2439_2439	0.389331	0.484479	0.185516	0.326238	0.0557188	0.239882	-0.0765797	0.200372	-0.0596894	0.626714	-0.00857404	0.352767	-0.0802258	0.382503	-0.192289	-0.0436093	-0.335773	-0.252934	-0.2229	0.0288244	NP_780438	Srrm2	NP_780438.2_S2439s_1_1_2439_2439_Srrm2	NP_780438.2	Srrm2	1	5	7.24	7.24	7.24	71	1.241	2	1	1	0	S2439s	TMT16	2436	(K)	RVPsPTPVPK	(E)	RVPS(0.99)PT(0.0)PVPK	VALKRVPsPTPVPKE	308	1.2	2502.38	NP_780438.2	MUS MUSCULUS
NP_780438.2_T2441t_1_1_2441_2441	0.689488	0.977401	0.157678	0.021373	-0.20528	-0.335834	0.226794	0.00564427	0.465578	-0.126467	0.257221	-0.0677313	0.163423	-0.154753	0.36387	-0.168623	-0.153159	-0.470981	-0.260533	0.184476	NP_780438	Srrm2	NP_780438.2_T2441t_1_1_2441_2441_Srrm2	NP_780438.2	Srrm2	1	1	4.2	1.34	4.2	60.8	1.1	2	1	1	0	T2441t	TMT16	2436	(K)	RVPSPtPVPK	(E)	RVPS(0.0)PT(0.99)PVPK	LKRVPSPtPVPKEAI	309	1.2	2502.38	NP_780438.2	MUS MUSCULUS
NP_780438.2_S2560s_1_1_2560_2560	0.180741	0.813363	-0.505358	-0.161058	0.0381234	-0.129818	-0.129596	-0.152395	-0.0686429	0.188295	-0.102888	-0.129818	-0.124796	0.543096	0.72774	-0.412835	0.700999	0.232583	0.454485	0.0576488	NP_780438	Srrm2	NP_780438.2_S2560s_1_1_2560_2560_Srrm2	NP_780438.2	Srrm2	1	2	9.32	9.32	4.9	75.6	3.054	2	1	1	0	S2560s	TMT16	2557	(R)	RQPsPQPSPR	(D)	RQPS(0.99)PQPS(0.0)PR	PVERRQPsPQPSPRD	310	1.2	2502.38	NP_780438.2	MUS MUSCULUS
NP_780438.2_S2585s_1_1_2585_2585	3.02233e-08	0.000161502	-10.5834	-10.2931	-7.15547	-5.37335	-7.6403	-7.6113	-7.78052	-5.73317	-6.53913	-10.2895	3.40217	3.41917	3.09142	2.75611	3.04257	3.05847	3.6822	2.93144	NP_780438	Srrm2	NP_780438.2_S2585s_1_1_2585_2585_Srrm2	NP_780438.2	Srrm2	1	1	10.9	6.63	10.71	67	3.402	2	1	1	0	S2585s	TMT16	2581	(R)	GDSHsPGHK	(R)	GDS(0.0)HS(0.99)PGHK	GQRGDSHsPGHKRKE	311	1.2	2502.38	NP_780438.2	MUS MUSCULUS
NP_780438.2_S237s_1_0_237_239	0.842353	0.807565	0.129008	0.164618	-0.633435	0.601115	-0.689218	-0.019755	-0.271587	0.469333	-0.0885984	0.443076	-0.591294	0.181032	-1.2839	-0.232583	0.200285	0.564014	-0.523961	0.322833	NP_780438	Srrm2	NP_780438.2_S237s_1_0_237_239_Srrm2	NP_780438.2	Srrm2	1	2	7.77	5.29	4.89	76.5	0.859	4	1	0	1	S237s	TMT16	234	(K)	QSSsPYEDK	(D)	QS(0.0)S(0.0)S(0.50)PY(0.50)EDK	PSTKQSSsPYEDKDK	312	1.2	2502.38	NP_780438.2	MUS MUSCULUS
NP_780438.2_S300s_1_0_296_300	0.943055	0.959823	0.0327993	-0.0517434	0.117303	0.160862	-0.58613	0.245526	-0.137286	0.227641	0.0600182	-0.253992	-0.460555	0.423382	-0.0473327	0.659954	-0.256248	-0.401206	0.0868443	-0.0951205	NP_780438	Srrm2	NP_780438.2_S300s_1_0_296_300_Srrm2	NP_780438.2	Srrm2	1	1	13.84	14.33	12.74	75.5	0	6	1	0	1	S300s	TMT16	282	(R)	PLAAIPSSQEPVNPSSEAsPTR	(G)	PLAAIPS(0.0)S(0.0)QEPVNPS(0.33)S(0.33)EAS(0.33)PT(0.0)R	VNPSSEAsPTRGCSP	313	1.2	2502.38	NP_780438.2	MUS MUSCULUS
NP_780438.2_T727t_1_0_725_727	0.787859	0.959823	-0.0714913	-0.0411279	0.527862	-1.09781	0.512495	-1.18812	0.492438	-0.733509	0.242931	-0.589827	0.433813	-1.19715	0.499951	-0.627974	0.444752	-0.976849	0.683175	-0.642784	NP_780438	Srrm2	NP_780438.2_T727t_1_0_725_727_Srrm2	NP_780438.2	Srrm2	1	2	11.47	6.84	7.86	61.4	1.022	6	1	0	1	T727t	TMT16	725	(K)	SGtPPRPGSVTNMQADECTATPQR	(Q)	S(0.50)GT(0.50)PPRPGS(0.0)VT(0.0)NMQADECT(0.0)AT(0.0)PQR	QPKVKSGtPPRPGSV	314	1.2	2502.38	NP_780438.2	MUS MUSCULUS
NP_780438.2_S755s_1_0_754_755	0.801833	0.778678	0.139671	0.178958	0.0234605	0.276569	-0.0765797	0.386633	-0.829683	0.2979	-0.0171481	-0.107241	-0.344674	-0.0875962	-0.162706	-0.354689	-0.945465	0.447722	-0.00578962	0.132592	NP_780438	Srrm2	NP_780438.2_S755s_1_0_754_755_Srrm2	NP_780438.2	Srrm2	1	1	12.45	12.69	12.45	65.4	0	4	1	0	1	S755s	TMT16	749	(R)	QSHSESsPDGEVK	(S)	QS(0.0)HS(0.0)ES(0.50)S(0.50)PDGEVK	RQSHSESsPDGEVKS	315	1.2	2502.38	NP_780438.2	MUS MUSCULUS
NP_780438.2_S774s_1_0_773_774	1.22649e-07	3.09715e-05	-11.4292	-9.81236	-6.77423	-4.82868	-7.04239	-7.12307	-6.33902	-8.57727	-5.02438	-5.93778	5.24439	3.21186	5.07051	2.48573	5.07488	3.37536	5.14697	3.7097	NP_780438	Srrm2	NP_780438.2_S774s_1_0_773_774_Srrm2	NP_780438.2	Srrm2	1	1	9.97	4.27	4.27	70.4	1.042	4	1	0	1	S774s	TMT16	768	(R)	QSCSGSsPR	(V)	QS(0.0)CS(0.0)GS(0.50)S(0.50)PR	RQSCSGSsPRVKSST	316	1.2	2502.38	NP_780438.2	MUS MUSCULUS
NP_780438.2_S821s_1_0_820_823	0.317278	0.925781	-0.292058	-0.0581725	-0.750738	0.491052	-0.771688	0.268103	-0.438717	-0.0140519	-0.334387	0.19755	-0.101025	0.283228	-0.215955	0.00872186	-0.323991	0.497146	-0.486328	0.386247	NP_780438	Srrm2	NP_780438.2_S821s_1_0_820_823_Srrm2	NP_780438.2	Srrm2	1	3	9.64	1.06	4.47	78	0.62	3	1	0	1	S821s	TMT16	819	(R)	VTsRTPQR	(K)	VT(0.33)S(0.33)RT(0.33)PQR	PSPSRVTsRTPQRKS	317	1.2	2502.38	NP_780438.2	MUS MUSCULUS
NP_780438.2_S942s_1_0_941_942	0.47896	0.98369	0.195074	-0.012367	-0.129033	0.186261	0.047126	0.547495	-0.104457	0.401884	-0.242931	0.265281	-0.0772544	0.449661	-0.22483	0.351782	-0.589075	0.383762	-0.318429	0.265184	NP_780438	Srrm2	NP_780438.2_S942s_1_0_941_942_Srrm2	NP_780438.2	Srrm2	1	1	18.15	19.57	17.84	79.2	0	8	1	0	1	S942s	TMT16	932	(K)	GHTQTWPDTSsPEVMQTQVESPLLQSK	(S)	GHT(0.0)QT(0.0)WPDT(0.0)S(0.50)S(0.50)PEVMQT(0.0)QVES(0.0)PLLQS(0.0)K	QTWPDTSsPEVMQTQ	318	1.2	2502.38	NP_780438.2	MUS MUSCULUS
NP_780438.2_S952s_1_0_948_952	0.648328	0.32583	0.181348	0.471573	0.0850445	0.17215	0.247411	-0.293502	0.343214	0.213589	0.122895	0.081842	0.0267419	-0.776686	0.408244	-0.488424	0.170832	-0.0377947	-0.532645	-0.409306	NP_780438	Srrm2	NP_780438.2_S952s_1_0_948_952_Srrm2	NP_780438.2	Srrm2	1	1	17.22	19.4	20.47	80	0.699	8	1	0	1	S952s	TMT16	932	(K)	GHTQTWPDTSSPEVMQTQVEsPLLQSK	(S)	GHT(0.0)QT(0.0)WPDT(0.0)S(0.0)S(0.0)PEVMQT(0.50)QVES(0.50)PLLQS(0.0)K	VMQTQVEsPLLQSKS	319	1.2	2502.38	NP_780438.2	MUS MUSCULUS
NP_780438.2_S971s_1_0_971_972	0.397843	0.972421	0.334049	0.0285997	-0.146628	0.124174	0.0500714	0.426143	-0.164146	0.74194	-0.0714503	0.0310435	-0.439756	0.291987	-0.748448	0.206417	0.191449	0.165715	-0.671596	0.544781	NP_780438	Srrm2	NP_780438.2_S971s_1_0_971_972_Srrm2	NP_780438.2	Srrm2	1	2	9.03	8.52	8.52	59.8	0.317	5	1	0	1	S971s	TMT16	970	(R)	SsSPVTELTAR	(S)	S(0.0)S(0.50)S(0.50)PVT(0.0)ELT(0.0)AR	KGSLSRSsSPVTELT	320	1.2	2502.38	NP_780438.2	MUS MUSCULUS
NP_780438.2_S1098s_1_0_1097_1098	0.678326	0.892273	-0.187394	0.0749189	0.0879771	0.129818	-0.883612	0.651914	-0.402904	0.22202	-0.228641	0.423321	-0.222849	0.274468	-0.319496	0.473888	0.215012	0.168623	-0.350272	0.210418	NP_780438	Srrm2	NP_780438.2_S1098s_1_0_1097_1098_Srrm2	NP_780438.2	Srrm2	1	1	9.42	7.92	7.45	70.3	0	3	1	0	1	S1098s	TMT16	1092	(K)	SLLPNSsQDELMEVEK	(S)	S(0.0)LLPNS(0.50)S(0.50)QDELMEVEK	KSLLPNSsQDELMEV	321	1.2	2502.38	NP_780438.2	MUS MUSCULUS
NP_780438.2_S1120s_1_0_1118_1120	0.347836	0.972421	0.31824	0.029766	-0.020528	0.248348	-0.321046	0.313257	-0.259649	0.261365	-0.0685923	0.29068	-0.733917	0.598574	-0.0473327	0.421557	-0.715726	-0.290729	-0.445801	0.265184	NP_780438	Srrm2	NP_780438.2_S1120s_1_0_1118_1120_Srrm2	NP_780438.2	Srrm2	1	4	19.83	17.99	11.74	91	0	4	1	0	1	S1120s	TMT16	1108	(K)	SEQPLSQVLPSLsPEHK	(E)	S(0.0)EQPLS(0.0)QVLPS(0.50)LS(0.50)PEHK	SQVLPSLsPEHKEMP	322	1.2	2502.38	NP_780438.2	MUS MUSCULUS
NP_780438.2_S1243s_1_0_1242_1244	0.764189	0.69134	0.112369	0.249292	-0.310852	0.0451542	-0.0795251	0.649092	-0.384997	0.680112	-0.631621	0.465653	-0.282276	0.680331	-0.414161	0.119199	-0.291592	0.00872186	-0.868443	0.0345893	NP_780438	Srrm2	NP_780438.2_S1243s_1_0_1242_1244_Srrm2	NP_780438.2	Srrm2	1	3	17.16	15.34	14.75	84.9	0.639	4	1	0	1	S1243s	TMT16	1242	(R)	SsSELSPEVVEK	(V)	S(0.33)S(0.33)S(0.33)ELS(0.0)PEVVEK	SRSSRRSsSELSPEV	323	1.2	2502.38	NP_780438.2	MUS MUSCULUS
NP_780438.2_S1264s_1_0_1263_1264	0.169324	0.346361	0.536531	-0.367771	-0.0146628	-0.307613	0.485987	-0.23706	0.331276	0.0393453	0.0971724	0.0761977	0.0831971	0.259869	-0.778031	0.386669	-0.256248	0.398298	-0.295271	-0.00288244	NP_780438	Srrm2	NP_780438.2_S1264s_1_0_1263_1264_Srrm2	NP_780438.2	Srrm2	1	3	11.99	9.47	9.47	50	0	3	1	0	1	S1264s	TMT16	1262	(K)	VSsPVLETVQQR	(T)	VS(0.50)S(0.50)PVLET(0.0)VQQR	FSSQKVSsPVLETVQ	324	1.2	2502.38	NP_780438.2	MUS MUSCULUS
NP_780438.2_S1402s_1_0_1401_1402	0.312108	0.745159	0.222874	0.153248	-0.299122	0.730934	-0.241521	0.454364	-0.220851	0.567696	-0.145759	0.46283	-0.564552	0.213151	-0.488118	0.223861	-0.291592	0.491332	-0.454485	0.674491	NP_780438	Srrm2	NP_780438.2_S1402s_1_0_1401_1402_Srrm2	NP_780438.2	Srrm2	1	1	13.57	10.04	9.47	81.3	0	5	1	0	1	S1402s	TMT16	1399	(R)	SGSsQELDGKPSASPQER	(S)	S(0.0)GS(0.50)S(0.50)QELDGKPS(0.0)AS(0.0)PQER	QRSRSGSsQELDGKP	325	1.2	2502.38	NP_780438.2	MUS MUSCULUS
NP_780438.2_S1419s_1_0_1419_1422	0.0476074	0.0790541	-0.583419	-0.534037	-0.322583	-0.0479763	-0.639146	-0.189083	-0.525267	-0.449661	-0.142901	-0.341479	0.0148566	0.420462	0.349079	0.287821	0.23563	0.220954	0.104213	0.178711	NP_780438	Srrm2	NP_780438.2_S1419s_1_0_1419_1422_Srrm2	NP_780438.2	Srrm2	1	2	6.42	1.94	6.42	62.7	0.06	5	1	0	1	S1419s	TMT16	1417	(R)	SEsDSSPDSKPK	(T)	S(0.0)ES(0.33)DS(0.33)S(0.33)PDS(0.0)KPK	SPQERSEsDSSPDSK	326	1.2	2502.38	NP_780438.2	MUS MUSCULUS
NP_780438.2_S1441s_1_0_1439_1442	0.0119113	0.0567231	-1.20104	-0.813975	-0.00586514	-0.400743	-0.801142	-0.736578	-1.11022	-0.143329	-0.657343	-0.553139	0.778487	0.443821	0.396411	-0.0843113	0.39468	0.555292	0.660017	0.507309	NP_780438	Srrm2	NP_780438.2_S1441s_1_0_1439_1442_Srrm2	NP_780438.2	Srrm2	1	1	8.97	12.37	8.97	62	0	5	1	0	1	S1441s	TMT16	1437	(R)	SHSGsSPEVDSK	(S)	S(0.0)HS(0.33)GS(0.33)S(0.33)PEVDS(0.0)K	RQRSHSGsSPEVDSK	327	1.2	2502.38	NP_780438.2	MUS MUSCULUS
NP_780438.2_S1481s_1_0_1480_1481	0.000340715	0.00567542	-2.42866	-1.45092	-0.762468	-0.183439	-1.58756	-1.01033	-0.993829	-1.04265	-0.188629	-0.671669	1.68474	0.610254	1.40815	0.392484	1.54632	0.907074	1.54293	0.985794	NP_780438	Srrm2	NP_780438.2_S1481s_1_0_1480_1481_Srrm2	NP_780438.2	Srrm2	1	1	6.14	6.14	6.14	44.1	0	4	1	0	1	S1481s	TMT16	1474	(R)	AQSGTDSsPEHK	(I)	AQS(0.0)GT(0.0)DS(0.50)S(0.50)PEHK	AQSGTDSsPEHKIPA	328	1.2	2502.38	NP_780438.2	MUS MUSCULUS
NP_780438.2_T1704t_1_0_1702_1704	0.710336	0.171504	-0.184492	-0.591947	0.293257	-1.1853	0.918957	-0.987748	-0.134301	-1.25062	0.0371542	-1.14579	0.591294	-0.674491	0.754365	-0.0755895	0.382899	-0.537848	0.124477	-0.913733	NP_780438	Srrm2	NP_780438.2_T1704t_1_0_1702_1704_Srrm2	NP_780438.2	Srrm2	1	1	6.16	2.6	2.6	63.4	1.075	4	1	0	1	T1704t	TMT16	1702	(R)	SRtPLTSR	(K)	S(0.50)RT(0.50)PLT(0.0)S(0.0)R	RRRGRSRtPLTSRKR	329	1.2	2502.38	NP_780438.2	MUS MUSCULUS
NP_780438.2_S2297s_1_0_2288_2297	0.0819016	0.990387	0.67227	0.0132276	1.04106	-0.654736	0.536058	-0.183439	0.787901	-0.0646387	0.300091	0.21166	-0.297132	-0.391263	0.159748	0.360504	-0.138433	-0.156994	0.251848	-0.556311	NP_780438	Srrm2	NP_780438.2_S2297s_1_0_2288_2297_Srrm2	NP_780438.2	Srrm2	1	2	5.85	0.05	5.38	46.9	0.808	5	1	0	1	S2297s	TMT16	2281	(R)	ERAPSPASRMVQASSQsLLPPAQDR	(P)	ERAPS(0.0)PAS(0.25)RMVQAS(0.25)S(0.25)QS(0.25)LLPPAQDR	MVQASSQsLLPPAQD	330	1.2	2502.38	NP_780438.2	MUS MUSCULUS
NP_780438.2_S374sS376s_2_2_374_376	0.000195387	8.16177e-05	-6.86299	-4.34541	-3.51908	-1.62837	-4.81569	-2.18151	-5.64961	-3.28814	-1.892	-3.06202	2.98321	2.09355	2.89321	1.57284	2.9925	1.48272	2.70665	2.07247	NP_780438	Srrm2	NP_780438.2_S374sS376s_2_2_374_376_Srrm2	NP_780438.2	Srrm2	1	2	4.7	4.7	4.7	40.4	1.102	4	2	2	0	S374s S376s	TMT16	372	(R)	DKsHsHTPSHR	(A)	DKS(0.99)HS(0.99)HT(0.0)PS(0.0)HR	GRAKRDKsHSHTPSH|AKRDKSHsHTPSHRA	331	1.2	2502.38	NP_780438.2	MUS MUSCULUS
NP_780438.2_S754sS755s_2_2_754_755	0.444209	0.769599	-0.341879	-0.227261	0.237538	0.174972	-0.544894	-0.632159	-0.474531	-0.618283	-0.00857404	0.0479763	-0.101025	0.046718	-0.130165	0.0290729	0.203231	-0.468073	0.605015	0.273832	NP_780438	Srrm2	NP_780438.2_S754sS755s_2_2_754_755_Srrm2	NP_780438.2	Srrm2	1	1	10.52	10.52	10.52	57.7	4.245	4	2	2	0	S754s S755s	TMT16	749	(R)	QSHSEssPDGEVK	(S)	QS(0.0)HS(0.0)ES(0.99)S(0.99)PDGEVK	QRQSHSEsSPDGEVK|RQSHSESsPDGEVKS	332	1.2	2502.38	NP_780438.2	MUS MUSCULUS
NP_780438.2_S1460sS1461s_2_2_1460_1461	0.0140132	0.0762808	-1.02437	-0.956951	-0.630502	0.206016	-1.47858	-0.942594	-0.829683	-0.36816	-0.691639	-0.764799	-0.0207993	0.674491	0.0443744	0.392484	0.371117	0.409928	0.0723703	0.481367	NP_780438	Srrm2	NP_780438.2_S1460sS1461s_2_2_1460_1461_Srrm2	NP_780438.2	Srrm2	1	1	5.5	4.96	5.5	54.1	2.351	3	2	2	0	S1460s S1461s	TMT16	1458	(R)	SGssPEMK	(D)	S(0.0)GS(0.99)S(0.99)PEMK	PRLSRSGsSPEMKDK|RLSRSGSsPEMKDKP	333	1.2	2502.38	NP_780438.2	MUS MUSCULUS
NP_780438.2_S1480sS1481s_2_2_1480_1481	0.000105581	0.000252731	-2.43175	-2.00954	-1.40763	-0.657558	-2.31801	-1.12321	-1.77875	-1.37709	-1.43472	-0.640625	0.971623	1.17379	0.76324	1.0379	0.465369	1.20362	0.587646	0.824378	NP_780438	Srrm2	NP_780438.2_S1480sS1481s_2_2_1480_1481_Srrm2	NP_780438.2	Srrm2	1	2	6.27	6.81	6.27	46.6	2.72	4	2	2	0	S1480s S1481s	TMT16	1474	(R)	AQSGTDssPEHK	(I)	AQS(0.0)GT(0.0)DS(0.99)S(0.99)PEHK	RAQSGTDsSPEHKIP|AQSGTDSsPEHKIPA	334	1.2	2502.38	NP_780438.2	MUS MUSCULUS
NP_780438.2_S1702sT1704t_2_2_1702_1704	0.89515	0.833425	-0.0836718	0.30431	-0.829917	1.65942	-0.539004	1.59451	-0.659568	0.185485	-0.297233	1.18248	0.00891397	0.624853	-0.150873	0.383762	-1.30775	0.421557	-0.541329	1.97447	NP_780438	Srrm2	NP_780438.2_S1702sT1704t_2_2_1702_1704_Srrm2	NP_780438.2	Srrm2	1	1	5.83	2.14	2.76	43.7	5.829	4	2	2	0	S1702s T1704t	TMT16	1702	(R)	sRtPLTSR	(K)	S(0.99)RT(0.99)PLT(0.0)S(0.0)R	SRRRRGRsRTPLTSR|RRRGRSRtPLTSRKR	335	1.2	2502.38	NP_780438.2	MUS MUSCULUS
NP_780438.2_S2560sS2564s_2_2_2560_2564	0.986466	0.836135	-0.0111288	0.284989	-0.175954	0.471297	-0.0677436	0.29068	0.244727	-1.29558	0.414412	0.505163	0.430842	-0.131394	-0.257371	-0.764617	0.6686	-0.505868	-0.382115	0.233478	NP_780438	Srrm2	NP_780438.2_S2560sS2564s_2_2_2560_2564_Srrm2	NP_780438.2	Srrm2	1	1	6.94	4.39	3.87	68.6	99	2	2	2	0	S2560s S2564s	TMT16	2557	(R)	RQPsPQPsPR	(D)	RQPS(1.0)PQPS(1.0)PR	PVERRQPsPQPSPRD|RQPSPQPsPRDLQSS	336	1.2	2502.38	NP_780438.2	MUS MUSCULUS
NP_780438.2_S2583sS2585s_2_2_2583_2585	3.59334e-05	3.00714e-05	-4.56374	-3.03772	-2.79474	-1.07806	-4.00571	-1.25021	-3.40528	-2.05439	-2.10921	-1.34898	1.48566	1.47454	1.61523	1.73856	1.47858	1.45364	1.36056	1.75252	NP_780438	Srrm2	NP_780438.2_S2583sS2585s_2_2_2583_2585_Srrm2	NP_780438.2	Srrm2	1	2	6.46	6.46	6.46	49	99	2	2	2	0	S2583s S2585s	TMT16	2581	(R)	GDsHsPGHKR	(K)	GDS(1.0)HS(1.0)PGHKR	WRGQRGDsHSPGHKR|GQRGDSHsPGHKRKE	337	1.2	2502.38	NP_780438.2	MUS MUSCULUS
NP_780438.2_T2593tS2595s_2_2_2593_2595	0.00374903	0.0200645	-1.1656	-0.962235	-0.302055	-0.0225771	-1.06623	-0.344301	-0.519298	-0.680112	-0.425844	-0.790198	0.519982	0.583975	0.423036	0.40702	0.78936	0.380855	0.616595	0.639901	NP_780438	Srrm2	NP_780438.2_T2593tS2595s_2_2_2593_2595_Srrm2	NP_780438.2	Srrm2	1	1	5.97	5.3	3.56	63.1	99	2	2	2	0	T2593t S2595s	TMT16	2591	(R)	KEtPsPR	(S)	KET(1.0)PS(1.0)PR	PGHKRKEtPSPRSNR|HKRKETPsPRSNRHR	338	1.2	2502.38	NP_780438.2	MUS MUSCULUS
NP_780438.2_S356sS358s_2_1_356_358	0.576023	0.724103	0.150275	0.203421	-0.33138	0.307613	-0.212067	-0.0225771	-0.387981	0.22202	-0.0228641	0.234237	-0.276333	-0.341625	-0.612367	-0.122106	-0.388789	-0.0784968	-0.277902	0.469838	NP_780438	Srrm2	NP_780438.2_S356sS358s_2_1_356_358_Srrm2	NP_780438.2	Srrm2	1	1	7.83	7.83	7.83	64.4	0	5	2	1	1	S356s S358s	TMT16	353	(R)	REIsSsPTSK	(N)	REIS(0.33)S(0.33)S(0.33)PT(0.0)S(0.0)K	PGSRREIsSSPTSKN|SRREISSsPTSKNRS	339	1.2	2502.38	NP_780438.2	MUS MUSCULUS
NP_780438.2_T727tT735t_2_1_725_735	0.897229	0.506322	0.0514927	0.250044	0.533727	-0.0874862	0.379953	-0.174972	0.298447	-0.143329	0.320097	-0.273747	-0.0772544	-0.362064	0.340204	-0.354689	0.727508	-0.700656	0.335798	-0.262302	NP_780438	Srrm2	NP_780438.2_T727tT735t_2_1_725_735_Srrm2	NP_780438.2	Srrm2	1	1	6.08	0.9	2.99	48.6	0	6	2	1	1	T727t T735t	TMT16	725	(K)	SGtPPRPGSVtNMQADECTATPQR	(Q)	S(0.25)GT(0.25)PPRPGS(0.25)VT(0.25)NMQADECT(0.0)AT(0.0)PQR	QPKVKSGtPPRPGSV|PPRPGSVtNMQADEC	340	1.2	2502.38	NP_780438.2	MUS MUSCULUS
NP_780438.2_T961tS966s_2_1_961_966	0.713433	0.958407	0.103659	0.0412434	-0.041056	0.169328	-0.315155	-0.318901	0.0835652	0.179864	0.191487	0.208838	-0.109939	-0.0963558	-0.13904	0.345967	-0.0441806	-0.293636	-0.202637	0.11818	NP_780438	Srrm2	NP_780438.2_T961tS966s_2_1_961_966_Srrm2	NP_780438.2	Srrm2	1	1	4.36	4.36	4.36	42.7	0.613	5	2	1	1	T961t S966s	TMT16	959	(K)	SQtSPKGsLSR	(S)	S(0.0)QT(0.50)S(0.50)PKGS(0.99)LS(0.0)R	LLQSKSQtSPKGSLS|SQTSPKGsLSRSSSP	341	1.2	2502.38	NP_780438.2	MUS MUSCULUS
NP_780438.2_S972sS981s_2_1_971_981	0.218938	0.834241	0.356331	0.113376	-0.0733142	0.208838	0.132542	-0.0451542	0.152208	0.132088	-0.0600182	0.457186	-0.0742831	-0.154753	-0.644908	-0.0581458	-0.27392	0.252934	-0.280797	0.25942	NP_780438	Srrm2	NP_780438.2_S972sS981s_2_1_971_981_Srrm2	NP_780438.2	Srrm2	1	3	4.84	3.72	2.94	64.8	0	6	2	1	1	S972s S981s	TMT16	970	(R)	SSsPVTELTARsPVK	(Q)	S(0.0)S(0.20)S(0.20)PVT(0.20)ELT(0.20)ARS(0.20)PVK	GSLSRSSsPVTELTA|VTELTARsPVKQDKS	342	1.2	2502.38	NP_780438.2	MUS MUSCULUS
NP_780438.2_S1134sS1150s_2_1_1133_1150	0.604195	0.879992	0.132608	-0.0820702	-0.178887	0.0282214	0.00294537	0.327368	-0.196975	0.0618283	-0.174339	0.180617	-0.103996	-0.0671571	-0.505868	0.159901	-0.270974	0.401206	-0.196847	0.432366	NP_780438	Srrm2	NP_780438.2_S1134sS1150s_2_1_1133_1150_Srrm2	NP_780438.2	Srrm2	1	1	16.7	9.73	12.03	82	0	7	2	1	1	S1134s S1150s	TMT16	1125	(K)	EMPGSNIESsPEVEERPAVLSALDQsQSQPSK	(A)	EMPGS(0.0)NIES(0.25)S(0.25)PEVEERPAVLS(0.25)ALDQS(0.25)QS(0.0)QPS(0.0)K	PGSNIESsPEVEERP|VLSALDQsQSQPSKA	343	1.2	2502.38	NP_780438.2	MUS MUSCULUS
NP_780438.2_S1244sS1247s_2_1_1242_1247	0.0742031	0.851331	0.423978	0.0931272	0.208212	0.764799	0.135487	0.400743	0.0477516	0.22202	-0.0714503	0.341479	-0.29119	0.391263	-0.405286	0.244212	-0.456533	0.389577	-0.2229	0.331481	NP_780438	Srrm2	NP_780438.2_S1244sS1247s_2_1_1242_1247_Srrm2	NP_780438.2	Srrm2	1	2	7.56	8.69	8.43	61.7	0	4	2	1	1	S1244s S1247s	TMT16	1241	(R)	RSSsELsPEVVEK	(V)	RS(0.33)S(0.33)S(0.33)ELS(0.99)PEVVEK	RSSRRSSsELSPEVV|RRSSSELsPEVVEKV	344	1.2	2502.38	NP_780438.2	MUS MUSCULUS
NP_780438.2_S1264sT1274t_2_1_1263_1274	0.298316	0.948926	-0.266342	0.0423981	-0.219943	-0.0338656	-0.285701	-0.457186	-0.143255	0.177054	-0.197203	-0.220127	0.139652	-0.0817565	-0.136081	-0.183159	-0.0824705	-0.0784968	0.298165	-0.360305	NP_780438	Srrm2	NP_780438.2_S1264sT1274t_2_1_1263_1274_Srrm2	NP_780438.2	Srrm2	1	1	7.02	7.02	7.02	54.9	0	5	2	1	1	S1264s T1274t	TMT16	1262	(K)	VSsPVLETVQQRtPSR	(E)	VS(0.50)S(0.50)PVLET(0.0)VQQRT(0.99)PS(0.0)R	FSSQKVSsPVLETVQ|LETVQQRtPSRERSS	345	1.2	2502.38	NP_780438.2	MUS MUSCULUS
NP_780438.2_S1282sS1284s_2_1_1281_1284	0.385912	0.0666599	0.367521	0.706243	-0.302055	0.891795	0.321046	0.550317	0.223835	0.809389	0.314381	0.491052	-0.303075	0.0875962	-0.328371	-0.418649	0.300428	0.0872186	-0.581857	0.161417	NP_780438	Srrm2	NP_780438.2_S1282sS1284s_2_1_1281_1284_Srrm2	NP_780438.2	Srrm2	1	1	5.65	4.65	5.8	47.9	1	4	2	1	1	S1282s S1284s	TMT16	1280	(R)	SSsAsPELK	(D)	S(0.0)S(0.33)S(0.33)AS(0.33)PELK	PSRERSSsASPELKD|RERSSSAsPELKDGL	346	1.2	2502.38	NP_780438.2	MUS MUSCULUS
NP_780438.2_S1589sT1596t_2_1_1587_1592	0.225092	0.867215	0.470921	0.218214	-0.249268	-0.530562	0.15905	1.19941	-0.19996	0.640766	0.0285801	0.143929	-0.8082	0.852603	-0.0946654	0.0116292	-0.874776	-0.125013	-0.367641	-0.158534	NP_780438	Srrm2	NP_780438.2_S1589sT1596t_2_1_1587_1592_Srrm2	NP_780438.2	Srrm2	1	1	4.64	4.3	2.96	51.4	0	5	2	1	1	S1589s T1596t	Hydrogen	1586	(R)	RSPsVSSPEPtEK	(S)	RS(0.25)PS(0.25)VS(0.25)S(0.25)PEPT(0.0)EK	PRRRRSPsVSSPEPT|SVSSPEPtEKSRSSR	347	1.2	2502.38	NP_780438.2	MUS MUSCULUS
NP_780438.2_S1958sT1960t_2_1_1956_1960	0.441766	0.918827	0.466481	-0.0798338	-0.190617	0.44872	0.503659	0.222949	0.767009	-0.137709	-0.451566	-0.285036	-0.802258	-0.0642372	0.133123	0.51459	-0.559621	-0.0319802	-0.00868443	0.149887	NP_780438	Srrm2	NP_780438.2_S1958sT1960t_2_1_1956_1960_Srrm2	NP_780438.2	Srrm2	1	1	7.18	2.91	2.73	47.3	0	6	2	1	1	S1958s T1960t	TMT16	1954	(R)	NHSGsRtPPVALSSSR	(M)	NHS(0.33)GS(0.33)RT(0.33)PPVALS(0.0)S(0.0)S(0.0)R	ATRNHSGsRTPPVAL|RNHSGSRtPPVALSS	348	1.2	2502.38	NP_780438.2	MUS MUSCULUS
NP_780438.2_T1981tS1988s_2_0_1977_1997	0.437037	0.883608	0.25622	0.0716812	0.697951	-0.0903084	0.580239	-0.0141107	0.0984876	-0.351297	0.657343	-0.081842	0.205021	-0.312426	0.0680407	-0.252934	0.215012	-0.2791	0.521066	0.0201771	NP_780438	Srrm2	NP_780438.2_T1981tS1988s_2_0_1977_1997_Srrm2	NP_780438.2	Srrm2	1	1	6.3	1.76	2.9	50.7	0	11	2	0	2	M1970m M1978m T1981t S1988s M2013m	TMT16	1970	(R)	mSCFSRPSmSPtPLDRCRsPGMLEPLGSARTPMSVLQQTGGSMmDGPGPR	(I)	M(0.99)S(0.0)CFS(0.0)RPS(0.25)M(0.25)S(0.25)PT(0.25)PLDRCRS(0.25)PGM(0.0)LEPLGS(0.25)ART(0.0)PM(0.25)S(0.0)VLQQT(0.0)GGS(0.0)M(0.25)M(0.25)DGPGPR	SRPSMSPtPLDRCRS|TPLDRCRsPGMLEPL	349	1.2	2502.38	NP_780438.2	MUS MUSCULUS
NP_780438.2_S337sS338sS339s_3_3_337_339	0.613322	0.694628	-0.173245	-0.148278	-0.249268	0.160862	0.126651	-0.0141107	0.355152	0.00562076	-0.262937	-0.0931305	0.252563	0.277388	0.275121	0.154086	-0.0677436	0.212232	0.202637	0.00864732	NP_780438	Srrm2	NP_780438.2_S337sS338sS339s_3_3_337_339_Srrm2	NP_780438.2	Srrm2	1	2	7.9	7.9	7.9	48.4	3.66	6	3	3	0	S337s S338s S339s	TMT16	335	(R)	HAsssPESLKPTPAPGSR	(R)	HAS(0.99)S(0.99)S(0.99)PES(0.0)LKPT(0.0)PAPGS(0.0)R	TKGSRHAsSSPESLK|KGSRHASsSPESLKP|GSRHASSsPESLKPT	350	1.2	2502.38	NP_780438.2	MUS MUSCULUS
NP_780438.2_S1607sS1609sS1610s_3_3_1607_1610	0.133069	0.000763628	-0.786044	-1.04991	-0.299122	-0.519273	-0.485987	-0.299147	-1.04457	-0.415936	-0.563028	-0.609582	-0.53781	0.581055	0.215955	0.590179	0.468315	0.651232	0.605015	0.533251	NP_780438	Srrm2	NP_780438.2_S1607sS1609sS1610s_3_3_1607_1610_Srrm2	NP_780438.2	Srrm2	1	1	5.5	5.5	5.5	49	5.501	4	3	3	0	S1607s S1609s S1610s	Hydrogen	1607	(R)	sVssPRTK	(T)	S(0.99)VS(0.99)S(0.99)PRT(0.0)K	RSSRRRRsVSSPRTK|SRRRRSVsSPRTKTT|RRRRSVSsPRTKTTS	351	1.2	2502.38	NP_780438.2	MUS MUSCULUS
NP_780438.2_S1956sS1958sT1960t_3_3_1956_1960	0.160675	0.437377	-0.410957	-0.266766	-0.21701	0.0451542	-0.556676	0.0564427	-0.31337	-0.0281038	-0.208635	-0.0366878	-0.216907	0.160593	0.286954	0.244212	0.179668	0.177345	0.0984235	0.521721	NP_780438	Srrm2	NP_780438.2_S1956sS1958sT1960t_3_3_1956_1960_Srrm2	NP_780438.2	Srrm2	1	1	5.2	5.2	5.2	37.2	3.422	6	3	3	0	S1956s S1958s T1960t	TMT16	1954	(R)	NHsGsRtPPVALSSSR	(M)	NHS(0.99)GS(0.99)RT(0.99)PPVALS(0.0)S(0.0)S(0.0)R	PPATRNHsGSRTPPV|ATRNHSGsRTPPVAL|RNHSGSRtPPVALSS	352	1.2	2502.38	NP_780438.2	MUS MUSCULUS
NP_780438.2_S1243sS1244sS1247s_3_1_1242_1247	0.10531	0.950685	0.451207	-0.0455569	0.0557188	0.553139	-0.0382899	-0.0451542	-0.00298447	0.0674491	0.0771663	0.468475	-0.525925	0.335785	-0.704074	0.555292	-0.156105	0.0814041	-0.327114	0.253655	NP_780438	Srrm2	NP_780438.2_S1243sS1244sS1247s_3_1_1242_1247_Srrm2	NP_780438.2	Srrm2	1	1	7.2	7.2	7.2	63.5	0	4	3	1	2	S1243s S1244s S1247s	TMT16	1241	(R)	RSssELsPEVVEK	(V)	RS(0.33)S(0.33)S(0.33)ELS(0.99)PEVVEK	SRSSRRSsSELSPEV|RSSRRSSsELSPEVV|RRSSSELsPEVVEKV	353	1.2	2502.38	NP_780438.2	MUS MUSCULUS
NP_001333374.1_S93s_1_1_93_93	0.626237	0.981822	0.158038	-0.0168351	0.1261	0.474119	-0.309264	0.0507985	-0.301432	0.238882	0.151475	-0.0592649	-0.374387	0.046718	-0.304704	0.439	0.023563	0.0930332	-0.309745	0.193123	NP_001333374	AHNAK	NP_001333374.1_S93s_1_1_93_93_AHNAK	NP_001333374.1	AHNAK	1	7	11.7	7.42	7.17	78.4	3.66	3	1	1	0	S93s	TMT16	90	(K)	GDRsPEPGQTWTR	(E)	GDRS(0.99)PEPGQT(0.0)WT(0.0)R	LHRKGDRsPEPGQTW	1	2.1	1752.26	NP_001333374.1|NP_076965.2	HOMO SAPIENS
NP_001333374.1_S115s_1_1_115_115	0.877636	0.802673	-0.150261	-0.273349	0.199415	0.180617	-0.824705	0.657558	-1.14604	-0.67168	-0.723077	0.668846	0.478383	0.665731	-1.57381	0.0436093	-0.276865	1.02627	-0.521066	0.193123	NP_001333374	AHNAK	NP_001333374.1_S115s_1_1_115_115_AHNAK	NP_001333374.1	AHNAK	1	1	21.21	21.21	21.21	74.1	4.198	6	1	1	0	S115s	TMT16	103	(R)	EVFSSCSSEVVLsGDDEEYQR	(I)	EVFS(0.0)S(0.0)CS(0.0)S(0.0)EVVLS(0.99)GDDEEY(0.0)QR	CSSEVVLsGDDEEYQ	2	2.1	1752.26	NP_001333374.1	HOMO SAPIENS
NP_001333374.1_S135s_1_1_135_135	0.00779495	0.928409	-0.845202	0.0897043	0.642233	-1.61708	0.924848	-0.725289	0.93414	-1.21689	0.700213	-1.06112	1.89868	-1.22635	1.34602	-1.2385	1.67592	-1.78798	1.66162	-0.726375	NP_001333374	AHNAK	NP_001333374.1_S135s_1_1_135_135_AHNAK	NP_001333374.1	AHNAK	1	7	15.43	11.92	11.91	39.2	15.435	3	1	1	0	S135s	TMT16	133	(R)	LKsEDGVEGDLGETQSR	(T)	LKS(0.99)EDGVEGDLGET(0.0)QS(0.0)R	KIKPRLKsEDGVEGD	3	2.1	1752.26	NP_001333374.1	HOMO SAPIENS
NP_001333374.1_S177s_1_1_177_177	0.177503	0.826118	0.400619	-0.242467	2.00881	-2.25771	2.02053	-3.26239	2.05033	-1.93354	1.54618	-2.52581	1.58669	-2.04683	1.30757	-2.62528	1.50803	-1.61645	1.62109	-2.72102	NP_001333374	AHNAK	NP_001333374.1_S177s_1_1_177_177_AHNAK	NP_001333374.1	AHNAK	1	5	8.62	6.94	7.26	79.5	1.139	2	1	1	0	S177s	TMT16	172	(K)	DIDISsPEFK	(I)	DIDIS(0.0)S(0.99)PEFK	AKDIDISsPEFKIKI	4	2.1	1752.26	NP_001333374.1	HOMO SAPIENS
NP_001333374.1_S201s_1_1_201_201	0.635614	0.972878	0.143661	0.0294534	0.190617	0.239882	-0.206176	0.482585	-0.128332	0.101174	-0.0971724	0.372522	-0.4041	0.788366	0.00295829	0.0465166	-0.0353445	0.156994	-0.37922	0.0864732	NP_001333374	AHNAK	NP_001333374.1_S201s_1_1_201_201_AHNAK	NP_001333374.1	AHNAK	1	1	21.22	19.4	22.88	81.9	2.166	4	1	1	0	S201s	TMT16	187	(R)	HELTEISNVDVETQsGK	(T)	HELT(0.0)EIS(0.0)NVDVET(0.0)QS(0.99)GK	NVDVETQsGKTVIRL	5	2.1	1752.26	NP_001333374.1	HOMO SAPIENS
NP_001333374.1_S212s_1_1_212_212	0.260543	0.868403	0.330505	0.0778396	-0.595311	0.705534	-0.559621	0.705534	-0.880419	0.944287	-0.946002	0.533384	-0.814143	0.601494	-1.05611	0.648325	-1.26651	0.529126	-1.16661	0.798436	NP_001333374	AHNAK	NP_001333374.1_S212s_1_1_212_212_AHNAK	NP_001333374.1	AHNAK	1	4	12.85	12.08	11.01	68.2	2.264	5	1	1	0	S212s	TMT16	208	(R)	LPSGsGAASPTGSAVDIR	(A)	LPS(0.0)GS(0.99)GAAS(0.0)PT(0.0)GS(0.0)AVDIR	VIRLPSGsGAASPTG	6	2.1	1752.26	NP_001333374.1	HOMO SAPIENS
NP_001333374.1_S216s_1_1_216_216	0.373065	0.351423	0.195866	0.269341	0.149561	0.0846641	0.338718	-0.0423321	0.277556	0.0562076	0.197203	0.0112885	-0.0683405	-0.347465	-0.0147915	-0.200603	0.126651	-0.177345	0.136056	-0.242125	NP_001333374	AHNAK	NP_001333374.1_S216s_1_1_216_216_AHNAK	NP_001333374.1	AHNAK	1	6	18.72	18.32	18.08	86.4	2.516	5	1	1	0	S216s	TMT16	208	(R)	LPSGSGAAsPTGSAVDIR	(A)	LPS(0.0)GS(0.0)GAAS(0.99)PT(0.0)GS(0.0)AVDIR	PSGSGAAsPTGSAVD	7	2.1	1752.26	NP_001333374.1	HOMO SAPIENS
NP_001333374.1_S337s_1_1_337_337	0.567854	0.856679	-0.189874	-0.0957462	-3.11439	1.7215	-3.00428	2.21256	-2.69199	1.96164	-2.95804	1.84003	-2.4454	1.95048	-2.82221	2.20663	-3.10442	1.81996	-2.63717	2.14165	NP_001333374	AHNAK	NP_001333374.1_S337s_1_1_337_337_AHNAK	NP_001333374.1	AHNAK	1	1	9.94	9.94	9.94	60.5	4.32	2	1	1	0	S337s	TMT16	331	(R)	VSAPEVsVGHK	(G)	VS(0.0)APEVS(0.99)VGHK	RVSAPEVsVGHKGGK	8	2.1	1752.26	NP_001333374.1	HOMO SAPIENS
NP_001333374.1_S379s_1_1_379_379	0.397131	0.444155	0.306706	0.310247	-1.92376	1.86825	-1.56988	1.78641	-1.3072	1.45859	-1.77768	1.38567	-1.56886	1.46286	-2.16547	1.31991	-1.9086	1.25013	-2.16242	1.22504	NP_001333374	AHNAK	NP_001333374.1_S379s_1_1_379_379_AHNAK	NP_001333374.1	AHNAK	1	2	14.07	14.75	16.02	82.7	3.532	2	1	1	0	S379s	TMT16	372	(K)	GPQITGPsLEGDLGLK	(G)	GPQIT(0.0)GPS(0.99)LEGDLGLK	GPQITGPsLEGDLGL	9	2.1	1752.26	NP_001333374.1|NP_033773.1	HOMO SAPIENS
NP_001333374.1_T490t_1_1_490_490	0.233093	0.34281	0.286512	0.29386	-0.199415	0.54185	-0.203231	0.555961	-0.202944	0.5958	-0.46014	0.437431	-0.407072	0.218991	-0.535451	0.110477	-0.583184	0.412835	-0.68607	0.2133	NP_001333374	AHNAK	NP_001333374.1_T490t_1_1_490_490_AHNAK	NP_001333374.1	AHNAK	1	3	10.55	10.14	10.55	70.5	99	1	1	1	0	T490t	TMT16	488	(K)	VKtPEMIIQK	(P)	VKT(1.0)PEMIIQK	MKGTKVKtPEMIIQK	10	2.1	1752.26	NP_001333374.1|NP_033773.1	HOMO SAPIENS
NP_001333374.1_S511s_1_1_511_511	0.433613	0.936691	0.175502	0.0407924	0.794726	-0.877685	0.824705	-0.50234	0.919217	-0.764423	0.840255	-0.852285	0.517011	-0.750407	0.840155	-0.878001	0.656819	-0.78206	0.662912	-0.749434	NP_001333374	AHNAK	NP_001333374.1_S511s_1_1_511_511_AHNAK	NP_001333374.1	AHNAK	1	18	20.13	21.02	19.43	92.1	1.767	3	1	1	0	S511s	TMT16	500	(K)	ISMQDVDLSLGsPK	(L)	IS(0.0)MQDVDLS(0.0)LGS(0.99)PK	DVDLSLGsPKLKGDI	11	2.1	1752.26	NP_001333374.1	HOMO SAPIENS
NP_001333374.1_S539s_1_1_539_539	0.973249	0.911936	-0.0177081	0.123126	-0.917894	1.06112	-1.23117	1.28407	-0.674491	1.09043	-1.20894	1.71304	-1.50646	0.651132	-0.86678	2.01475	-0.963137	0.837299	-0.625279	1.15298	NP_001333374	AHNAK	NP_001333374.1_S539s_1_1_539_539_AHNAK	NP_001333374.1	AHNAK	1	1	10.14	10.14	10.14	75.5	3.516	4	1	1	0	S539s	TMT16	538	(K)	GsRVDIETPNLEGTLTGPR	(L)	GS(0.99)RVDIET(0.0)PNLEGT(0.0)LT(0.0)GPR	PQVALKGsRVDIETP	12	2.1	1752.26	NP_001333374.1	HOMO SAPIENS
NP_001333374.1_T545t_1_1_545_545	0.507991	0.393673	0.404308	0.509862	-1.36364	1.55218	-1.72893	1.81746	-1.06546	0.921804	-1.13177	1.51549	-2.53157	0.92268	-2.00572	1.18617	-1.1163	1.15419	-1.25345	0.504427	NP_001333374	AHNAK	NP_001333374.1_T545t_1_1_545_545_AHNAK	NP_001333374.1	AHNAK	1	1	15.75	18.92	15.75	82.8	7.473	3	1	1	0	T545t	TMT16	541	(R)	VDIEtPNLEGTLTGPR	(L)	VDIET(0.99)PNLEGT(0.0)LT(0.0)GPR	GSRVDIEtPNLEGTL	13	2.1	1752.26	NP_001333374.1	HOMO SAPIENS
NP_001333374.1_T551t_1_1_551_551	0.557575	0.867114	-0.248696	0.0984714	-0.269796	0.177795	-0.0382899	-0.304791	-0.173099	0.22483	-0.5173	0.0846641	0.543752	0.218991	-0.46741	-0.218047	0.0589075	-0.223861	-0.138951	0.0115298	NP_001333374	AHNAK	NP_001333374.1_T551t_1_1_551_551_AHNAK	NP_001333374.1	AHNAK	1	2	8.23	8.23	8.23	60.6	1.544	3	1	1	0	T551t	TMT16	541	(R)	VDIETPNLEGtLTGPR	(L)	VDIET(0.0)PNLEGT(0.99)LT(0.0)GPR	ETPNLEGtLTGPRLG	14	2.1	1752.26	NP_001333374.1	HOMO SAPIENS
NP_001333374.1_S559s_1_1_559_559	0.00402996	0.0102231	-1.61054	-1.30272	-0.0615839	-0.46283	-0.898339	-1.3264	-0.00298447	-1.37146	-0.102888	-0.942594	1.82142	0.382503	0.899321	0.125013	1.24295	0.061053	1.41267	0.539016	NP_001333374	AHNAK	NP_001333374.1_S559s_1_1_559_559_AHNAK	NP_001333374.1	AHNAK	1	2	9.48	5.52	7.54	81.1	1.808	2	1	1	0	S559s	TMT16	557	(R)	LGsPSGK	(T)	LGS(0.99)PS(0.0)GK	LTGPRLGsPSGKTGT	15	2.1	1752.26	NP_001333374.1	HOMO SAPIENS
NP_001333374.1_S572s_1_1_572_572	0.686141	0.564991	0.108998	-0.247343	-1.30499	1.06959	-1.1752	0.883329	-1.34898	1.46421	-1.16893	1.18248	-1.48269	1.33146	-1.5324	1.41294	-1.11924	1.30246	-1.29977	1.5421	NP_001333374	AHNAK	NP_001333374.1_S572s_1_1_572_572_AHNAK	NP_001333374.1	AHNAK	1	7	17.73	16.13	16.04	83.4	2.147	2	1	1	0	S572s	TMT16	569	(R)	ISMsEVDLNVAAPK	(V)	IS(0.0)MS(0.99)EVDLNVAAPK	GTCRISMsEVDLNVA	16	2.1	1752.26	NP_001333374.1	HOMO SAPIENS
NP_001333374.1_S793s_1_1_793_793	0.785603	0.86472	0.254056	0.186939	-0.692086	1.05266	-1.34309	1.41953	-2.37862	1.60192	-1.18607	1.26714	-1.06373	0.893481	-2.76305	0.738451	-1.44323	2.17465	-1.34609	0.786906	NP_001333374	AHNAK	NP_001333374.1_S793s_1_1_793_793_AHNAK	NP_001333374.1	AHNAK	1	1	15.78	13.4	14.73	79.5	6.24	2	1	1	0	S793s	TMT16	785	(K)	IDVTAPDVsIEEPEGK	(L)	IDVT(0.0)APDVS(0.99)IEEPEGK	DVTAPDVsIEEPEGK	17	2.1	1752.26	NP_001333374.1	HOMO SAPIENS
NP_001333374.1_S819s_1_1_819_819	0.399643	0.554066	0.276148	-0.228419	-1.04106	0.688601	-0.995537	0.809953	-0.901311	0.750371	-1.09748	0.609582	-1.36087	1.16211	-1.69214	0.811133	-1.16931	1.04662	-0.917655	0.752317	NP_001333374	AHNAK	NP_001333374.1_S819s_1_1_819_819_AHNAK	NP_001333374.1	AHNAK	1	2	16.36	11.08	14.49	80.1	99	1	1	1	0	S819s	TMT16	818	(K)	IsMPDVDLHLK	(G)	IS(1.0)MPDVDLHLK	NIKVPKIsMPDVDLH	18	2.1	1752.26	NP_033773.1|NP_001333374.1	HOMO SAPIENS
NP_001333374.1_S947s_1_1_947_947	0.0861423	0.811136	0.469703	0.227398	-0.0703816	0.23706	0.132542	0.973637	0.050736	1.26186	-0.305807	0.440253	-0.481355	0.426302	-0.343162	0.215139	-0.647982	1.16001	-0.599226	0.201771	NP_001333374	AHNAK	NP_001333374.1_S947s_1_1_947_947_AHNAK	NP_001333374.1	AHNAK	1	1	4.97	5.57	4.97	55	99	1	1	1	0	S947s	TMT16	946	(K)	IsMPDVDLHMK	(G)	IS(1.0)MPDVDLHMK	NIKAPKIsMPDVDLH	19	2.1	1752.26	NP_001333374.1|NP_033773.1	HOMO SAPIENS
NP_001333374.1_S1010s_1_1_1010_1010	0.305867	0.304998	0.501083	0.418065	-2.60705	2.62177	-2.96894	2.49759	-2.45025	2.43941	-2.7837	2.20973	-3.24766	2.05559	-2.8725	2.25896	-2.77454	1.67751	-3.91957	2.10418	NP_001333374	AHNAK	NP_001333374.1_S1010s_1_1_1010_1010_AHNAK	NP_001333374.1	AHNAK	1	1	6.51	5.13	4.92	72.1	4.229	2	1	1	0	S1010s	TMT16	1006	(K)	FSMPsLK	(G)	FS(0.0)MPS(0.99)LK	MPKFSMPsLKGEGPE	20	2.1	1752.26	NP_001333374.1|NP_033773.1	HOMO SAPIENS
NP_001333374.1_S1042s_1_1_1042_1042	0.698922	0.920108	0.197841	-0.0738687	-0.266864	0.499518	-0.653873	0.282214	-0.56705	0.663249	-0.600182	-0.107241	-1.2123	0.268628	-0.411203	0.488424	-0.138433	0.662862	-1.1174	0.2133	NP_001333374	AHNAK	NP_001333374.1_S1042s_1_1_1042_1042_AHNAK	NP_001333374.1	AHNAK	1	1	15.51	14.5	10.31	72.5	6.17	2	1	1	0	S1042s	TMT16	1034	(K)	VDTNAPDLsLEGPEGK	(L)	VDT(0.0)NAPDLS(0.99)LEGPEGK	DTNAPDLsLEGPEGK	21	2.1	1752.26	NP_001333374.1	HOMO SAPIENS
NP_001333374.1_S1068s_1_1_1068_1068	0.948123	0.406025	-0.0208899	0.337443	-0.903231	0.880507	-0.636201	0.708356	-0.519298	0.770044	-0.717361	1.19659	-0.689347	0.613173	-0.683366	0.392484	-0.830596	0.45063	-0.489223	0.749434	NP_001333374	AHNAK	NP_001333374.1_S1068s_1_1_1068_1068_AHNAK	NP_001333374.1	AHNAK	1	5	14.74	8.07	12.51	85.1	99	1	1	1	0	S1068s	TMT16	1067	(K)	MsLPDVDLDLK	(G)	MS(1.0)LPDVDLDLK	HFRAPKMsLPDVDLD	22	2.1	1752.26	NP_001333374.1	HOMO SAPIENS
NP_001333374.1_S1123s_1_1_1123_1123	0.723419	0.90335	0.212887	0.0814757	-1.60118	1.24738	-1.67592	1.39696	-1.15499	1.02017	-1.49474	1.47316	-1.52429	1.62053	-2.54117	1.16873	-1.03972	0.898352	-1.6732	1.12415	NP_001333374	AHNAK	NP_001333374.1_S1123s_1_1_1123_1123_AHNAK	NP_001333374.1	AHNAK	1	1	17.18	14.77	16.8	88.9	99	1	1	1	0	S1123s	TMT16	1112	(K)	APDVEGQGLDWsLK	(I)	APDVEGQGLDWS(1.0)LK	EGQGLDWsLKIPKMK	23	2.1	1752.26	NP_001333374.1	HOMO SAPIENS
NP_001333374.1_S1158s_1_1_1158_1158	0.258559	0.897963	0.277956	0.0783072	-0.167156	0.081842	-0.141378	0.496696	0.0865497	0.469333	0.157191	0.50234	-0.371416	0.344545	-0.15679	0.284914	-0.335773	0.595994	-0.312639	0.0115298	NP_001333374	AHNAK	NP_001333374.1_S1158s_1_1_1158_1158_AHNAK	NP_001333374.1	AHNAK	1	1	9.47	9.47	9.47	56.3	99	1	1	1	0	S1158s	TMT16	1153	(K)	ADVVVsGPK	(V)	ADVVVS(1.0)GPK	PKADVVVsGPKVDIE	24	2.1	1752.26	NP_001333374.1	HOMO SAPIENS
NP_001333374.1_S1170s_1_1_1170_1170	0.879271	0.917238	0.0773591	0.0627047	-1.36951	0.756333	-1.53159	0.866396	-1.19379	1.01455	-1.20894	1.27278	-1.52429	1.05699	-1.78385	0.956498	-0.724562	0.9972	-1.58057	0.648549	NP_001333374	AHNAK	NP_001333374.1_S1170s_1_1_1170_1170_AHNAK	NP_001333374.1	AHNAK	1	1	17.74	14.15	17.74	80.5	99	1	1	1	0	S1170s	TMT16	1162	(K)	VDIEAPDVsLEGPEGK	(L)	VDIEAPDVS(1.0)LEGPEGK	DIEAPDVsLEGPEGK	25	2.1	1752.26	NP_033773.1|NP_001333374.1	HOMO SAPIENS
NP_001333374.1_S1286s_1_1_1286_1286	0.288701	0.738098	0.686027	0.236917	-0.442818	1.34334	-1.46385	0.917195	-0.949062	1.04827	-2.08921	1.76101	-1.87491	0.68909	-2.23647	1.14838	-1.4992	0.883815	-2.07847	1.40087	NP_001333374	AHNAK	NP_001333374.1_S1286s_1_1_1286_1286_AHNAK	NP_001333374.1	AHNAK	1	3	10.24	4.09	3.17	80.5	99	1	1	1	0	S1286s	TMT16	1281	(K)	ADIDVsGPK	(V)	ADIDVS(1.0)GPK	PKADIDVsGPKVDVE	26	2.1	1752.26	NP_001333374.1|NP_033773.1	HOMO SAPIENS
NP_001333374.1_S1298s_1_1_1298_1298	0.542146	0.61876	0.173628	0.244032	-0.829917	0.629337	-0.857104	0.530562	-0.769994	0.421557	-0.840255	0.821242	-1.10533	0.145994	-0.615325	0.366318	-1.10452	0.735544	-1.16661	0.178711	NP_001333374	AHNAK	NP_001333374.1_S1298s_1_1_1298_1298_AHNAK	NP_001333374.1	AHNAK	1	2	17.31	14.09	14.89	82.6	99	1	1	1	0	S1298s	TMT16	1290	(K)	VDVEVPDVsLEGPEGK	(L)	VDVEVPDVS(1.0)LEGPEGK	DVEVPDVsLEGPEGK	27	2.1	1752.26	NP_001333374.1	HOMO SAPIENS
NP_001333374.1_S1324s_1_1_1324_1324	0.904111	0.976294	0.0585173	0.0380182	-0.378301	0.380989	0.332827	0.228593	-0.564065	0.800958	-0.485862	0.0253992	-0.552666	-0.22191	-0.36387	0.0639603	-0.108979	0.40702	-0.303955	1.0348	NP_001333374	AHNAK	NP_001333374.1_S1324s_1_1_1324_1324_AHNAK	NP_001333374.1	AHNAK	1	1	10.48	7.85	8.37	76.6	99	1	1	1	0	S1324s	TMT16	1323	(K)	IsMPDVDLNLK	(G)	IS(1.0)MPDVDLNLK	HFKAPKIsMPDVDLN	28	2.1	1752.26	NP_033773.1|NP_001333374.1	HOMO SAPIENS
NP_001333374.1_S1344s_1_1_1344_1344	0.77552	0.984024	0.168887	0.0137186	-1.25514	1.12039	-1.12808	0.953882	-2.08913	0.643577	-1.0346	0.66038	-1.55697	0.899321	-2.10039	0.816948	-1.39905	0.85765	-1.12608	0.749434	NP_001333374	AHNAK	NP_001333374.1_S1344s_1_1_1344_1344_AHNAK	NP_001333374.1	AHNAK	1	1	9.4	9.95	9.45	56.3	99	1	1	1	0	S1344s	TMT16	1339	(K)	GDVDVsLPEVEGEMK	(V)	GDVDVS(1.0)LPEVEGEMK	LKGDVDVsLPEVEGE	29	2.1	1752.26	NP_001333374.1	HOMO SAPIENS
NP_001333374.1_S1445s_1_1_1445_1445	0.863991	0.744108	0.0618284	0.121969	-4.60413	2.79956	-4.81569	2.59637	-4.64384	2.65019	-4.4042	2.70361	-4.4451	2.51109	-4.64156	2.54969	-4.57417	2.49445	-5.05434	2.70661	NP_001333374	AHNAK	NP_001333374.1_S1445s_1_1_1445_1445_AHNAK	NP_001333374.1	AHNAK	1	2	10.08	3.9	3.9	77.8	99	1	1	1	0	S1445s	TMT16	1441	(K)	MPEMsIK	(P)	MPEMS(1.0)IK	KFKMPEMsIKPQKIS	30	2.1	1752.26	NP_001333374.1	HOMO SAPIENS
NP_001333374.1_S1452s_1_1_1452_1452	0.0734219	0.964125	0.453598	0.0428605	-0.739007	0.855108	-0.621474	1.43082	-0.98786	0.997684	-0.768805	1.04983	-1.2747	0.487619	-1.0709	1.00883	-1.23117	1.26758	-1.35477	1.39798	NP_001333374	AHNAK	NP_001333374.1_S1452s_1_1_1452_1452_AHNAK	NP_001333374.1	AHNAK	1	1	8.16	8.61	8.19	57.9	99	1	1	1	0	S1452s	TMT16	1451	(K)	IsIPDVGLHLK	(G)	IS(1.0)IPDVGLHLK	SIKPQKIsIPDVGLH	31	2.1	1752.26	NP_001333374.1	HOMO SAPIENS
NP_001333374.1_S1571s_1_1_1571_1571	0.874559	0.925776	0.150727	0.0588248	-3.4575	2.18433	-4.1677	2.15893	-3.52168	2.45065	-3.02092	2.34802	-3.19417	2.02347	-4.16232	2.09325	-2.73331	2.61656	-4.68091	2.17336	NP_001333374	AHNAK	NP_001333374.1_S1571s_1_1_1571_1571_AHNAK	NP_001333374.1	AHNAK	1	1	10.45	11.9	10.29	70.8	4.919	2	1	1	0	S1571s	TMT16	1569	(K)	MPsMNIQTHK	(I)	MPS(0.99)MNIQT(0.0)HK	GPKFKMPsMNIQTHK	32	2.1	1752.26	NP_001333374.1|NP_033773.1	HOMO SAPIENS
NP_001333374.1_S1580s_1_1_1580_1580	0.578325	0.471689	0.368638	-0.444494	-0.52493	0.753511	-0.824705	0.242704	-1.11918	0.955529	-0.314381	0.428965	-0.924082	1.4687	-1.92289	0.590179	-0.226794	1.17454	-1.18398	0.925263	NP_001333374	AHNAK	NP_001333374.1_S1580s_1_1_1580_1580_AHNAK	NP_001333374.1	AHNAK	1	1	10.9	9.73	10.12	69.7	99	1	1	1	0	S1580s	TMT16	1579	(K)	IsMPDVGLNLK	(A)	IS(1.0)MPDVGLNLK	NIQTHKIsMPDVGLN	33	2.1	1752.26	NP_001333374.1	HOMO SAPIENS
NP_001333374.1_S2138s_1_1_2138_2138	0.242677	0.932287	0.931756	0.0828123	-4.30208	2.5625	-3.27526	1.78923	-2.50099	2.22582	-2.90374	2.41575	-4.87297	2.73884	-4.1209	2.27059	-4.24723	1.75309	-3.46798	1.89953	NP_001333374	AHNAK	NP_001333374.1_S2138s_1_1_2138_2138_AHNAK	NP_001333374.1	AHNAK	1	1	5.08	4.57	3.97	59.9	99	1	1	1	0	S2138s	TMT16	2133	(K)	GDVDVsLPK	(L)	GDVDVS(1.0)LPK	VKGDVDVsLPKLEGD	34	2.1	1752.26	NP_001333374.1|NP_033773.1	HOMO SAPIENS
NP_001333374.1_S2150s_1_1_2150_2150	0.210771	0.984113	-0.340595	0.0157236	-0.859243	0.801487	-0.851213	0.606759	-0.910264	0.289469	-1.15178	0.668846	-0.347645	0.940199	-0.579825	0.412835	-0.703945	0.607623	-0.778704	0.34301	NP_001333374	AHNAK	NP_001333374.1_S2150s_1_1_2150_2150_AHNAK	NP_001333374.1	AHNAK	1	1	18.4	17.23	15.86	75.3	3.139	2	1	1	0	S2150s	TMT16	2142	(K)	LEGDLTGPsVDVEVPDVELECPDAK	(L)	LEGDLT(0.0)GPS(0.99)VDVEVPDVELECPDAK	EGDLTGPsVDVEVPD	35	2.1	1752.26	NP_001333374.1	HOMO SAPIENS
NP_001333374.1_S2185s_1_1_2185_2185	0.746482	0.8902	0.147125	0.150423	0.00879771	0.674491	-0.147269	-0.228593	-0.611817	0.266986	-0.0828823	0.0507985	0.166394	0.289067	-0.680407	0.537848	-0.597911	0.10757	-0.309745	-0.772494	NP_001333374	AHNAK	NP_001333374.1_S2185s_1_1_2185_2185_AHNAK	NP_001333374.1	AHNAK	1	1	6.68	8.47	6.68	59.6	99	1	1	1	0	S2185s	TMT16	2184	(K)	IsMPDVNLNLK	(G)	IS(1.0)MPDVNLNLK	HFKTPKIsMPDVNLN	36	2.1	1752.26	NP_001333374.1	HOMO SAPIENS
NP_001333374.1_S2313s_1_1_2313_2313	0.456532	0.906507	0.340013	0.0842736	-1.30793	1.43082	-1.51098	1.00468	-1.19677	1.15788	-1.1232	1.39414	-0.968652	1.18839	-2.15068	0.677398	-1.59639	1.37224	-1.7832	1.4124	NP_001333374	AHNAK	NP_001333374.1_S2313s_1_1_2313_2313_AHNAK	NP_001333374.1	AHNAK	1	1	9.23	9.28	3.05	66.8	99	1	1	1	0	S2313s	TMT16	2312	(K)	IsMPDVDFNLK	(G)	IS(1.0)MPDVDFNLK	HFKTPKIsMPDVDFN	37	2.1	1752.26	NP_001333374.1|NP_033773.1	HOMO SAPIENS
NP_001333374.1_S2454s_1_1_2454_2454	0.70901	0.673839	-0.151633	0.196286	-1.46335	1.26996	-1.51981	1.09499	-0.910264	0.933046	-1.0346	0.914372	-1.01322	0.963558	-0.940737	0.898352	-1.4933	1.02918	-0.874233	0.536134	NP_001333374	AHNAK	NP_001333374.1_S2454s_1_1_2454_2454_AHNAK	NP_001333374.1	AHNAK	1	2	12.42	12.55	7.61	65.6	99	1	1	1	0	S2454s	TMT16	2450	(K)	APNIsMPDVDLNLK	(G)	APNIS(1.0)MPDVDLNLK	HFKAPNIsMPDVDLN	38	2.1	1752.26	NP_001333374.1	HOMO SAPIENS
NP_001333374.1_S2474s_1_1_2474_2474	0.867362	0.453248	0.0972413	-0.304783	-1.54253	1.44211	-2.03525	1.05548	-1.63549	1.45297	-1.4433	1.01879	-2.0829	1.46578	-2.27197	1.47981	-1.09273	1.70367	-1.59794	1.53922	NP_001333374	AHNAK	NP_001333374.1_S2474s_1_1_2474_2474_AHNAK	NP_001333374.1	AHNAK	1	1	5.43	4.9	4.05	34.4	99	1	1	1	0	S2474s	Hydrogen	2469	(K)	GDVDVsVPEVEGKLEVPDMNIRGPK	(V)	GDVDVS(1.0)VPEVEGKLEVPDMNIRGPK	IKGDVDVsVPEVEGK	39	2.1	1752.26	NP_001333374.1	HOMO SAPIENS
NP_001333374.1_S2580s_1_1_2580_2580	0.95621	0.913145	0.0143422	0.0605549	-0.378301	0.262459	-0.282756	0.395099	-0.202944	0.385022	-0.225783	0.273747	-0.300104	0.473019	-0.215955	-0.061053	-0.338718	0.241305	-0.292376	0.420836	NP_001333374	AHNAK	NP_001333374.1_S2580s_1_1_2580_2580_AHNAK	NP_001333374.1	AHNAK	1	3	18.29	9.12	12.46	90.9	99	1	1	1	0	S2580s	TMT16	2579	(K)	IsMPDFDLHLK	(G)	IS(1.0)MPDFDLHLK	NIKAPKIsMPDFDLH	40	2.1	1752.26	NP_001333374.1	HOMO SAPIENS
NP_001333374.1_S2708s_1_1_2708_2708	0.597898	0.619335	0.15538	0.232636	-0.66276	0.58136	-0.521331	0.434609	-0.444686	0.435609	-0.783095	0.756333	-0.977566	0.449661	-0.730698	0.45063	-0.465369	-0.061053	-0.859759	0.438131	NP_001333374	AHNAK	NP_001333374.1_S2708s_1_1_2708_2708_AHNAK	NP_001333374.1	AHNAK	1	8	14.32	10.18	3.74	88.3	99	1	1	1	0	S2708s	TMT16	2707	(K)	IsMPDIDLNLK	(G)	IS(1.0)MPDIDLNLK	NIKAPKIsMPDIDLN	41	2.1	1752.26	NP_001333374.1|NP_033773.1	HOMO SAPIENS
NP_001333374.1_S2836s_1_1_2836_2836	0.810743	0.851331	-0.104378	-0.13182	-0.527862	1.27843	-0.6686	0.920017	-1.07739	1.37146	-1.10319	0.634981	-1.15287	0.92268	-0.789864	1.0379	-0.54784	1.53214	-0.468959	1.23945	NP_001333374	AHNAK	NP_001333374.1_S2836s_1_1_2836_2836_AHNAK	NP_001333374.1	AHNAK	1	1	16.3	17.65	17.87	90	7.735	2	1	1	0	S2836s	TMT16	2835	(K)	IsMPDIDLNLTGPK	(I)	IS(0.99)MPDIDLNLT(0.0)GPK	HFKTPKIsMPDIDLN	42	2.1	1752.26	NP_001333374.1	HOMO SAPIENS
NP_001333374.1_T2845t_1_1_2845_2845	0.974976	0.94849	0.0156096	-0.04074	-1.04986	0.939772	-1.20171	0.793021	-1.11022	1.16631	-0.980298	0.609582	-1.21824	0.849683	-1.22473	0.837299	-1.45207	0.854743	-0.509487	1.12992	NP_001333374	AHNAK	NP_001333374.1_T2845t_1_1_2845_2845_AHNAK	NP_001333374.1	AHNAK	1	1	15.73	15.73	13.13	88.4	10.343	2	1	1	0	T2845t	TMT16	2835	(K)	ISMPDIDLNLtGPK	(I)	IS(0.0)MPDIDLNLT(0.99)GPK	PDIDLNLtGPKIKGD	43	2.1	1752.26	NP_001333374.1	HOMO SAPIENS
NP_001333374.1_S3054s_1_1_3054_3054	0.25588	0.779836	0.248441	0.111778	-1.36951	1.45058	-1.58167	1.30383	-1.5758	1.61316	-1.61478	1.39978	-1.75011	1.23219	-1.85189	1.42748	-1.79373	1.3577	-1.73978	1.30286	NP_001333374	AHNAK	NP_001333374.1_S3054s_1_1_3054_3054_AHNAK	NP_001333374.1	AHNAK	1	1	19.21	18.14	6.4	90.8	99	1	1	1	0	S3054s	TMT16	3049	(K)	ADLDVsGPKVDIDVPDVNIEGPEGK	(L)	ADLDVS(1.0)GPKVDIDVPDVNIEGPEGK	PKADLDVsGPKVDID	44	2.1	1752.26	NP_033773.1|NP_001333374.1	HOMO SAPIENS
NP_001333374.1_S3182s_1_1_3182_3182	0.554461	0.513741	0.20915	0.201086	-1.16423	1.40542	-1.57578	1.4026	-1.41762	1.55133	-2.03205	1.52113	-1.81845	1.24971	-1.73652	1.27339	-1.71126	1.25595	-1.76004	1.2971	NP_001333374	AHNAK	NP_001333374.1_S3182s_1_1_3182_3182_AHNAK	NP_001333374.1	AHNAK	1	1	24.29	23.15	23.73	96.5	99	1	1	1	0	S3182s	TMT16	3177	(K)	ADLDVsGPKVDVDVPDVNIEGPDAK	(L)	ADLDVS(1.0)GPKVDVDVPDVNIEGPDAK	PKADLDVsGPKVDVD	45	2.1	1752.26	NP_001333374.1	HOMO SAPIENS
NP_001333374.1_S3294s_1_1_3294_3294	0.79626	0.864267	0.134718	0.241837	-0.249268	0.750688	-0.989646	0.327368	-0.638677	2.21458	-0.825965	0.143929	-0.252563	0.370824	-1.18036	0.54657	-0.689218	0.799504	-1.12029	0.752317	NP_001333374	AHNAK	NP_001333374.1_S3294s_1_1_3294_3294_AHNAK	NP_001333374.1	AHNAK	1	1	7.64	8.13	9.14	60.5	99	1	1	1	0	S3294s	TMT16	3293	(K)	IsMPEIDLNLK	(G)	IS(1.0)MPEIDLNLK	HVNMPKIsMPEIDLN	46	2.1	1752.26	NP_001333374.1|NP_033773.1	HOMO SAPIENS
NP_001333374.1_S3326s_1_1_3326_3326	0.874528	0.509529	0.0523276	0.243761	-1.6657	1.76101	-1.74366	1.65942	-1.99661	1.76773	-1.95774	1.91341	-1.89868	1.34314	-1.60044	1.46527	-2.07649	1.73565	-1.99742	1.58246	NP_001333374	AHNAK	NP_001333374.1_S3326s_1_1_3326_3326_AHNAK	NP_001333374.1	AHNAK	1	2	15.06	15.06	16.19	80.9	6.822	2	1	1	0	S3326s	TMT16	3324	(K)	APsLDIKGPEVDVSGPK	(L)	APS(0.99)LDIKGPEVDVS(0.0)GPK	EGDIKAPsLDIKGPE	47	2.1	1752.26	NP_001333374.1	HOMO SAPIENS
NP_001333374.1_S3360s_1_1_3360_3360	0.980538	0.352822	-0.013323	0.350431	-1.63051	1.43647	-0.774633	1.51549	-1.30421	1.571	-1.82055	1.23045	-1.39949	0.846763	-1.39631	1.02918	-1.19288	1.317	-1.48793	1.15874	NP_001333374	AHNAK	NP_001333374.1_S3360s_1_1_3360_3360_AHNAK	NP_001333374.1	AHNAK	1	2	6.16	6.96	3.61	53.7	2.504	2	1	1	0	S3360s	TMT16	3357	(K)	FNFsGSK	(V)	FNFS(0.99)GS(0.0)K	KLPKFNFsGSKVQTP	48	2.1	1752.26	NP_001333374.1|NP_033773.1	HOMO SAPIENS
NP_001333374.1_T3366t_1_1_3366_3366	0.936326	0.851553	0.0709749	0.242038	-0.00879771	0.17215	-0.945465	0.609582	-0.925186	0.143329	0.382974	0.962349	-0.332788	-0.776686	-0.594617	1.09605	-1.12219	0.040702	0.269217	0.559193	NP_001333374	AHNAK	NP_001333374.1_T3366t_1_1_3366_3366_AHNAK	NP_001333374.1	AHNAK	1	1	6.89	8.73	8.26	64.6	99	1	1	1	0	T3366t	TMT16	3364	(K)	VQtPEVDVK	(G)	VQT(1.0)PEVDVK	FSGSKVQtPEVDVKG	49	2.1	1752.26	NP_001333374.1|NP_033773.1	HOMO SAPIENS
NP_001333374.1_S3409s_1_1_3409_3409	0.265748	0.672383	0.336111	0.21384	-1.89444	1.61426	-1.76133	1.55218	-1.8444	1.70309	-2.05777	1.56346	-1.87193	1.75484	-2.38734	1.25013	-2.18252	1.52633	-2.46059	1.04633	NP_001333374	AHNAK	NP_001333374.1_S3409s_1_1_3409_3409_AHNAK	NP_001333374.1	AHNAK	1	2	14.04	10.35	10.33	82.4	2.39	3	1	1	0	S3409s	TMT16	3405	(K)	MPFLsISSPK	(V)	MPFLS(0.99)IS(0.0)S(0.0)PK	KFKMPFLsISSPKVS	50	2.1	1752.26	NP_001333374.1|NP_033773.1	HOMO SAPIENS
NP_001333374.1_S3672s_1_1_3672_3672	0.569407	0.991318	0.172339	-0.00666602	-0.724344	0.366878	-0.462424	0.505163	-0.214882	0.275417	-0.448708	0.510807	-0.591294	0.557696	-0.789864	0.156994	-0.374063	0.540756	-0.784494	0.429483	NP_001333374	AHNAK	NP_001333374.1_S3672s_1_1_3672_3672_AHNAK	NP_001333374.1	AHNAK	1	3	15.96	13.3	13.13	88.9	99	1	1	1	0	S3672s	TMT16	3671	(K)	IsMPDFDLNLK	(G)	IS(1.0)MPDFDLNLK	NIKAPKIsMPDFDLN	51	2.1	1752.26	NP_001333374.1|NP_033773.1	HOMO SAPIENS
NP_001333374.1_T3716t_1_1_3716_3716	0.859685	0.985214	0.066513	0.00967424	0.167156	0	0.173777	-0.00282214	0.584957	-0.132088	0.357251	-0.126996	0.389244	-0.169353	-0.127207	-0.0494239	0.477151	-0.130828	0.277902	0.0490015	NP_001333374	AHNAK	NP_001333374.1_T3716t_1_1_3716_3716_AHNAK	NP_001333374.1	AHNAK	1	3	17.83	17.83	17.83	78.3	7.749	2	1	1	0	T3716t	TMT16	3712	(K)	VDIDtPDINIEGSEGK	(F)	VDIDT(0.99)PDINIEGS(0.0)EGK	GPKVDIDtPDINIEG	52	2.1	1752.26	NP_001333374.1	HOMO SAPIENS
NP_001333374.1_S3724s_1_1_3724_3724	0.822482	0.888425	0.0794277	0.105367	-2.30793	1.65942	-2.37103	1.39414	-1.8653	2.22301	-1.94345	2.04323	-2.06507	1.98259	-2.39622	1.74728	-2.30328	1.42457	-2.04084	1.74388	NP_001333374	AHNAK	NP_001333374.1_S3724s_1_1_3724_3724_AHNAK	NP_001333374.1	AHNAK	1	1	19.59	17.67	19.06	90.2	8.235	2	1	1	0	S3724s	TMT16	3712	(K)	VDIDTPDINIEGsEGK	(F)	VDIDT(0.0)PDINIEGS(0.99)EGK	PDINIEGsEGKFKGP	53	2.1	1752.26	NP_001333374.1	HOMO SAPIENS
NP_001333374.1_T4100t_1_1_4100_4100	0.537108	0.608536	0.207498	0.338726	-0.190617	0.801487	-0.306319	0.417676	-0.423795	0.311952	0.011432	0.454364	-0.0445699	-0.157673	-0.739573	0.0116292	-0.497768	0.819855	-0.45738	-0.0432366	NP_001333374	AHNAK	NP_001333374.1_T4100t_1_1_4100_4100_AHNAK	NP_001333374.1	AHNAK	1	2	22.29	22.29	22.29	89.7	99	1	1	1	0	T4100t	TMT16	4096	(K)	VDIDtPDIDIHGPEGK	(L)	VDIDT(1.0)PDIDIHGPEGK	GPKVDIDtPDIDIHG	54	2.1	1752.26	NP_001333374.1	HOMO SAPIENS
NP_001333374.1_S4130s_1_1_4130_4130	0.696622	0.687443	0.256898	0.266577	-0.800591	0.606759	-0.203231	0.883329	-1.26243	1.4614	-1.32612	1.12039	-0.615064	0.46718	-1.59156	0.532034	-1.63174	1.03209	-0.781599	0.974264	NP_001333374	AHNAK	NP_001333374.1_S4130s_1_1_4130_4130_AHNAK	NP_001333374.1	AHNAK	1	1	10.74	8.78	3.46	74.4	99	1	1	1	0	S4130s	TMT16	4129	(K)	IsMPEVDLNLK	(G)	IS(1.0)MPEVDLNLK	HLKAPKIsMPEVDLN	55	2.1	1752.26	NP_001333374.1|NP_033773.1	HOMO SAPIENS
NP_001333374.1_S4360s_1_1_4360_4360	0.65189	0.469557	0.290355	-0.341366	-1.85045	0.640625	-1.14575	1.11474	-1.35197	0.992063	-1.05746	0.682957	-1.55103	1.29642	-2.52934	0.901259	-1.51981	1.4769	-0.966867	1.12127	NP_001333374	AHNAK	NP_001333374.1_S4360s_1_1_4360_4360_AHNAK	NP_001333374.1	AHNAK	1	1	15.99	16.53	14.36	80.3	99	1	1	1	0	S4360s	TMT16	4352	(K)	VDIDAPDVsIEGPDAK	(L)	VDIDAPDVS(1.0)IEGPDAK	DIDAPDVsIEGPDAK	56	2.1	1752.26	NP_001333374.1	HOMO SAPIENS
NP_001333374.1_S4425s_1_1_4425_4425	0.836273	0.972656	0.0551081	-0.0219575	-1.44576	1.38849	-1.51392	1.49009	-1.56386	1.30402	-1.52618	1.42236	-1.50052	1.16795	-1.73356	1.32863	-1.65236	1.6368	-1.38372	1.5594	NP_001333374	AHNAK	NP_001333374.1_S4425s_1_1_4425_4425_AHNAK	NP_001333374.1	AHNAK	1	1	21.79	16.88	21.79	92.2	4.423	2	1	1	0	S4425s	TMT16	4423	(K)	GPsLDIDTPDVNIEGPEGK	(L)	GPS(0.99)LDIDT(0.0)PDVNIEGPEGK	EIDIKGPsLDIDTPD	57	2.1	1752.26	NP_001333374.1	HOMO SAPIENS
NP_001333374.1_T4430t_1_1_4430_4430	0.506941	0.991335	0.274055	0.0122855	0.557188	-0.58136	-0.329882	0.152395	0.134301	0.14614	0.0257221	0.767621	-0.44867	0.376664	0.210039	0.0755895	-0.244466	0.0814041	-0.225795	-0.0980029	NP_001333374	AHNAK	NP_001333374.1_T4430t_1_1_4430_4430_AHNAK	NP_001333374.1	AHNAK	1	1	19.69	13.16	19.03	89.2	3.989	2	1	1	0	T4430t	TMT16	4423	(K)	GPSLDIDtPDVNIEGPEGK	(L)	GPS(0.0)LDIDT(0.99)PDVNIEGPEGK	GPSLDIDtPDVNIEG	58	2.1	1752.26	NP_001333374.1	HOMO SAPIENS
NP_001333374.1_S4486s_1_1_4486_4486	0.177751	0.602601	0.363121	0.277526	1.05279	-0.942594	1.39905	-0.869218	1.09232	-0.775664	0.988872	-1.3264	0.971623	-1.24971	0.671532	-0.904166	0.765797	-1.59319	0.671596	-1.27692	NP_001333374	AHNAK	NP_001333374.1_S4486s_1_1_4486_4486_AHNAK	NP_001333374.1	AHNAK	1	1	18.1	17.12	15.13	88.7	99	1	1	1	0	S4486s	TMT16	4484	(K)	VEsDLKGPEVDIEGPEGK	(L)	VES(1.0)DLKGPEVDIEGPEGK	VSLPKVEsDLKGPEV	59	2.1	1752.26	NP_001333374.1	HOMO SAPIENS
NP_001333374.1_S4516s_1_1_4516_4516	0.794899	0.661505	-0.0873795	0.221223	0.466278	-0.69989	1.03088	-1.11757	0.772978	-1.0286	0.50301	-1.10628	0.921111	-0.995677	0.6242	-1.04953	0.824705	-1.56121	0.752651	-1.2308	NP_001333374	AHNAK	NP_001333374.1_S4516s_1_1_4516_4516_AHNAK	NP_001333374.1	AHNAK	1	2	15.29	12.71	12.93	82.5	5.208	3	1	1	0	S4516s	TMT16	4516	(K)	sPQISMSDIDLNLK	(G)	S(0.99)PQIS(0.0)MS(0.0)DIDLNLK	MPDVHFKsPQISMSD	60	2.1	1752.26	NP_001333374.1	HOMO SAPIENS
NP_001333374.1_S4522s_1_1_4522_4522	0.798934	0.982416	0.0723553	0.0198875	1.19942	-1.93881	1.21349	-1.34052	1.10724	-1.57662	1.14892	-1.13168	1.04591	-1.54169	1.3549	-1.75891	1.11041	-1.28211	0.868443	-1.48446	NP_001333374	AHNAK	NP_001333374.1_S4522s_1_1_4522_4522_AHNAK	NP_001333374.1	AHNAK	1	3	11.3	9.43	12.83	71.7	3.089	3	1	1	0	S4522s	TMT16	4516	(K)	SPQISMsDIDLNLK	(G)	S(0.0)PQIS(0.0)MS(0.99)DIDLNLK	KSPQISMsDIDLNLK	61	2.1	1752.26	NP_001333374.1	HOMO SAPIENS
NP_001333374.1_S4540s_1_1_4540_4540	0.960398	0.984451	-0.0200016	0.0170054	-2.4135	1.62837	-2.69207	2.17587	-2.13688	1.734	-1.99489	1.45904	-2.16907	1.48914	-2.32522	1.74728	-2.33274	2.0758	-2.33032	1.61705	NP_001333374	AHNAK	NP_001333374.1_S4540s_1_1_4540_4540_AHNAK	NP_001333374.1	AHNAK	1	1	11.96	12.83	6.84	61.1	99	1	1	1	0	S4540s	TMT16	4535	(K)	GDMDIsVPKLEGDLK	(G)	GDMDIS(1.0)VPKLEGDLK	IKGDMDIsVPKLEGD	62	2.1	1752.26	NP_001333374.1	HOMO SAPIENS
NP_001333374.1_T4564t_1_1_4564_4564	0.664274	0.765328	0.179238	0.139256	-1.11731	1.48444	-1.46385	1.20223	-1.75785	1.27591	-1.59191	1.08652	-1.43218	1.14751	-2.0146	1.29956	-1.31658	1.17164	-1.88452	0.873379	NP_001333374	AHNAK	NP_001333374.1_T4564t_1_1_4564_4564_AHNAK	NP_001333374.1	AHNAK	1	2	22.69	21.06	20.22	95.6	99	1	1	1	0	T4564t	TMT16	4560	(K)	VGIDtPDIDIHGPEGK	(L)	VGIDT(1.0)PDIDIHGPEGK	GPKVGIDtPDIDIHG	63	2.1	1752.26	NP_001333374.1	HOMO SAPIENS
NP_001333374.1_S4614s_1_1_4614_4614	0.746918	0.947225	0.145715	0.0741918	-1.89444	2.05734	-1.25473	1.62555	-1.2684	1.50355	-2.11493	2.142	-1.77388	2.07895	-1.98206	2.13395	-1.77017	0.982663	-1.58925	1.83611	NP_001333374	AHNAK	NP_001333374.1_S4614s_1_1_4614_4614_AHNAK	NP_001333374.1	AHNAK	1	1	6.35	5.72	6.04	59.4	99	1	1	1	0	S4614s	TMT16	4609	(K)	GDMDIsLPK	(V)	GDMDIS(1.0)LPK	VKGDMDIsLPKVEGD	64	2.1	1752.26	NP_001333374.1	HOMO SAPIENS
NP_001333374.1_T4766t_1_1_4766_4766	0.826911	0.959307	-0.101299	0.0532496	-0.170089	0.804309	0.250357	-0.0649092	0.301432	-0.340056	0.140043	-0.327368	0.326846	-0.116795	-0.313579	-0.0814041	0.27392	-0.0552385	0.639753	0.112415	NP_001333374	AHNAK	NP_001333374.1_T4766t_1_1_4766_4766_AHNAK	NP_001333374.1	AHNAK	1	1	19.67	21.02	21.38	80.7	99	1	1	1	0	T4766t	TMT16	4762	(K)	VDINtPDVDVHGPDWHLK	(M)	VDINT(1.0)PDVDVHGPDWHLK	GPKVDINtPDVDVHG	65	2.1	1752.26	NP_001333374.1	HOMO SAPIENS
NP_001333374.1_S4803s_1_1_4803_4803	0.668832	0.878091	0.26017	-0.155611	-0.879771	0.124174	-0.671545	0.50234	-0.617786	0.767233	-0.677349	1.45904	-0.704204	1.06867	-0.136081	1.14838	-1.60523	0.843113	-1.44162	0.415071	NP_001333374	AHNAK	NP_001333374.1_S4803s_1_1_4803_4803_AHNAK	NP_001333374.1	AHNAK	1	1	7.04	6.63	4.58	61.6	99	1	1	1	0	S4803s	TMT16	4795	(K)	GEGPDVDVsLPK	(A)	GEGPDVDVS(1.0)LPK	EGPDVDVsLPKADID	66	2.1	1752.26	NP_001333374.1|NP_033773.1	HOMO SAPIENS
NP_001333374.1_S4850s_1_1_4850_4850	0.552787	0.699253	-0.660603	0.354613	-1.9355	1.34616	-1.39611	1.43082	-1.50716	1.07075	-3.4782	2.3198	-2.76333	1.36358	-1.21586	0.569828	-0.447697	1.29374	-1.24766	1.52193	NP_001333374	AHNAK	NP_001333374.1_S4850s_1_1_4850_4850_AHNAK	NP_001333374.1	AHNAK	1	1	13.11	9.65	10.03	82.6	99	1	1	1	0	S4850s	TMT16	4849	(K)	IsIPDVDLDLK	(G)	IS(1.0)IPDVDLDLK	NIKAPKIsIPDVDLD	67	2.1	1752.26	NP_001333374.1	HOMO SAPIENS
NP_001333374.1_S4870s_1_1_4870_4870	0.874892	0.982822	0.0702376	0.0215251	-1.85045	2.10531	-1.27535	1.15425	-1.35495	1.44453	-2.00347	1.57757	-1.80359	1.52709	-1.81048	1.8752	-1.77606	1.37224	-1.37503	1.42104	NP_001333374	AHNAK	NP_001333374.1_S4870s_1_1_4870_4870_AHNAK	NP_001333374.1	AHNAK	1	1	5.41	5.41	5.41	51.3	99	1	1	1	0	S4870s	TMT16	4865	(K)	GDFDVsVPK	(V)	GDFDVS(1.0)VPK	VKGDFDVsVPKVEGT	68	2.1	1752.26	NP_001333374.1	HOMO SAPIENS
NP_001333374.1_S4900s_1_1_4900_4900	0.595523	0.845827	0.200783	0.0960062	0.0703816	0.228593	0.103088	0.341479	0.268603	0.14895	0.182913	0.222949	-0.502154	0.362064	0.301746	0.17153	-0.220903	-0.186066	0.243164	0.210418	NP_001333374	AHNAK	NP_001333374.1_S4900s_1_1_4900_4900_AHNAK	NP_001333374.1	AHNAK	1	1	11.61	11.61	11.61	70.4	2.873	2	1	1	0	S4900s	TMT16	4890	(R)	LDFEGPDAKLsGPSLK	(M)	LDFEGPDAKLS(0.99)GPS(0.0)LK	EGPDAKLsGPSLKMP	69	2.1	1752.26	NP_001333374.1	HOMO SAPIENS
NP_001333374.1_S4908s_1_1_4908_4908	0.832104	0.73553	0.067884	0.223681	-0.988276	1.29254	-0.724562	1.10063	-0.999798	0.562076	-0.917422	0.507985	-1.26281	0.566455	-0.979195	0.587272	-0.724562	0.95359	-0.935024	0.46119	NP_001333374	AHNAK	NP_001333374.1_S4908s_1_1_4908_4908_AHNAK	NP_001333374.1	AHNAK	1	3	7.92	1.65	8.1	64.4	2.358	2	1	1	0	S4908s	TMT16	4906	(K)	MPsLEISAPK	(V)	MPS(0.99)LEIS(0.0)APK	GPSLKMPsLEISAPK	70	2.1	1752.26	NP_001333374.1	HOMO SAPIENS
NP_001333374.1_S4960s_1_1_4960_4960	0.341713	0.95542	-0.272818	0.0482646	-0.249268	0.0282214	-0.0824705	0.0959527	-0.271587	0.185485	-0.274369	0.0677313	0.329817	-0.586895	-0.189331	0.305265	-0.126651	0.220954	0.199742	0.245007	NP_001333374	AHNAK	NP_001333374.1_S4960s_1_1_4960_4960_AHNAK	NP_001333374.1	AHNAK	1	6	20.56	19.01	18.7	85.8	4.718	2	1	1	0	M4958m S4960s	TMT16	4949	(K)	VEAPSLDVHmDsPDINIEGPDVK	(I)	VEAPS(0.0)LDVHM(1.0)DS(0.99)PDINIEGPDVK	SLDVHMDsPDINIEG	71	2.1	1752.26	NP_001333374.1	HOMO SAPIENS
NP_001333374.1_S4995s_1_1_4995_4995	0.862029	0.698542	-0.0749725	0.197612	-1.21115	1.19376	-1.02794	0.843819	-0.617786	0.806579	-0.703071	0.491052	-0.478383	0.557696	-1.18923	0.811133	-0.860049	0.662862	-0.732387	0.513074	NP_001333374	AHNAK	NP_001333374.1_S4995s_1_1_4995_4995_AHNAK	NP_001333374.1	AHNAK	1	4	21.47	17.6	19.92	78.1	1.249	5	1	1	0	S4995s	TMT16	4993	(K)	SPsLDVTVPEAELNLETPEISVGGK	(G)	S(0.0)PS(0.99)LDVT(0.0)VPEAELNLET(0.0)PEIS(0.0)VGGK	KADIKSPsLDVTVPE	72	2.1	1752.26	NP_001333374.1	HOMO SAPIENS
NP_001333374.1_S5013s_1_1_5013_5013	0.588694	0.972981	0.262548	-0.0377718	-1.39884	0.318901	-0.530167	1.09217	-1.05352	0.725078	-0.90599	1.06677	-1.58669	0.630693	-1.36673	1.42166	-0.642092	0.532034	-1.34319	0.769611	NP_001333374	AHNAK	NP_001333374.1_S5013s_1_1_5013_5013_AHNAK	NP_001333374.1	AHNAK	1	1	18.49	20.44	18.49	82.4	2.29	5	1	1	0	S5013s	TMT16	4993	(K)	SPSLDVTVPEAELNLETPEIsVGGK	(G)	S(0.0)PS(0.0)LDVT(0.0)VPEAELNLET(0.0)PEIS(0.99)VGGK	NLETPEIsVGGKGKK	73	2.1	1752.26	NP_001333374.1	HOMO SAPIENS
NP_001333374.1_S5031s_1_1_5031_5031	0.988914	0.130219	0.00775189	0.500409	-0.609974	0.725289	-1.03088	0.900262	-0.602863	0.941477	-0.594466	1.20505	-0.959738	0.560616	-0.594617	0.543663	-0.203231	0.37504	-1.11161	0.291126	NP_001333374	AHNAK	NP_001333374.1_S5031s_1_1_5031_5031_AHNAK	NP_001333374.1	AHNAK	1	4	9.62	10.41	6.71	65.5	99	1	1	1	0	S5031s	TMT16	5028	(K)	IHMsGPK	(I)	IHMS(1.0)GPK	KMPKIHMsGPKIKAK	74	2.1	1752.26	NP_001333374.1|NP_033773.1	HOMO SAPIENS
NP_001333374.1_S5099s_1_1_5099_5099	0.432228	0.767384	0.194704	0.173534	1.36658	-1.54653	1.48152	-2.14765	1.39972	-1.46421	1.25753	-1.87108	1.28658	-1.83952	1.31644	-2.13395	0.936629	-2.03219	1.18687	-1.71793	NP_001333374	AHNAK	NP_001333374.1_S5099s_1_1_5099_5099_AHNAK	NP_001333374.1	AHNAK	1	3	17.77	16.05	16.73	88.3	10.95	2	1	1	0	S5099s	TMT16	5088	(K)	MYFPDVEFDIKsPK	(F)	MY(0.0)FPDVEFDIKS(0.99)PK	DVEFDIKsPKFKAEA	75	2.1	1752.26	NP_001333374.1|NP_033773.1	HOMO SAPIENS
NP_001333374.1_S5110s_1_1_5110_5110	0.209629	0.108415	0.382753	0.569178	1.14077	-0.513629	0.833541	-0.338656	0.90728	-0.933046	0.654485	-0.547495	0.757688	-1.05991	0.576867	-1.28211	0.27392	-1.2356	0.396589	-1.03191	NP_001333374	AHNAK	NP_001333374.1_S5110s_1_1_5110_5110_AHNAK	NP_001333374.1	AHNAK	1	2	11.92	10.27	12.5	90.2	99	1	1	1	0	S5110s	TMT16	5104	(K)	AEAPLPsPK	(L)	AEAPLPS(1.0)PK	KAEAPLPsPKLEGEL	76	2.1	1752.26	NP_001333374.1|NP_033773.1	HOMO SAPIENS
NP_001333374.1_S5214s_1_1_5214_5214	0.66414	0.5877	0.189781	0.323352	-0.800591	0.282214	-0.191449	0.91155	-0.283525	0.219209	-0.465856	0.714001	-0.891397	0.154753	-0.251455	0.447722	-1.01321	0.395391	-0.344482	-0.164299	NP_001333374	AHNAK	NP_001333374.1_S5214s_1_1_5214_5214_AHNAK	NP_001333374.1	AHNAK	1	1	15.83	14.03	15.59	85.6	99	1	1	1	0	S5214s	TMT16	5210	(K)	GDVPsVGLEGPDVDLQGPEAK	(I)	GDVPS(1.0)VGLEGPDVDLQGPEAK	KIKGDVPsVGLEGPD	77	2.1	1752.26	NP_001333374.1	HOMO SAPIENS
NP_001333374.1_S5261s_1_1_5261_5261	0.283895	0.867617	0.261025	0.0934539	-0.00586514	0.104419	0.150214	0.375344	-0.0895342	0.37378	-0.222925	0.544672	-0.410043	0.0729968	-0.27808	0.238398	-0.344609	0.122106	-0.179478	0.5909	NP_001333374	AHNAK	NP_001333374.1_S5261s_1_1_5261_5261_AHNAK	NP_001333374.1	AHNAK	1	1	19.14	19.76	16.57	93.1	99	1	1	1	0	S5261s	TMT16	5248	(K)	MEGGGAEVHAQLPsLEGDLR	(G)	MEGGGAEVHAQLPS(1.0)LEGDLR	EVHAQLPsLEGDLRG	78	2.1	1752.26	NP_001333374.1	HOMO SAPIENS
NP_001333374.1_S5279s_1_1_5279_5279	0.824054	0.940591	-0.185014	-0.0766735	-2.02347	1.32076	-0.918957	1.7215	-1.98467	1.05108	-1.10605	0.725289	-2.22552	1.41322	-0.804656	1.32572	-0.795251	1.65425	-1.46767	0.73214	NP_001333374	AHNAK	NP_001333374.1_S5279s_1_1_5279_5279_AHNAK	NP_001333374.1	AHNAK	1	1	8.57	6.19	6.36	77.9	99	1	1	1	0	S5279s	TMT16	5273	(K)	LEGPDVsLK	(G)	LEGPDVS(1.0)LK	KLEGPDVsLKGPGVD	79	2.1	1752.26	NP_001333374.1	HOMO SAPIENS
NP_001333374.1_S5293s_1_1_5293_5293	0.633763	0.768498	0.185575	0.226109	-0.398829	0.629337	-0.0412352	-0.33019	-0.0268603	0.59299	-0.703071	0.575716	-0.790372	0.23067	-0.295829	-0.206417	-0.568457	0.354689	-0.257638	0.184476	NP_001333374	AHNAK	NP_001333374.1_S5293s_1_1_5293_5293_AHNAK	NP_001333374.1	AHNAK	1	3	18.5	15.88	16.19	82.6	7.075	2	1	1	0	S5293s	TMT16	5282	(K)	GPGVDLPSVNLsMPK	(V)	GPGVDLPS(0.0)VNLS(0.99)MPK	DLPSVNLsMPKVSGP	80	2.1	1752.26	NP_001333374.1	HOMO SAPIENS
NP_001333374.1_S5298s_1_1_5298_5298	0.580714	0.934771	-0.283814	-0.106113	-1.06159	0.285036	-0.830596	1.21634	-1.08933	0.772854	-0.868836	0.640625	-1.46189	1.59133	-0.204122	0.0668676	-0.742234	1.08733	-0.30685	0.593782	NP_001333374	AHNAK	NP_001333374.1_S5298s_1_1_5298_5298_AHNAK	NP_001333374.1	AHNAK	1	1	9.12	8.9	9.32	73.1	99	1	1	1	0	S5298s	TMT16	5297	(K)	VsGPDLDLNLK	(G)	VS(1.0)GPDLDLNLK	NLSMPKVsGPDLDLN	81	2.1	1752.26	NP_001333374.1	HOMO SAPIENS
NP_001333374.1_S5310s_1_1_5310_5310	0.916476	0.627463	0.0576813	-0.19009	-3.11146	2.15611	-3.32827	2.20409	-3.1337	1.96445	-4.06409	1.99243	-3.30114	2.2191	-3.71562	2.06417	-3.67877	2.43921	-3.17271	2.35495	NP_001333374	AHNAK	NP_001333374.1_S5310s_1_1_5310_5310_AHNAK	NP_001333374.1	AHNAK	1	1	14.54	14.65	14.43	79	3.766	3	1	1	0	S5310s	TMT16	5308	(K)	GPsLKGDLDASVPSMK	(V)	GPS(0.99)LKGDLDAS(0.0)VPS(0.0)MK	DLNLKGPsLKGDLDA	82	2.1	1752.26	NP_001333374.1	HOMO SAPIENS
NP_001333374.1_S5318s_1_1_5318_5318	0.661583	0.833425	0.303984	-0.280924	-1.74781	1.81181	-0.276865	0.663202	-1.43553	1.33493	-1.19179	0.815598	-2.09181	1.62345	-1.63298	1.84322	-1.06917	0.299451	-1.07397	1.98312	NP_001333374	AHNAK	NP_001333374.1_S5318s_1_1_5318_5318_AHNAK	NP_001333374.1	AHNAK	1	1	9.23	8.85	9.23	68	2.715	2	1	1	0	S5318s	TMT16	5313	(K)	GDLDAsVPSMK	(V)	GDLDAS(0.99)VPS(0.0)MK	LKGDLDAsVPSMKVH	83	2.1	1752.26	NP_001333374.1	HOMO SAPIENS
NP_001333374.1_S5332s_1_1_5332_5332	0.73221	0.79579	0.191441	-0.133115	-1.63637	1.37438	-2.05293	1.00468	-2.15479	1.17193	-1.38042	1.28125	-2.4454	1.27598	-1.8371	1.49435	-2.33274	1.03209	-1.37503	1.56228	NP_001333374	AHNAK	NP_001333374.1_S5332s_1_1_5332_5332_AHNAK	NP_001333374.1	AHNAK	1	1	19.65	18.03	20.48	91.1	99	1	1	1	0	S5332s	TMT16	5324	(K)	VHAPGLNLsGVGGK	(M)	VHAPGLNLS(1.0)GVGGK	HAPGLNLsGVGGKMQ	84	2.1	1752.26	NP_001333374.1	HOMO SAPIENS
NP_001333374.1_S5369s_1_1_5369_5369	0.170271	0.927377	0.36784	-0.0583896	-0.674491	0.406388	-0.550785	0.609582	-0.247711	0.255744	-0.40298	0.793021	-1.01916	0.805885	-0.707032	0.619252	-0.845322	0.31108	-0.775809	0.562076	NP_001333374	AHNAK	NP_001333374.1_S5369s_1_1_5369_5369_AHNAK	NP_001333374.1	AHNAK	1	2	14.15	14.6	14.11	78.8	7.218	2	1	1	0	S5369s	TMT16	5367	(R)	GPsLQGDLAVSGDIK	(C)	GPS(0.99)LQGDLAVS(0.0)GDIK	DVTLRGPsLQGDLAV	85	2.1	1752.26	NP_001333374.1|NP_033773.1	HOMO SAPIENS
NP_001333374.1_S5377s_1_1_5377_5377	0.470052	0.909768	0.246671	-0.0947898	-0.74194	0.0564427	-0.353445	0.52774	-0.11341	0.792527	-0.563028	0.982104	-0.490269	0.496378	-0.505868	0.796597	-0.809978	0.441908	-0.952393	1.00309	NP_001333374	AHNAK	NP_001333374.1_S5377s_1_1_5377_5377_AHNAK	NP_001333374.1	AHNAK	1	1	21.74	19.44	21.67	90.2	15.473	2	1	1	0	S5377s	TMT16	5367	(R)	GPSLQGDLAVsGDIK	(C)	GPS(0.0)LQGDLAVS(0.99)GDIK	LQGDLAVsGDIKCPK	86	2.1	1752.26	NP_001333374.1|NP_033773.1	HOMO SAPIENS
NP_001333374.1_S5393s_1_1_5393_5393	0.164617	0.772469	0.418059	0.219623	0.164224	0.903084	0.103088	-0.177795	0.056705	0.66887	0.0485862	0.259637	-0.454613	0.271548	-0.13904	0.229676	-0.653873	0.366318	-0.0521066	-0.0922381	NP_001333374	AHNAK	NP_001333374.1_S5393s_1_1_5393_5393_AHNAK	NP_001333374.1	AHNAK	1	2	17.8	15.99	15.65	76	3.391	4	1	1	0	S5393s	TMT16	5385	(K)	VSVGAPDLsLEASEGSIK	(L)	VS(0.0)VGAPDLS(0.99)LEAS(0.0)EGS(0.0)IK	SVGAPDLsLEASEGS	87	2.1	1752.26	NP_001333374.1	HOMO SAPIENS
NP_001333374.1_S5418s_1_1_5418_5418	0.910524	0.974801	-0.120285	0.0312101	-1.4135	0.694246	-1.45796	0.688601	-1.82948	0.834682	-0.663059	0.7394	-2.60585	1.00152	-0.301746	0.0959405	-0.901285	0.604716	-1.07397	1.12992	NP_001333374	AHNAK	NP_001333374.1_S5418s_1_1_5418_5418_AHNAK	NP_001333374.1	AHNAK	1	1	14.79	14.27	15.7	73.6	1.798	3	1	1	0	S5418s	TMT16	5408	(K)	LPQFGISTPGsDLHVNAK	(G)	LPQFGIS(0.0)T(0.0)PGS(0.99)DLHVNAK	FGISTPGsDLHVNAK	88	2.1	1752.26	NP_001333374.1	HOMO SAPIENS
NP_001333374.1_S5430s_1_1_5430_5430	0.633655	0.758891	-0.280814	0.363536	-1.26394	1.17965	-0.427079	0.81842	0.0805808	0.989253	-0.903132	0.335834	-0.436785	0.259869	-0.215955	1.50016	0.0353445	-0.401206	-0.772914	0.510192	NP_001333374	AHNAK	NP_001333374.1_S5430s_1_1_5430_5430_AHNAK	NP_001333374.1	AHNAK	1	1	6.03	5.59	4.21	60.5	99	1	1	1	0	S5430s	TMT16	5426	(K)	GPQVsGELK	(G)	GPQVS(1.0)GELK	NAKGPQVsGELKGPG	89	2.1	1752.26	NP_001333374.1	HOMO SAPIENS
NP_001333374.1_S5448s_1_1_5448_5448	0.877223	0.673839	0.0687992	-0.191808	-1.98535	1.11757	-2.33274	1.41671	-2.02049	1.31807	-2.14065	1.54089	-1.6372	1.55629	-2.24239	1.46527	-2.35924	1.34026	-2.51559	1.79864	NP_001333374	AHNAK	NP_001333374.1_S5448s_1_1_5448_5448_AHNAK	NP_001333374.1	AHNAK	1	4	17.54	17.44	18.17	87.2	99	1	1	1	0	S5448s	TMT16	5447	(R)	IsAPNVDFNLEGPK	(V)	IS(1.0)APNVDFNLEGPK	NLKGPRIsAPNVDFN	90	2.1	1752.26	NP_001333374.1	HOMO SAPIENS
NP_001333374.1_S5464s_1_1_5464_5464	0.165624	0.940161	0.341267	-0.042786	-0.299122	0.499518	-0.47126	0.815598	-0.686429	0.469333	-0.360109	0.3697	-0.903283	0.394183	-0.766198	0.7181	-0.756961	0.616345	-0.755545	0.596665	NP_001333374	AHNAK	NP_001333374.1_S5464s_1_1_5464_5464_AHNAK	NP_001333374.1	AHNAK	1	1	5.39	5.39	5.39	60.3	2.5	2	1	1	0	S5464s	TMT16	5463	(K)	GsLGATGEIK	(G)	GS(0.99)LGAT(0.0)GEIK	EGPKVKGsLGATGEI	91	2.1	1752.26	NP_001333374.1	HOMO SAPIENS
NP_001333374.1_S5519s_1_1_5519_5519	0.947989	0.663896	0.049811	0.356457	0.583581	0.107241	-0.070689	0.152395	0.886388	0.278227	-0.00285801	-0.81842	0.730946	-0.548936	-0.499951	-0.625067	0.297483	0.101755	0.668701	-0.634137	NP_001333374	AHNAK	NP_001333374.1_S5519s_1_1_5519_5519_AHNAK	NP_001333374.1	AHNAK	1	1	7.64	8.71	7.54	55.3	4.658	2	1	1	0	S5519s	TMT16	5513	(K)	LPTGQIsGPEIK	(G)	LPT(0.0)GQIS(0.99)GPEIK	KLPTGQIsGPEIKGG	92	2.1	1752.26	NP_001333374.1	HOMO SAPIENS
NP_001333374.1_S5530s_1_1_5530_5530	0.73258	0.610578	0.126171	0.293914	-0.680356	0.959527	-0.238575	0.476941	-0.644646	1.29839	-0.643053	0.948238	-0.953795	0.408782	-0.289913	0.459351	-0.839432	0.918703	-0.628174	0.72061	NP_001333374	AHNAK	NP_001333374.1_S5530s_1_1_5530_5530_AHNAK	NP_001333374.1	AHNAK	1	1	14.97	17.47	14.97	73.4	11.299	2	1	1	0	S5530s	TMT16	5529	(K)	GsEVGFHGAAPDISVK	(G)	GS(0.99)EVGFHGAAPDIS(0.0)VK	IKGGLKGsEVGFHGA	93	2.1	1752.26	NP_001333374.1	HOMO SAPIENS
NP_001333374.1_S5552s_1_1_5552_5552	0.814763	0.694479	-0.0586349	0.143315	0.0762468	-0.194727	0.103088	-0.163684	0.0925186	-0.0927425	0.214351	-0.19755	0.267419	-0.145994	0.298788	-0.453537	0.0647982	-0.316894	0.0897391	-0.305539	NP_001333374	AHNAK	NP_001333374.1_S5552s_1_1_5552_5552_AHNAK	NP_001333374.1	AHNAK	1	6	18.4	17.19	19.86	83.3	2.848	2	1	1	0	M5550m S5552s	TMT16	5545	(K)	GPAFNmAsPESDFGINLK	(G)	GPAFNM(1.0)AS(0.99)PES(0.0)DFGINLK	GPAFNMAsPESDFGI	94	2.1	1752.26	NP_001333374.1	HOMO SAPIENS
NP_001333374.1_S5555s_1_1_5555_5555	0.525136	0.972981	0.181304	-0.0386832	0.260999	-0.58136	0.683327	-0.756333	0.301432	-0.250124	0.145759	-0.719645	0.148566	-1.23803	0.337245	-0.209325	0.0589075	-0.57855	0.121582	-0.126827	NP_001333374	AHNAK	NP_001333374.1_S5555s_1_1_5555_5555_AHNAK	NP_001333374.1	AHNAK	1	1	12.31	16.26	13.82	70	1.804	2	1	1	0	S5555s	TMT16	5545	(K)	GPAFNMASPEsDFGINLK	(G)	GPAFNMAS(0.0)PES(0.99)DFGINLK	FNMASPEsDFGINLK	95	2.1	1752.26	NP_001333374.1	HOMO SAPIENS
NP_001333374.1_S5589s_1_1_5589_5589	0.54777	0.997715	0.276469	-0.00201538	-1.50148	1.64248	-1.69948	1.21634	-2.19359	1.60473	-2.0149	1.48444	-2.67122	1.44534	-2.22759	1.62517	-1.73777	1.71239	-1.87873	1.17315	NP_001333374	AHNAK	NP_001333374.1_S5589s_1_1_5589_5589_AHNAK	NP_001333374.1	AHNAK	1	2	25.11	25.11	25.11	89.1	2.179	4	1	1	0	S5589s	TMT16	5568	(K)	GGADVSGGVSAPDISLGEGHLsVK	(G)	GGADVS(0.0)GGVS(0.0)APDIS(0.0)LGEGHLS(0.99)VK	SLGEGHLsVKGSGGE	96	2.1	1752.26	NP_001333374.1	HOMO SAPIENS
NP_001333374.1_S5620s_1_1_5620_5620	0.829581	0.791525	-0.122404	-0.29451	-0.334313	-1.53242	0.74518	0.0253992	0.0955031	0.0702595	0.434418	-0.375344	0.778487	-0.329946	0.159748	-0.125013	0.00294537	-0.383762	0.489223	0.204653	NP_001333374	AHNAK	NP_001333374.1_S5620s_1_1_5620_5620_AHNAK	NP_001333374.1	AHNAK	1	2	10.69	6.69	10.66	77.7	99	1	1	1	0	S5620s	TMT16	5613	(K)	FAGGLHFsGPK	(V)	FAGGLHFS(1.0)GPK	FAGGLHFsGPKVEGG	97	2.1	1752.26	NP_001333374.1	HOMO SAPIENS
NP_001333374.1_S5731s_1_1_5731_5731	0.574698	0.843863	0.125461	0.0767193	0.208212	-0.214482	0.200285	-0.395099	0.355152	-0.269796	0.131469	-0.282214	0.0861684	-0.274468	0.165664	-0.427371	-0.023563	-0.325616	0.165004	-0.441013	NP_001333374	AHNAK	NP_001333374.1_S5731s_1_1_5731_5731_AHNAK	NP_001333374.1	AHNAK	1	7	16.11	15.44	16.11	72.7	1.463	5	1	1	0	S5731s	TMT16	5726	(K)	GGVTGsPEASISGSKGDLK	(S)	GGVT(0.0)GS(0.99)PEAS(0.0)IS(0.0)GS(0.0)KGDLK	GKGGVTGsPEASISG	98	2.1	1752.26	NP_001333374.1|NP_033773.1	HOMO SAPIENS
NP_001333374.1_S5737s_1_1_5737_5737	0.217431	0.516163	0.404623	0.228183	-0.815254	1.07241	-1.34898	1.04137	-0.937124	1.19722	-1.09748	1.01033	-1.53023	0.884722	-1.15669	0.944869	-1.41378	0.944869	-1.71662	0.634137	NP_001333374	AHNAK	NP_001333374.1_S5737s_1_1_5737_5737_AHNAK	NP_001333374.1	AHNAK	1	4	12.62	11.42	11.77	68.1	1.137	5	1	1	0	S5737s	TMT16	5726	(K)	GGVTGSPEASIsGSK	(G)	GGVT(0.0)GS(0.0)PEAS(0.0)IS(0.99)GS(0.0)K	GSPEASIsGSKGDLK	99	2.1	1752.26	NP_001333374.1|NP_033773.1	HOMO SAPIENS
NP_001333374.1_S5752s_1_1_5752_5752	0.383048	0.782192	0.24751	0.130874	-0.0439885	0.392277	-0.129596	0.0423321	-0.495422	0.390643	-0.0485862	0.524917	-0.481355	0.364984	-0.582784	0.264563	-0.217958	0.130828	-0.425537	0.0662961	NP_001333374	AHNAK	NP_001333374.1_S5752s_1_1_5752_5752_AHNAK	NP_001333374.1	AHNAK	1	5	20.6	17.43	17.5	90.8	3.427	4	1	1	0	S5752s	TMT16	5748	(K)	ASLGsLEGEAEAEASSPK	(G)	AS(0.0)LGS(0.99)LEGEAEAEAS(0.0)S(0.0)PK	SSKASLGsLEGEAEA	100	2.1	1752.26	NP_001333374.1	HOMO SAPIENS
NP_001333374.1_S5780s_1_1_5780_5780	0.938344	0.519364	-0.0322978	0.308177	-0.131966	0.460008	-0.748125	0.417676	-0.349183	-0.160192	-0.0771663	0.135463	-0.445699	-0.251109	-0.378661	0.00581458	-0.321046	-0.218047	-0.0318429	0.0835907	NP_001333374	AHNAK	NP_001333374.1_S5780s_1_1_5780_5780_AHNAK	NP_001333374.1	AHNAK	1	7	9.54	3.15	3.69	75.7	2.069	3	1	1	0	S5780s	TMT16	5778	(R)	HRsNSFSDER	(E)	HRS(0.99)NS(0.0)FS(0.0)DER	SKKPRHRsNSFSDER	101	2.1	1752.26	NP_001333374.1|NP_033773.1	HOMO SAPIENS
NP_001333374.1_T5794t_1_1_5794_5794	0.993457	0.91295	-0.00274177	0.0691532	-0.0967748	0.121352	-0.191449	0.239882	-0.0298447	0.126467	-0.41727	-0.296324	-0.0980537	0.119715	-0.292871	-0.238398	-0.200285	0.20351	-0.133161	-0.170064	NP_001333374	AHNAK	NP_001333374.1_T5794t_1_1_5794_5794_AHNAK	NP_001333374.1	AHNAK	1	4	20.14	20.47	20.08	82.2	1.203	6	1	1	0	T5794t	TMT16	5788	(R)	EFSGPStPTGTLEFEGGEVSLEGGK	(V)	EFS(0.0)GPS(0.0)T(0.99)PT(0.0)GT(0.0)LEFEGGEVS(0.0)LEGGK	REFSGPStPTGTLEF	102	2.1	1752.26	NP_001333374.1	HOMO SAPIENS
NP_001333374.1_S5807s_1_1_5807_5807	0.939157	0.855753	-0.0342538	0.117007	-1.47508	1.64248	-1.64352	1.41389	-1.15201	1.55976	-1.73767	0.953882	-1.04591	1.31978	-1.74539	1.5554	-1.51098	1.1949	-1.56899	1.03191	NP_001333374	AHNAK	NP_001333374.1_S5807s_1_1_5807_5807_AHNAK	NP_001333374.1	AHNAK	1	1	20.94	20.65	20.46	88.6	2.948	6	1	1	0	S5807s	TMT16	5788	(R)	EFSGPSTPTGTLEFEGGEVsLEGGK	(V)	EFS(0.0)GPS(0.0)T(0.0)PT(0.0)GT(0.0)LEFEGGEVS(0.99)LEGGK	EFEGGEVsLEGGKVK	103	2.1	1752.26	NP_001333374.1	HOMO SAPIENS
NP_001333374.1_T5824t_1_1_5824_5824	0.159269	0.616969	0.796221	0.362938	-1.86805	1.43929	-2.0382	0.860752	-1.69518	1.92792	-1.33755	2.02912	-2.68311	1.38986	-3.12396	1.16292	-1.72304	1.17164	-2.59375	1.08091	NP_001333374	AHNAK	NP_001333374.1_T5824t_1_1_5824_5824_AHNAK	NP_001333374.1	AHNAK	1	2	11.1	9.87	6.63	71.3	4.748	2	1	1	0	T5824t	TMT16	5822	(K)	FGtFGGLGSK	(S)	FGT(0.99)FGGLGS(0.0)K	HGKLKFGtFGGLGSK	104	2.1	1752.26	NP_001333374.1|NP_033773.1	HOMO SAPIENS
NP_001333374.1_S5830s_1_1_5830_5830	0.994458	0.267802	-0.00728463	0.501871	-1.81819	2.63305	-3.3754	2.08274	-3.60524	2.63051	-2.87802	2.66974	-2.59991	2.05851	-3.5677	1.81705	-2.37397	2.31129	-3.10613	1.8217	NP_001333374	AHNAK	NP_001333374.1_S5830s_1_1_5830_5830_AHNAK	NP_001333374.1	AHNAK	1	2	14.05	9.08	10.83	85.2	7.612	2	1	1	0	S5830s	TMT16	5822	(K)	FGTFGGLGsK	(S)	FGT(0.0)FGGLGS(0.99)K	GTFGGLGsKSKGHYE	105	2.1	1752.26	NP_001333374.1|NP_033773.1	HOMO SAPIENS
NP_001333374.1_S5851s_1_1_5851_5851	0.609066	0.480326	0.229181	0.260288	-0.659828	1.07806	-0.692163	0.812775	-0.701351	0.96677	-0.897416	1.19941	-0.805229	0.595654	-1.61819	0.846021	-0.480096	0.7181	-0.963972	0.856084	NP_001333374	AHNAK	NP_001333374.1_S5851s_1_1_5851_5851_AHNAK	NP_001333374.1	AHNAK	1	4	13.31	10.04	10.34	78.2	2.253	3	1	1	0	S5851s	TMT16	5848	(K)	LQGsGVSLASK	(K)	LQGS(0.99)GVS(0.0)LAS(0.0)K	ETGKLQGsGVSLASK	106	2.1	1752.26	NP_001333374.1|NP_033773.1	HOMO SAPIENS
NP_001333374.1_S5854s_1_1_5854_5854	0.536078	0.654696	0.483434	0.282622	-2.45456	0.745044	-0.63031	1.06677	-2.09212	0.770044	-2.1578	1.58886	-1.9581	0.732888	-1.86077	0.956498	-2.79222	0.892537	-2.65744	0.458308	NP_001333374	AHNAK	NP_001333374.1_S5854s_1_1_5854_5854_AHNAK	NP_001333374.1	AHNAK	1	1	7.63	7.15	5.04	61.7	2.261	3	1	1	0	S5854s	TMT16	5848	(K)	LQGSGVsLASK	(K)	LQGS(0.0)GVS(0.99)LAS(0.0)K	KLQGSGVsLASKKSR	107	2.1	1752.26	NP_001333374.1|NP_033773.1	HOMO SAPIENS
NP_001333374.1_S5857s_1_1_5857_5857	0.242729	0.900623	0.491843	0.0895359	-2.09385	1.90776	-2.42404	1.75537	-2.25328	2.04033	-1.99775	1.81463	-2.79007	2.11691	-3.15354	1.24723	-2.12656	1.98277	-2.66612	1.81305	NP_001333374	AHNAK	NP_001333374.1_S5857s_1_1_5857_5857_AHNAK	NP_001333374.1	AHNAK	1	2	13.93	7.72	4.96	80.6	3.124	3	1	1	0	S5857s	TMT16	5848	(K)	LQGSGVSLAsK	(K)	LQGS(0.0)GVS(0.0)LAS(0.99)K	GSGVSLAsKKSRLSS	108	2.1	1752.26	NP_001333374.1|NP_033773.1	HOMO SAPIENS
NP_001333374.1_S5867s_1_1_5867_5867	0.289971	0.00020648	-0.702528	-1.90962	-0.873905	-0.553139	-2.15307	-0.795843	-0.608832	-0.935856	-0.523016	-0.491052	-0.282276	1.56213	-0.0946654	1.34317	-0.285701	1.02627	-0.68607	0.931028	NP_001333374	AHNAK	NP_001333374.1_S5867s_1_1_5867_5867_AHNAK	NP_001333374.1	AHNAK	1	1	9.34	11.14	9.34	63.5	1.197	6	1	1	0	S5867s	TMT16	5862	(R)	LSSSSsNDSGNK	(V)	LS(0.0)S(0.0)S(0.0)S(0.0)S(0.99)NDS(0.0)GNK	SRLSSSSsNDSGNKV	109	2.1	1752.26	NP_001333374.1	HOMO SAPIENS
NP_001333374.1_S5870s_1_1_5870_5870	0.0023379	0.00117526	-2.16194	-2.14283	-1.03813	-0.124174	-2.34452	-0.677313	-2.18165	-1.38552	-1.18036	-0.56725	0.698261	1.74608	0.159748	1.59901	0.341663	1.21525	0.703439	1.25674	NP_001333374	AHNAK	NP_001333374.1_S5870s_1_1_5870_5870_AHNAK	NP_001333374.1	AHNAK	1	1	11.4	11.4	11.88	71.7	2.413	6	1	1	0	S5870s	TMT16	5862	(R)	LSSSSSNDsGNK	(V)	LS(0.0)S(0.0)S(0.0)S(0.0)S(0.0)NDS(0.99)GNK	SSSSSNDsGNKVGIQ	110	2.1	1752.26	NP_001333374.1	HOMO SAPIENS
NP_001333374.1_S5886s_1_1_5886_5886	0.555251	0.728355	-0.504734	-0.438657	-0.876838	0.0423321	0.212067	-0.217305	0.116394	0.910563	-1.08033	-0.412032	0.297132	-0.0817565	-0.83128	1.56703	1.06623	0.572736	-0.141846	0.0201771	NP_001333374	AHNAK	NP_001333374.1_S5886s_1_1_5886_5886_AHNAK	NP_001333374.1	AHNAK	1	1	10.01	9.7	10.09	68.6	1.143	3	1	1	0	S5886s	TMT16	5874	(K)	VGIQLPEVELSVsTK	(K)	VGIQLPEVELS(0.0)VS(0.99)T(0.0)K	PEVELSVsTKKE---	111	2.1	1752.26	NP_001333374.1|NP_033773.1	HOMO SAPIENS
NP_001333374.1_S41s_1_0_38_41	0.859261	0.935125	-0.133742	-0.108617	-1.51614	-0.634981	-0.465369	1.07241	0.0775963	0.379401	0.11432	0.0677313	-0.124796	0.575215	-0.579825	0.651232	-0.167886	0.040702	-0.382115	0.0518839	NP_001333374	AHNAK	NP_001333374.1_S41s_1_0_38_41_AHNAK	NP_001333374.1	AHNAK	1	1	16.82	16.89	12.8	80.5	0.589	2	1	0	1	S41s	TMT16	29	(R)	DDGVFVQEVTQNsPAAR	(T)	DDGVFVQEVT(0.50)QNS(0.50)PAAR	VQEVTQNsPAARTGV	112	2.1	1752.26	NP_001333374.1|NP_076965.2	HOMO SAPIENS
NP_001333374.1_T638t_1_0_637_638	0.612017	0.655984	-0.222934	-0.231616	0.431088	-0.507985	0.642092	0.234237	0.274571	-0.342866	0.465856	-0.253992	0.965681	-0.00583975	0.0739573	-0.0494239	1.08095	0.186066	0.584752	-0.0749434	NP_001333374	AHNAK	NP_001333374.1_T638t_1_0_637_638_AHNAK	NP_001333374.1	AHNAK	1	1	8.13	10.87	8.13	63.8	0	3	1	0	1	T638t	TMT16	633	(K)	MPTFStPGAK	(G)	MPT(0.0)FS(0.50)T(0.50)PGAK	MKMPTFStPGAKGEG	113	2.1	1752.26	NP_001333374.1	HOMO SAPIENS
NP_001333374.1_T1750t_1_0_1747_1750	0.925057	0.867215	-0.0341765	0.0763462	-1.18183	1.03572	-1.18699	0.866396	-0.966969	0.888079	-1.56333	1.08088	-1.13207	0.983997	-1.20994	0.892537	-1.03088	1.01755	-1.38951	0.671608	NP_001333374	AHNAK	NP_001333374.1_T1750t_1_0_1747_1750_AHNAK	NP_001333374.1	AHNAK	1	1	21.61	23.43	22.41	91.9	0	3	1	0	1	T1750t	TMT16	1739	(K)	ADIDVSGPSVDtDAPDLDIEGPEGK	(L)	ADIDVS(0.0)GPS(0.50)VDT(0.50)DAPDLDIEGPEGK	VSGPSVDtDAPDLDI	114	2.1	1752.26	NP_001333374.1	HOMO SAPIENS
NP_001333374.1_S3411s_1_0_3411_3412	0.472642	0.826152	0.292548	0.195789	0.181819	-0.245526	0.627365	0.48823	0.871466	-0.503058	0.660201	-0.217305	0.698261	-0.397103	-0.13904	0.305265	0.374063	-0.523312	0.237374	-0.645666	NP_001333374	AHNAK	NP_001333374.1_S3411s_1_0_3411_3412_AHNAK	NP_001333374.1	AHNAK	1	5	10.68	5.41	8.42	73.2	1.064	3	1	0	1	S3411s	TMT16	3405	(K)	MPFLSIsSPK	(V)	MPFLS(0.0)IS(0.50)S(0.50)PK	KMPFLSIsSPKVSMP	115	2.1	1752.26	NP_001333374.1|NP_033773.1	HOMO SAPIENS
NP_001333374.1_S5400s_1_0_5397_5400	0.995385	0.859554	0.00522506	0.105373	-3.95897	1.87108	-4.27374	2.2944	-4.09768	2.12746	-2.6751	2.30569	-4.06774	1.88332	-3.81028	2.40433	-3.94091	1.81124	-3.20745	2.07824	NP_001333374	AHNAK	NP_001333374.1_S5400s_1_0_5397_5400_AHNAK	NP_001333374.1	AHNAK	1	2	22.87	20.72	19.92	91.1	0	4	1	0	1	S5400s	TMT16	5385	(K)	VSVGAPDLSLEASEGsIK	(L)	VS(0.0)VGAPDLS(0.0)LEAS(0.50)EGS(0.50)IK	SLEASEGsIKLPKMK	116	2.1	1752.26	NP_001333374.1	HOMO SAPIENS
NP_001333374.1_S5763s_1_0_5762_5763	0.758001	0.918827	0.138607	-0.128409	1.62464	-2.30286	1.24884	-1.27561	1.69816	-1.57662	0.925996	-1.54371	1.54212	-1.07159	1.20698	-2.45375	1.34015	-1.27048	0.853969	-1.38934	NP_001333374	AHNAK	NP_001333374.1_S5763s_1_0_5762_5763_AHNAK	NP_001333374.1	AHNAK	1	3	22.86	20.08	23.2	85.1	0	4	1	0	1	S5763s	TMT16	5748	(K)	ASLGSLEGEAEAEASsPK	(G)	AS(0.0)LGS(0.0)LEGEAEAEAS(0.50)S(0.50)PK	EAEAEASsPKGKFSL	117	2.1	1752.26	NP_001333374.1	HOMO SAPIENS
NP_001333374.1_T5845t_1_0_5841_5845	0.671947	0.489944	0.121928	0.223613	0.328448	-0.296324	0.332827	-0.48823	0.244727	-0.30071	0.620189	-0.268103	0.392215	-0.487619	0.417119	-0.668676	0.0265084	-0.566921	0.202637	-0.524604	NP_001333374	AHNAK	NP_001333374.1_T5845t_1_0_5841_5845_AHNAK	NP_001333374.1	AHNAK	1	6	21.97	20.77	19.44	93.4	0	7	1	0	1	T5845t	TMT16	5834	(K)	GHYEVTGSDDEtGKLQGSGVSLASK	(K)	GHY(0.0)EVT(0.0)GS(0.50)DDET(0.50)GKLQGS(0.0)GVS(0.0)LAS(0.0)K	VTGSDDEtGKLQGSG	118	2.1	1752.26	NP_001333374.1	HOMO SAPIENS
NP_001333374.1_S5865s_1_0_5863_5866	0.164487	0.000421855	-0.92859	-1.72825	-2.14371	0.547495	-1.1163	0.62087	-0.937124	-0.109605	-1.12034	0.46283	-0.323874	2.02055	-1.13894	2.00021	0.259193	2.11651	-0.399484	2.2973	NP_001333374	AHNAK	NP_001333374.1_S5865s_1_0_5863_5866_AHNAK	NP_001333374.1	AHNAK	1	1	7.29	7.62	7.29	60.2	0	6	1	0	1	S5865s	TMT16	5862	(R)	LSSsSSNDSGNK	(V)	LS(0.25)S(0.25)S(0.25)S(0.25)S(0.0)NDS(0.0)GNK	KKSRLSSsSSNDSGN	119	2.1	1752.26	NP_001333374.1	HOMO SAPIENS
NP_001333374.1_S176sS177s_2_2_176_177	0.320666	0.738771	0.301016	0.324802	1.50148	-1.16554	1.19877	-1.45904	1.01771	-2.57993	1.07461	-1.15143	0.775516	-1.65265	0.917071	-2.08453	1.16931	-2.11069	0.726597	-1.80729	NP_001333374	AHNAK	NP_001333374.1_S176sS177s_2_2_176_177_AHNAK	NP_001333374.1	AHNAK	1	1	5.39	5.39	5.39	42.4	99	2	2	2	0	S176s S177s	TMT16	172	(K)	DIDIssPEFK	(I)	DIDIS(1.0)S(1.0)PEFK	GAKDIDIsSPEFKIK|AKDIDISsPEFKIKI	120	2.1	1752.26	NP_001333374.1	HOMO SAPIENS
NP_001333374.1_S212sS216s_2_2_212_216	0.773454	0.57911	0.0751392	0.219633	0.832849	-0.702712	0.686272	-0.649092	0.62077	-0.607042	0.825965	-0.434609	0.867627	-1.03072	0.636033	-0.909981	0.55373	-0.627974	0.60791	-0.703315	NP_001333374	AHNAK	NP_001333374.1_S212sS216s_2_2_212_216_AHNAK	NP_001333374.1	AHNAK	1	3	14.71	12.63	12.24	74.9	1.106	5	2	2	0	S212s S216s	TMT16	208	(R)	LPSGsGAAsPTGSAVDIR	(A)	LPS(0.0)GS(0.99)GAAS(0.99)PT(0.0)GS(0.0)AVDIR	VIRLPSGsGAASPTG|PSGSGAAsPTGSAVD	121	2.1	1752.26	NP_001333374.1	HOMO SAPIENS
NP_001333374.1_S4425sT4430t_2_2_4425_4430	0.33209	0.810256	0.44151	-0.15293	0.10264	-0.253992	-0.515441	0.476941	-0.262634	0.348487	-0.48872	0.564427	-0.353588	0.554776	-1.19515	0.508775	-0.374063	0.441908	-1.00739	0.242125	NP_001333374	AHNAK	NP_001333374.1_S4425sT4430t_2_2_4425_4430_AHNAK	NP_001333374.1	AHNAK	1	1	9.8	9.8	9.8	62.3	99	2	2	2	0	S4425s T4430t	TMT16	4423	(K)	GPsLDIDtPDVNIEGPEGK	(L)	GPS(1.0)LDIDT(1.0)PDVNIEGPEGK	EIDIKGPsLDIDTPD|GPSLDIDtPDVNIEG	122	2.1	1752.26	NP_001333374.1	HOMO SAPIENS
NP_001333374.1_S5735sS5737s_2_2_5735_5737	0.0959964	0.7323	0.411298	0.154542	-0.501469	0.412032	-0.477151	0.40921	-0.495422	0.609852	-0.202919	0.860752	-0.820086	0.443821	-0.837197	0.337245	-0.695108	0.564014	-0.969761	0.328598	NP_001333374	AHNAK	NP_001333374.1_S5735sS5737s_2_2_5735_5737_AHNAK	NP_001333374.1	AHNAK	1	5	10.42	10.42	12.34	69.6	2.597	5	2	2	0	S5735s S5737s	TMT16	5726	(K)	GGVTGSPEAsIsGSK	(G)	GGVT(0.0)GS(0.0)PEAS(0.99)IS(0.99)GS(0.0)K	VTGSPEAsISGSKGD|GSPEASIsGSKGDLK	123	2.1	1752.26	NP_001333374.1|NP_033773.1	HOMO SAPIENS
NP_001333374.1_S5749sS5752s_2_2_5749_5752	0.911525	0.837063	0.0318269	0.09538	-0.879771	1.06959	-0.612638	0.942594	-0.913249	0.826251	-0.611615	0.925661	-0.802258	0.607334	-0.704074	0.883815	-0.830596	1.0757	-0.807652	0.81573	NP_001333374	AHNAK	NP_001333374.1_S5749sS5752s_2_2_5749_5752_AHNAK	NP_001333374.1	AHNAK	1	10	16.65	13.98	13.79	75.2	5.656	4	2	2	0	S5749s S5752s	TMT16	5748	(K)	AsLGsLEGEAEAEASSPK	(G)	AS(0.99)LGS(0.99)LEGEAEAEAS(0.0)S(0.0)PK	DLKSSKAsLGSLEGE|SSKASLGsLEGEAEA	124	2.1	1752.26	NP_001333374.1	HOMO SAPIENS
NP_001333374.1_T5794tT5796t_2_2_5794_5796	0.767549	0.783425	0.118225	-0.168617	1.31966	-1.09781	1.32247	-0.953882	0.817745	-1.30121	1.04603	-1.12885	0.909225	-1.45994	0.698157	-0.62216	0.998482	-0.848928	1.42714	-0.876261	NP_001333374	AHNAK	NP_001333374.1_T5794tT5796t_2_2_5794_5796_AHNAK	NP_001333374.1	AHNAK	1	5	11.36	14.52	14.83	62.8	1.122	6	2	2	0	T5794t T5796t	TMT16	5788	(R)	EFSGPStPtGTLEFEGGEVSLEGGK	(V)	EFS(0.0)GPS(0.0)T(0.99)PT(0.99)GT(0.0)LEFEGGEVS(0.0)LEGGK	REFSGPStPTGTLEF|FSGPSTPtGTLEFEG	125	2.1	1752.26	NP_001333374.1	HOMO SAPIENS
NP_001333374.1_S5851sS5854s_2_2_5851_5854	0.186257	0.92115	0.617556	-0.0734995	-0.296189	0.982104	-0.801142	0.479763	-0.301432	0.708215	-0.87741	0.476941	-1.2331	1.15627	-0.893404	0.389577	-0.848268	0.683213	-1.77162	0.711962	NP_001333374	AHNAK	NP_001333374.1_S5851sS5854s_2_2_5851_5854_AHNAK	NP_001333374.1	AHNAK	1	2	6.56	6.56	6.56	62.9	4.373	3	2	2	0	S5851s S5854s	TMT16	5848	(K)	LQGsGVsLASK	(K)	LQGS(0.99)GVS(0.99)LAS(0.0)K	ETGKLQGsGVSLASK|KLQGSGVsLASKKSR	126	2.1	1752.26	NP_001333374.1|NP_033773.1	HOMO SAPIENS
NP_001333374.1_S5854sS5857s_2_2_5854_5857	0.569979	0.706514	0.274469	0.327783	-2.13198	2.07992	-1.64352	1.69893	-1.48627	2.11059	-0.8917	1.54935	-2.08884	2.25122	-1.6241	1.29374	-1.74072	1.68913	-1.79768	0.893556	NP_001333374	AHNAK	NP_001333374.1_S5854sS5857s_2_2_5854_5857_AHNAK	NP_001333374.1	AHNAK	1	2	6.54	5.1	7.2	60.2	2.355	3	2	2	0	S5854s S5857s	TMT16	5848	(K)	LQGSGVsLAsKK	(S)	LQGS(0.0)GVS(0.99)LAS(0.99)KK	KLQGSGVsLASKKSR|GSGVSLAsKKSRLSS	127	2.1	1752.26	NP_001333374.1|NP_033773.1	HOMO SAPIENS
NP_001333374.1_S5790sS5793s_2_1_5780_5793	0.523722	0.889946	-0.165966	-0.0758042	-0.187684	-0.00846641	-0.135487	-0.191905	-0.149224	-0.14614	-0.134327	-0.200372	-0.219878	-0.0116795	-0.106499	-0.218047	0.250357	-0.282007	0.133161	0.268067	NP_001333374	AHNAK	NP_001333374.1_S5790sS5793s_2_1_5780_5793_AHNAK	NP_001333374.1	AHNAK	1	2	11.15	8.83	10.44	61.9	0	9	2	1	1	S5790s S5793s	TMT16	5778	(R)	HRSNSFSDEREFsGPsTPTGTLEFEGGEVSLEGGK	(V)	HRS(0.20)NS(0.20)FS(0.20)DEREFS(0.20)GPS(0.20)T(0.0)PT(0.0)GT(0.0)LEFEGGEVS(0.0)LEGGK	FSDEREFsGPSTPTG|EREFSGPsTPTGTLE	128	2.1	1752.26	NP_001333374.1	HOMO SAPIENS
NP_001333374.1_S5841sT5845t_2_1_5839_5845	0.996835	0.926162	-0.00170784	-0.0783519	1.21702	-2.47501	1.51392	-2.66974	1.60863	-1.88295	1.26896	-2.58226	1.0875	-2.61037	1.38152	-2.54678	1.66708	-2.04964	1.47925	-2.08977	NP_001333374	AHNAK	NP_001333374.1_S5841sT5845t_2_1_5839_5845_AHNAK	NP_001333374.1	AHNAK	1	1	4.95	2.65	3.06	41.3	0	4	2	1	1	S5841s T5845t	TMT16	5834	(K)	GHYEVTGsDDEtGK	(L)	GHY(0.0)EVT(0.50)GS(0.50)DDET(0.99)GK	GHYEVTGsDDETGKL|VTGSDDEtGKLQGSG	129	2.1	1752.26	NP_001333374.1	HOMO SAPIENS
NP_001333374.1_S5867sS5870s_2_1_5866_5870	3.6031e-05	0.00015524	-2.18631	-2.43792	-1.59532	-0.979282	-1.93217	-0.934127	-1.64743	-1.76492	-1.17464	-1.33769	0.727975	1.4833	0.627158	0.846021	0.583184	1.29084	0.45738	1.1155	NP_001333374	AHNAK	NP_001333374.1_S5867sS5870s_2_1_5866_5870_AHNAK	NP_001333374.1	AHNAK	1	2	7.02	7.02	7.02	58.4	0	6	2	1	1	S5867s S5870s	TMT16	5862	(R)	LSSSSsNDsGNK	(V)	LS(0.0)S(0.0)S(0.0)S(0.33)S(0.33)NDS(0.33)GNK	SRLSSSSsNDSGNKV|SSSSSNDsGNKVGIQ	130	2.1	1752.26	NP_001333374.1	HOMO SAPIENS
NP_001333374.1_S5731sS5735sS5739s_3_3_5731_5739	0.779895	0.65112	0.155529	0.180672	-1.43989	0.965171	-0.488932	0.939772	-0.814761	0.829062	-1.01745	0.62087	-1.58966	0.598574	-0.840155	0.552385	-0.636201	0.633789	-1.31714	0.847437	NP_001333374	AHNAK	NP_001333374.1_S5731sS5735sS5739s_3_3_5731_5739_AHNAK	NP_001333374.1	AHNAK	1	1	6.18	6.18	6.18	59.5	1.153	5	3	3	0	S5731s S5735s S5739s	TMT16	5726	(K)	GGVTGsPEAsISGsK	(G)	GGVT(0.0)GS(0.99)PEAS(0.99)IS(0.0)GS(0.99)K	GKGGVTGsPEASISG|VTGSPEAsISGSKGD|PEASISGsKGDLKSS	131	2.1	1752.26	NP_001333374.1|NP_033773.1	HOMO SAPIENS
NP_001333374.1_S5746sS5749sS5752s_3_3_5746_5752	0.505721	0.938661	0.192811	-0.0430252	0.671558	-0.191905	0.185559	-0.301969	0.701351	-0.44404	0.537306	-0.479763	0.407072	-0.493459	0.218914	-0.151179	0.220903	-0.162808	0.477644	-0.438131	NP_001333374	AHNAK	NP_001333374.1_S5746sS5749sS5752s_3_3_5746_5752_AHNAK	NP_001333374.1	AHNAK	1	5	11.98	8.27	11.98	63	1.101	6	3	3	0	S5746s S5749s S5752s	TMT16	5745	(K)	SsKAsLGsLEGEAEAEASSPK	(G)	S(0.0)S(0.99)KAS(0.99)LGS(0.99)LEGEAEAEAS(0.0)S(0.0)PK	SKGDLKSsKASLGSL|DLKSSKAsLGSLEGE|SSKASLGsLEGEAEA	132	2.1	1752.26	NP_001333374.1	HOMO SAPIENS
NP_001333374.1_S5851sS5854sS5857s_3_3_5851_5857	0.954938	0.998015	-0.0515426	0.00340174	-1.17596	1.62273	-2.56542	1.1599	-1.24452	1.93073	-1.94631	1.07806	-1.81548	1.69645	-1.78977	1.08151	-0.854159	2.27059	-2.26664	0.729257	NP_001333374	AHNAK	NP_001333374.1_S5851sS5854sS5857s_3_3_5851_5857_AHNAK	NP_001333374.1	AHNAK	1	1	6.24	6.24	2.81	44.6	99	3	3	3	0	S5851s S5854s S5857s	TMT16	5848	(K)	LQGsGVsLAsK	(K)	LQGS(1.0)GVS(1.0)LAS(1.0)K	ETGKLQGsGVSLASK|KLQGSGVsLASKKSR|GSGVSLAsKKSRLSS	133	2.1	1752.26	NP_001333374.1|NP_033773.1	HOMO SAPIENS
NP_001333374.1_S212sS216sS220s_3_2_212_220	0.792445	0.442031	-0.117807	0.750331	0	1.47598	-0.3505	0.781732	-0.90728	0.191106	-0.0771663	-0.279392	-0.356559	-0.534337	-0.369787	-0.523312	-0.0765797	0.10757	-0.060791	0.11818	NP_001333374	AHNAK	NP_001333374.1_S212sS216sS220s_3_2_212_220_AHNAK	NP_001333374.1	AHNAK	1	1	8.45	8.45	7.91	61.6	0	5	3	2	1	S212s S216s S220s	TMT16	208	(R)	LPSGsGAAsPTGsAVDIR	(A)	LPS(0.0)GS(0.99)GAAS(0.99)PT(0.50)GS(0.50)AVDIR	VIRLPSGsGAASPTG|PSGSGAAsPTGSAVD|GAASPTGsAVDIRAG	134	2.1	1752.26	NP_001333374.1	HOMO SAPIENS
NP_001333374.1_S5866sS5867sS5870s_3_2_5865_5870	0.0298684	0.000538794	-0.513504	-1.08714	-0.598244	-0.338656	-0.792306	-0.0874862	-0.787901	-0.2979	-0.703071	-0.203194	-0.362502	0.843843	-0.144956	0.796597	-0.094252	0.956498	-0.225795	0.824378	NP_001333374	AHNAK	NP_001333374.1_S5866sS5867sS5870s_3_2_5865_5870_AHNAK	NP_001333374.1	AHNAK	1	3	4.83	4.83	4.83	59.1	0.336	6	3	2	1	S5866s S5867s S5870s	TMT16	5862	(R)	LSSSssNDsGNK	(V)	LS(0.0)S(0.0)S(0.25)S(0.25)S(0.25)NDS(0.25)GNK	KSRLSSSsSNDSGNK|SRLSSSSsNDSGNKV|SSSSSNDsGNKVGIQ	135	2.1	1752.26	NP_001333374.1	HOMO SAPIENS
NP_001333374.1_S5793sT5794tT5796t_3_1_5780_5798	0.964706	0.830105	-0.0159897	0.0892416	0.862175	-1.06959	1.16931	-1.19094	1.18782	-1.18879	0.880268	-1.15708	1.1915	-1.17671	0.804656	-1.13384	0.963137	-1.46237	1.20424	-1.19045	NP_001333374	AHNAK	NP_001333374.1_S5793sT5794tT5796t_3_1_5780_5798_AHNAK	NP_001333374.1	AHNAK	1	2	8.83	5.47	8.63	56.1	0	9	3	1	2	S5793s T5794t T5796t	TMT16	5778	(R)	HRSNSFSDEREFSGPstPtGTLEFEGGEVSLEGGK	(V)	HRS(0.13)NS(0.13)FS(0.13)DEREFS(0.13)GPS(0.13)T(0.13)PT(0.13)GT(0.13)LEFEGGEVS(0.0)LEGGK	EREFSGPsTPTGTLE|REFSGPStPTGTLEF|FSGPSTPtGTLEFEG	136	2.1	1752.26	NP_001333374.1	HOMO SAPIENS
NP_033773.1_S94s_1_1_94_94	0.91711	0.994967	-0.0326875	-0.00420745	-0.648098	1.02444	-0.892448	0.56725	-0.823714	1.14663	-0.805959	0.795843	-0.629921	0.91684	-0.996945	0.819855	-0.839432	0.819855	-0.573172	0.994442	NP_033773	Ahnak	NP_033773.1_S94s_1_1_94_94_Ahnak	NP_033773.1	Ahnak	1	6	23.91	23.91	23.91	92.5	6.399	5	1	1	0	S94s	TMT16	91	(K)	GDRsPEPGQTWTHEVFSSR	(S)	GDRS(0.99)PEPGQT(0.0)WT(0.0)HEVFS(0.0)S(0.0)R	LHRKGDRsPEPGQTW	137	2.2	1752.26	NP_033773.1|NP_001273447.1|NP_001035048.1	MUS MUSCULUS
NP_033773.1_S116s_1_1_116_116	0.253055	0.79682	0.640261	-0.263315	-0.246336	0.0987748	0.515441	0.268103	-0.656584	0.334435	-0.117178	1.30383	-1.37869	0.613173	-0.567992	1.2763	-0.768743	0.180252	-0.350272	0.988677	NP_033773	Ahnak	NP_033773.1_S116s_1_1_116_116_Ahnak	NP_033773.1	Ahnak	1	1	15.96	16.39	15.96	84.1	8.062	4	1	1	0	S116s	TMT16	110	(R)	SSEVVLsGDDEDYQR	(I)	S(0.0)S(0.0)EVVLS(0.99)GDDEDY(0.0)QR	RSSEVVLsGDDEDYQ	138	2.2	1752.26	NP_033773.1	MUS MUSCULUS
NP_033773.1_S136s_1_1_136_136	0.984633	0.849713	0.0111895	0.122158	-1.19649	0.877685	-0.59202	0.578538	-0.450655	0.983632	-0.860262	0.533384	-1.13207	0.327026	-0.275121	0.799504	-0.680382	0.389577	-1.05661	0.9685	NP_033773	Ahnak	NP_033773.1_S136s_1_1_136_136_Ahnak	NP_033773.1	Ahnak	1	2	17.96	15.28	14.72	86.1	16.769	3	1	1	0	S136s	TMT16	134	(R)	LRsEDGVEGDLGETQSR	(T)	LRS(0.99)EDGVEGDLGET(0.0)QS(0.0)R	KIKPRLRsEDGVEGD	139	2.2	1752.26	NP_033773.1	MUS MUSCULUS
NP_033773.1_S213s_1_1_213_213	0.0410312	0.421626	0.625066	0.355132	-0.818187	1.29818	-1.38727	1.30383	-0.90728	1.30402	-1.04032	1.71586	-1.75902	0.762087	-1.50577	1.32863	-1.77901	1.09314	-1.60951	1.0175	NP_033773	Ahnak	NP_033773.1_S213s_1_1_213_213_Ahnak	NP_033773.1	Ahnak	1	3	18.33	17.25	14.13	80.9	2.206	6	1	1	0	S213s	TMT16	209	(R)	LPSGsGPASPTTGSAVDIR	(A)	LPS(0.0)GS(0.99)GPAS(0.0)PT(0.0)T(0.0)GS(0.0)AVDIR	VIRLPSGsGPASPTT	140	2.2	1752.26	NP_033773.1	MUS MUSCULUS
NP_033773.1_S217s_1_1_217_217	0.630281	0.885462	-0.305449	0.117731	-1.49561	1.20787	-1.74366	0.685779	-0.259649	0.702595	-1.44044	1.00186	-0.517011	0.435061	-1.11232	1.40131	-1.24295	0.613438	-0.845285	0.677373	NP_033773	Ahnak	NP_033773.1_S217s_1_1_217_217_Ahnak	NP_033773.1	Ahnak	1	3	18	17.22	13.64	86	2.584	6	1	1	0	S217s	TMT16	209	(R)	LPSGSGPAsPTTGSAVDIR	(A)	LPS(0.0)GS(0.0)GPAS(0.99)PT(0.0)T(0.0)GS(0.0)AVDIR	PSGSGPAsPTTGSAV	141	2.2	1752.26	NP_033773.1	MUS MUSCULUS
NP_033773.1_S257s_1_1_257_257	0.94007	0.92649	0.0767944	-0.125719	-1.82113	1.16554	-3.30471	0.917195	-2.75467	1.79021	-1.04889	1.0075	-2.56722	1.98259	-2.37255	1.13384	-2.24438	1.83741	-2.05242	0.429483	NP_033773	Ahnak	NP_033773.1_S257s_1_1_257_257_Ahnak	NP_033773.1	Ahnak	1	1	4.64	3.75	4.74	56.1	99	1	1	1	0	S257s	TMT16	255	(K)	VGsLDVNVK	(A)	VGS(1.0)LDVNVK	VPGAKVGsLDVNVKA	142	2.2	1752.26	NP_033773.1	MUS MUSCULUS
NP_033773.1_S576s_1_1_576_576	0.737206	0.828326	0.101114	0.0899552	-1.74195	1.41389	-1.75839	1.47033	-1.6534	1.52041	-2.00061	1.48444	-1.69366	1.53877	-1.91993	1.25304	-2.1678	1.24723	-1.77741	1.49022	NP_033773	Ahnak	NP_033773.1_S576s_1_1_576_576_Ahnak	NP_033773.1	Ahnak	1	2	15.11	14.23	12.65	82.6	99	1	1	1	0	S576s	TMT16	575	(R)	IsMADVDLNVAAPK	(G)	IS(1.0)MADVDLNVAAPK	KIGACRIsMADVDLN	143	2.2	1752.26	NP_033773.1	MUS MUSCULUS
NP_033773.1_T719t_1_1_719_719	0.918589	0.532836	0.0513739	0.257102	0.0821119	-0.126996	0.447697	-0.00564427	0.188022	0.160192	-0.385832	0.183439	0.460555	0.0642372	-0.118332	-0.433186	-0.256248	-0.197696	0.0405273	-0.250772	NP_033773	Ahnak	NP_033773.1_T719t_1_1_719_719_Ahnak	NP_033773.1	Ahnak	1	1	10.38	10.38	10.38	60.7	7.547	2	1	1	0	T719t	TMT16	714	(K)	GEYEVtPPKLEGELK	(G)	GEY(0.0)EVT(0.99)PPKLEGELK	VKGEYEVtPPKLEGE	144	2.2	1752.26	NP_033773.1	MUS MUSCULUS
NP_033773.1_S792s_1_1_792_792	0.551094	0.942611	0.135707	0.0554639	-0.140763	-0.0310435	0.0176722	0.234237	-0.164146	0.0281038	-0.254363	0.496696	-0.181251	-0.283228	-0.369787	0.473888	-0.212067	0.151179	-0.321324	0.164299	NP_033773	Ahnak	NP_033773.1_S792s_1_1_792_792_Ahnak	NP_033773.1	Ahnak	1	1	13.07	13.07	13.07	73.4	3.993	3	1	1	0	S792s	TMT16	784	(K)	VEVSAPDVsIEGSEGK	(L)	VEVS(0.0)APDVS(0.99)IEGS(0.0)EGK	EVSAPDVsIEGSEGK	145	2.2	1752.26	NP_033773.1	MUS MUSCULUS
NP_033773.1_S796s_1_1_796_796	0.534605	0.959618	0.279227	0.064739	-1.2874	2.03758	-0.883612	1.89365	-1.76979	0.550834	-1.65765	1.59733	-2.04724	1.43658	-1.72173	1.3577	-1.6553	1.30246	-1.29109	1.7237	NP_033773	Ahnak	NP_033773.1_S796s_1_1_796_796_Ahnak	NP_033773.1	Ahnak	1	1	15.87	14.87	14.9	80.7	2.229	3	1	1	0	S796s	TMT16	784	(K)	VEVSAPDVSIEGsEGK	(L)	VEVS(0.0)APDVS(0.0)IEGS(0.99)EGK	PDVSIEGsEGKLKGH	146	2.2	1752.26	NP_033773.1	MUS MUSCULUS
NP_033773.1_S893s_1_1_893_893	0.644097	0.784069	0.223791	0.114946	-0.976545	0.962349	-0.857104	0.874862	-0.638677	0.958339	-1.2118	1.21352	-1.68177	0.802965	-1.38744	0.918703	-0.615583	1.02918	-0.894496	0.798436	NP_033773	Ahnak	NP_033773.1_S893s_1_1_893_893_Ahnak	NP_033773.1	Ahnak	1	3	15.27	13.56	12.26	81	99	1	1	1	0	S893s	TMT16	891	(K)	AEsPEMEVNLPK	(S)	AES(1.0)PEMEVNLPK	MPGFKAEsPEMEVNL	147	2.2	1752.26	NP_033773.1	MUS MUSCULUS
NP_033773.1_S1036s_1_1_1036_1036	0.0916295	0.73652	0.409556	0.149956	-1.73608	1.35745	-1.63174	1.36591	-1.41166	1.78459	-1.74053	1.66224	-2.00862	1.41906	-2.13293	1.48562	-1.94689	1.28211	-2.06979	1.38357	NP_033773	Ahnak	NP_033773.1_S1036s_1_1_1036_1036_Ahnak	NP_033773.1	Ahnak	1	2	18.56	18.56	18.56	85.4	99	1	1	1	0	S1036s	TMT16	1033	(K)	LDIsAPDLNLEGPEGK	(L)	LDIS(1.0)APDLNLEGPEGK	SVPKLDIsAPDLNLE	148	2.2	1752.26	NP_033773.1	MUS MUSCULUS
NP_033773.1_S1067s_1_1_1067_1067	0.00718391	0.608303	0.845382	0.283493	-0.0351908	0.719645	-0.173777	0.973637	0.134301	0.739129	0.234357	0.141107	-0.876541	0.546016	-1.00582	0.226768	-0.795251	0.444815	-0.544224	0.221948	NP_033773	Ahnak	NP_033773.1_S1067s_1_1_1067_1067_Ahnak	NP_033773.1	Ahnak	1	1	8.55	7.62	7.45	64.2	99	1	1	1	0	S1067s	TMT16	1066	(K)	VsLPDVDLDLK	(G)	VS(1.0)LPDVDLDLK	HFKAPKVsLPDVDLD	149	2.2	1752.26	NP_033773.1	MUS MUSCULUS
NP_033773.1_S1122s_1_1_1122_1122	0.989368	0.936499	0.00931824	0.0504743	-1.88564	1.48162	-1.95867	0.883329	-1.01771	0.961149	-1.27182	1.20787	-1.33412	1.03656	-1.98501	1.18036	-1.7201	0.947776	-1.13187	1.16739	NP_033773	Ahnak	NP_033773.1_S1122s_1_1_1122_1122_Ahnak	NP_033773.1	Ahnak	1	2	16.32	15.2	15.23	88.2	99	1	1	1	0	S1122s	TMT16	1111	(K)	APEVDVQGPEWsLK	(M)	APEVDVQGPEWS(1.0)LK	DVQGPEWsLKMPKMK	150	2.2	1752.26	NP_033773.1	MUS MUSCULUS
NP_033773.1_S1321s_1_1_1321_1321	0.52779	0.91864	0.162809	-0.0741747	-1.70089	1.41107	-1.51687	1.44493	-1.64444	0.96396	-1.79483	1.57193	-1.76497	1.31978	-2.08855	1.79089	-1.75839	1.13093	-1.69636	1.44698	NP_033773	Ahnak	NP_033773.1_S1321s_1_1_1321_1321_Ahnak	NP_033773.1	Ahnak	1	4	10	7	6.22	63.9	99	1	1	1	0	S1321s M1322m	TMT16	1320	(K)	IsmPDLHLK	(G)	IS(1.0)M(1.0)PDLHLK	NIKAPKIsMPDLHLK	151	2.2	1752.26	NP_033773.1	MUS MUSCULUS
NP_033773.1_S1535s_1_1_1535_1535	0.425774	0.944156	0.205027	0.0481033	-0.94722	0.335834	-0.78347	0.637803	-0.889373	0.685732	-0.837397	1.02161	-0.924082	0.560616	-0.98807	0.846021	-1.3696	0.456444	-0.995815	0.625489	NP_033773	Ahnak	NP_033773.1_S1535s_1_1_1535_1535_Ahnak	NP_033773.1	Ahnak	1	1	7.45	6.46	7.45	61.9	99	1	1	1	0	S1535s	TMT16	1530	(K)	ANIDVsGPK	(V)	ANIDVS(1.0)GPK	PKANIDVsGPKVDID	152	2.2	1752.26	NP_033773.1	MUS MUSCULUS
NP_033773.1_S1894s_1_1_1894_1894	0.443042	0.854381	0.351348	-0.102985	-0.906164	0.863574	-0.78347	1.0075	-1.25945	0.556455	-1.31183	0.877685	-1.51835	1.20591	-1.68031	0.712286	-0.748125	1.04953	-1.71952	0.749434	NP_033773	Ahnak	NP_033773.1_S1894s_1_1_1894_1894_Ahnak	NP_033773.1	Ahnak	1	2	12.62	10.02	3.19	82	99	1	1	1	0	S1894s	TMT16	1893	(K)	IsMPDVDLNFK	(G)	IS(1.0)MPDVDLNFK	NIKAAKIsMPDVDLN	153	2.2	1752.26	NP_033773.1	MUS MUSCULUS
NP_033773.1_S2000s_1_1_2000_2000	0.244545	0.733482	0.332644	-0.148629	-1.05572	0.666024	-0.718671	0.677313	-0.841621	0.840303	-1.0003	0.874862	-1.23607	0.852603	-1.05315	1.16582	-1.53159	0.703564	-1.12608	0.931028	NP_033773	Ahnak	NP_033773.1_S2000s_1_1_2000_2000_Ahnak	NP_033773.1	Ahnak	1	2	22.95	21.53	21.05	91.3	99	1	1	1	0	S2000s	TMT16	1998	(K)	GPsVDVEVPDVDLECPDAK	(L)	GPS(1.0)VDVEVPDVDLECPDAK	EGELKGPsVDVEVPD	154	2.2	1752.26	NP_033773.1	MUS MUSCULUS
NP_033773.1_S2948s_1_1_2948_2948	0.171373	0.92722	0.491496	-0.0614958	-1.45455	1.555	-1.53454	1.56629	-1.7489	1.01736	-1.59477	1.65095	-2.17798	1.25555	-2.17435	1.57284	-1.56399	1.57284	-2.38243	1.63434	NP_033773	Ahnak	NP_033773.1_S2948s_1_1_2948_2948_Ahnak	NP_033773.1	Ahnak	1	6	13.1	6.75	9.76	85.1	99	1	1	1	0	S2948s	TMT16	2947	(K)	IsMPDLNLNLK	(G)	IS(1.0)MPDLNLNLK	NIKAPKIsMPDLNLN	155	2.2	1752.26	NP_033773.1	MUS MUSCULUS
NP_033773.1_S3017s_1_1_3017_3017	0.373958	0.991796	0.213281	0.00548785	-0.885636	0.939772	-0.568457	0.657558	-0.752087	0.800958	-0.880268	0.705534	-0.87357	0.829244	-1.02061	0.880908	-0.939574	0.636696	-1.10582	0.735022	NP_033773	Ahnak	NP_033773.1_S3017s_1_1_3017_3017_Ahnak	NP_033773.1	Ahnak	1	4	12.08	12.08	12.08	76.9	7.706	1	1	1	0	S3017s M3018m	TMT16	3011	(K)	MPDMHVsmPK	(I)	M(0.0)PDM(0.0)HVS(1.0)M(0.99)PK	KMPDMHVsMPKISMP	156	2.2	1752.26	NP_033773.1	MUS MUSCULUS
NP_033773.1_S3253s_1_1_3253_3253	0.291465	0.564822	0.327797	0.221896	-1.08798	0.840997	-0.647982	0.787376	-0.746118	1.00893	-1.02031	1.08934	-1.00134	0.531417	-1.31644	0.892537	-1.03972	0.65414	-1.45609	0.760964	NP_033773	Ahnak	NP_033773.1_S3253s_1_1_3253_3253_Ahnak	NP_033773.1	Ahnak	1	3	20.59	21.83	22.19	88.8	7.013	2	1	1	0	M3238m S3253s	TMT16	3229	(K)	GDINIEGPSmNIEGPELNVECPEGsLK	(G)	GDINIEGPS(0.0)M(1.0)NIEGPELNVECPEGS(0.99)LK	NVECPEGsLKGPKFK	157	2.2	1752.26	NP_033773.1	MUS MUSCULUS
NP_033773.1_S3744s_1_1_3744_3744	0.484367	0.221934	0.422563	0.897398	-0.134898	1.73844	-0.727508	1.20223	-0.0238758	1.40519	-0.714503	0.454364	-0.31496	-0.154753	-1.70693	0.883815	-0.74518	0.360504	-0.523961	0.121062	NP_033773	Ahnak	NP_033773.1_S3744s_1_1_3744_3744_Ahnak	NP_033773.1	Ahnak	1	1	8.97	7.2	7.72	63	99	1	1	1	0	S3744s	TMT16	3739	(K)	VDLDVsGPK	(V)	VDLDVS(1.0)GPK	PKVDLDVsGPKVDID	158	2.2	1752.26	NP_033773.1	MUS MUSCULUS
NP_033773.1_T4208t_1_1_4208_4208	0.874608	0.869653	0.0555215	-0.103091	-0.54839	0.321724	-0.430025	0.56725	-0.516314	0.168623	-0.117178	0.0253992	-0.469469	0.776686	-0.60645	0.232583	-0.147269	0.215139	-0.610805	0.270949	NP_033773	Ahnak	NP_033773.1_T4208t_1_1_4208_4208_Ahnak	NP_033773.1	Ahnak	1	1	19.2	16.78	16.7	90.7	5.867	2	1	1	0	T4208t	TMT16	4201	(K)	CPTVDIDtPDVNIEVPEGK	(L)	CPT(0.0)VDIDT(0.99)PDVNIEVPEGK	CPTVDIDtPDVNIEV	159	2.2	1752.26	NP_033773.1	MUS MUSCULUS
NP_033773.1_S4300s_1_1_4300_4300	0.458616	0.993445	0.3879	-0.00698288	-1.92083	1.13168	-1.45207	1.4788	-1.14902	1.58786	-1.97774	0.95106	-1.45001	1.56213	-2.21576	0.941961	-1.84675	1.15419	-2.53875	1.51905	NP_033773	Ahnak	NP_033773.1_S4300s_1_1_4300_4300_Ahnak	NP_033773.1	Ahnak	1	3	11.69	8.59	10.67	77.8	3.118	3	1	1	0	S4300s	TMT16	4294	(K)	TPQISMsDIDLNVK	(G)	T(0.0)PQIS(0.0)MS(0.99)DIDLNVK	KTPQISMsDIDLNVK	160	2.2	1752.26	NP_033773.1	MUS MUSCULUS
NP_033773.1_T4342t_1_1_4342_4342	0.978399	0.984451	0.00829333	-0.0155375	-0.510267	0.163684	-0.544894	0.657558	-0.564065	0.542403	-0.514442	0.714001	-0.418957	0.572295	-0.553201	0.430279	-0.792306	0.854743	-0.402379	0.282479	NP_033773	Ahnak	NP_033773.1_T4342t_1_1_4342_4342_Ahnak	NP_033773.1	Ahnak	1	1	20.57	18.42	20.47	92.9	99	1	1	1	0	T4342t	TMT16	4338	(K)	LDIDtPDIDIHGPEGK	(L)	LDIDT(1.0)PDIDIHGPEGK	GPKLDIDtPDIDIHG	161	2.2	1752.26	NP_033773.1	MUS MUSCULUS
NP_033773.1_S4590s_1_1_4590_4590	0.723465	0.556784	0.164959	0.29135	-0.22874	-0.0395099	0.3181	0.135463	-0.274571	0.292279	-0.140043	0.507985	-0.118853	0.0642372	0.212997	0.0494239	-0.306319	0.061053	-0.772914	-0.443896	NP_033773	Ahnak	NP_033773.1_S4590s_1_1_4590_4590_Ahnak	NP_033773.1	Ahnak	1	1	6.51	4.88	5.44	40.5	99	1	1	1	0	S4590s	TMT16	4585	(K)	ADLDVsGPKVDIDVPDVNVEGPDMK	(V)	ADLDVS(1.0)GPKVDIDVPDVNVEGPDMK	PKADLDVsGPKVDID	162	2.2	1752.26	NP_033773.1	MUS MUSCULUS
NP_033773.1_S4648s_1_1_4648_4648	0.491921	0.990397	0.272595	-0.0074824	-2.1789	1.76384	-2.27677	1.58604	-2.48607	1.37709	-2.2464	1.51831	-2.92378	1.70229	-2.08264	1.67751	-2.90414	1.5176	-2.36795	1.37781	NP_033773	Ahnak	NP_033773.1_S4648s_1_1_4648_4648_Ahnak	NP_033773.1	Ahnak	1	1	10.13	4.42	7.37	78.2	99	1	1	1	0	S4648s	TMT16	4643	(K)	GAFDGsVPK	(I)	GAFDGS(1.0)VPK	VKGAFDGsVPKIEGT	163	2.2	1752.26	NP_033773.1	MUS MUSCULUS
NP_033773.1_S4678s_1_1_4678_4678	0.840297	0.826005	-0.131953	0.253911	-0.718479	0.143929	-0.871831	1.23045	-0.528252	-0.233261	-0.451566	0.931305	-0.956767	-0.364984	0.446702	0.470981	-0.895394	0.625067	-0.636858	0.325716	NP_033773	Ahnak	NP_033773.1_S4678s_1_1_4678_4678_Ahnak	NP_033773.1	Ahnak	1	1	15.29	13.53	15.23	74.5	99	1	1	1	0	S4678s	TMT16	4665	(K)	GPGLDFEGPDAKLsGPNLK	(M)	GPGLDFEGPDAKLS(1.0)GPNLK	EGPDAKLsGPNLKMP	164	2.2	1752.26	NP_033773.1	MUS MUSCULUS
NP_033773.1_S4690s_1_1_4690_4690	0.869633	0.703243	-0.0975927	0.293322	-1.25807	0.7394	-0.468315	0.719645	-0.558096	0.528351	-1.6948	1.04701	-1.01322	-0.0846763	-0.999903	1.11931	-0.733398	0.584365	-0.84239	0.242125	NP_033773	Ahnak	NP_033773.1_S4690s_1_1_4690_4690_Ahnak	NP_033773.1	Ahnak	1	1	7.99	6.73	6.02	64.5	2.179	2	1	1	0	S4690s	TMT16	4684	(K)	MPSLEVsVPK	(I)	MPS(0.0)LEVS(0.99)VPK	KMPSLEVsVPKITGP	165	2.2	1752.26	NP_033773.1	MUS MUSCULUS
NP_033773.1_S4789s_1_1_4789_4789	0.132853	0.985254	0.385361	-0.0168211	-0.299122	0.417676	-0.315155	0.547495	-0.531236	0.843113	-0.325813	0.403566	-0.543752	1.03072	-0.937779	0.337245	-0.836486	0.712286	-0.694754	0.198888	NP_033773	Ahnak	NP_033773.1_S4789s_1_1_4789_4789_Ahnak	NP_033773.1	Ahnak	1	1	20.32	20.5	21.2	92.4	4.492	4	1	1	0	S4789s	TMT16	4773	(K)	TPTVDVTVPEAELNVDsPEINIGGK	(S)	T(0.0)PT(0.0)VDVT(0.0)VPEAELNVDS(0.99)PEINIGGK	EAELNVDsPEINIGG	166	2.2	1752.26	NP_033773.1	MUS MUSCULUS
NP_033773.1_S4890s_1_1_4890_4890	0.833051	0.941363	0.0835911	0.0496016	-0.199415	0.426143	-0.27392	0.623692	-0.555112	0.258555	-0.354393	0.716823	-0.87357	0.642372	-0.198206	0.0901259	-0.161996	0.555292	-0.483433	0.539016	NP_033773	Ahnak	NP_033773.1_S4890s_1_1_4890_4890_Ahnak	NP_033773.1	Ahnak	1	2	14.66	13	13.1	73.7	99	1	1	1	0	S4890s	TMT16	4884	(K)	AEAPLPsPKLEGEIK	(V)	AEAPLPS(1.0)PKLEGEIK	KAEAPLPsPKLEGEI	167	2.2	1752.26	NP_033773.1	MUS MUSCULUS
NP_033773.1_T4950t_1_1_4950_4950	0.95144	0.557957	-0.0321431	-0.262198	-0.62757	0.522095	-0.692163	0.149573	-1.12216	0.494627	-0.480146	0.460008	-0.329817	0.995677	-0.570951	0.619252	-0.645037	0.607623	-1.24766	0.452543	NP_033773	Ahnak	NP_033773.1_T4950t_1_1_4950_4950_Ahnak	NP_033773.1	Ahnak	1	2	18.58	18.58	18.58	81.7	99	1	1	1	0	T4950t	TMT16	4944	(K)	VQANLDtPDINIEGPEAK	(I)	VQANLDT(1.0)PDINIEGPEAK	KVQANLDtPDINIEG	168	2.2	1752.26	NP_033773.1	MUS MUSCULUS
NP_033773.1_S4975s_1_1_4975_4975	0.869375	0.977401	0.138198	-0.0358333	-0.155426	0.725289	-0.715726	0.451542	0.635693	0.81501	-0.954576	-0.403566	-1.2123	0.595654	-0.0650824	0.357596	-0.132542	0.68612	-0.332903	0.0922381	NP_033773	Ahnak	NP_033773.1_S4975s_1_1_4975_4975_Ahnak	NP_033773.1	Ahnak	1	1	15.22	17.39	18.89	78.6	2.396	4	1	1	0	S4975s	TMT16	4964	(K)	APSFSVSAPQVsIPDVNVNLK	(G)	APS(0.0)FS(0.0)VS(0.0)APQVS(0.99)IPDVNVNLK	SVSAPQVsIPDVNVN	169	2.2	1752.26	NP_033773.1	MUS MUSCULUS
NP_033773.1_S5059s_1_1_5059_5059	0.524687	0.542505	0.154883	0.345631	-1.32259	1.53806	-1.50509	1.76948	-1.65638	1.74806	-1.56905	2.15893	-1.66394	1.40446	-1.52352	1.00883	-1.67592	1.70367	-1.80926	1.71505	NP_033773	Ahnak	NP_033773.1_S5059s_1_1_5059_5059_Ahnak	NP_033773.1	Ahnak	1	3	11.12	7.06	7.06	79.4	99	1	1	1	0	S5059s	TMT16	5053	(K)	LEGPHLsLK	(G)	LEGPHLS(1.0)LK	KLEGPHLsLKGPGVD	170	2.2	1752.26	NP_033773.1	MUS MUSCULUS
NP_033773.1_S5069s_1_1_5069_5069	0.899949	0.945038	0.0827284	0.0662819	-1.68036	1.10628	-0.400571	0.852285	-0.486469	1.11291	-1.20322	0.426143	-1.01322	1.01612	-1.17444	0.680305	-0.698054	0.305265	-1.21582	1.2308	NP_033773	Ahnak	NP_033773.1_S5069s_1_1_5069_5069_Ahnak	NP_033773.1	Ahnak	1	1	9.39	6.95	6.93	71.9	2.33	2	1	1	0	S5069s	TMT16	5062	(K)	GPGVDLPsVDLSMPK	(V)	GPGVDLPS(0.99)VDLS(0.0)MPK	GPGVDLPsVDLSMPK	171	2.2	1752.26	NP_033773.1	MUS MUSCULUS
NP_033773.1_T5169t_1_1_5169_5169	0.804725	0.431332	0.122764	0.325638	-0.463346	0.666024	-0.483041	0.840997	-0.158177	0.564886	-0.688781	0.505163	-0.0623978	0.613173	-1.10344	0.0959405	-0.742234	0.389577	-0.376325	0.175829	NP_033773	Ahnak	NP_033773.1_T5169t_1_1_5169_5169_Ahnak	NP_033773.1	Ahnak	1	1	19.27	19.24	16.82	84.6	3.113	4	1	1	0	T5169t	TMT16	5165	(K)	VSVAtPDVSLEASEGAVK	(L)	VS(0.0)VAT(0.99)PDVS(0.0)LEAS(0.0)EGAVK	CPKVSVAtPDVSLEA	172	2.2	1752.26	NP_033773.1	MUS MUSCULUS
NP_033773.1_S5173s_1_1_5173_5173	0.706575	0.823054	0.159868	0.0975802	-0.41056	0.3697	-0.577293	0.555961	-0.307401	0.573317	-0.928854	0.705534	-1.11425	0.575215	-0.609408	0.529126	-0.300428	0.427371	-0.839495	0.282479	NP_033773	Ahnak	NP_033773.1_S5173s_1_1_5173_5173_Ahnak	NP_033773.1	Ahnak	1	1	15	13.81	13.63	70.4	2.322	4	1	1	0	S5173s	TMT16	5165	(K)	VSVATPDVsLEASEGAVK	(L)	VS(0.0)VAT(0.0)PDVS(0.99)LEAS(0.0)EGAVK	SVATPDVsLEASEGA	173	2.2	1752.26	NP_033773.1	MUS MUSCULUS
NP_033773.1_S5198s_1_1_5198_5198	0.811753	0.991431	0.143759	-0.00923413	-1.47801	1.40825	-1.42262	1.92188	-1.79964	1.55414	-2.19495	1.43929	-2.59397	1.3519	-1.35786	1.45364	-1.75839	1.45364	-1.76004	2.1013	NP_033773	Ahnak	NP_033773.1_S5198s_1_1_5198_5198_Ahnak	NP_033773.1	Ahnak	1	1	18.57	17.64	18.27	81.6	2.494	3	1	1	0	S5198s	TMT16	5188	(K)	LPQFGISTPGsDLDINIK	(G)	LPQFGIS(0.0)T(0.0)PGS(0.99)DLDINIK	FGISTPGsDLDINIK	174	2.2	1752.26	NP_033773.1	MUS MUSCULUS
NP_033773.1_S5228s_1_1_5228_5228	0.182667	0.59124	0.364128	0.210588	0.0586514	0.403566	-0.144323	0.52774	-0.325307	0.44404	-0.305807	0.304791	-0.567523	0.475939	-0.449661	0.0319802	-0.400571	0.148272	-0.755545	0.181594	NP_033773	Ahnak	NP_033773.1_S5228s_1_1_5228_5228_Ahnak	NP_033773.1	Ahnak	1	2	15.39	12.93	15.17	77.1	2.591	2	1	1	0	S5228s	TMT16	5224	(K)	GPQIsAPSMDFNLEGPK	(V)	GPQIS(0.99)APS(0.0)MDFNLEGPK	NLKGPQIsAPSMDFN	175	2.2	1752.26	NP_033773.1	MUS MUSCULUS
NP_033773.1_S5244s_1_1_5244_5244	0.637209	0.550709	-0.356009	0.379505	-1.30206	1.08934	-1.98813	0.623692	-1.62654	1.34617	-0.831681	1.0075	-0.193136	0.344545	-0.940737	1.18327	-1.20466	0.395391	-1.98584	0.625489	NP_033773	Ahnak	NP_033773.1_S5244s_1_1_5244_5244_Ahnak	NP_033773.1	Ahnak	1	1	9.8	3.51	2.92	74.5	99	1	1	1	0	S5244s	TMT16	5243	(K)	GsLGAAGELK	(G)	GS(1.0)LGAAGELK	EGPKVKGsLGAAGEL	176	2.2	1752.26	NP_033773.1	MUS MUSCULUS
NP_033773.1_S5303s_1_1_5303_5303	0.732643	0.946502	0.148072	0.048688	-2.11145	1.40825	-1.45796	1.51267	-2.35475	1.25062	-1.84913	1.3518	-1.93433	1.71689	-1.94064	1.2763	-2.06765	1.42166	-2.42296	0.913733	NP_033773	Ahnak	NP_033773.1_S5303s_1_1_5303_5303_Ahnak	NP_033773.1	Ahnak	1	2	18.47	18.47	12.64	90.5	99	1	1	1	0	S5303s	TMT16	5302	(K)	GsGLGLHGAVPDIGVK	(G)	GS(1.0)GLGLHGAVPDIGVK	IKGDLKGsGLGLHGA	177	2.2	1752.26	NP_033773.1	MUS MUSCULUS
NP_033773.1_S5333s_1_1_5333_5333	0.540319	0.69203	0.332184	0.208738	-1.98828	2.10531	-2.66556	2.2182	-2.62335	2.40568	-2.56364	2.07709	-2.83762	1.63805	-3.17425	2.12523	-3.1545	2.32583	-2.00321	1.88223	NP_033773	Ahnak	NP_033773.1_S5333s_1_1_5333_5333_Ahnak	NP_033773.1	Ahnak	1	2	20.56	18.54	18.72	93.9	2.133	4	1	1	0	S5333s	TMT16	5318	(K)	GPSFNVASPESDFGVsLK	(G)	GPS(0.0)FNVAS(0.0)PES(0.0)DFGVS(0.99)LK	PESDFGVsLKGPKVK	178	2.2	1752.26	NP_033773.1	MUS MUSCULUS
NP_033773.1_S5525s_1_1_5525_5525	0.989379	0.170387	-0.00474596	0.385391	-0.354841	0.612404	-0.268029	0.62087	-0.364106	0.570507	-0.0914564	0.804309	-0.427871	0.391263	-0.301746	0.252934	-0.326937	0.174437	-0.00289481	0.24789	NP_033773	Ahnak	NP_033773.1_S5525s_1_1_5525_5525_Ahnak	NP_033773.1	Ahnak	1	7	20.42	19.86	19.71	88.7	2.175	4	1	1	0	S5525s	TMT16	5521	(K)	ASLGsLEGEVEAEASSPK	(G)	AS(0.0)LGS(0.99)LEGEVEAEAS(0.0)S(0.0)PK	SSKASLGsLEGEVEA	179	2.2	1752.26	NP_033773.1	MUS MUSCULUS
NP_033773.1_T5567t_1_1_5567_5567	0.822321	0.740182	0.0908202	-0.115466	-0.214078	0.23706	0.31221	0.222949	-0.0626739	0.236072	-0.540164	0.155218	-0.395186	0.417542	-0.118332	0.325616	-0.244466	0.252934	-0.110003	0.317068	NP_033773	Ahnak	NP_033773.1_T5567t_1_1_5567_5567_Ahnak	NP_033773.1	Ahnak	1	4	18.46	17.42	17.82	83.8	1.118	5	1	1	0	T5567t	TMT16	5561	(R)	EFSAPStPTGTLEFAGGDAK	(G)	EFS(0.0)APS(0.0)T(0.99)PT(0.0)GT(0.0)LEFAGGDAK	REFSAPStPTGTLEF	180	2.2	1752.26	NP_033773.1	MUS MUSCULUS
NP_033773.1_S5607s_1_1_5607_5607	0.715668	0.738771	0.165294	0.187593	-0.407627	0.496696	-0.323991	0.420498	0.170115	1.07356	-0.823107	0.536206	-0.840885	0.546016	-0.301746	0.331431	-0.335773	0.65414	-0.567383	0.245007	NP_033773	Ahnak	NP_033773.1_S5607s_1_1_5607_5607_Ahnak	NP_033773.1	Ahnak	1	3	10.98	12.28	10.98	63.5	1.139	3	1	1	0	S5607s	TMT16	5600	(K)	GHYEVTGsDDEAGK	(L)	GHY(0.0)EVT(0.0)GS(0.99)DDEAGK	GHYEVTGsDDEAGKL	181	2.2	1752.26	NP_033773.1	MUS MUSCULUS
NP_033773.1_S111s_1_0_110_111	0.923868	0.46677	0.0403094	0.313708	-0.278594	0.671669	-0.530167	0.948238	-0.758056	0.581748	-0.434418	0.513629	-0.115882	0.680331	-0.792822	0.20351	-0.524277	0.351782	-0.729492	0.22483	NP_033773	Ahnak	NP_033773.1_S111s_1_0_110_111_Ahnak	NP_033773.1	Ahnak	1	2	14.96	14.96	14.96	78.1	0	4	1	0	1	S111s	TMT16	110	(R)	SsEVVLSGDDEDYQR	(I)	S(0.50)S(0.50)EVVLS(0.0)GDDEDY(0.0)QR	EVFSSRSsEVVLSGD	182	2.2	1752.26	NP_033773.1	MUS MUSCULUS
NP_033773.1_S178s_1_0_177_178	0.842529	0.914876	-0.0831416	-0.137596	-0.255133	-0.177795	-0.506604	0.812775	-0.56705	0.0309142	0.108604	0.434609	-0.0207993	-0.046718	-0.461494	0.912888	-0.00294537	-0.255841	-0.402379	1.04056	NP_033773	Ahnak	NP_033773.1_S178s_1_0_177_178_Ahnak	NP_033773.1	Ahnak	1	1	8.6	8.47	8.38	61.7	1	2	1	0	1	S178s	TMT16	173	(K)	DIDITsPEFMIK	(I)	DIDIT(0.50)S(0.50)PEFMIK	VKDIDITsPEFMIKI	183	2.2	1752.26	NP_033773.1	MUS MUSCULUS
NP_033773.1_S517s_1_0_514_517	0.95413	0.973424	-0.0164741	0.020753	-0.653963	1.05266	-0.695108	0.592649	-0.84759	0.705405	-0.783095	0.764799	-0.87357	0.864283	-0.736615	0.659954	-0.733398	0.761709	-0.570278	0.746552	NP_033773	Ahnak	NP_033773.1_S517s_1_0_514_517_Ahnak	NP_033773.1	Ahnak	1	2	13.21	13.21	16.35	74.1	0.651	3	1	0	1	S517s	TMT16	506	(K)	ISMQDVDLSLGsCK	(L)	IS(0.0)MQDVDLS(0.50)LGS(0.50)CK	DVDLSLGsCKLKGNM	184	2.2	1752.26	NP_033773.1	MUS MUSCULUS
NP_033773.1_S908s_1_0_903_908	0.314724	0.776631	0.308763	0.125008	-1.11438	0.982104	-1.43145	1.12603	-1.65638	1.20003	-1.16035	0.99057	-1.88085	0.870122	-1.59156	1.21525	-1.61701	0.811133	-1.5082	0.902203	NP_033773	Ahnak	NP_033773.1_S908s_1_0_903_908_Ahnak	NP_033773.1	Ahnak	1	1	4.59	3.63	6.4	39.1	0	2	1	0	1	S908s	TMT16	903	(K)	SDIDVsGPNVDVKVPDVNIEGPEGK	(L)	S(0.50)DIDVS(0.50)GPNVDVKVPDVNIEGPEGK	PKSDIDVsGPNVDVK	185	2.2	1752.26	NP_033773.1	MUS MUSCULUS
NP_033773.1_S1578s_1_0_1573_1578	0.890545	0.974474	0.0827182	0.0330395	-0.413492	1.02444	-1.02204	1.24738	-1.22065	0.924614	-0.277227	0.372522	-1.10236	0.665731	-1.15669	0.598901	-0.379953	0.872186	-0.625279	1.29998	NP_033773	Ahnak	NP_033773.1_S1578s_1_0_1573_1578_Ahnak	NP_033773.1	Ahnak	1	1	8.86	6.4	5.38	65.4	1.024	2	1	0	1	S1578s	TMT16	1572	(K)	ISMPDVsLNLK	(G)	IS(0.50)MPDVS(0.50)LNLK	KISMPDVsLNLKGPK	186	2.2	1752.26	NP_033773.1	MUS MUSCULUS
NP_033773.1_S4906s_1_0_4905_4906	0.973339	0.869408	-0.0155554	0.112939	0.21701	-0.101597	0.232685	0.361234	0.510345	-0.505868	-0.102888	0.248348	0.413014	-0.0875962	0.0739573	-0.226768	-0.106033	0.0232583	0.538435	-0.158534	NP_033773	Ahnak	NP_033773.1_S4906s_1_0_4905_4906_Ahnak	NP_033773.1	Ahnak	1	1	10.61	12.1	10.42	68.1	0	2	1	0	1	S4906s	TMT16	4899	(K)	VPDVDISsPGINVEAPDIHMK	(A)	VPDVDIS(0.50)S(0.50)PGINVEAPDIHMK	VPDVDISsPGINVEA	187	2.2	1752.26	NP_033773.1	MUS MUSCULUS
NP_033773.1_S4968s_1_0_4966_4968	0.982937	0.695949	0.0140809	-0.255208	-1.48681	0.863574	-1.21349	0.821242	-0.4805	0.840303	-1.28325	0.375344	-1.12613	0.849683	-0.925946	1.3955	-0.786415	1.17745	-1.68188	0.498662	NP_033773	Ahnak	NP_033773.1_S4968s_1_0_4966_4968_Ahnak	NP_033773.1	Ahnak	1	1	17.29	17.41	18.69	82.3	0	4	1	0	1	S4968s	TMT16	4964	(K)	APSFsVSAPQVSIPDVNVNLK	(G)	APS(0.50)FS(0.50)VS(0.0)APQVS(0.0)IPDVNVNLK	KIKAPSFsVSAPQVS	188	2.2	1752.26	NP_033773.1	MUS MUSCULUS
NP_033773.1_T5048t_1_0_5047_5048	0.785603	0.770282	0.0994482	0.130199	-0.598244	0.654736	-0.636201	0.485408	-0.689413	0.722267	-0.345819	0.615226	-0.727975	0.671571	-0.52066	0.331431	-0.359336	0.645418	-1.0595	0.308421	NP_033773	Ahnak	NP_033773.1_T5048t_1_0_5047_5048_Ahnak	NP_033773.1	Ahnak	1	3	20.14	17.96	16.41	87.2	0	6	1	0	1	T5048t	TMT16	5028	(K)	MEGGSTEIGAQMPSLEGGLStSDMK	(L)	MEGGS(0.0)T(0.0)EIGAQMPS(0.0)LEGGLS(0.50)T(0.50)S(0.0)DMK	SLEGGLStSDMKLEG	189	2.2	1752.26	NP_033773.1	MUS MUSCULUS
NP_033773.1_S5101s_1_0_5099_5101	0.968943	0.918161	-0.0143816	0.0622143	-1.39004	1.20505	-1.38433	1.25867	-1.48627	1.11291	-1.48045	1.1345	-1.65206	1.13875	-1.62706	0.712286	-1.11335	1.31991	-1.29109	1.29133	NP_033773	Ahnak	NP_033773.1_S5101s_1_0_5099_5101_Ahnak	NP_033773.1	Ahnak	1	4	14.98	14.98	12.79	86.8	0.505	3	1	0	1	S5101s	TMT16	5093	(K)	GDLGASSPsMK	(L)	GDLGAS(0.0)S(0.50)PS(0.50)MK	DLGASSPsMKLHAPG	190	2.2	1752.26	NP_033773.1	MUS MUSCULUS
NP_033773.1_S5288s_1_0_5287_5288	0.656246	0.747371	0.159049	-0.122583	-1.19649	0.547495	-0.703945	0.77891	-1.02666	0.719457	-1.3204	0.705534	-1.05482	0.946039	-1.30461	0.787875	-1.51687	0.709378	-1.00739	0.798436	NP_033773	Ahnak	NP_033773.1_S5288s_1_0_5287_5288_Ahnak	NP_033773.1	Ahnak	1	1	9.44	9.22	7.1	54.8	0	4	1	0	1	S5288s	TMT16	5279	(K)	ASGCDVKLSsGQISGPEIK	(G)	AS(0.0)GCDVKLS(0.50)S(0.50)GQIS(0.0)GPEIK	GCDVKLSsGQISGPE	191	2.2	1752.26	NP_033773.1	MUS MUSCULUS
NP_033773.1_S5325s_1_0_5325_5328	0.546866	0.447543	0.155142	0.27014	0.0557188	0.293502	-0.00294537	0.11853	-0.232789	0.163002	-0.294375	0.0451542	-0.326846	-0.0116795	-0.411203	0.0552385	-0.217958	-0.2791	-0.138951	-0.22483	NP_033773	Ahnak	NP_033773.1_S5325s_1_0_5325_5328_Ahnak	NP_033773.1	Ahnak	1	1	15.85	16.55	14.69	80.3	1.097	4	1	0	1	S5325s	TMT16	5318	(K)	GPSFNVAsPESDFGVSLK	(G)	GPS(0.0)FNVAS(0.50)PES(0.50)DFGVS(0.0)LK	GPSFNVAsPESDFGV	192	2.2	1752.26	NP_033773.1	MUS MUSCULUS
NP_033773.1_S5536s_1_0_5535_5536	0.580535	0.94236	0.158822	-0.0489457	-0.11437	-0.0733756	0.0441806	0.414854	0.0298447	0.0309142	-0.317239	0.149573	-0.311989	0.385423	-0.0828322	0.061053	-0.100143	0.37504	-0.497907	-0.103768	NP_033773	Ahnak	NP_033773.1_S5536s_1_0_5535_5536_Ahnak	NP_033773.1	Ahnak	1	2	16.33	15.67	16.45	70.9	0	4	1	0	1	S5536s	TMT16	5521	(K)	ASLGSLEGEVEAEASsPK	(G)	AS(0.0)LGS(0.0)LEGEVEAEAS(0.50)S(0.50)PK	EVEAEASsPKGKFSL	193	2.2	1752.26	NP_033773.1	MUS MUSCULUS
NP_033773.1_S5563s_1_0_5553_5563	0.460634	0.700817	0.271396	0.24143	-1.43696	1.71586	-1.18699	1.85979	-1.9996	1.26748	-1.31754	1.39978	-1.92245	1.61177	-1.78089	1.3955	-1.52276	0.843113	-1.80057	1.42681	NP_033773	Ahnak	NP_033773.1_S5563s_1_0_5553_5563_Ahnak	NP_033773.1	Ahnak	1	1	18.51	18.28	18.48	85.7	0	8	1	0	1	S5563s	TMT16	5553	(R)	SNSFSDEREFsAPSTPTGTLEFAGGDAK	(G)	S(0.25)NS(0.25)FS(0.25)DEREFS(0.25)APS(0.0)T(0.0)PT(0.0)GT(0.0)LEFAGGDAK	FSDEREFsAPSTPTG	194	2.2	1752.26	NP_033773.1	MUS MUSCULUS
NP_033773.1_S5633s_1_0_5629_5633	0.108655	0.403099	-0.544468	-0.405347	-0.941354	0.3697	-1.17815	0.513629	-1.01472	0.432798	-0.885984	0.835353	-0.508097	1.37818	-0.12129	0.706471	-0.338718	0.907074	-0.874233	0.781141	NP_033773	Ahnak	NP_033773.1_S5633s_1_0_5629_5633_Ahnak	NP_033773.1	Ahnak	1	1	4.28	4.28	4.28	49	0	7	1	0	1	S5633s	TMT16	5628	(R)	LSSSSsNDSGTK	(V)	LS(0.20)S(0.20)S(0.20)S(0.20)S(0.20)NDS(0.0)GT(0.0)K	SRLSSSSsNDSGTKV	195	2.2	1752.26	NP_033773.1	MUS MUSCULUS
NP_033773.1_S213sS217s_2_2_213_217	0.265723	0.623472	0.302973	0.220872	-0.372436	0.668846	-0.541949	0.33019	-0.235773	0.786906	-0.302949	0.979282	-0.407072	0.420462	-0.813531	0.473888	-0.836486	0.523312	-0.60791	0.464073	NP_033773	Ahnak	NP_033773.1_S213sS217s_2_2_213_217_Ahnak	NP_033773.1	Ahnak	1	4	13.46	14.03	13.48	73.2	2.286	6	2	2	0	S213s S217s	TMT16	209	(R)	LPSGsGPAsPTTGSAVDIR	(A)	LPS(0.0)GS(0.99)GPAS(0.99)PT(0.0)T(0.0)GS(0.0)AVDIR	VIRLPSGsGPASPTT|PSGSGPAsPTTGSAV	196	2.2	1752.26	NP_033773.1	MUS MUSCULUS
NP_033773.1_S5522sS5525s_2_2_5522_5525	0.85243	0.892845	0.0777491	0.0653536	-1.0176	0.821242	-1.16342	0.934127	-1.61758	0.924614	-1.00602	1.12603	-1.47081	0.846763	-0.943695	0.973941	-1.19582	1.03499	-1.5053	0.688903	NP_033773	Ahnak	NP_033773.1_S5522sS5525s_2_2_5522_5525_Ahnak	NP_033773.1	Ahnak	1	11	18.2	17.46	15.83	75.3	8.305	4	2	2	0	S5522s S5525s	TMT16	5521	(K)	AsLGsLEGEVEAEASSPK	(G)	AS(0.99)LGS(0.99)LEGEVEAEAS(0.0)S(0.0)PK	DLKSSKAsLGSLEGE|SSKASLGsLEGEVEA	197	2.2	1752.26	NP_033773.1	MUS MUSCULUS
NP_033773.1_S5607sS5617s_2_2_5607_5617	0.6664	0.98045	0.142468	0.0204344	-0.519065	0.801487	-0.712781	0.697068	-0.196975	0.879648	-0.708787	0.248348	-0.517011	0.315346	-0.769156	0.75008	-0.503659	0.755895	-0.917655	0.723492	NP_033773	Ahnak	NP_033773.1_S5607sS5617s_2_2_5607_5617_Ahnak	NP_033773.1	Ahnak	1	1	19.26	15.36	19.78	88.1	1.689	6	2	2	0	S5607s S5617s	TMT16	5600	(K)	GHYEVTGsDDEAGKLQGsGVSLASK	(K)	GHY(0.0)EVT(0.0)GS(0.99)DDEAGKLQGS(0.99)GVS(0.0)LAS(0.0)K	GHYEVTGsDDEAGKL|EAGKLQGsGVSLASK	198	2.2	1752.26	NP_033773.1	MUS MUSCULUS
NP_033773.1_S5555sS5557s_2_1_5553_5557	0.413988	0.884568	0.200573	0.0621362	-1.0352	0.793021	-1.17815	0.917195	-1.05949	1.07637	-1.10605	0.925661	-1.42624	0.820484	-1.13007	0.799504	-1.47563	0.88963	-1.14924	0.954087	NP_033773	Ahnak	NP_033773.1_S5555sS5557s_2_1_5553_5557_Ahnak	NP_033773.1	Ahnak	1	3	18.16	21.24	18.44	73.8	0	8	2	1	1	S5555s S5557s	TMT16	5551	(R)	HRSNsFsDEREFSAPSTPTGTLEFAGGDAK	(G)	HRS(0.33)NS(0.33)FS(0.33)DEREFS(0.0)APS(0.0)T(0.0)PT(0.0)GT(0.0)LEFAGGDAK	KPRHRSNsFSDEREF|RHRSNSFsDEREFSA	199	2.2	1752.26	NP_033773.1	MUS MUSCULUS
NP_033773.1_S5566sT5567t_2_1_5563_5571	0.985192	0.257209	-0.00852857	0.414299	-0.299122	0.928483	-0.795251	0.900262	-0.0447671	0.531161	-0.674491	0.982104	-0.362502	0.294907	-0.665616	0.37504	-0.43297	0.366318	-0.318429	0.648549	NP_033773	Ahnak	NP_033773.1_S5566sT5567t_2_1_5563_5571_Ahnak	NP_033773.1	Ahnak	1	1	10.94	10.8	11	66.6	0	5	2	1	1	S5566s T5567t	TMT16	5561	(R)	EFSAPstPTGTLEFAGGDAK	(G)	EFS(0.20)APS(0.20)T(0.20)PT(0.20)GT(0.20)LEFAGGDAK	EREFSAPsTPTGTLE|REFSAPStPTGTLEF	200	2.2	1752.26	NP_033773.1	MUS MUSCULUS
NP_033773.1_S5633sS5636s_2_1_5632_5636	0.000404073	0.00487826	-2.71048	-2.19034	-1.88564	-0.519273	-3.1869	-0.50234	-2.03541	-0.947097	-1.70052	0.0225771	0.499183	1.28474	0.292871	1.1571	0.647982	1.77054	0.593436	2.60284	NP_033773	Ahnak	NP_033773.1_S5633sS5636s_2_1_5632_5636_Ahnak	NP_033773.1	Ahnak	1	1	7.04	6.86	6.41	61.8	0	7	2	1	1	S5633s S5636s	TMT16	5628	(R)	LSSSSsNDsGTK	(V)	LS(0.0)S(0.0)S(0.0)S(0.33)S(0.33)NDS(0.33)GT(0.0)K	SRLSSSSsNDSGTKV|SSSSSNDsGTKVGIQ	201	2.2	1752.26	NP_033773.1	MUS MUSCULUS
NP_033773.1_S5522sS5525sS5536s_3_2_5522_5536	0.995385	0.657701	0.00327916	0.237802	-0.105572	0.0395099	-0.415298	0.431787	0.277556	-0.115226	-0.583034	0.558783	-0.154509	-0.23651	-0.662658	0.13955	0.0500714	0.00872186	-0.0723703	0.0518839	NP_033773	Ahnak	NP_033773.1_S5522sS5525sS5536s_3_2_5522_5536_Ahnak	NP_033773.1	Ahnak	1	2	10.36	10.36	10.36	65.3	0	4	3	2	1	S5522s S5525s S5536s	TMT16	5521	(K)	AsLGsLEGEVEAEASsPK	(G)	AS(0.99)LGS(0.99)LEGEVEAEAS(0.50)S(0.50)PK	DLKSSKAsLGSLEGE|SSKASLGsLEGEVEA|EVEAEASsPKGKFSL	202	2.2	1752.26	NP_033773.1	MUS MUSCULUS
NP_033773.1_S5557sS5563sT5567t_3_1_5553_5571	0.844603	0.68626	0.0765511	0.142542	-0.967748	0.795843	-0.78936	0.761977	-0.671506	0.573317	-1.41472	0.725289	-1.23013	0.648212	-1.03836	0.598901	-0.977864	0.508775	-0.903181	0.530369	NP_033773	Ahnak	NP_033773.1_S5557sS5563sT5567t_3_1_5553_5571_Ahnak	NP_033773.1	Ahnak	1	1	7.32	7.32	7.94	49.7	0	8	3	1	2	S5557s S5563s T5567t	TMT16	5551	(R)	HRSNSFsDEREFsAPStPTGTLEFAGGDAK	(G)	HRS(0.13)NS(0.13)FS(0.13)DEREFS(0.13)APS(0.13)T(0.13)PT(0.13)GT(0.13)LEFAGGDAK	RHRSNSFsDEREFSA|FSDEREFsAPSTPTG|REFSAPStPTGTLEF	203	2.2	1752.26	NP_033773.1	MUS MUSCULUS
NP_001074729.1_T131t_1_1_131_131	0.976316	0.844553	0.0109346	0.112161	-0.384166	0.21166	-0.0265084	0.428965	-0.423795	0.134898	-0.44585	0.536206	-0.499183	0.143074	-0.0680407	0.601809	-0.412352	0.00290729	-0.344482	0.115298	NP_001074729	Tnks1bp1	NP_001074729.1_T131t_1_1_131_131_Tnks1bp1	NP_001074729.1	Tnks1bp1	1	2	11.49	5.52	7.5	79.1	99	1	1	1	0	T131t	TMT16	120	(K)	EDAGKEDLPPLtPPAR	(C)	EDAGKEDLPPLT(1.0)PPAR	KEDLPPLtPPARCAA	1	3.2	1574.28	NP_001074729.1	MUS MUSCULUS
NP_001074729.1_S178s_1_1_178_178	0.976965	0.947185	-0.0099241	0.0534463	-0.137831	0.191905	-0.347554	-0.225771	-0.298447	0.548024	-0.377258	0.496696	-0.552666	0.449661	-0.313579	0.215139	-0.023563	-0.0377947	-0.231585	0.170064	NP_001074729	Tnks1bp1	NP_001074729.1_S178s_1_1_178_178_Tnks1bp1	NP_001074729.1	Tnks1bp1	1	1	10.64	10.64	10.64	72.5	5.579	2	1	1	0	S178s	TMT16	174	(K)	EILAsPDRLWGSR	(L)	EILAS(0.99)PDRLWGS(0.0)R	PRKEILAsPDRLWGS	2	3.2	1574.28	NP_001074729.1	MUS MUSCULUS
NP_001074729.1_S429s_1_1_429_429	0.258867	0.963418	0.307358	-0.0274867	-0.360706	0.708356	-0.412352	0.742222	-0.576003	0.840303	-0.771663	0.366878	-0.8082	0.770847	-1.05611	0.604716	-0.721617	0.665769	-0.76423	0.726375	NP_001074729	Tnks1bp1	NP_001074729.1_S429s_1_1_429_429_Tnks1bp1	NP_001074729.1	Tnks1bp1	1	2	16.48	9.22	13.75	78.4	12.161	2	1	1	0	S429s	TMT16	427	(R)	RFsEGVLQPPSQDQEK	(L)	RFS(0.99)EGVLQPPS(0.0)QDQEK	SLAQRRFsEGVLQPP	3	3.2	1574.28	NP_001074729.1	MUS MUSCULUS
NP_001074729.1_T533t_1_1_533_533	0.817385	0.850047	-0.117059	0.158156	0.117303	-0.301969	-0.801142	0.265281	-0.14027	0.205158	-0.785953	0.479763	-0.294161	-0.183952	-0.0266246	0.537848	-0.27392	-0.459351	-0.547119	0.121062	NP_001074729	Tnks1bp1	NP_001074729.1_T533t_1_1_533_533_Tnks1bp1	NP_001074729.1	Tnks1bp1	1	1	19.57	17.65	18.14	88.2	6.137	3	1	1	0	T533t	TMT16	523	(R)	GEGVSQVGPGtPPAPESPR	(K)	GEGVS(0.0)QVGPGT(0.99)PPAPES(0.0)PR	VSQVGPGtPPAPESP	4	3.2	1574.28	NP_001074729.1	MUS MUSCULUS
NP_001074729.1_S568s_1_1_568_568	0.943535	0.830061	0.0210613	0.0828539	-0.533727	0.558783	-0.639146	0.558783	-0.477516	0.739129	-0.611615	0.612404	-0.787401	0.583975	-0.393453	0.590179	-0.603802	0.430279	-0.561593	0.533251	NP_001074729	Tnks1bp1	NP_001074729.1_S568s_1_1_568_568_Tnks1bp1	NP_001074729.1	Tnks1bp1	1	6	21.87	21.22	19.87	94.1	1.107	4	1	1	0	S568s	TMT16	560	(R)	DDGESQPRsPALLPSTVEGPPGAPLLQAK	(E)	DDGES(0.0)QPRS(0.99)PALLPS(0.0)T(0.0)VEGPPGAPLLQAK	DGESQPRsPALLPST	5	3.2	1574.28	NP_001074729.1	MUS MUSCULUS
NP_001074729.1_S602s_1_1_602_602	0.309508	0.476239	0.371194	0.351152	-0.739007	1.01597	-0.447697	0.524917	0.0596894	0.862786	-0.683065	0.784554	-0.674491	0.878882	-1.00878	0.377947	-0.795251	0.255841	-0.816336	0.270949	NP_001074729	Tnks1bp1	NP_001074729.1_S602s_1_1_602_602_Tnks1bp1	NP_001074729.1	Tnks1bp1	1	1	15.52	15.52	15.52	72.4	2	3	1	1	0	S602s	TMT16	589	(K)	ENYEDQEPLVGHEsPITLAAR	(E)	ENY(0.0)EDQEPLVGHES(0.99)PIT(0.0)LAAR	EPLVGHEsPITLAAR	6	3.2	1574.28	NP_001074729.1	MUS MUSCULUS
NP_001074729.1_S692s_1_1_692_692	0.900645	0.411181	0.0450751	0.432764	-0.287392	0.163684	0.282756	-0.40921	0.214882	0.275417	0.160049	-0.0395099	0.0683405	-0.318266	0.227789	-0.322709	-0.111924	-0.848928	0.00578962	-0.250772	NP_001074729	Tnks1bp1	NP_001074729.1_S692s_1_1_692_692_Tnks1bp1	NP_001074729.1	Tnks1bp1	1	4	16.32	16.32	18.16	82.5	8.325	3	1	1	0	S692s	TMT16	685	(R)	WLDDLLAsPPPNSGSAR	(R)	WLDDLLAS(0.99)PPPNS(0.0)GS(0.0)AR	WLDDLLAsPPPNSGS	7	3.2	1574.28	NP_001074729.1	MUS MUSCULUS
NP_001074729.1_S763s_1_1_763_763	0.950449	0.995715	-0.0218199	-0.00280547	-0.712614	0.316079	-0.624419	0.423321	-0.477516	0.500247	-0.485862	0.516451	-0.870598	0.22191	-0.526576	0.51459	-0.315155	0.54657	-0.500802	0.48425	NP_001074729	Tnks1bp1	NP_001074729.1_S763s_1_1_763_763_Tnks1bp1	NP_001074729.1	Tnks1bp1	1	1	11.12	9.19	9.79	78.2	4.303	2	1	1	0	S763s	TMT16	763	(R)	sPVGDTGLGK	(R)	S(0.99)PVGDT(0.0)GLGK	NYSLGGRsPVGDTGL	8	3.2	1574.28	NP_001074729.1	MUS MUSCULUS
NP_001074729.1_S796s_1_1_796_796	0.403073	0.610578	-0.434461	-0.365317	-1.5396	0.445898	-1.94395	1.43929	-1.05053	0.323193	-1.09462	0.705534	-1.5124	1.12123	-0.83128	0.924518	-1.08979	1.39841	-0.45738	0.931028	NP_001074729	Tnks1bp1	NP_001074729.1_S796s_1_1_796_796_Tnks1bp1	NP_001074729.1	Tnks1bp1	1	1	24.72	23.2	22.14	90.8	17.228	3	1	1	0	S796s	TMT16	795	(R)	HsLGQEVIGIGGSQDESEVPVR	(E)	HS(0.99)LGQEVIGIGGS(0.0)QDES(0.0)EVPVR	REWASRHsLGQEVIG	9	3.2	1574.28	NP_001074729.1	MUS MUSCULUS
NP_001074729.1_S807s_1_1_807_807	0.930156	0.817086	0.0352057	0.134419	-0.146628	0.115708	-0.0412352	0.454364	-0.468562	0.66606	-0.428702	0.440253	-0.377358	0.385423	0.0473327	0.229676	-0.589075	0.558199	-0.30685	-0.0345893	NP_001074729	Tnks1bp1	NP_001074729.1_S807s_1_1_807_807_Tnks1bp1	NP_001074729.1	Tnks1bp1	1	2	28.28	24.07	23.53	93.4	4.285	3	1	1	0	S807s	TMT16	795	(R)	HSLGQEVIGIGGsQDESEVPVR	(E)	HS(0.0)LGQEVIGIGGS(0.99)QDES(0.0)EVPVR	EVIGIGGsQDESEVP	10	3.2	1574.28	NP_001074729.1	MUS MUSCULUS
NP_001074729.1_S845s_1_1_845_845	0.405018	0.693628	-0.584066	-0.316383	-0.794726	0.203194	-0.424134	-0.443076	-0.531236	0.803768	-1.02031	-0.347123	0.540781	0.265708	-1.28094	0.412835	0.288647	0.284914	0.0173689	0.518839	NP_001074729	Tnks1bp1	NP_001074729.1_S845s_1_1_845_845_Tnks1bp1	NP_001074729.1	Tnks1bp1	1	1	6.59	6.59	5.96	37.9	5.957	2	1	1	0	S845s	TMT16	843	(K)	REsQDPHSIHDK	(E)	RES(0.99)QDPHS(0.0)IHDK	WEFGKREsQDPHSIH	11	3.2	1574.28	NP_001074729.1	MUS MUSCULUS
NP_001074729.1_S866s_1_1_866_866	0.517253	0.966123	-0.214603	-0.0341477	-0.33138	0.225771	-0.689218	0.296324	0.00895342	0.328814	-0.268653	0.0931305	0.0326846	0.712449	-0.36387	0.351782	-0.0559621	-0.104662	-0.0347377	0.121062	NP_001074729	Tnks1bp1	NP_001074729.1_S866s_1_1_866_866_Tnks1bp1	NP_001074729.1	Tnks1bp1	1	3	10.85	6.98	7.1	78	2.281	4	1	1	0	S866s	TMT16	865	(R)	DsLGSFSTR	(D)	DS(0.99)LGS(0.0)FS(0.0)T(0.0)R	QEFGKRDsLGSFSTR	12	3.2	1574.28	NP_001074729.1	MUS MUSCULUS
NP_001074729.1_S876s_1_1_876_876	0.871595	0.46122	-0.0626606	0.266475	-1.2962	1.08088	-1.03972	0.702712	-0.772978	0.930235	-1.45473	1.14014	-1.26281	0.744568	-1.15078	0.680305	-0.86594	0.651232	-1.03345	0.711962	NP_001074729	Tnks1bp1	NP_001074729.1_S876s_1_1_876_876_Tnks1bp1	NP_001074729.1	Tnks1bp1	1	1	14.81	12.2	14.81	76	99	1	1	1	0	S876s	TMT16	874	(R)	DAsLQDWEFGK	(R)	DAS(1.0)LQDWEFGK	SFSTRDAsLQDWEFG	13	3.2	1574.28	NP_001074729.1	MUS MUSCULUS
NP_001074729.1_S911s_1_1_911_911	0.73767	0.866757	0.111608	0.0734771	-0.595311	0.798665	-1.18993	0.815598	-1.1341	0.74475	-0.971724	0.87204	-1.08156	0.69493	-1.1419	0.755895	-1.22822	0.555292	-0.885812	0.931028	NP_001074729	Tnks1bp1	NP_001074729.1_S911s_1_1_911_911_Tnks1bp1	NP_001074729.1	Tnks1bp1	1	3	12.34	12.34	12.34	74.1	1.195	3	1	1	0	S911s	TMT16	909	(R)	GYsSQDAEEQDREFEK	(R)	GY(0.0)S(0.99)S(0.0)QDAEEQDREFEK	KNLSRGYsSQDAEEQ	14	3.2	1574.28	NP_001074729.1	MUS MUSCULUS
NP_001074729.1_T995t_1_1_995_995	0.00955453	0.131906	-0.807661	-0.524723	-0.686221	0.23706	-1.01321	-0.0903084	-1.03263	-0.258555	-0.868836	-0.21166	0.145595	0.592734	0.0295829	0.511683	-0.238575	0.26747	-0.30685	0.403541	NP_001074729	Tnks1bp1	NP_001074729.1_T995t_1_1_995_995_Tnks1bp1	NP_001074729.1	Tnks1bp1	1	1	5.36	2.25	5.36	58.3	99	1	1	1	0	T995t	TMT16	994	(K)	KtPVGEDR	(F)	KT(1.0)PVGEDR	DEEFEKKtPVGEDRF	15	3.2	1574.28	NP_001074729.1	MUS MUSCULUS
NP_001074729.1_S1131s_1_1_1131_1131	0.0734568	0.506579	0.631492	0.364696	0.111438	0.349945	-0.465369	0.730934	-0.19996	0.713836	-0.0314381	0.578538	-0.811172	0.712449	-0.97032	-0.186066	-0.400571	0.215139	-0.929234	0.172946	NP_001074729	Tnks1bp1	NP_001074729.1_S1131s_1_1_1131_1131_Tnks1bp1	NP_001074729.1	Tnks1bp1	1	2	4.63	4.63	4.63	58.3	3.471	3	1	1	0	S1131s	TMT16	1125	(R)	VSGAGLsPSRK	(S)	VS(0.0)GAGLS(0.99)PS(0.0)RK	RVSGAGLsPSRKSGG	16	3.2	1574.28	NP_001074729.1	MUS MUSCULUS
NP_001074729.1_S1136s_1_1_1136_1136	0.665637	0.920077	-0.179873	-0.0481873	0	-0.200372	0.503659	-0.138285	-0.00895342	-0.132088	-0.105746	-0.304791	0.466498	-0.204391	0.544326	-0.282007	-0.215012	-0.148272	0.312639	0.0518839	NP_001074729	Tnks1bp1	NP_001074729.1_S1136s_1_1_1136_1136_Tnks1bp1	NP_001074729.1	Tnks1bp1	1	3	12.72	12.72	15.58	68.3	12.719	2	1	1	0	S1136s	TMT16	1136	(K)	sGGGHFVPPGETK	(A)	S(0.99)GGGHFVPPGET(0.0)K	GLSPSRKsGGGHFVP	17	3.2	1574.28	NP_001074729.1	MUS MUSCULUS
NP_001074729.1_S1212s_1_1_1212_1212	0.783433	0.957524	0.0824922	0.0358471	-1.73022	1.5042	-1.43145	1.27843	-1.39673	1.41081	-1.34898	1.16272	-1.60154	1.38402	-1.77498	0.944869	-1.39316	1.5176	-1.46767	1.36628	NP_001074729	Tnks1bp1	NP_001074729.1_S1212s_1_1_1212_1212_Tnks1bp1	NP_001074729.1	Tnks1bp1	1	2	10.72	10.72	7.23	74.2	3.247	3	1	1	0	S1212s	TMT16	1202	(R)	LGTGESEEPRsLGVGEK	(D)	LGT(0.0)GES(0.0)EEPRS(0.99)LGVGEK	GESEEPRsLGVGEKD	18	3.2	1574.28	NP_001074729.1	MUS MUSCULUS
NP_001074729.1_S1246s_1_1_1246_1246	0.745855	0.711332	0.0984312	0.2065	0	0.208838	-0.103088	-0.0987748	-0.295463	0.0393453	-0.320097	0.553139	-0.58238	-0.0817565	-0.165664	0.296543	-0.144323	-0.116292	-0.220006	-0.221948	NP_001074729	Tnks1bp1	NP_001074729.1_S1246s_1_1_1246_1246_Tnks1bp1	NP_001074729.1	Tnks1bp1	1	1	5.4	5.4	5.4	41	3.094	2	1	1	0	S1246s	TMT16	1245	(R)	EsGVGEPDWSGAEAGEFLK	(S)	ES(0.99)GVGEPDWS(0.0)GAEAGEFLK	RHSQAREsGVGEPDW	19	3.2	1574.28	NP_001074729.1	MUS MUSCULUS
NP_001074729.1_S1290s_1_1_1290_1290	0.627268	0.566539	0.255679	0.512795	-0.0615839	0.062087	-0.238575	-0.0169328	0.193991	0.283848	0.237215	1.29818	0.115882	-0.271548	0.36387	0.282007	-0.801142	-0.581458	-0.570278	0.147004	NP_001074729	Tnks1bp1	NP_001074729.1_S1290s_1_1_1290_1290_Tnks1bp1	NP_001074729.1	Tnks1bp1	1	1	14.55	14.55	14.55	85	99	1	1	1	0	S1290s	TMT16	1282	(R)	NMAPGAGCsPGEPR	(E)	NMAPGAGCS(1.0)PGEPR	MAPGAGCsPGEPREL	20	3.2	1574.28	NP_001074729.1	MUS MUSCULUS
NP_001074729.1_S1375s_1_1_1375_1375	0.647766	0.69588	-0.261952	-0.417098	-0.545458	0.29068	-0.541949	-0.146751	-0.0925186	0.348487	-0.971724	0.355589	0.124796	-0.385423	-0.541368	0.491332	-0.913066	1.43911	0.225795	0.971382	NP_001074729	Tnks1bp1	NP_001074729.1_S1375s_1_1_1375_1375_Tnks1bp1	NP_001074729.1	Tnks1bp1	1	1	14.93	14.03	13.52	68.7	2.629	5	1	1	0	S1375s	TMT16	1370	(K)	SSGSLsPGLETEDPLEAR	(E)	S(0.0)S(0.0)GS(0.0)LS(0.99)PGLET(0.0)EDPLEAR	PKSSGSLsPGLETED	21	3.2	1574.28	NP_001074729.1	MUS MUSCULUS
NP_001074729.1_S1657s_1_1_1657_1657	0.966493	0.828326	-0.0141948	0.0978699	0.0557188	0.222949	-0.329882	0.423321	-0.217866	0.311952	-0.0857404	0.0677313	-0.0802258	0.23943	-0.354995	0.316894	-0.106033	0.0377947	0.0202637	0.0403541	NP_001074729	Tnks1bp1	NP_001074729.1_S1657s_1_1_1657_1657_Tnks1bp1	NP_001074729.1	Tnks1bp1	1	3	14.15	14.15	12.8	84.6	7.753	3	1	1	0	S1657s	TMT16	1657	(R)	sAEEGEVTESK	(S)	S(0.99)AEEGEVT(0.0)ES(0.0)K	KLRSRNRsAEEGEVT	22	3.2	1574.28	NP_001074729.1	MUS MUSCULUS
NP_001074729.1_T238t_1_0_236_238	0.539774	0.839483	0.16095	-0.138625	0.190617	-0.191905	0.23563	-0.333012	-0.0835652	0.0562076	0.165765	-0.691424	-0.216907	0.23067	0.186372	-0.287821	-0.0353445	-0.433186	-0.0694754	-0.115298	NP_001074729	Tnks1bp1	NP_001074729.1_T238t_1_0_236_238_Tnks1bp1	NP_001074729.1	Tnks1bp1	1	1	17.3	11.9	12.02	77.7	0	4	1	0	1	T238t	TMT16	220	(R)	SQEGTAEIPAECQEEHSKtPEER	(N)	S(0.0)QEGT(0.0)AEIPAECQEEHS(0.50)KT(0.50)PEER	CQEEHSKtPEERNLT	23	3.2	1574.28	NP_001074729.1	MUS MUSCULUS
NP_001074729.1_S247s_1_0_246_247	0.545213	0.922177	-0.359565	0.086062	-0.519065	0.708356	-0.444752	0.375344	-0.608832	0.0899321	-0.248647	0.499518	-0.264448	-0.0175192	-0.576867	0.773339	-0.453588	0.613438	0.911865	-0.0403541	NP_001074729	Tnks1bp1	NP_001074729.1_S247s_1_0_246_247_Tnks1bp1	NP_001074729.1	Tnks1bp1	1	1	12.77	11.25	13.2	73.3	1.075	3	1	0	1	S247s	TMT16	243	(R)	NLTSsPAMNGDLAK	(L)	NLT(0.0)S(0.50)S(0.50)PAMNGDLAK	EERNLTSsPAMNGDL	24	3.2	1574.28	NP_001074729.1	MUS MUSCULUS
NP_001074729.1_S300s_1_0_298_300	0.697876	0.797631	-0.208761	-0.35106	0.378301	-1.26714	0.468315	-2.70079	0.552127	-0.581748	1.31183	-2.13918	0.745803	-1.26431	1.22177	-1.70658	1.20171	-0.909981	0.376325	-1.40375	NP_001074729	Tnks1bp1	NP_001074729.1_S300s_1_0_298_300_Tnks1bp1	NP_001074729.1	Tnks1bp1	1	1	12.82	12.82	9.65	64.4	0	3	1	0	1	S300s	TMT16	290	(R)	LANISVPASEsPR	(L)	LANIS(0.0)VPAS(0.50)ES(0.50)PR	ISVPASEsPRLSSRP	25	3.2	1574.28	NP_001074729.1	MUS MUSCULUS
NP_001074729.1_S500s_1_0_496_500	0.547354	0.92017	-0.179701	0.0757337	-0.290324	0.186261	-0.268029	-0.149573	-0.513329	0.463712	-0.11432	0.389455	-0.38033	-0.294907	0.136081	0.26747	-0.00294537	0.383762	-0.220006	0.230595	NP_001074729	Tnks1bp1	NP_001074729.1_S500s_1_0_496_500_Tnks1bp1	NP_001074729.1	Tnks1bp1	1	1	28.58	30.78	30.79	90.1	0	6	1	0	1	S500s	TMT16	494	(R)	LDSPPPsPITEASEAAEAAEADSWAVSGR	(G)	LDS(0.50)PPPS(0.50)PIT(0.0)EAS(0.0)EAAEAAEADS(0.0)WAVS(0.0)GR	RLDSPPPsPITEASE	26	3.2	1574.28	NP_001074729.1	MUS MUSCULUS
NP_001074729.1_S718s_1_0_713_718	0.497563	0.771318	0.163198	0.158932	-0.0791794	0.234237	-0.070689	0.0225771	-0.208913	0.609852	-0.380116	0.40921	-0.463527	-0.0291987	-0.310621	0.00290729	-0.223848	0.40702	-0.393694	0.25942	NP_001074729	Tnks1bp1	NP_001074729.1_S718s_1_0_713_718_Tnks1bp1	NP_001074729.1	Tnks1bp1	1	3	15.16	13.73	14.27	83.9	0	4	1	0	1	S718s	TMT16	710	(K)	DRQSPSTCsEGLLGWAQK	(D)	DRQS(0.25)PS(0.25)T(0.25)CS(0.25)EGLLGWAQK	RQSPSTCsEGLLGWA	27	3.2	1574.28	NP_001074729.1	MUS MUSCULUS
NP_001074729.1_S889s_1_0_887_890	0.429968	0.898995	0.171042	-0.0550375	-0.768333	0.764799	-0.78347	0.804309	-0.937124	0.761612	-0.723077	0.612404	-1.07859	0.835084	-0.88453	0.689027	-0.971974	0.901259	-0.961077	0.737904	NP_001074729	Tnks1bp1	NP_001074729.1_S889s_1_0_887_890_Tnks1bp1	NP_001074729.1	Tnks1bp1	1	2	13.46	11.71	11.39	73.9	0	4	1	0	1	S889s	TMT16	886	(R)	ASVsTNQDTDENDQELGMK	(N)	AS(0.33)VS(0.33)T(0.33)NQDT(0.0)DENDQELGMK	FGKRASVsTNQDTDE	28	3.2	1574.28	NP_001074729.1	MUS MUSCULUS
NP_001074729.1_S977s_1_0_976_977	0.466163	0.894643	0.224225	-0.0866593	-0.604109	0.784554	-0.818814	0.310435	-0.301432	0.74194	-0.811675	0.756333	-1.09048	0.849683	-0.899321	0.37504	-0.762852	1.02627	-0.68028	0.688903	NP_001074729	Tnks1bp1	NP_001074729.1_S977s_1_0_976_977_Tnks1bp1	NP_001074729.1	Tnks1bp1	1	1	18.47	21.09	20.59	85.5	0	4	1	0	1	S977s	TMT16	974	(R)	SLSsGFSPEEAQQQDEEFEK	(K)	S(0.0)LS(0.50)S(0.50)GFS(0.0)PEEAQQQDEEFEK	FGIRSLSsGFSPEEA	29	3.2	1574.28	NP_001074729.1	MUS MUSCULUS
NP_001074729.1_S1022s_1_0_1022_1025	0.0267082	0.637066	0.787029	0.323325	-0.785928	0.550317	-0.568457	1.43647	-0.975922	1.01174	-1.15178	1.428	-1.32224	0.677411	-1.69806	1.09605	-1.69064	0.924518	-1.91926	0.435248	NP_001074729	Tnks1bp1	NP_001074729.1_S1022s_1_0_1022_1025_Tnks1bp1	NP_001074729.1	Tnks1bp1	1	1	6.36	6.36	4.02	47	0.741	5	1	0	1	S1022s	TMT16	1008	(R)	DVGHLEEGASGGLLsPSTPHSR	(D)	DVGHLEEGAS(0.0)GGLLS(0.33)PS(0.33)T(0.33)PHS(0.0)R	GASGGLLsPSTPHSR	30	3.2	1574.28	NP_001074729.1	MUS MUSCULUS
NP_001074729.1_T1065t_1_0_1063_1065	0.61381	0.820225	0.313728	-0.15323	-0.413492	0.44872	-0.153159	0.440253	0.799839	0.126467	0.677349	0.0479763	-0.178279	0.639452	-0.307662	0.255841	-0.353445	-0.0116292	0.495013	0.792671	NP_001074729	Tnks1bp1	NP_001074729.1_T1065t_1_0_1063_1065_Tnks1bp1	NP_001074729.1	Tnks1bp1	1	1	7.22	10.04	7.22	53.7	0	3	1	0	1	M1057m T1065t	TMT16	1057	(R)	mQAESQSPtNVDLEDK	(E)	M(1.0)QAES(0.0)QS(0.50)PT(0.50)NVDLEDK	QAESQSPtNVDLEDK	31	3.2	1574.28	NP_001074729.1	MUS MUSCULUS
NP_001074729.1_T1411t_1_0_1404_1411	0.89924	0.785208	-0.0548495	0.202346	-0.231673	0.135463	-0.0971974	0.505163	0.0447671	0.255744	-0.457282	0.293502	-0.579408	-0.332866	0.195247	0.758802	-0.103088	0.0784968	-0.0347377	-0.123945	NP_001074729	Tnks1bp1	NP_001074729.1_T1411t_1_0_1404_1411_Tnks1bp1	NP_001074729.1	Tnks1bp1	1	2	28.5	29.83	30.27	88.5	0	15	1	0	1	T1411t	TMT16	1388	(R)	ELGVGEISGPETQGEDSSSPSFEtPSEDTGMDTGEAPSLGASPSSCLTR	(S)	ELGVGEIS(0.0)GPET(0.0)QGEDS(0.20)S(0.20)S(0.20)PS(0.20)FET(0.20)PS(0.0)EDT(0.0)GMDT(0.0)GEAPS(0.0)LGAS(0.0)PS(0.0)S(0.0)CLT(0.0)R	SSSPSFEtPSEDTGM	32	3.2	1574.28	NP_001074729.1	MUS MUSCULUS
NP_001074729.1_S1549s_1_0_1545_1549	0.850872	0.595088	0.116653	-0.282589	-0.65103	1.37438	-1.42851	0.725289	-1.38778	1.082	-1.04317	1.29536	-1.34007	1.26139	-1.92585	1.22397	-0.695108	1.72693	-1.01608	1.3951	NP_001074729	Tnks1bp1	NP_001074729.1_S1549s_1_0_1545_1549_Tnks1bp1	NP_001074729.1	Tnks1bp1	1	1	11.62	11.62	11.62	58.7	0.519	6	1	0	1	S1549s M1561m	TMT16	1538	(R)	GLLPSCPSEDFsFIEDTEILDSAmYR	(S)	GLLPS(0.0)CPS(0.50)EDFS(0.50)FIEDT(0.0)EILDS(0.0)AM(1.0)Y(0.0)R	SCPSEDFsFIEDTEI	33	3.2	1574.28	NP_001074729.1	MUS MUSCULUS
NP_001074729.1_T533tS539s_2_2_533_539	0.827061	0.80089	0.0784473	0.14347	-0.360706	0.0423321	-0.00883612	0.293502	-0.498407	0.587369	-0.294375	0.392277	-0.543752	0.356225	-0.452619	0.302358	-0.459478	0.270378	-0.0202637	-0.187359	NP_001074729	Tnks1bp1	NP_001074729.1_T533tS539s_2_2_533_539_Tnks1bp1	NP_001074729.1	Tnks1bp1	1	2	14.88	14.14	14.88	74.2	5.93	3	2	2	0	T533t S539s	TMT16	523	(R)	GEGVSQVGPGtPPAPEsPRK	(P)	GEGVS(0.0)QVGPGT(0.99)PPAPES(0.99)PRK	VSQVGPGtPPAPESP|GTPPAPEsPRKPISG	34	3.2	1574.28	NP_001074729.1	MUS MUSCULUS
NP_001074729.1_S1373sS1375s_2_2_1373_1375	0.792849	0.0001515	0.140886	-1.86175	-1.38417	1.02444	-0.583184	0.651914	-1.27139	1.37146	-1.6405	1.14014	-1.34898	2.88483	-0.937779	2.9102	-1.72599	3.04974	-1.43004	2.7902	NP_001074729	Tnks1bp1	NP_001074729.1_S1373sS1375s_2_2_1373_1375_Tnks1bp1	NP_001074729.1	Tnks1bp1	1	1	12.12	12.12	12.12	55	1.131	5	2	2	0	S1373s S1375s	TMT16	1370	(K)	SSGsLsPGLETEDPLEAR	(E)	S(0.0)S(0.0)GS(0.99)LS(0.99)PGLET(0.0)EDPLEAR	LDPKSSGsLSPGLET|PKSSGSLsPGLETED	35	3.2	1574.28	NP_001074729.1	MUS MUSCULUS
NP_001074729.1_S496sT503t_2_1_496_503	0.898108	0.782728	-0.05722	-0.111437	-0.354841	0.341479	-0.0176722	0.19755	-0.767009	0.393453	-0.154333	0.234237	-0.264448	0.309507	-0.591659	0.564014	-0.194395	0.459351	-0.0144741	0.279597	NP_001074729	Tnks1bp1	NP_001074729.1_S496sT503t_2_1_496_503_Tnks1bp1	NP_001074729.1	Tnks1bp1	1	2	23.42	23.42	23.42	78.2	0	6	2	1	1	S496s T503t	TMT16	494	(R)	LDsPPPSPItEASEAAEAAEADSWAVSGR	(G)	LDS(0.99)PPPS(0.50)PIT(0.50)EAS(0.0)EAAEAAEADS(0.0)WAVS(0.0)GR	LGVWRLDsPPPSPIT|SPPPSPItEASEAAE	36	3.2	1574.28	NP_001074729.1	MUS MUSCULUS
NP_203754.2_S14s_1_1_14_14	0.688602	0.771335	0.0922577	0.156863	0.633435	-0.945416	0.848268	-0.742222	0.662553	-0.559265	0.663059	-0.505163	0.600208	-0.595654	0.514743	-0.709378	0.698054	-0.909981	0.625279	-1.16451	NP_203754	TNKS1BP1	NP_203754.2_S14s_1_1_14_14_TNKS1BP1	NP_203754.2	TNKS1BP1	1	1	10.6	4.74	8.27	79.1	4.701	3	1	1	0	S14s	TMT16	8	(R)	ESSAMAsPLPR	(E)	ES(0.0)S(0.0)AMAS(0.99)PLPR	RESSAMAsPLPREME	37	3.1	1574.28	NP_203754.2	HOMO SAPIENS
NP_203754.2_T131t_1_1_131_131	0.50411	0.959227	0.183491	0.0506486	1.02347	-0.945416	1.36665	-1.62837	1.10127	-1.4614	1.20608	-1.19941	0.719061	-1.59425	1.04132	-1.57284	1.02204	-1.53796	1.18108	-0.73214	NP_203754	TNKS1BP1	NP_203754.2_T131t_1_1_131_131_TNKS1BP1	NP_203754.2	TNKS1BP1	1	3	12.39	10.97	10.97	78.9	99	1	1	1	0	T131t	TMT16	125	(K)	EEPPPLtPPAR	(C)	EEPPPLT(1.0)PPAR	KEEPPPLtPPARCAA	38	3.1	1574.28	NP_203754.2	HOMO SAPIENS
NP_203754.2_S178s_1_1_178_178	0.392748	0.360938	0.19117	0.501593	1.10558	-1.1853	1.32542	-1.25867	1.09232	-0.851545	1.03174	-0.880507	0.94191	-1.06867	0.922987	-1.50016	1.03677	-1.56703	0.888707	-2.04653	NP_203754	TNKS1BP1	NP_203754.2_S178s_1_1_178_178_TNKS1BP1	NP_203754.2	TNKS1BP1	1	5	10	9.93	8.75	74.2	5.577	2	1	1	0	S178s	TMT16	174	(K)	EVLAsPDRLWGSR	(L)	EVLAS(0.99)PDRLWGS(0.0)R	PRKEVLAsPDRLWGS	39	3.1	1574.28	NP_203754.2	HOMO SAPIENS
NP_203754.2_S221s_1_1_221_221	0.694524	0.951819	-0.118038	0.0308457	-0.401762	0.519273	-0.677436	0.493874	-0.474531	0.750371	-0.797385	0.618048	-0.609122	0.516818	-0.461494	0.604716	-0.209122	0.45063	-0.599226	0.686021	NP_203754	TNKS1BP1	NP_203754.2_S221s_1_1_221_221_TNKS1BP1	NP_203754.2	TNKS1BP1	1	8	16.72	14.94	14.92	86.2	1.402	3	1	1	0	S221s	Hydrogen	210	(R)	DEDGSTLFRGWsQEGPVK	(S)	DEDGS(0.0)T(0.0)LFRGWS(0.99)QEGPVK	STLFRGWsQEGPVKS	40	3.1	1574.28	NP_203754.2	HOMO SAPIENS
NP_203754.2_S228s_1_1_228_228	0.935335	0.858536	-0.0429157	0.202223	1.64224	-2.75441	1.81141	-2.99147	2.16673	-2.97338	1.88915	-3.86351	1.33115	-4.02067	2.02939	-3.46258	1.94689	-3.30268	2.37374	-2.60572	NP_203754	TNKS1BP1	NP_203754.2_S228s_1_1_228_228_TNKS1BP1	NP_203754.2	TNKS1BP1	1	3	16.17	18.92	15.38	63.5	4.692	3	1	1	0	S228s	TMT16	219	(R)	GWSQEGPVKsPAECREEHSK	(T)	GWS(0.0)QEGPVKS(0.99)PAECREEHS(0.0)K	SQEGPVKsPAECREE	41	3.1	1574.28	NP_203754.2	HOMO SAPIENS
NP_203754.2_T239t_1_1_239_239	0.652229	0.791637	-0.117223	-0.129651	0.181819	-0.440253	0.362281	-0.245526	0.0149224	-0.314762	0.182913	-0.245526	0.374387	-0.131394	0.437827	-0.0639603	0.117815	-0.540756	0.280797	0.00864732	NP_203754	TNKS1BP1	NP_203754.2_T239t_1_1_239_239_TNKS1BP1	NP_203754.2	TNKS1BP1	1	6	12.1	9.09	6.67	81.8	2.126	2	1	1	0	T239t	TMT16	234	(R)	EEHSKtPEER	(S)	EEHS(0.0)KT(0.99)PEER	CREEHSKtPEERSLP	42	3.1	1574.28	NP_203754.2	HOMO SAPIENS
NP_203754.2_S244s_1_1_244_244	0.965169	0.978348	-0.0123377	0.0188795	0.648098	-1.1345	0.868885	-0.809953	0.701351	-0.74475	0.688781	-0.522095	0.834942	-0.729968	0.612367	-0.805319	0.730453	-0.895445	0.778704	-0.856084	NP_203754	TNKS1BP1	NP_203754.2_S244s_1_1_244_244_TNKS1BP1	NP_203754.2	TNKS1BP1	1	3	17.66	17.79	15.4	88.6	1.803	2	1	1	0	S244s	TMT16	244	(R)	sLPSDLAFNGDLAK	(A)	S(0.99)LPS(0.0)DLAFNGDLAK	SKTPEERsLPSDLAF	43	3.1	1574.28	NP_203754.2	HOMO SAPIENS
NP_203754.2_S353s_1_1_353_353	0.758335	0.874412	-0.198441	-0.235593	-0.398829	-0.389455	-0.0441806	0.603937	-0.376044	-0.823441	0.231499	-0.553139	0.505125	-1.14459	0.508826	-0.0726822	-0.848268	0.363411	0.0405273	0.634137	NP_203754	TNKS1BP1	NP_203754.2_S353s_1_1_353_353_TNKS1BP1	NP_203754.2	TNKS1BP1	1	1	17.02	14.01	16.56	76.8	1.623	2	1	1	0	S353s	TMT16	350	(R)	HTPsPGLPAEGAPEAPR	(P)	HT(0.0)PS(0.99)PGLPAEGAPEAPR	EGSRHTPsPGLPAEG	44	3.1	1574.28	NP_203754.2	HOMO SAPIENS
NP_203754.2_S406s_1_1_406_406	0.273956	0.517055	0.377041	0.31368	0.507334	-0.0592649	0.559621	0.414854	-0.0179068	0.134898	0.46014	0.0141107	0.311989	-0.309507	-0.0828322	0.122106	0.0323991	-0.0755895	-0.260533	-0.487132	NP_203754	TNKS1BP1	NP_203754.2_S406s_1_1_406_406_TNKS1BP1	NP_203754.2	TNKS1BP1	1	1	10.56	9.68	10.62	75.5	3.779	2	1	1	0	S406s	TMT16	403	(R)	TFPsGGEEEAK	(G)	T(0.0)FPS(0.99)GGEEEAK	DLTRTFPsGGEEEAK	45	3.1	1574.28	NP_203754.2	HOMO SAPIENS
NP_203754.2_S429s_1_1_429_429	0.845389	0.877265	0.0960362	0.141577	-0.838715	1.09217	-0.768743	0.524917	-0.963985	1.12415	-0.668775	0.437431	-1.12613	0.23651	-0.760281	0.651232	-1.41083	0.444815	-0.327114	1.2798	NP_203754	TNKS1BP1	NP_203754.2_S429s_1_1_429_429_TNKS1BP1	NP_203754.2	TNKS1BP1	1	2	19.36	20.86	19.22	90.6	6.712	3	1	1	0	S429s	TMT16	428	(R)	FsEGVLQSPSQDQEK	(L)	FS(0.99)EGVLQS(0.0)PS(0.0)QDQEK	SLVQRRFsEGVLQSP	46	3.1	1574.28	NP_203754.2	HOMO SAPIENS
NP_203754.2_S435s_1_1_435_435	0.420055	0.822561	0.26242	0.120745	1.71555	-1.24174	0.954301	-1.62555	1.28631	-1.64407	1.13749	-1.30665	1.09642	-1.8804	0.958487	-1.52923	1.03088	-1.38096	0.958182	-1.5104	NP_203754	TNKS1BP1	NP_203754.2_S435s_1_1_435_435_TNKS1BP1	NP_203754.2	TNKS1BP1	1	3	18.08	14.72	13.44	93.7	2.315	3	1	1	0	S435s	TMT16	427	(R)	RFSEGVLQsPSQDQEK	(L)	RFS(0.0)EGVLQS(0.99)PS(0.0)QDQEK	FSEGVLQsPSQDQEK	47	3.1	1574.28	NP_203754.2	HOMO SAPIENS
NP_203754.2_S437s_1_1_437_437	0.559712	0.556387	0.21267	-0.312615	-0.378301	0.155218	-0.618529	0.533384	0.0238758	0.961149	-0.360109	0.313257	-0.921111	0.581055	-0.582784	0.872186	-0.31221	0.901259	-0.367641	0.858967	NP_203754	TNKS1BP1	NP_203754.2_S437s_1_1_437_437_TNKS1BP1	NP_203754.2	TNKS1BP1	1	2	17.84	12.55	14.78	90.8	2.192	3	1	1	0	S437s	TMT16	428	(R)	FSEGVLQSPsQDQEK	(L)	FS(0.0)EGVLQS(0.0)PS(0.99)QDQEK	EGVLQSPsQDQEKLG	48	3.1	1574.28	NP_203754.2	HOMO SAPIENS
NP_203754.2_S446s_1_1_446_446	0.835371	0.97463	0.0844454	0.0221591	-0.472144	0.169328	-0.212067	0.265281	-0.629724	0.390643	-0.122895	0.333012	-0.811172	-0.110955	-0.109457	0.383762	-0.506604	0.485517	-0.347377	0.311303	NP_203754	TNKS1BP1	NP_203754.2_S446s_1_1_446_446_TNKS1BP1	NP_203754.2	TNKS1BP1	1	2	18.35	19.26	17.7	77.1	13.912	2	1	1	0	S446s	TMT16	443	(K)	LGGsLAALPQGQGSQLALDR	(P)	LGGS(0.99)LAALPQGQGS(0.0)QLALDR	DQEKLGGsLAALPQG	49	3.1	1574.28	NP_203754.2	HOMO SAPIENS
NP_203754.2_S456s_1_1_456_456	0.660936	0.567425	0.193004	0.230028	-0.812321	0.242704	-0.212067	0.46283	-0.223835	0.660439	0.0257221	0.733756	-0.641806	0.283228	-0.269205	0.2791	-0.217958	0.389577	-0.865548	0.227713	NP_203754	TNKS1BP1	NP_203754.2_S456s_1_1_456_456_TNKS1BP1	NP_203754.2	TNKS1BP1	1	2	16.51	12.08	15.93	81.5	12.78	2	1	1	0	S456s	TMT16	443	(K)	LGGSLAALPQGQGsQLALDR	(P)	LGGS(0.0)LAALPQGQGS(0.99)QLALDR	ALPQGQGsQLALDRP	50	3.1	1574.28	NP_203754.2	HOMO SAPIENS
NP_203754.2_S498s_1_1_498_498	0.848356	0.882469	-0.0537085	-0.0708715	-0.293257	0.262459	-0.150214	0.262459	-0.411857	0.185485	-0.0971724	0.0761977	-0.0475412	0.324106	-0.109457	0.232583	-0.268029	0.0377947	-0.312639	0.475602	NP_203754	TNKS1BP1	NP_203754.2_S498s_1_1_498_498_TNKS1BP1	NP_203754.2	TNKS1BP1	1	24	15.44	18.97	17.67	74.2	1.204	6	1	1	0	S498s	TMT16	492	(R)	LDSPPPsPITEASEAAEAAEAGNLAVSSR	(E)	LDS(0.0)PPPS(0.99)PIT(0.0)EAS(0.0)EAAEAAEAGNLAVS(0.0)S(0.0)R	RLDSPPPsPITEASE	51	3.1	1574.28	NP_203754.2	HOMO SAPIENS
NP_203754.2_S560s_1_1_560_560	0.866787	0.804515	0.0903909	-0.26688	0.181819	0.273747	0.147269	-0.795843	-0.611817	0.199537	0.331529	-1.15708	-0.427871	-0.218991	0.245538	0.0668676	0.15905	-0.404113	-0.289481	0.144122	NP_203754	TNKS1BP1	NP_203754.2_S560s_1_1_560_560_TNKS1BP1	NP_203754.2	TNKS1BP1	1	1	18.98	14.02	15.58	80.8	5.627	4	1	1	0	S560s	TMT16	556	(K)	GDGEsQPQFPAVPLEPLPTTEGTPGLPLQQAEER	(Y)	GDGES(0.99)QPQFPAVPLEPLPT(0.0)T(0.0)EGT(0.0)PGLPLQQAEER	TQKGDGEsQPQFPAV	52	3.1	1574.28	NP_203754.2	HOMO SAPIENS
NP_203754.2_S592s_1_1_592_592	0.385208	0.993932	0.293963	0.006342	-0.0586514	-0.11853	0.00589075	0.536206	0.0775963	0.205158	-0.368684	0.44872	-0.196107	0.394183	-0.192289	0.523312	-0.809978	-0.119199	-0.321324	0.24789	NP_203754	TNKS1BP1	NP_203754.2_S592s_1_1_592_592_TNKS1BP1	NP_203754.2	TNKS1BP1	1	1	17.41	17.92	19.36	84.2	8.983	4	1	1	0	S592s	TMT16	590	(R)	YEsQEPLAGQESPLPLATR	(E)	Y(0.0)ES(0.99)QEPLAGQES(0.0)PLPLAT(0.0)R	QAEERYEsQEPLAGQ	53	3.1	1574.28	NP_203754.2	HOMO SAPIENS
NP_203754.2_S601s_1_1_601_601	0.698143	0.579157	0.110682	0.189288	-0.0469211	0.0282214	0.185559	0.0310435	0.408873	-0.126467	0.174339	-0.0507985	0.115882	-0.359144	-0.0680407	-0.0959405	-0.0176722	-0.247119	0.248954	-0.172946	NP_203754	TNKS1BP1	NP_203754.2_S601s_1_1_601_601_TNKS1BP1	NP_203754.2	TNKS1BP1	1	3	22.53	18.84	22.45	87.4	5.317	4	1	1	0	S601s	TMT16	590	(R)	YESQEPLAGQEsPLPLATR	(E)	Y(0.0)ES(0.0)QEPLAGQES(0.99)PLPLAT(0.0)R	EPLAGQEsPLPLATR	54	3.1	1574.28	NP_203754.2	HOMO SAPIENS
NP_203754.2_S672s_1_1_672_672	0.768531	0.95368	-0.0798988	0.0420477	0.580649	-0.553139	0.262138	-0.479763	0.447671	-0.770044	0.580176	-0.52774	0.644778	-0.905161	0.428952	-0.787875	0.453588	-0.191881	0.662912	-0.61396	NP_203754	TNKS1BP1	NP_203754.2_S672s_1_1_672_672_TNKS1BP1	NP_203754.2	TNKS1BP1	1	8	17.89	15.12	16.1	76.3	5.327	5	1	1	0	S672s	Hydrogen	663	(R)	TEAQDLCRAsPEPPGPESSSR	(W)	T(0.0)EAQDLCRAS(0.99)PEPPGPES(0.0)S(0.0)S(0.0)R	AQDLCRAsPEPPGPE	55	3.1	1574.28	NP_203754.2	HOMO SAPIENS
NP_203754.2_S691s_1_1_691_691	0.891457	0.94877	-0.0481367	0.0641425	0.689154	-1.54089	1.22822	-1.77512	1.18782	-1.6244	1.14035	-1.82874	1.1083	-1.17087	1.01469	-1.68041	1.3048	-2.43921	1.01029	-1.73523	NP_203754	TNKS1BP1	NP_203754.2_S691s_1_1_691_691_TNKS1BP1	NP_203754.2	TNKS1BP1	1	10	19.12	16.03	17.09	80.7	6.904	2	1	1	0	S691s	TMT16	684	(R)	WLDDLLAsPPPSGGGAR	(R)	WLDDLLAS(0.99)PPPS(0.0)GGGAR	WLDDLLAsPPPSGGG	56	3.1	1574.28	NP_203754.2	HOMO SAPIENS
NP_203754.2_S724s_1_1_724_724	0.428513	0.767982	0.192556	-0.176773	0.841647	-1.07806	1.02794	-1.27843	0.966969	-1.2197	0.868836	-0.705534	0.511068	-1.2935	0.707032	-0.814041	0.868885	-0.665769	0.848179	-0.801318	NP_203754	TNKS1BP1	NP_203754.2_S724s_1_1_724_724_TNKS1BP1	NP_203754.2	TNKS1BP1	1	1	20.75	18.61	16.77	85	6.179	6	1	1	0	S724s	TMT16	709	(K)	DTQSPSTCSEGLLGWsQK	(D)	DT(0.0)QS(0.0)PS(0.0)T(0.0)CS(0.0)EGLLGWS(0.99)QK	SEGLLGWsQKDLQSE	57	3.1	1574.28	NP_203754.2	HOMO SAPIENS
NP_203754.2_S762s_1_1_762_762	0.604718	0.508849	-0.298925	0.463653	0.598244	-0.256814	-0.0147269	0.293502	0.193991	-0.407505	0.288659	-0.801487	1.36681	-0.797125	0.307662	-0.726822	0.659764	-1.15419	-0.0723703	-0.348775	NP_203754	TNKS1BP1	NP_203754.2_S762s_1_1_762_762_TNKS1BP1	NP_203754.2	TNKS1BP1	1	1	37.54	37.61	37.54	95.4	7.294	10	1	1	0	S762s	TMT16	727	(K)	DLQSEFGITGDPQPSSFSPSSWCQGASQDYGLGGAsPR	(G)	DLQS(0.0)EFGIT(0.0)GDPQPS(0.0)S(0.0)FS(0.0)PS(0.0)S(0.0)WCQGAS(0.0)QDY(0.0)GLGGAS(0.99)PR	DYGLGGAsPRGDPGL	58	3.1	1574.28	NP_203754.2	HOMO SAPIENS
NP_203754.2_S836s_1_1_836_836	0.486617	0.682377	0.18206	-0.169013	0.181819	-0.253992	0.424134	0.13264	0.196975	-0.081501	0.154333	0.0451542	0.0831971	-0.0554776	-0.168623	0.218047	0.27392	0.145364	0.0405273	0.210418	NP_203754	TNKS1BP1	NP_203754.2_S836s_1_1_836_836_TNKS1BP1	NP_203754.2	TNKS1BP1	1	9	15.73	10.88	10.42	84.4	1.112	2	1	1	0	S836s	TMT16	828	(K)	PAQLGTQRsQEADVQDWEFR	(K)	PAQLGT(0.0)QRS(0.99)QEADVQDWEFR	AQLGTQRsQEADVQD	59	3.1	1574.28	NP_203754.2	HOMO SAPIENS
NP_203754.2_S851s_1_1_851_851	0.367635	0.820475	0.25688	-0.164132	-0.275661	0.666024	-0.0500714	-0.273747	-0.247711	0.0365349	-0.0771663	0.338656	-0.424899	0.373744	-0.600533	0.0465166	-0.0795251	0.412835	-0.573172	0.5909	NP_203754	TNKS1BP1	NP_203754.2_S851s_1_1_851_851_TNKS1BP1	NP_203754.2	TNKS1BP1	1	3	10.7	5.99	5.17	73.2	1.193	5	1	1	0	S851s	TMT16	850	(R)	DsQGTYSSR	(D)	DS(0.99)QGT(0.0)Y(0.0)S(0.0)S(0.0)R	WEFRKRDsQGTYSSR	60	3.1	1574.28	NP_203754.2	HOMO SAPIENS
NP_203754.2_S872s_1_1_872_872	0.126239	0.564918	0.471249	0.396264	0.0439885	0.663202	0.465369	0.242704	-0.101472	0.598611	-0.0371542	0.279392	-0.309018	-0.0145994	-0.594617	-0.389577	-0.326937	0.744266	-0.283691	-0.14124	NP_203754	TNKS1BP1	NP_203754.2_S872s_1_1_872_872_TNKS1BP1	NP_203754.2	TNKS1BP1	1	6	14.46	7.45	6.32	87.8	3.388	5	1	1	0	S872s	TMT16	871	(R)	DsLGTYSSR	(D)	DS(0.99)LGT(0.0)Y(0.0)S(0.0)S(0.0)R	QEFGKRDsLGTYSSR	61	3.1	1574.28	NP_203754.2	HOMO SAPIENS
NP_203754.2_S882s_1_1_882_882	0.885322	0.871014	0.0659698	0.14081	0.891501	-1.14014	1.16048	-0.587005	0.614801	-0.618283	0.914564	-1.33205	0.344674	-0.969398	0.783948	-0.540756	1.20171	-1.45364	0.98713	-1.27692	NP_203754	TNKS1BP1	NP_203754.2_S882s_1_1_882_882_TNKS1BP1	NP_203754.2	TNKS1BP1	1	3	14.89	14.89	10.76	80	99	1	1	1	0	S882s	TMT16	880	(R)	DVsLGDWEFGK	(R)	DVS(1.0)LGDWEFGK	TYSSRDVsLGDWEFG	62	3.1	1574.28	NP_203754.2	HOMO SAPIENS
NP_203754.2_S893s_1_1_893_893	0.555407	0.837977	0.133834	0.0761963	-0.222875	0.372522	-0.259193	0.451542	-0.119379	0.320383	-0.254363	0.428965	-0.347645	0.324106	-0.198206	0.319802	-0.506604	0.247119	-0.338693	0.3776	NP_203754	TNKS1BP1	NP_203754.2_S893s_1_1_893_893_TNKS1BP1	NP_203754.2	TNKS1BP1	1	7	21.71	21.71	21.71	81.6	5.095	3	1	1	0	S893s	TMT16	892	(R)	DsLGAYASQDANEQGQDLGK	(R)	DS(0.99)LGAY(0.0)AS(0.0)QDANEQGQDLGK	WEFGKRDsLGAYASQ	63	3.1	1574.28	NP_203754.2	HOMO SAPIENS
NP_203754.2_S899s_1_1_899_899	0.32566	0.416425	0.470671	0.472701	-0.791794	1.28125	-0.951356	1.54371	-0.737165	1.52885	-1.02317	0.618048	-1.82736	0.995677	-1.79273	0.723915	-0.857104	0.784968	-0.90897	0.576488	NP_203754	TNKS1BP1	NP_203754.2_S899s_1_1_899_899_TNKS1BP1	NP_203754.2	TNKS1BP1	1	1	17.62	18.18	17.62	84.5	8.387	3	1	1	0	S899s	TMT16	892	(R)	DSLGAYAsQDANEQGQDLGK	(R)	DS(0.0)LGAY(0.0)AS(0.99)QDANEQGQDLGK	DSLGAYAsQDANEQG	64	3.1	1574.28	NP_203754.2	HOMO SAPIENS
NP_203754.2_S920s_1_1_920_920	0.942841	0.984024	-0.0292722	-0.0135263	-0.123168	0.200372	-0.47126	0.248348	-0.346199	0.334435	-0.451566	0.474119	-0.0772544	0.557696	-0.0473327	0.436093	-0.580239	0.061053	-0.570278	0.256537	NP_203754	TNKS1BP1	NP_203754.2_S920s_1_1_920_920_TNKS1BP1	NP_203754.2	TNKS1BP1	1	2	17.65	16.12	17.65	77.9	1.11	3	1	1	0	S920s	TMT16	918	(R)	YSsQDADEQDWEFQK	(R)	Y(0.0)S(0.0)S(0.99)QDADEQDWEFQK	DHHGRYSsQDADEQD	65	3.1	1574.28	NP_203754.2	HOMO SAPIENS
NP_203754.2_S936s_1_1_936_936	0.995504	0.59875	-0.00236136	0.243106	0.700884	-0.767621	0.680382	-0.815598	1.09829	-0.578938	0.808817	-0.618048	0.692319	-1.00152	1.23361	-0.901259	0.659764	-0.595994	0.712123	-1.25386	NP_203754	TNKS1BP1	NP_203754.2_S936s_1_1_936_936_TNKS1BP1	NP_203754.2	TNKS1BP1	1	2	9.97	3.32	7.41	81.7	2.406	4	1	1	0	S936s	TMT16	934	(R)	DVsLGTYGSR	(A)	DVS(0.99)LGT(0.0)Y(0.0)GS(0.0)R	EFQKRDVsLGTYGSR	66	3.1	1574.28	NP_203754.2	HOMO SAPIENS
NP_203754.2_S987s_1_1_987_987	0.523258	0.702506	0.186222	-0.170528	1.16423	-0.99057	1.22822	-0.925661	1.31018	-1.23938	1.01174	-0.798665	1.09048	-1.04823	0.633075	-0.721007	1.15459	-0.811133	1.09134	-0.691785	NP_203754	TNKS1BP1	NP_203754.2_S987s_1_1_987_987_TNKS1BP1	NP_203754.2	TNKS1BP1	1	5	19.37	19.37	19.37	87.7	4.39	3	1	1	0	S987s	TMT16	981	(R)	PLSSGFsPEEAQQQDEEFEK	(K)	PLS(0.0)S(0.0)GFS(0.99)PEEAQQQDEEFEK	RPLSSGFsPEEAQQQ	67	3.1	1574.28	NP_203754.2	HOMO SAPIENS
NP_203754.2_S1004s_1_1_1004_1004	0.346223	0.610096	0.228435	0.187935	-0.551323	0.516451	-0.692163	0.91155	-0.749103	0.778475	-0.780237	0.716823	-0.855742	0.499298	-1.12711	0.558199	-0.765797	0.505868	-0.937918	0.608195	NP_203754	TNKS1BP1	NP_203754.2_S1004s_1_1_1004_1004_TNKS1BP1	NP_203754.2	TNKS1BP1	1	3	8.74	7.13	6.52	70.2	3.382	3	1	1	0	S1004s	TMT16	1001	(K)	KIPsVEDSLGEGSR	(D)	KIPS(0.99)VEDS(0.0)LGEGS(0.0)R	EFEKKIPsVEDSLGE	68	3.1	1574.28	NP_203754.2	HOMO SAPIENS
NP_203754.2_S1008s_1_1_1008_1008	0.757642	0.852638	0.136902	-0.153146	0.290324	-0.313257	1.03383	-0.366878	0.164146	-0.96958	0.465856	-0.318901	0.306046	0.116795	0.556159	-0.851835	0.512495	-0.485517	0.0318429	-0.135475	NP_203754	TNKS1BP1	NP_203754.2_S1008s_1_1_1008_1008_TNKS1BP1	NP_203754.2	TNKS1BP1	1	1	9.05	7.55	6.59	76.8	1.158	3	1	1	0	S1008s	TMT16	1001	(K)	KIPSVEDsLGEGSR	(D)	KIPS(0.0)VEDS(0.99)LGEGS(0.0)R	KIPSVEDsLGEGSRD	69	3.1	1574.28	NP_203754.2	HOMO SAPIENS
NP_203754.2_S1024s_1_1_1024_1024	0.0135184	0.931312	-1.2843	-0.10763	-0.74194	1.40825	-1.61996	0.787376	-1.66832	0.609852	-1.29182	-0.180617	-0.225821	0.972318	-0.127207	0.430279	-0.321046	1.14547	0.489223	0.507309	NP_203754	TNKS1BP1	NP_203754.2_S1024s_1_1_1024_1024_TNKS1BP1	NP_203754.2	TNKS1BP1	1	2	20.5	14.33	15.88	89.6	3.214	4	1	1	0	S1024s	TMT16	1023	(R)	GsGGLFSPSTAHVPDGALGQR	(D)	GS(0.99)GGLFS(0.0)PS(0.0)T(0.0)AHVPDGALGQR	GRPGERGsGGLFSPS	70	3.1	1574.28	NP_203754.2	HOMO SAPIENS
NP_203754.2_S1029s_1_1_1029_1029	0.537934	0.782378	-0.303821	-0.290744	0.234605	-1.01033	0.023563	-0.299147	0.352168	-1.47264	0.785953	-0.00282214	0.781458	-0.435061	0.00887488	-0.636696	0.698054	-0.633789	1.12319	0.0835907	NP_203754	TNKS1BP1	NP_203754.2_S1029s_1_1_1029_1029_TNKS1BP1	NP_203754.2	TNKS1BP1	1	1	18.49	15.54	14.53	81.3	1.649	4	1	1	0	S1029s	TMT16	1023	(R)	GSGGLFsPSTAHVPDGALGQR	(D)	GS(0.0)GGLFS(0.99)PS(0.0)T(0.0)AHVPDGALGQR	RGSGGLFsPSTAHVP	71	3.1	1574.28	NP_203754.2	HOMO SAPIENS
NP_203754.2_S1047s_1_1_1047_1047	0.0179797	0.968388	-1.35652	0.0455786	-0.313785	0.460008	-0.456533	-0.0874862	-0.056705	0.0393453	0.0514442	-0.561605	1.2123	0.443821	0.494035	-0.255841	1.0191	-0.476795	1.92505	-0.0432366	NP_203754	TNKS1BP1	NP_203754.2_S1047s_1_1_1047_1047_TNKS1BP1	NP_203754.2	TNKS1BP1	1	1	16.86	16.86	16.86	75.9	1.167	4	1	1	0	S1047s	TMT16	1044	(R)	DQSsWQNSDASQEVGGHQER	(Q)	DQS(0.0)S(0.99)WQNS(0.0)DAS(0.0)QEVGGHQER	LGQRDQSsWQNSDAS	72	3.1	1574.28	NP_203754.2	HOMO SAPIENS
NP_203754.2_S1073s_1_1_1073_1073	0.365232	0.658535	0.330716	0.275356	0.316717	0.668846	0.438861	0.0451542	-0.283525	0.129277	0.131469	-0.11853	-0.442727	-0.131394	-0.153831	0.305265	-0.238575	-0.337245	0.115792	-0.2133	NP_203754	TNKS1BP1	NP_203754.2_S1073s_1_1_1073_1073_TNKS1BP1	NP_203754.2	TNKS1BP1	1	3	17.69	17.69	17.69	83.6	99	1	1	1	0	S1073s	TMT16	1064	(R)	QQAGAQGPGsADLEDGEMGK	(R)	QQAGAQGPGS(1.0)ADLEDGEMGK	AGAQGPGsADLEDGE	73	3.1	1574.28	NP_203754.2	HOMO SAPIENS
NP_203754.2_S1103s_1_1_1103_1103	0.182153	0.927891	0.810873	0.143689	1.63051	-1.55218	1.53454	-1.44211	1.64146	-0.140519	1.50331	-0.781732	1.02808	-2.12275	0.171581	-0.689027	1.65825	-0.564014	0.208426	-1.1155	NP_203754	TNKS1BP1	NP_203754.2_S1103s_1_1_1103_1103_TNKS1BP1	NP_203754.2	TNKS1BP1	1	1	18.9	18.9	18.9	74.1	11.599	2	1	1	0	S1103s	TMT16	1099	(R)	EAAFsPGQQDWSR	(D)	EAAFS(0.99)PGQQDWS(0.0)R	PQREAAFsPGQQDWS	74	3.1	1574.28	NP_203754.2	HOMO SAPIENS
NP_203754.2_S1138s_1_1_1138_1138	0.487762	0.73553	0.184778	0.172793	0.903231	-0.753511	1.11335	-0.629337	0.841621	-0.800958	0.791669	-1.01879	0.522953	-0.718289	0.630116	-0.918703	0.874776	-1.32863	0.882917	-0.928145	NP_203754	TNKS1BP1	NP_203754.2_S1138s_1_1_1138_1138_TNKS1BP1	NP_203754.2	TNKS1BP1	1	7	13.74	12.42	15.33	72.9	4.347	4	1	1	0	S1138s	TMT16	1132	(R)	VSGAGFsPSSK	(M)	VS(0.0)GAGFS(0.99)PS(0.0)S(0.0)K	RVSGAGFsPSSKMEG	75	3.1	1574.28	NP_203754.2	HOMO SAPIENS
NP_203754.2_S1158s_1_1_1158_1158	0.859114	0.423398	0.0623637	0.33363	0.170089	-0.0987748	0.0206176	-0.239882	0.465578	0.134898	0.171481	0.149573	0.24662	-0.274468	0.27808	-0.424464	0.256248	-0.101755	-0.202637	-0.588018	NP_203754	TNKS1BP1	NP_203754.2_S1158s_1_1_1158_1158_TNKS1BP1	NP_203754.2	TNKS1BP1	1	3	18.51	18.51	14.07	79.4	4.047	4	1	1	0	S1158s	TMT16	1154	(K)	TTAGsVDWTDQLGLR	(N)	T(0.0)T(0.0)AGS(0.99)VDWT(0.0)DQLGLR	PGKTTAGsVDWTDQL	76	3.1	1574.28	NP_203754.2	HOMO SAPIENS
NP_203754.2_S1178s_1_1_1178_1178	0.84746	0.900474	0.0881003	0.0862078	0.580649	-0.403566	-0.185559	-0.279392	0.361121	-0.101174	0.697355	-0.485408	0.0594265	-0.762087	0.390495	-0.156994	0.500714	-0.0726822	0.15053	-0.622607	NP_203754	TNKS1BP1	NP_203754.2_S1178s_1_1_1178_1178_TNKS1BP1	NP_203754.2	TNKS1BP1	1	1	22.68	22.84	19.4	92.2	2.136	5	1	1	0	S1178s	TMT16	1169	(R)	NLEVSSCVGsGGSSEAR	(E)	NLEVS(0.0)S(0.0)CVGS(0.99)GGS(0.0)S(0.0)EAR	EVSSCVGsGGSSEAR	77	3.1	1574.28	NP_203754.2	HOMO SAPIENS
NP_203754.2_S1214s_1_1_1214_1214	0.742355	0.798694	-0.0989507	0.148368	0.0527862	-0.685779	0.238575	-0.491052	0.384997	0	0.325813	-0.126996	0.451641	-0.619013	0.494035	-0.2791	0.0412352	-0.555292	0.411063	-0.443896	NP_203754	TNKS1BP1	NP_203754.2_S1214s_1_1_1214_1214_TNKS1BP1	NP_203754.2	TNKS1BP1	1	2	18.44	19.74	17.83	78	1.112	3	1	1	0	S1214s	TMT16	1202	(R)	DMNLTGCLESGGsEEPGGIGVGEK	(D)	DMNLT(0.0)GCLES(0.0)GGS(0.99)EEPGGIGVGEK	GCLESGGsEEPGGIG	78	3.1	1574.28	NP_203754.2	HOMO SAPIENS
NP_203754.2_S1253s_1_1_1253_1253	0.863171	0.588024	0.0484528	0.229248	0.882703	-0.93695	0.724562	-0.623692	0.629724	-0.694163	0.908848	-0.917195	0.763631	-1.17087	0.612367	-0.735544	0.916011	-1.0786	0.660017	-1.10397	NP_203754	TNKS1BP1	NP_203754.2_S1253s_1_1_1253_1253_TNKS1BP1	NP_203754.2	TNKS1BP1	1	2	20.74	15.83	18.19	90.5	4.012	3	1	1	0	S1253s	TMT16	1252	(R)	EsGVGQTDWSGVEAGEFLK	(S)	ES(0.99)GVGQT(0.0)DWS(0.0)GVEAGEFLK	GHSQAREsGVGQTDW	79	3.1	1574.28	NP_203754.2	HOMO SAPIENS
NP_203754.2_T1282t_1_1_1282_1282	0.44441	0.717289	0.396827	0.387674	1.59238	-1.49009	1.72893	-1.06112	1.53999	-1.10167	1.08319	-0.285036	1.04294	-0.940199	1.56198	-0.828577	1.402	-2.19791	0.350272	-1.52193	NP_203754	TNKS1BP1	NP_203754.2_T1282t_1_1_1282_1282_TNKS1BP1	NP_203754.2	TNKS1BP1	1	2	14.43	14.43	14.43	75.8	99	1	1	1	0	T1282t	TMT16	1275	(R)	GVGQADWtPDLGLR	(N)	GVGQADWT(1.0)PDLGLR	GVGQADWtPDLGLRN	80	3.1	1574.28	NP_203754.2|NP_001074729.1	HOMO SAPIENS
NP_203754.2_S1297s_1_1_1297_1297	0.246161	0.285884	0.347917	0.417146	1.63931	-1.1599	1.77017	-1.55218	1.37584	-1.55414	1.48617	-1.72997	1.31035	-1.84828	0.899321	-1.80543	1.24589	-1.87229	1.42425	-2.13877	NP_203754	TNKS1BP1	NP_203754.2_S1297s_1_1_1297_1297_TNKS1BP1	NP_203754.2	TNKS1BP1	1	4	18.92	18.92	18.92	82.8	6.507	2	1	1	0	S1297s	TMT16	1289	(R)	NMAPGAVCsPGESK	(E)	NMAPGAVCS(0.99)PGES(0.0)K	MAPGAVCsPGESKEL	81	3.1	1574.28	NP_203754.2	HOMO SAPIENS
NP_203754.2_S1383s_1_1_1383_1383	0.257335	0.884608	-0.458684	0.0893662	0.777131	-0.956704	0.412352	-0.942594	0.0746118	-0.573317	0.794527	-0.437431	0.992423	-1.00152	1.02357	-0.918703	0.594966	-0.814041	1.2824	-0.533251	NP_203754	TNKS1BP1	NP_203754.2_S1383s_1_1_1383_1383_TNKS1BP1	NP_203754.2	TNKS1BP1	1	5	16.59	13.82	14.52	73.9	2.488	2	1	1	0	S1383s	TMT16	1380	(R)	HNGsLSPGLEAR	(D)	HNGS(0.99)LS(0.0)PGLEAR	PGLRHNGsLSPGLEA	82	3.1	1574.28	NP_203754.2	HOMO SAPIENS
NP_203754.2_S1385s_1_1_1385_1385	0.857553	0.834241	-0.0811537	0.288617	1.31672	-1.87954	0.877722	-0.304791	0.731196	-1.51198	0.937428	-1.96985	1.24201	-1.4103	0.585742	-1.04662	1.38727	-1.98858	0.972656	-2.37513	NP_203754	TNKS1BP1	NP_203754.2_S1385s_1_1_1385_1385_TNKS1BP1	NP_203754.2	TNKS1BP1	1	1	7.81	7.81	7.81	59.5	1.311	2	1	1	0	S1385s	TMT16	1380	(R)	HNGSLsPGLEAR	(D)	HNGS(0.0)LS(0.99)PGLEAR	LRHNGSLsPGLEARD	83	3.1	1574.28	NP_203754.2	HOMO SAPIENS
NP_203754.2_S1463s_1_1_1463_1463	0.418382	0.0274768	-0.365425	0.686091	0.302055	-0.623692	0.680382	-0.505163	1.00278	-0.480575	0.728793	-0.598293	1.59263	-1.47162	0.550242	-0.962312	1.0515	-1.22106	0.981341	-1.2971	NP_203754	TNKS1BP1	NP_203754.2_S1463s_1_1_1463_1463_TNKS1BP1	NP_203754.2	TNKS1BP1	1	1	21.11	17.52	16.02	92.8	1.126	5	1	1	0	S1463s	TMT16	1443	(R)	CPARPPPSGSQGLLEEMLAAsSSK	(A)	CPARPPPS(0.0)GS(0.0)QGLLEEMLAAS(0.99)S(0.0)S(0.0)K	LEEMLAAsSSKAVAR	84	3.1	1574.28	NP_203754.2	HOMO SAPIENS
NP_203754.2_S1476s_1_1_1476_1476	0.624109	0.918921	0.114149	0.0574802	-0.97068	0.697068	-0.851213	0.908728	-0.778947	0.770044	-0.880268	0.807131	-1.12613	0.510978	-0.999903	0.843113	-0.983755	0.581458	-0.827916	1.0175	NP_203754	TNKS1BP1	NP_203754.2_S1476s_1_1_1476_1476_TNKS1BP1	NP_203754.2	TNKS1BP1	1	2	27.61	24.91	25.29	92.4	2.168	2	1	1	0	S1476s	TMT16	1472	(R)	ESAAsGLGGLLEEEGAGAGAAQEEVLEPGR	(D)	ES(0.0)AAS(0.99)GLGGLLEEEGAGAGAAQEEVLEPGR	ARRESAAsGLGGLLE	85	3.1	1574.28	NP_203754.2	HOMO SAPIENS
NP_203754.2_S1503s_1_1_1503_1503	0.286508	0.552365	0.359558	-0.287964	0.375369	-0.688601	0.430025	-0.414854	0.584957	-0.188295	0.505868	-0.265281	0.0445699	0.070077	0.550242	0.119199	0.123706	-0.415742	-0.260533	-0.178711	NP_203754	TNKS1BP1	NP_203754.2_S1503s_1_1_1503_1503_TNKS1BP1	NP_203754.2	TNKS1BP1	1	2	31.91	29.99	30.75	92.6	2	4	1	1	0	S1503s	TMT16	1472	(R)	ESAASGLGGLLEEEGAGAGAAQEEVLEPGRDsPPSWR	(P)	ES(0.0)AAS(0.0)GLGGLLEEEGAGAGAAQEEVLEPGRDS(0.99)PPS(0.0)WR	VLEPGRDsPPSWRPQ	86	3.1	1574.28	NP_203754.2	HOMO SAPIENS
NP_203754.2_S1533s_1_1_1533_1533	0.95621	0.961206	-0.0175557	0.0254691	-0.178887	-0.019755	0.0736344	0.256814	0.217866	0.281038	-0.191487	0.19755	0.0267419	0.175192	0.0354995	0.17153	-0.0824705	0.218047	0.0115792	0.0490015	NP_203754	TNKS1BP1	NP_203754.2_S1533s_1_1_1533_1533_TNKS1BP1	NP_203754.2	TNKS1BP1	1	2	11.81	11.81	9	81.5	5.158	3	1	1	0	S1533s	TMT16	1532	(R)	WsDQGPAQTSR	(R)	WS(0.99)DQGPAQT(0.0)S(0.0)R	GSSAARWsDQGPAQT	87	3.1	1574.28	NP_203754.2	HOMO SAPIENS
NP_203754.2_S1545s_1_1_1545_1545	0.245714	0.671969	0.247504	0.186643	1.39297	-1.28689	1.32542	-1.32358	1.23557	-1.43048	1.20608	-1.48444	1.01916	-1.56505	0.985112	-1.25013	1.03677	-1.77345	1.12898	-1.68334	NP_203754	TNKS1BP1	NP_203754.2_S1545s_1_1_1545_1545_TNKS1BP1	NP_203754.2	TNKS1BP1	1	3	7.96	6.45	4.48	69.3	99	1	1	1	0	S1545s	TMT16	1543	(R)	RPsQGPPAR	(S)	RPS(1.0)QGPPAR	AQTSRRPsQGPPARS	88	3.1	1574.28	NP_203754.2	HOMO SAPIENS
NP_203754.2_S1552s_1_1_1552_1552	0.946582	0.871425	-0.0247307	0.125017	0.718479	-0.640625	0.536058	-0.0141107	0.217866	-0.983632	0.711645	-0.62087	0.713118	-0.729968	0.343162	-0.814041	0.633256	-0.883815	0.593436	-0.331481	NP_203754	TNKS1BP1	NP_203754.2_S1552s_1_1_1552_1552_TNKS1BP1	NP_203754.2	TNKS1BP1	1	3	31.09	28.19	31.09	91.1	1.119	6	1	1	0	S1552s	TMT16	1552	(R)	sPSQDFSFIEDTEILDSAMYR	(S)	S(0.99)PS(0.0)QDFS(0.0)FIEDT(0.0)EILDS(0.0)AMY(0.0)R	SQGPPARsPSQDFSF	89	3.1	1574.28	NP_203754.2	HOMO SAPIENS
NP_203754.2_S1554s_1_1_1554_1554	0.456993	0.498706	0.220469	0.210857	0.219943	0.349945	-0.0206176	0.191905	0.0358137	0.269796	-0.0285801	0.310435	-0.469469	0.0116795	-0.141998	0.17153	0.15905	0.0377947	-0.2229	0.0576488	NP_203754	TNKS1BP1	NP_203754.2_S1554s_1_1_1554_1554_TNKS1BP1	NP_203754.2	TNKS1BP1	1	5	17.12	17.12	16.34	56.1	1.721	6	1	1	0	S1554s M1570m	TMT16	1552	(R)	SPsQDFSFIEDTEILDSAmYR	(S)	S(0.0)PS(0.99)QDFS(0.0)FIEDT(0.0)EILDS(0.0)AM(1.0)Y(0.0)R	GPPARSPsQDFSFIE	90	3.1	1574.28	NP_203754.2	HOMO SAPIENS
NP_203754.2_S1652s_1_1_1652_1652	0.664139	0.256354	0.214889	-0.49746	1.29913	-1.54653	1.03383	-1.71304	1.62952	-1.94197	0.465856	-2.08838	0.751745	-1.25555	1.23952	-1.01174	0.833541	-1.40422	0.743966	-1.62858	NP_203754	TNKS1BP1	NP_203754.2_S1652s_1_1_1652_1652_TNKS1BP1	NP_203754.2	TNKS1BP1	1	1	16.83	17.18	16.88	87	3.625	2	1	1	0	S1652s	TMT16	1645	(K)	VNLFPGLsPSALK	(A)	VNLFPGLS(0.99)PS(0.0)ALK	VNLFPGLsPSALKAK	91	3.1	1574.28	NP_203754.2|NP_001074729.1	HOMO SAPIENS
NP_203754.2_S1654s_1_1_1654_1654	0.360251	0.839591	-0.252925	0.279812	-0.123168	-0.417676	0.223848	-0.0310435	-0.00298447	-0.725078	0.354393	-1.11192	0.392215	-0.204391	0.414161	-1.44201	0.185559	-1.71821	0.471854	-0.0403541	NP_203754	TNKS1BP1	NP_203754.2_S1654s_1_1_1654_1654_TNKS1BP1	NP_203754.2	TNKS1BP1	1	2	15.36	15.08	14.17	77.5	2.902	2	1	1	0	S1654s	TMT16	1645	(K)	VNLFPGLSPsALK	(A)	VNLFPGLS(0.0)PS(0.99)ALK	LFPGLSPsALKAKLR	92	3.1	1574.28	NP_203754.2|NP_001074729.1	HOMO SAPIENS
NP_203754.2_S1666s_1_1_1666_1666	0.653911	0.885379	-0.125807	0.0824512	0.369504	-0.479763	0.418243	-0.719645	0.653599	-0.252934	0.485862	-0.756333	0.692319	-0.586895	0.455577	-0.886723	0.851213	-0.48261	0.431327	-0.582253	NP_203754	TNKS1BP1	NP_203754.2_S1666s_1_1_1666_1666_TNKS1BP1	NP_203754.2	TNKS1BP1	1	4	14.84	7.86	11	88.3	12.203	2	1	1	0	S1666s	TMT16	1664	(R)	NRsAEEGELAESK	(S)	NRS(0.99)AEEGELAES(0.0)K	KLRPRNRsAEEGELA	93	3.1	1574.28	NP_203754.2	HOMO SAPIENS
NP_203754.2_S1715s_1_1_1715_1715	0.448351	0.774295	-0.345836	-0.205749	-0.337245	0.838175	-1.01026	0.287858	-1.23856	0.486195	-0.668775	-0.107241	-0.754717	0.966478	-0.165664	0.354689	-0.768743	0.436093	-0.182373	0.570723	NP_203754	TNKS1BP1	NP_203754.2_S1715s_1_1_1715_1715_TNKS1BP1	NP_203754.2	TNKS1BP1	1	5	10.98	11.04	11.69	66.2	1.146	5	1	1	0	S1715s	TMT16	1708	(K)	SSGSEGSsPNWLQALK	(L)	S(0.0)S(0.0)GS(0.0)EGS(0.0)S(0.99)PNWLQALK	SSGSEGSsPNWLQAL	94	3.1	1574.28	NP_203754.2|NP_001074729.1	HOMO SAPIENS
NP_203754.2_S261s_1_0_260_261	0.660869	0.713807	0.144648	0.329327	0.859243	-0.925661	0.768743	-1.72997	0.758056	-0.778475	0.5173	-0.180617	0.508097	-1.21759	0.698157	-1.20943	0.232685	-1.03209	0.885812	-1.47293	NP_203754	TNKS1BP1	NP_203754.2_S261s_1_0_260_261_TNKS1BP1	NP_203754.2	TNKS1BP1	1	2	14.56	14.56	13.39	81.1	0	3	1	0	1	S261s	TMT16	258	(K)	AASsELPADISK	(P)	AAS(0.50)S(0.50)ELPADIS(0.0)K	DLAKAASsELPADIS	95	3.1	1574.28	NP_203754.2	HOMO SAPIENS
NP_203754.2_S301s_1_0_295_301	0.719706	0.479986	-0.181744	0.385626	0.131966	-0.0733756	0.456533	0.358411	0.14027	0.140519	0.514442	0.372522	0.73986	-0.677411	0.766198	0.127921	0.730453	-0.212232	-0.266323	0.0172946	NP_203754	TNKS1BP1	NP_203754.2_S301s_1_0_295_301_TNKS1BP1	NP_203754.2	TNKS1BP1	1	1	9.91	9.91	9.91	56.4	0	8	1	0	1	S301s	TMT16	270	(K)	PWIPSSPAPSSENGGPASPGLPAEASGSGPGsPHLHPPDK	(S)	PWIPS(0.0)S(0.0)PAPS(0.0)S(0.0)ENGGPAS(0.0)PGLPAEAS(0.33)GS(0.33)GPGS(0.33)PHLHPPDK	ASGSGPGsPHLHPPD	96	3.1	1574.28	NP_203754.2	HOMO SAPIENS
NP_203754.2_S369s_1_0_368_369	0.429404	0.666469	0.289655	-0.229645	0.0322583	-0.220127	-0.0677436	-0.0253992	-0.0298447	-0.0730698	0.145759	-0.423321	-0.228792	0.23943	0.0562076	-0.398298	-0.815869	0.136643	-0.0897391	0.198888	NP_203754	TNKS1BP1	NP_203754.2_S369s_1_0_368_369_TNKS1BP1	NP_203754.2	TNKS1BP1	1	3	27.16	23.37	26.61	84.8	0	7	1	0	1	S369s	TMT16	350	(R)	HTPSPGLPAEGAPEAPRPSsPPPEVLEPHSLDQPPATSPR	(P)	HT(0.0)PS(0.0)PGLPAEGAPEAPRPS(0.50)S(0.50)PPPEVLEPHS(0.0)LDQPPAT(0.0)S(0.0)PR	PEAPRPSsPPPEVLE	98	3.1	1574.28	NP_203754.2	HOMO SAPIENS
NP_203754.2_S422s_1_0_421_422	0.869868	0.560846	0.0534485	0.20375	-0.164224	0.584182	-0.477151	0.513629	-0.277556	0.511489	-0.485862	0.58136	-0.585351	0.546016	-0.570951	0.244212	-0.285701	0.372133	-0.176583	0.2133	NP_203754	TNKS1BP1	NP_203754.2_S422s_1_0_421_422_TNKS1BP1	NP_203754.2	TNKS1BP1	1	1	8.81	5.54	5.27	68.7	0	2	1	0	1	S422s	TMT16	414	(K)	GDAHLRPTsLVQR	(R)	GDAHLRPT(0.50)S(0.50)LVQR	DAHLRPTsLVQRRFS	99	3.1	1574.28	NP_203754.2	HOMO SAPIENS
NP_203754.2_S536s_1_0_533_541	0.895112	0.789423	0.0407564	0.153341	-0.604109	0.663202	-0.612638	0.632159	-0.578988	0.134898	-0.457282	0.52774	-0.823057	0.271548	-0.325412	0.677398	-0.653873	0.0930332	-0.6137	0.302656	NP_203754	TNKS1BP1	NP_203754.2_S536s_1_0_533_541_TNKS1BP1	NP_203754.2	TNKS1BP1	1	2	24.97	23.33	24.45	89	0	9	1	0	1	S536s	TMT16	521	(R)	EEGVSQQGQGAGSAPsGSGSSWVQGDDPSMSLTQK	(G)	EEGVS(0.0)QQGQGAGS(0.20)APS(0.20)GS(0.20)GS(0.20)S(0.20)WVQGDDPS(0.0)MS(0.0)LT(0.0)QK	QGAGSAPsGSGSSWV	100	3.1	1574.28	NP_203754.2	HOMO SAPIENS
NP_203754.2_T578t_1_0_574_578	0.998697	0.544516	0.00106991	0.5413	0.0762468	-0.685779	0.656819	0.691424	0.0208913	-0.0505868	0.240073	0.344301	0.490269	-0.359144	0.204122	-0.973941	-0.500714	0.0581458	0.796073	-0.5909	NP_203754	TNKS1BP1	NP_203754.2_T578t_1_0_574_578_TNKS1BP1	NP_203754.2	TNKS1BP1	1	1	23.47	19.8	19.05	87.4	0	4	1	0	1	T578t	TMT16	556	(K)	GDGESQPQFPAVPLEPLPTTEGtPGLPLQQAEER	(Y)	GDGES(0.0)QPQFPAVPLEPLPT(0.33)T(0.33)EGT(0.33)PGLPLQQAEER	PLPTTEGtPGLPLQQ	101	3.1	1574.28	NP_203754.2	HOMO SAPIENS
NP_203754.2_S714s_1_0_714_715	0.547066	0.386302	0.149551	0.402916	0.595311	-0.530562	0.618529	-0.623692	0.635693	-0.37378	0.237215	-0.716823	0.365473	-1.00152	0.369787	-0.941961	0.374063	-0.569828	0.37922	-1.34322	NP_203754	TNKS1BP1	NP_203754.2_S714s_1_0_714_715_TNKS1BP1	NP_203754.2	TNKS1BP1	1	1	18.61	16.76	15.42	77.7	0.638	6	1	0	1	S714s	TMT16	709	(K)	DTQSPsTCSEGLLGWSQK	(D)	DT(0.0)QS(0.0)PS(0.50)T(0.50)CS(0.0)EGLLGWS(0.0)QK	LKDTQSPsTCSEGLL	102	3.1	1574.28	NP_203754.2	HOMO SAPIENS
NP_203754.2_S747s_1_0_741_747	0.503043	0.756656	-0.207808	0.379253	0.750738	-0.682957	0.550785	-1.03572	0.376044	-1.20284	0.171481	-1.20223	0.4041	-0.773766	0.792822	-0.92161	0.74518	-1.27048	0.738177	-2.6749	NP_203754	TNKS1BP1	NP_203754.2_S747s_1_0_741_747_TNKS1BP1	NP_203754.2	TNKS1BP1	1	1	35.28	33.61	30.27	95.7	0	10	1	0	1	S747s	TMT16	727	(K)	DLQSEFGITGDPQPSSFSPSsWCQGASQDYGLGGASPR	(G)	DLQS(0.0)EFGIT(0.0)GDPQPS(0.20)S(0.20)FS(0.20)PS(0.20)S(0.20)WCQGAS(0.0)QDY(0.0)GLGGAS(0.0)PR	PSSFSPSsWCQGASQ	103	3.1	1574.28	NP_203754.2	HOMO SAPIENS
NP_203754.2_S966s_1_0_966_967	5.84014e-05	0.0015055	-2.77674	-1.78724	-1.47801	-0.177795	-2.38281	-0.922839	-1.67429	-0.621094	-1.6948	-1.16836	1.34601	0.975238	1.05019	0.773339	0.597911	1.31119	0.882917	1.19909	NP_203754	TNKS1BP1	NP_203754.2_S966s_1_0_966_967_TNKS1BP1	NP_203754.2	TNKS1BP1	1	1	11.5	7.58	6.53	72.4	0.393	5	1	0	1	S966s	TMT16	960	(R)	DYSSGGsSR	(T)	DY(0.0)S(0.0)S(0.0)GGS(0.50)S(0.50)R	RDYSSGGsSRTLDAQ	104	3.1	1574.28	NP_203754.2	HOMO SAPIENS
NP_203754.2_S984s_1_0_976_984	0.228871	0.736113	0.255456	0.123866	-0.724344	0.89744	-0.818814	0.804309	-0.725227	0.958339	-0.688781	0.826886	-0.953795	0.832164	-1.12119	0.604716	-0.966083	0.790782	-0.937918	0.763846	NP_203754	TNKS1BP1	NP_203754.2_S984s_1_0_976_984_TNKS1BP1	NP_203754.2	TNKS1BP1	1	6	18.99	22.07	20.79	91.1	0	6	1	0	1	S984s	TMT16	969	(R)	TLDAQDRSFGTRPLSsGFSPEEAQQQDEEFEK	(K)	T(0.0)LDAQDRS(0.25)FGT(0.25)RPLS(0.25)S(0.25)GFS(0.0)PEEAQQQDEEFEK	FGTRPLSsGFSPEEA	105	3.1	1574.28	NP_203754.2	HOMO SAPIENS
NP_203754.2_S1093s_1_0_1091_1093	0.714612	0.870482	0.198755	-0.155066	0.190617	-0.601115	0.497768	-0.0536206	0.444686	-0.0281038	0.0457282	0.347123	-0.207993	-0.108035	0.479243	0.747173	-0.527222	-0.34306	0.639753	-0.0115298	NP_203754	TNKS1BP1	NP_203754.2_S1093s_1_0_1091_1093_TNKS1BP1	NP_203754.2	TNKS1BP1	1	1	8.15	8.15	8.15	49.5	0	2	1	0	1	S1093s	TMT16	1085	(R)	GWVGEFSLsVGPQR	(E)	GWVGEFS(0.50)LS(0.50)VGPQR	WVGEFSLsVGPQREA	106	3.1	1574.28	NP_203754.2	HOMO SAPIENS
NP_203754.2_S1195s_1_0_1195_1199	0.607128	0.852638	-0.243026	-0.150084	-0.589446	-0.110063	0.23563	-0.0225771	-0.0895342	0.106794	-0.271511	0.318901	0.323874	0.855523	0.38162	-0.0639603	-0.480096	-0.226768	0.0318429	0.328598	NP_203754	TNKS1BP1	NP_203754.2_S1195s_1_0_1195_1199_TNKS1BP1	NP_203754.2	TNKS1BP1	1	1	6.31	6.31	6.31	36.8	0.731	3	1	0	1	S1195s	TMT16	1186	(R)	ESAVGQMGWsGGLSLR	(D)	ES(0.0)AVGQMGWS(0.50)GGLS(0.50)LR	AVGQMGWsGGLSLRD	107	3.1	1574.28	NP_203754.2	HOMO SAPIENS
NP_203754.2_S1229s_1_0_1228_1229	0.383048	0.588468	0.567842	0.524692	0.439885	0	0.883612	0.646269	-0.211898	0.393453	0.737367	-0.91155	-0.829	-0.709529	0.514743	0.0116292	-0.397626	-0.854743	0.289481	-0.417954	NP_203754	TNKS1BP1	NP_203754.2_S1229s_1_0_1228_1229_TNKS1BP1	NP_203754.2	TNKS1BP1	1	1	4.22	3.05	3.54	46.3	0	2	1	0	1	S1229s	TMT16	1226	(K)	DWTsDVNVK	(S)	DWT(0.50)S(0.50)DVNVK	VGEKDWTsDVNVKSK	108	3.1	1574.28	NP_203754.2	HOMO SAPIENS
NP_203754.2_S1331s_1_0_1328_1331	0.47325	0.79039	0.410915	0.224387	1.05572	-0.584182	1.38727	-0.657558	0.396935	0.154571	0.414412	-0.761977	0.802258	-0.306587	0.544326	-0.549477	0.544894	-0.645418	-0.280797	-1.24521	NP_203754	TNKS1BP1	NP_203754.2_S1331s_1_0_1328_1331_TNKS1BP1	NP_203754.2	TNKS1BP1	1	1	16	16	13.92	81.8	0	3	1	0	1	S1331s	TMT16	1319	(R)	DLEVTCDPDSGGsQGLR	(G)	DLEVT(0.0)CDPDS(0.50)GGS(0.50)QGLR	CDPDSGGsQGLRGCG	109	3.1	1574.28	NP_203754.2	HOMO SAPIENS
NP_203754.2_S1418s_1_0_1409_1418	0.433605	0.833879	-0.346444	0.156143	-0.419357	-0.062087	-0.250357	0.598293	-0.0865497	0.140519	-0.0371542	0.0677313	0.145595	0.297827	0.423036	-0.212232	0.539004	-0.372133	-0.515276	0.406424	NP_203754	TNKS1BP1	NP_203754.2_S1418s_1_0_1409_1418_TNKS1BP1	NP_203754.2	TNKS1BP1	1	1	19.8	19.8	19.8	60	0	11	1	0	1	S1418s	TMT16	1398	(R)	ELGVGETSGPETQGEDYSSSsLEPHPADPGMETGEALSFGASPGR	(C)	ELGVGET(0.0)S(0.0)GPET(0.17)QGEDY(0.17)S(0.17)S(0.17)S(0.17)S(0.17)LEPHPADPGMET(0.0)GEALS(0.0)FGAS(0.0)PGR	GEDYSSSsLEPHPAD	110	3.1	1574.28	NP_203754.2	HOMO SAPIENS
NP_203754.2_S1439s_1_0_1435_1439	0.283422	0.707011	-0.347897	0.300657	0.316717	-0.214482	0.397626	-0.722467	0.125348	-0.854355	0.468714	-1.28125	1.00728	-0.975238	0.354995	-1.40131	0.524277	-0.569828	0.813442	-1.3288	NP_203754	TNKS1BP1	NP_203754.2_S1439s_1_0_1435_1439_TNKS1BP1	NP_203754.2	TNKS1BP1	1	2	25.01	25.01	25.01	89.9	0.5	11	1	0	1	S1439s	TMT16	1398	(R)	ELGVGETSGPETQGEDYSSSSLEPHPADPGMETGEALSFGAsPGR	(C)	ELGVGET(0.0)S(0.0)GPET(0.0)QGEDY(0.0)S(0.0)S(0.0)S(0.0)S(0.0)LEPHPADPGMET(0.0)GEALS(0.50)FGAS(0.50)PGR	EALSFGAsPGRCPAR	111	3.1	1574.28	NP_203754.2	HOMO SAPIENS
NP_203754.2_S1452s_1_0_1450_1452	0.992463	0.985651	0.00362567	0.0128281	0.680356	-0.62087	0.441806	-0.87204	0.34023	-0.812199	0.268653	-1.06677	0.258505	-0.817565	0.683366	-0.860557	0.270974	-1.15129	0.503697	-0.593782	NP_203754	TNKS1BP1	NP_203754.2_S1452s_1_0_1450_1452_TNKS1BP1	NP_203754.2	TNKS1BP1	1	2	19.41	18.04	16.97	89.2	0	5	1	0	1	S1452s	TMT16	1443	(R)	CPARPPPSGsQGLLEEMLAASSSK	(A)	CPARPPPS(0.50)GS(0.50)QGLLEEMLAAS(0.0)S(0.0)S(0.0)K	ARPPPSGsQGLLEEM	112	3.1	1574.28	NP_203754.2	HOMO SAPIENS
NP_203754.2_S1621s_1_0_1620_1621	0.31602	0.657736	0.47192	0.281398	0.155426	-0.17215	0.485987	0.265281	1.11321	0.165812	0.57446	-0.245526	-0.398158	-0.4555	0.423036	0.104662	0.3181	-0.7181	0.0984235	-0.0432366	NP_203754	TNKS1BP1	NP_203754.2_S1621s_1_0_1620_1621_TNKS1BP1	NP_203754.2	TNKS1BP1	1	2	12.88	13.1	10.51	76.7	0	3	1	0	1	S1621s	TMT16	1618	(R)	VPSsDEEVVEEPQSR	(R)	VPS(0.50)S(0.50)DEEVVEEPQS(0.0)R	RASRVPSsDEEVVEE	113	3.1	1574.28	NP_203754.2|NP_001074729.1	HOMO SAPIENS
NP_203754.2_S1709s_1_0_1708_1714	0.127179	0.636674	0.501941	0.229103	0.381234	0.248348	0.194395	-0.234237	0.474531	0.331625	0.331529	0.152395	-0.0415985	0.108035	0.221872	-0.17153	-0.430025	-0.0290729	-0.376325	-0.325716	NP_203754	TNKS1BP1	NP_203754.2_S1709s_1_0_1708_1714_TNKS1BP1	NP_203754.2	TNKS1BP1	1	1	11.43	11	13	67.1	0	5	1	0	1	S1709s	TMT16	1708	(K)	SsGSEGSSPNWLQALK	(L)	S(0.25)S(0.25)GS(0.25)EGS(0.25)S(0.0)PNWLQALK	PPKPEKSsGSEGSSP	114	3.1	1574.28	NP_203754.2|NP_001074729.1	HOMO SAPIENS
NP_203754.2_S221sS228s_2_2_221_228	0.667021	0.816348	0.108584	0.116729	0.976545	-0.925661	0.939574	-0.637803	0.898326	-0.952718	0.717361	-1.0075	0.725003	-0.69493	0.789864	-1.0757	0.624419	-1.06988	0.958182	-1.15009	NP_203754	TNKS1BP1	NP_203754.2_S221sS228s_2_2_221_228_TNKS1BP1	NP_203754.2	TNKS1BP1	1	1	6.74	6.74	6.74	59.3	99	2	2	2	0	S221s S228s	TMT16	219	(R)	GWsQEGPVKsPAECR	(E)	GWS(1.0)QEGPVKS(1.0)PAECR	STLFRGWsQEGPVKS|SQEGPVKsPAECREE	115	3.1	1574.28	NP_203754.2	HOMO SAPIENS
NP_203754.2_T351tS353s_2_2_351_353	0.879702	0.575589	-0.0401892	0.195652	-0.0293257	0.0564427	-0.0294537	0.0225771	-0.0596894	0.179864	-0.0285801	0.245526	0.178279	-0.113875	0.0295829	-0.0901259	-0.0117815	0.0872186	-0.182373	-0.161417	NP_203754	TNKS1BP1	NP_203754.2_T351tS353s_2_2_351_353_TNKS1BP1	NP_203754.2	TNKS1BP1	1	4	15.21	15.2	13.76	76.6	99	2	2	2	0	T351t S353s	TMT16	350	(R)	HtPsPGLPAEGAPEAPR	(P)	HT(1.0)PS(1.0)PGLPAEGAPEAPR	PDEGSRHtPSPGLPA|EGSRHTPsPGLPAEG	116	3.1	1574.28	NP_203754.2	HOMO SAPIENS
NP_203754.2_S429sS435s_2_2_429_435	0.378703	0.981056	0.204057	0.0138993	-0.363638	0.282214	-0.335773	0.428965	-0.334261	0.480575	-0.508726	0.62087	-0.543752	0.548936	-0.736615	0.322709	-0.418243	0.392484	-0.660017	0.492897	NP_203754	TNKS1BP1	NP_203754.2_S429sS435s_2_2_429_435_TNKS1BP1	NP_203754.2	TNKS1BP1	1	2	10.46	10.94	10.73	70.3	1.747	3	2	2	0	S429s S435s	TMT16	427	(R)	RFsEGVLQsPSQDQEK	(L)	RFS(0.99)EGVLQS(0.99)PS(0.0)QDQEK	SLVQRRFsEGVLQSP|FSEGVLQsPSQDQEK	117	3.1	1574.28	NP_203754.2	HOMO SAPIENS
NP_203754.2_S446sS456s_2_2_446_456	0.753374	0.76355	-0.200774	-0.263638	-2.04693	0.29068	-1.16048	1.59169	-0.584957	0.652008	-1.42615	0.476941	-0.820086	1.30518	-0.993986	1.03209	-1.6229	0.909981	-0.978446	0.818613	NP_203754	TNKS1BP1	NP_203754.2_S446sS456s_2_2_446_456_TNKS1BP1	NP_203754.2	TNKS1BP1	1	1	19.93	20.08	20.12	88.2	99	2	2	2	0	S446s S456s	TMT16	443	(K)	LGGsLAALPQGQGsQLALDR	(P)	LGGS(1.0)LAALPQGQGS(1.0)QLALDR	DQEKLGGsLAALPQG|ALPQGQGsQLALDRP	118	3.1	1574.28	NP_203754.2	HOMO SAPIENS
NP_203754.2_S494sS498s_2_2_494_498	0.598284	0.936439	-0.120112	-0.0404945	-0.0586514	-0.403566	0.0294537	-0.316079	0.191006	-0.126467	0.0257221	-0.324546	0.24662	-0.22483	0.0473327	-0.433186	0.203231	-0.220954	0.170794	-0.12971	NP_203754	TNKS1BP1	NP_203754.2_S494sS498s_2_2_494_498_TNKS1BP1	NP_203754.2	TNKS1BP1	1	18	25.61	25.61	25.61	81.4	1.159	6	2	2	0	S494s S498s	TMT16	492	(R)	LDsPPPsPITEASEAAEAAEAGNLAVSSR	(E)	LDS(0.99)PPPS(0.99)PIT(0.0)EAS(0.0)EAAEAAEAGNLAVS(0.0)S(0.0)R	LGVWRLDsPPPSPIT|RLDSPPPsPITEASE	119	3.1	1574.28	NP_203754.2	HOMO SAPIENS
NP_203754.2_S592sS601s_2_2_592_601	0.962451	0.779996	-0.0262457	-0.336955	-0.483874	0.110063	0.15905	-0.293502	0.0686429	-0.137709	0.325813	-0.460008	0.127767	0.712449	-0.130165	-0.816948	-0.31221	0.959405	0.489223	-0.288244	NP_203754	TNKS1BP1	NP_203754.2_S592sS601s_2_2_592_601_TNKS1BP1	NP_203754.2	TNKS1BP1	1	1	16.72	16.56	16.72	80.7	5.343	4	2	2	0	S592s S601s	TMT16	590	(R)	YEsQEPLAGQEsPLPLATR	(E)	Y(0.0)ES(0.99)QEPLAGQES(0.99)PLPLAT(0.0)R	QAEERYEsQEPLAGQ|EPLAGQEsPLPLATR	120	3.1	1574.28	NP_203754.2	HOMO SAPIENS
NP_203754.2_S893sS899s_2_2_893_899	0.998468	0.78022	-0.000798617	0.123905	-0.885636	1.16272	-0.860049	1.19941	-1.0565	1.21127	-1.38899	1.16272	-1.00728	1.14459	-1.15669	0.773339	-0.874776	1.27048	-1.14924	1.05209	NP_203754	TNKS1BP1	NP_203754.2_S893sS899s_2_2_893_899_TNKS1BP1	NP_203754.2	TNKS1BP1	1	1	11.14	11.14	12.62	63.7	1.144	3	2	2	0	S893s S899s	TMT16	891	(K)	RDsLGAYAsQDANEQGQDLGK	(R)	RDS(0.99)LGAY(0.0)AS(0.99)QDANEQGQDLGK	WEFGKRDsLGAYASQ|DSLGAYAsQDANEQG	121	3.1	1574.28	NP_203754.2	HOMO SAPIENS
NP_203754.2_S1328sS1331s_2_2_1328_1331	0.498144	0.591108	0.303244	-0.279512	0.85631	-0.268103	0.880667	-0.886151	0.749103	-0.736319	1.17464	-0.612404	1.25984	-0.0846763	0.609408	-0.508775	0.141378	-0.197696	0.437116	-0.593782	NP_203754	TNKS1BP1	NP_203754.2_S1328sS1331s_2_2_1328_1331_TNKS1BP1	NP_203754.2	TNKS1BP1	1	1	13.91	13.91	13.91	63.7	3.372	3	2	2	0	S1328s S1331s	TMT16	1319	(R)	DLEVTCDPDsGGsQGLR	(G)	DLEVT(0.0)CDPDS(0.99)GGS(0.99)QGLR	EVTCDPDsGGSQGLR|CDPDSGGsQGLRGCG	122	3.1	1574.28	NP_203754.2	HOMO SAPIENS
NP_203754.2_S1383sS1385s_2_2_1383_1385	0.051273	0.920286	-0.579129	0.0828972	0.0967748	-0.533384	-0.19734	-0.736578	-0.0537205	-1.23657	0.194345	-0.595471	0.442727	-1.01612	0.411203	-1.17745	0.857104	-0.404113	0.645543	-0.835907	NP_203754	TNKS1BP1	NP_203754.2_S1383sS1385s_2_2_1383_1385_TNKS1BP1	NP_203754.2	TNKS1BP1	1	2	6.25	6.25	6.25	50	99	2	2	2	0	S1383s S1385s	TMT16	1380	(R)	HNGsLsPGLEAR	(D)	HNGS(1.0)LS(1.0)PGLEAR	PGLRHNGsLSPGLEA|LRHNGSLsPGLEARD	123	3.1	1574.28	NP_203754.2	HOMO SAPIENS
NP_203754.2_S1473sS1476s_2_2_1473_1476	0.638158	0.984003	0.244383	0.0207177	-1.261	1.24174	-1.25473	1.41389	-1.19677	1.734	-1.44901	1.12321	-0.837914	1.67309	-1.81935	1.30537	-2.15307	0.843113	-1.32872	1.6084	NP_203754	TNKS1BP1	NP_203754.2_S1473sS1476s_2_2_1473_1476_TNKS1BP1	NP_203754.2	TNKS1BP1	1	1	13.99	14.91	17.01	61.8	99	2	2	2	0	S1473s S1476s	TMT16	1471	(R)	REsAAsGLGGLLEEEGAGAGAAQEEVLEPGR	(D)	RES(1.0)AAS(1.0)GLGGLLEEEGAGAGAAQEEVLEPGR	KAVARREsAASGLGG|ARRESAAsGLGGLLE	124	3.1	1574.28	NP_203754.2	HOMO SAPIENS
NP_203754.2_S1554sS1558s_2_2_1554_1558	0.57822	0.635267	-0.297777	0.288018	-0.0909096	0.375344	-0.023563	0.380989	-0.713289	0.545213	-0.651627	-0.186261	0.323874	-0.169353	0.168623	-0.0959405	-0.795251	0.430279	0.0144741	-0.201771	NP_203754	TNKS1BP1	NP_203754.2_S1554sS1558s_2_2_1554_1558_TNKS1BP1	NP_203754.2	TNKS1BP1	1	4	7.44	7.44	7.44	45.2	1.528	6	2	2	0	S1554s S1558s	TMT16	1552	(R)	SPsQDFsFIEDTEILDSAMYR	(S)	S(0.0)PS(0.99)QDFS(0.99)FIEDT(0.0)EILDS(0.0)AMY(0.0)R	GPPARSPsQDFSFIE|RSPSQDFsFIEDTEI	125	3.1	1574.28	NP_203754.2	HOMO SAPIENS
NP_203754.2_S1620sS1621s_2_2_1620_1621	0.0490075	0.679229	0.475237	0.174321	0.225808	0.242704	-0.00294537	0.0874862	-0.0149224	0.52273	-0.10003	0.301969	-0.383301	0.0846763	-0.556159	0.180252	-0.483041	-0.0523312	-0.370536	0.245007	NP_203754	TNKS1BP1	NP_203754.2_S1620sS1621s_2_2_1620_1621_TNKS1BP1	NP_203754.2	TNKS1BP1	1	5	13.26	13.26	14.5	68.1	13.261	3	2	2	0	S1620s S1621s	TMT16	1618	(R)	VPssDEEVVEEPQSR	(R)	VPS(0.99)S(0.99)DEEVVEEPQS(0.0)R	PRASRVPsSDEEVVE|RASRVPSsDEEVVEE	126	3.1	1574.28	NP_203754.2|NP_001074729.1	HOMO SAPIENS
NP_203754.2_S228sT239t_2_1_237_239	0.730456	0.943306	0.111543	-0.0390957	0.674491	-0.945416	1.25178	-0.807131	0.76104	-0.854355	1.07175	-0.716823	0.876541	-0.91976	0.677449	-0.587272	0.945465	-0.677398	0.813442	-0.982912	NP_203754	TNKS1BP1	NP_203754.2_S228sT239t_2_1_237_239_TNKS1BP1	NP_203754.2	TNKS1BP1	1	1	7.9	4.44	4.58	34.8	0	4	2	1	1	S228s T239t	TMT16	219	(R)	GWSQEGPVKsPAECREEHSKtPEER	(S)	GWS(0.0)QEGPVKS(0.0)PAECREEHS(0.50)KT(0.50)PEER	SQEGPVKsPAECREE|CREEHSKtPEERSLP	127	3.1	1574.28	NP_203754.2	HOMO SAPIENS
NP_203754.2_S287sS301s_2_1_279_301	0.416502	0.479986	0.286536	0.289315	0.170089	-0.149573	0.721617	-0.352767	0.319339	0.188295	0.634479	-0.0564427	0.0594265	-0.341625	-0.147915	-0.572736	0.365226	-0.270378	0.422642	-0.34301	NP_203754	TNKS1BP1	NP_203754.2_S287sS301s_2_1_279_301_TNKS1BP1	NP_203754.2	TNKS1BP1	1	3	21.03	18.45	18.9	90.3	0	8	2	1	1	S287s S301s	TMT16	270	(K)	PWIPSSPAPSSENGGPAsPGLPAEASGSGPGsPHLHPPDK	(S)	PWIPS(0.0)S(0.0)PAPS(0.33)S(0.33)ENGGPAS(0.33)PGLPAEAS(0.0)GS(0.0)GPGS(0.99)PHLHPPDK	SENGGPAsPGLPAEA|ASGSGPGsPHLHPPD	128	3.1	1574.28	NP_203754.2	HOMO SAPIENS
NP_203754.2_S369sS387s_2_1_368_387	0.856375	0.598483	0.0697684	-0.327045	1.18476	-1.29254	1.2724	-1.30383	1.1729	-1.79021	0.880268	-1.46187	1.47675	-0.92852	0.766198	-0.729729	0.9867	-1.6368	1.0016	-1.24521	NP_203754	TNKS1BP1	NP_203754.2_S369sS387s_2_1_368_387_TNKS1BP1	NP_203754.2	TNKS1BP1	1	1	4.38	4.38	4.75	46.2	0	6	2	1	1	S369s S387s	TMT16	367	(R)	PSsPPPEVLEPHSLDQPPATsPRPLIEVGELLDLTR	(T)	PS(0.20)S(0.20)PPPEVLEPHS(0.20)LDQPPAT(0.20)S(0.20)PRPLIEVGELLDLT(0.0)R	PEAPRPSsPPPEVLE|LDQPPATsPRPLIEV	129	3.1	1574.28	NP_203754.2	HOMO SAPIENS
NP_203754.2_S714sS717s_2_1_712_717	0.76419	0.546892	-0.142834	0.374726	0.316717	-0.499518	1.0515	-1.37156	0.668522	-1.26748	0.548738	-0.716823	1.36087	-1.40154	0.553201	-1.02046	0.556676	-1.44783	0.68607	-1.48446	NP_203754	TNKS1BP1	NP_203754.2_S714sS717s_2_1_712_717_TNKS1BP1	NP_203754.2	TNKS1BP1	1	1	11.69	12.51	14.94	69.2	0	6	2	1	1	S714s S717s	TMT16	709	(K)	DTQSPsTCsEGLLGWSQK	(D)	DT(0.0)QS(0.25)PS(0.25)T(0.25)CS(0.25)EGLLGWS(0.0)QK	LKDTQSPsTCSEGLL|TQSPSTCsEGLLGWS	130	3.1	1574.28	NP_203754.2	HOMO SAPIENS
NP_203754.2_S747sS762s_2_1_741_762	0.961711	0.586009	-0.0183096	0.267739	0.715547	-0.880507	0.515441	-0.471297	1.1341	-0.424367	0.828823	-0.491052	0.927053	-1.16211	0.825364	-0.54657	0.886558	-0.78206	0.628174	-0.847437	NP_203754	TNKS1BP1	NP_203754.2_S747sS762s_2_1_741_762_TNKS1BP1	NP_203754.2	TNKS1BP1	1	2	29.16	29.16	29.16	93.6	0	10	2	1	1	S747s S762s	TMT16	727	(K)	DLQSEFGITGDPQPSSFSPSsWCQGASQDYGLGGAsPR	(G)	DLQS(0.0)EFGIT(0.0)GDPQPS(0.20)S(0.20)FS(0.20)PS(0.20)S(0.20)WCQGAS(0.0)QDY(0.0)GLGGAS(0.99)PR	PSSFSPSsWCQGASQ|DYGLGGAsPRGDPGL	131	3.1	1574.28	NP_203754.2	HOMO SAPIENS
NP_203754.2_S919sS920s_2_1_918_920	0.233276	0.673426	0.296862	0.201446	0.495604	-0.40921	0.804087	-0.25117	0.674491	-0.525541	0.634479	0.0338656	0.424899	-0.297827	0.449661	-0.500053	0.141378	-0.479702	0.405273	-0.680256	NP_203754	TNKS1BP1	NP_203754.2_S919sS920s_2_1_918_920_TNKS1BP1	NP_203754.2	TNKS1BP1	1	1	12.37	8.21	10.87	63.9	0.25	3	2	1	1	S919s S920s	TMT16	913	(R)	DHHGRYssQDADEQDWEFQK	(R)	DHHGRY(0.50)S(0.50)S(0.99)QDADEQDWEFQK	RDHHGRYsSQDADEQ|DHHGRYSsQDADEQD	132	3.1	1574.28	NP_203754.2	HOMO SAPIENS
NP_203754.2_S984sS987s_2_1_983_987	0.856435	0.56403	-0.0749467	0.271141	0.645165	-0.519273	0.624419	-0.83253	1.19677	-0.992063	0.600182	-0.866396	0.885455	-1.03072	0.48516	-0.790782	1.08095	-1.37224	0.91476	-1.10109	NP_203754	TNKS1BP1	NP_203754.2_S984sS987s_2_1_983_987_TNKS1BP1	NP_203754.2	TNKS1BP1	1	1	12.55	11.61	13.45	66.3	0	5	2	1	1	S984s S987s	TMT16	976	(R)	SFGTRPLSsGFsPEEAQQQDEEFEK	(K)	S(0.0)FGT(0.0)RPLS(0.33)S(0.33)GFS(0.33)PEEAQQQDEEFEK	FGTRPLSsGFSPEEA|RPLSSGFsPEEAQQQ	133	3.1	1574.28	NP_203754.2	HOMO SAPIENS
NP_203754.2_S1024sS1029s_2_1_1024_1032	0.612686	0.908272	-0.174233	-0.107672	0.598244	-0.623692	0.539004	-0.474119	0.474531	-0.483385	0.237215	-0.91155	0.903283	-0.183952	0.218914	-0.88963	0.812923	0.0232583	0.610805	-1.01174	NP_203754	TNKS1BP1	NP_203754.2_S1024sS1029s_2_1_1024_1032_TNKS1BP1	NP_203754.2	TNKS1BP1	1	1	7.04	4.99	3.18	50	0.481	4	2	1	1	S1024s S1029s	TMT16	1015	(R)	DAGRPGERGsGGLFsPSTAHVPDGALGQR	(D)	DAGRPGERGS(0.25)GGLFS(0.25)PS(0.25)T(0.25)AHVPDGALGQR	GRPGERGsGGLFSPS|RGSGGLFsPSTAHVP	134	3.1	1574.28	NP_203754.2	HOMO SAPIENS
NP_203754.2_S1714sS1715s_2_1_1711_1715	0.95033	0.625087	-0.084054	0.548633	0.961882	-0.310435	1.26357	-0.262459	-0.471547	0.609852	0.960292	0.310435	1.58074	0.376664	-0.283996	-1.37805	1.82024	-0.814041	-0.0665806	-0.0317068	NP_203754	TNKS1BP1	NP_203754.2_S1714sS1715s_2_1_1711_1715_TNKS1BP1	NP_203754.2	TNKS1BP1	1	1	7.99	6.57	6.6	52.5	0	5	2	1	1	S1714s S1715s	TMT16	1708	(K)	SSGSEGssPNWLQALK	(L)	S(0.0)S(0.0)GS(0.33)EGS(0.33)S(0.33)PNWLQALK	KSSGSEGsSPNWLQA|SSGSEGSsPNWLQAL	135	3.1	1574.28	NP_203754.2|NP_001074729.1	HOMO SAPIENS
NP_203754.2_S872sS882s_2_0_872_882	0.811294	0.845782	0.0748289	-0.0951052	0.448683	-0.708356	0.798196	-0.400743	0.769994	-0.379401	0.783095	-0.680135	0.594265	-0.400023	0.375703	-0.247119	0.804087	-0.630881	0.726597	-0.510192	NP_203754	TNKS1BP1	NP_203754.2_S872sS882s_2_0_872_882_TNKS1BP1	NP_203754.2	TNKS1BP1	1	1	9.66	4.68	5.4	59.3	0.678	6	2	0	2	S872s S882s	TMT16	870	(K)	RDsLGTYSSRDVsLGDWEFGK	(R)	RDS(0.17)LGT(0.17)Y(0.17)S(0.17)S(0.17)RDVS(0.17)LGDWEFGK	QEFGKRDsLGTYSSR|TYSSRDVsLGDWEFG	136	3.1	1574.28	NP_203754.2	HOMO SAPIENS
NP_203754.2_S1473sS1476sS1503s_3_3_1473_1503	0.860559	0.903774	0.07885	-0.109037	-0.768333	0.231415	-0.206176	1.19659	-0.737165	0.621094	-0.894558	0.987748	-0.677462	0.473019	-0.772114	1.08442	-1.09862	1.20071	-0.373431	0.714845	NP_203754	TNKS1BP1	NP_203754.2_S1473sS1476sS1503s_3_3_1473_1503_TNKS1BP1	NP_203754.2	TNKS1BP1	1	1	10.64	10.53	10.77	59.8	2	4	3	3	0	S1473s S1476s S1503s	TMT16	1471	(R)	REsAAsGLGGLLEEEGAGAGAAQEEVLEPGRDsPPSWR	(P)	RES(0.99)AAS(0.99)GLGGLLEEEGAGAGAAQEEVLEPGRDS(0.99)PPS(0.0)WR	KAVARREsAASGLGG|ARRESAAsGLGGLLE|VLEPGRDsPPSWRPQ	137	3.1	1574.28	NP_203754.2	HOMO SAPIENS
NP_203754.2_T351tS353sS369s_3_2_351_369	0.861241	0.74626	0.0625829	0.176521	0.653963	-0.50234	0.544894	-0.575716	0.39395	-0.747561	0.520158	0.00846641	0.834942	-0.583975	0.499951	-0.723915	0.388789	-0.552385	0.138951	-0.662961	NP_203754	TNKS1BP1	NP_203754.2_T351tS353sS369s_3_2_351_369_TNKS1BP1	NP_203754.2	TNKS1BP1	1	2	18.28	23.81	22.51	71.1	0	7	3	2	1	T351t S353s S369s	TMT16	350	(R)	HtPsPGLPAEGAPEAPRPSsPPPEVLEPHSLDQPPATSPR	(P)	HT(0.99)PS(0.99)PGLPAEGAPEAPRPS(0.50)S(0.50)PPPEVLEPHS(0.0)LDQPPAT(0.0)S(0.0)PR	PDEGSRHtPSPGLPA|EGSRHTPsPGLPAEG|PEAPRPSsPPPEVLE	138	3.1	1574.28	NP_203754.2	HOMO SAPIENS
NP_203754.2_S287sS297sS301s_3_1_279_301	0.175041	0.728887	0.341766	0.18262	1.11144	-1.34334	1.35782	-1.02161	1.10724	-1.08762	1.21751	-0.863574	1.03699	-0.972318	0.869738	-1.58738	0.868885	-1.2763	0.651332	-1.21062	NP_203754	TNKS1BP1	NP_203754.2_S287sS297sS301s_3_1_279_301_TNKS1BP1	NP_203754.2	TNKS1BP1	1	4	19.04	16.75	20.12	74.2	0	8	3	1	2	S287s S297s S301s	TMT16	270	(K)	PWIPSSPAPSSENGGPAsPGLPAEASGsGPGsPHLHPPDK	(S)	PWIPS(0.0)S(0.0)PAPS(0.17)S(0.17)ENGGPAS(0.17)PGLPAEAS(0.17)GS(0.17)GPGS(0.17)PHLHPPDK	SENGGPAsPGLPAEA|LPAEASGsGPGSPHL|ASGSGPGsPHLHPPD	139	3.1	1574.28	NP_203754.2	HOMO SAPIENS
NP_001135452.1_S68s_1_1_68_68	0.804764	0.39013	0.173707	-0.572768	1.57186	-0.767621	0.562567	-1.26996	0.943093	-0.778475	1.30897	-1.52113	0.87357	-0.572295	1.20107	-0.436093	0.100143	-0.00581458	1.51688	-1.03191	NP_001135452	TP53BP1	NP_001135452.1_S68s_1_1_68_68_TP53BP1	NP_001135452.1	TP53BP1	1	1	20.46	20.03	20.46	82.9	5.359	2	1	1	0	S68s	TMT16	60	(K)	ENPVLDVVsNPEQTAGEER	(G)	ENPVLDVVS(0.99)NPEQT(0.0)AGEER	NPVLDVVsNPEQTAG	1	4.1	1482.71	NP_001135452.1|NP_001135451.1|NP_005648.1	HOMO SAPIENS
NP_001135452.1_S83s_1_1_83_83	0.444055	0.999302	0.209852	0.000698581	0.577716	-0.510807	0.256248	-0.380989	0.387981	-0.0955529	0.151475	0.0282214	-0.0564552	-0.341625	0.130165	-0.276192	0.338718	-0.127921	0.121582	-0.216183	NP_001135452	TP53BP1	NP_001135452.1_S83s_1_1_83_83_TP53BP1	NP_001135452.1	TP53BP1	1	1	10.03	5.11	5.82	67.6	99	1	1	1	0	S83s	TMT16	79	(R)	GDGNsGFNEHLK	(E)	GDGNS(1.0)GFNEHLK	EERGDGNsGFNEHLK	2	4.1	1482.71	NP_001135452.1|NP_001135451.1|NP_005648.1	HOMO SAPIENS
NP_001135452.1_S213s_1_1_213_213	0.320811	0.815124	0.233398	0.0905917	0.152494	0.0592649	0.0913066	-0.112885	0.361121	0.168623	-0.0171481	0.0705534	-0.103996	-0.0145994	-0.127207	-0.0436093	-0.100143	-0.0494239	-0.0144741	-0.0691785	NP_001135452	TP53BP1	NP_001135452.1_S213s_1_1_213_213_TP53BP1	NP_001135452.1	TP53BP1	1	3	22.32	17.84	17.47	89.1	1.102	8	1	1	0	S213s	TMT16	198	(K)	EQLQSVTTNSGYTRLsDVDANTAIK	(H)	EQLQS(0.0)VT(0.0)T(0.0)NS(0.0)GY(0.0)T(0.0)RLS(0.99)DVDANT(0.0)AIK	NSGYTRLsDVDANTA	3	4.1	1482.71	NP_001135452.1|NP_001135451.1|NP_005648.1	HOMO SAPIENS
NP_001135452.1_S227s_1_1_227_227	0.263294	0.994503	0.233993	0.00523121	0.580649	-0.513629	0.612638	-0.217305	0.647631	-0.859976	0.717361	-0.651914	0.466498	-0.256949	0.331329	-0.691934	0.474205	-0.729729	0.350272	-0.585135	NP_001135452	TP53BP1	NP_001135452.1_S227s_1_1_227_227_TP53BP1	NP_001135452.1	TP53BP1	1	2	19.68	19.25	18.31	83.9	12.543	3	1	1	0	S227s	TMT16	223	(K)	HEEQsNEDIPIAEQSSK	(D)	HEEQS(0.99)NEDIPIAEQS(0.0)S(0.0)K	AIKHEEQsNEDIPIA	4	4.1	1482.71	NP_001135452.1|NP_001135451.1|NP_005648.1	HOMO SAPIENS
NP_001135452.1_S270s_1_1_270_270	0.378276	0.761258	0.181422	0.117188	0.533727	-0.476941	0.594966	-0.191905	0.590926	-0.292279	0.497294	-0.214482	0.407072	-0.473019	0.425994	-0.360504	0.397626	-0.439	0.260533	-0.371835	NP_001135452	TP53BP1	NP_001135452.1_S270s_1_1_270_270_TP53BP1	NP_001135452.1	TP53BP1	1	17	12.62	10.01	9.28	80.5	6.225	2	1	1	0	S270s	TMT16	256	(K)	EQNPPPARSEDMPFsPK	(A)	EQNPPPARS(0.0)EDMPFS(0.99)PK	RSEDMPFsPKASVAA	5	4.1	1482.71	NP_001135452.1|NP_001135451.1|NP_005648.1	HOMO SAPIENS
NP_001135452.1_S285s_1_1_285_285	0.949885	0.973424	0.0204185	-0.0258769	0.0234605	0.183439	0.347554	-0.335834	-0.101472	-0.134898	-0.0314381	-0.186261	-0.0772544	-0.0291987	0.0177498	0.226768	0.100143	-0.31108	0.115792	-0.256537	NP_001135452	TP53BP1	NP_001135452.1_S285s_1_1_285_285_TP53BP1	NP_001135452.1	TP53BP1	1	2	18.6	12.18	13.41	89	7.202	2	1	1	0	S285s	TMT16	282	(K)	EQLsAQELMESGLQIQK	(S)	EQLS(0.99)AQELMES(0.0)GLQIQK	MEAKEQLsAQELMES	6	4.1	1482.71	NP_001135452.1|NP_001135451.1|NP_005648.1	HOMO SAPIENS
NP_001135452.1_S299s_1_1_299_299	0.763572	0.572846	0.0723968	0.200619	-0.269796	0.347123	-0.19734	0.301969	-0.256665	0.356918	-0.225783	0.40921	-0.445699	0.248189	-0.307662	-0.0784968	-0.138433	0.238398	-0.347377	0.204653	NP_001135452	TP53BP1	NP_001135452.1_S299s_1_1_299_299_TP53BP1	NP_001135452.1	TP53BP1	1	12	28.95	24.7	25.55	93.4	1.107	6	1	1	0	S299s	TMT16	282	(K)	EQLSAQELMESGLQIQKsPEPEVLSTQEDLFDQSNK	(T)	EQLS(0.0)AQELMES(0.0)GLQIQKS(0.99)PEPEVLS(0.0)T(0.0)QEDLFDQS(0.0)NK	SGLQIQKsPEPEVLS	7	4.1	1482.71	NP_001135452.1|NP_001135451.1|NP_005648.1	HOMO SAPIENS
NP_001135452.1_S371s_1_1_371_371	0.413429	0.956434	-0.269845	0.0789495	0.577716	-0.89744	0.603802	-0.680135	0.975922	-1.45859	0.591608	-1.82592	0.615064	-0.490539	1.05019	-1.34607	0.886558	-1.41003	1.27661	-1.93123	NP_001135452	TP53BP1	NP_001135452.1_S371s_1_1_371_371_TP53BP1	NP_001135452.1	TP53BP1	1	2	28.4	30.06	28.4	88.7	3.62	7	1	1	0	S371s	TMT16	354	(R)	SLVQDSLSTNSSDLVAPsPDAFR	(S)	S(0.0)LVQDS(0.0)LS(0.0)T(0.0)NS(0.0)S(0.0)DLVAPS(0.99)PDAFR	SSDLVAPsPDAFRST	8	4.1	1482.71	NP_001135452.1|NP_001135451.1|NP_005648.1	HOMO SAPIENS
NP_001135452.1_S403s_1_1_403_403	0.428067	0.799263	0.220608	0.110433	0.436953	-0.52774	0.680382	-0.21166	0.626739	-0.359728	0.594466	-0.299147	0.249591	-0.268628	0.402328	-0.616345	0.135487	-0.447722	0.668701	-0.507309	NP_001135452	TP53BP1	NP_001135452.1_S403s_1_1_403_403_TP53BP1	NP_001135452.1	TP53BP1	1	4	17.94	16.5	15.69	83.9	2.443	3	1	1	0	S403s	TMT16	396	(K)	PMDTSVLsEEGGEPFQK	(K)	PMDT(0.0)S(0.0)VLS(0.99)EEGGEPFQK	PMDTSVLsEEGGEPF	9	4.1	1482.71	NP_001135452.1|NP_001135451.1|NP_005648.1	HOMO SAPIENS
NP_001135452.1_S498s_1_1_498_498	0.559844	0.800782	0.177693	0.104964	0.551323	-0.285036	0.695108	-0.189083	0.558096	-0.337245	0.674491	-0.420498	0.802258	-0.595654	0.464452	-0.433186	0.379953	-0.369226	0.121582	-0.253655	NP_001135452	TP53BP1	NP_001135452.1_S498s_1_1_498_498_TP53BP1	NP_001135452.1	TP53BP1	1	1	6.84	3.56	3.15	56.4	1.109	2	1	1	0	S498s	TMT16	497	(K)	TsEIEPK	(N)	T(0.0)S(0.99)EIEPK	TVECSKTsEIEPKNS	10	4.1	1482.71	NP_001135452.1|NP_001135451.1|NP_005648.1	HOMO SAPIENS
NP_001135452.1_S505s_1_1_505_505	0.730933	0.807565	-0.141445	0.140352	0.187684	-0.321724	0.583184	-0.378166	0.522283	-0.306331	0.968866	-0.499518	0.716089	-0.954799	0.425994	-0.154086	1.06623	-0.488424	0.619489	-0.469838	NP_001135452	TP53BP1	NP_001135452.1_S505s_1_1_505_505_TP53BP1	NP_001135452.1	TP53BP1	1	6	23.1	23.18	24.2	94.9	13.993	4	1	1	0	S505s	TMT16	504	(K)	NsPEDLGLSLTGDSCK	(L)	NS(0.99)PEDLGLS(0.0)LT(0.0)GDS(0.0)CK	SEIEPKNsPEDLGLS	11	4.1	1482.71	NP_001135452.1|NP_001135451.1|NP_005648.1	HOMO SAPIENS
NP_001135452.1_S512s_1_1_512_512	0.211677	0.940915	0.345642	-0.0681782	1.21995	-1.23045	0.736344	-1.34898	0.835652	-0.747561	0.831681	-1.36027	0.514039	-1.2789	0.72774	-0.543663	0.539004	-1.09023	0.460275	-1.50175	NP_001135452	TP53BP1	NP_001135452.1_S512s_1_1_512_512_TP53BP1	NP_001135452.1	TP53BP1	1	1	14.65	15.5	16.19	71.4	1.411	4	1	1	0	S512s	TMT16	504	(K)	NSPEDLGLsLTGDSCK	(L)	NS(0.0)PEDLGLS(0.99)LT(0.0)GDS(0.0)CK	SPEDLGLsLTGDSCK	12	4.1	1482.71	NP_001135452.1	HOMO SAPIENS
NP_001135452.1_S530s_1_1_530_530	0.226411	0.489944	0.30046	0.318802	-0.0439885	0.716823	-0.326937	0.189083	-0.050736	0.337245	-0.191487	0.54185	-0.469469	0.195632	-0.393453	-0.194788	-0.3181	0.191881	-0.633963	0.317068	NP_001135452	TP53BP1	NP_001135452.1_S530s_1_1_530_530_TP53BP1	NP_001135452.1	TP53BP1	1	5	16.51	13.23	12	85.6	2.15	6	1	1	0	S530s	TMT16	520	(K)	LMLSTSEYSQsPK	(M)	LMLS(0.0)T(0.0)S(0.0)EY(0.0)S(0.0)QS(0.99)PK	STSEYSQsPKMESLS	13	4.1	1482.71	NP_001135451.1|NP_005648.1|NP_001135452.1	HOMO SAPIENS
NP_001135452.1_S535s_1_1_535_535	0.740696	0.527933	-0.0888699	-0.353312	0.199415	-0.987748	0.335773	-0.742222	0.328292	-0.399074	-0.00857404	-0.925661	0.205021	-0.364984	0.455577	-0.723915	0.323991	-0.572736	0.225795	0.0201771	NP_001135452	TP53BP1	NP_001135452.1_S535s_1_1_535_535_TP53BP1	NP_001135452.1	TP53BP1	1	2	8.6	5.81	9.54	49.7	3.094	3	1	1	0	S535s	TMT16	533	(K)	MEsLSSHR	(I)	MES(0.99)LS(0.0)S(0.0)HR	SQSPKMEsLSSHRID	14	4.1	1482.71	NP_001135452.1|NP_001135451.1|NP_005648.1	HOMO SAPIENS
NP_001135452.1_S557s_1_1_557_557	0.955525	0.851566	-0.0158349	0.0720079	-0.140763	0.299147	-0.332827	0.21166	-0.262634	0.29509	-0.251505	0.270925	-0.276333	0.148914	-0.248497	0.113384	-0.341663	0.220954	-0.0578962	0.305539	NP_001135452	TP53BP1	NP_001135452.1_S557s_1_1_557_557_TP53BP1	NP_001135452.1	TP53BP1	1	10	25.31	25.47	28.02	93.5	4.469	4	1	1	0	S557s	TMT16	541	(R)	IDEDGENTQIEDTEPMsPVLNSK	(F)	IDEDGENT(0.0)QIEDT(0.0)EPMS(0.99)PVLNS(0.0)K	IEDTEPMsPVLNSKF	15	4.1	1482.71	NP_001135452.1|NP_001135451.1|NP_005648.1	HOMO SAPIENS
NP_001135452.1_S585s_1_1_585_585	0.166902	0.568668	0.293003	0.227085	0.504402	-0.253992	0.544894	-0.479763	0.596894	-0.334435	0.483004	-0.206016	0.362502	-0.327026	0.186372	-0.479702	0.176722	-0.779153	0.231585	-0.596665	NP_001135452	TP53BP1	NP_001135452.1_S585s_1_1_585_585_TP53BP1	NP_001135452.1	TP53BP1	1	11	23.81	23.11	19.91	88.4	5.746	2	1	1	0	S585s	TMT16	564	(K)	FVPAENDSILMNPAQDGEVQLsQNDDK	(T)	FVPAENDS(0.0)ILMNPAQDGEVQLS(0.99)QNDDK	QDGEVQLsQNDDKTK	16	4.1	1482.71	NP_001135452.1|NP_001135451.1|NP_005648.1	HOMO SAPIENS
NP_001135452.1_T596t_1_1_596_596	0.225113	0.33673	0.322506	0.298464	0.84458	-0.434609	0.771688	-0.304791	0.79387	-0.401884	0.571602	-0.491052	0.478383	-0.619013	0.295829	-0.878001	0.665655	-0.7181	0.251848	-0.611077	NP_001135452	TP53BP1	NP_001135452.1_T596t_1_1_596_596_TP53BP1	NP_001135452.1	TP53BP1	1	3	16.46	13.9	18.22	82.8	1.246	5	1	1	0	T596t	TMT16	591	(K)	TKGDDtDTRDDISILATGCK	(G)	T(0.0)KGDDT(0.99)DT(0.0)RDDIS(0.0)ILAT(0.0)GCK	DKTKGDDtDTRDDIS	17	4.1	1482.71	NP_001135452.1|NP_001135451.1|NP_005648.1	HOMO SAPIENS
NP_001135452.1_S603s_1_1_603_603	0.575945	0.773292	0.291829	0.209168	0.0762468	0.25117	0.238575	0.572894	-0.713289	0.992063	-0.00857404	-0.101597	0.151538	0.157673	-0.603492	0.421557	-0.291592	0.20351	-0.830811	0.0951205	NP_001135452	TP53BP1	NP_001135452.1_S603s_1_1_603_603_TP53BP1	NP_001135452.1	TP53BP1	1	1	13.9	9.31	12.15	66.4	4.008	2	1	1	0	S603s	TMT16	600	(R)	DDIsILATGCK	(G)	DDIS(0.99)ILAT(0.0)GCK	TDTRDDIsILATGCK	18	4.1	1482.71	NP_001135452.1|NP_001135451.1|NP_005648.1	HOMO SAPIENS
NP_001135452.1_S635s_1_1_635_635	0.825664	0.9834	0.10354	0.0143469	0.134898	-0.222949	0.232685	0.0846641	0.471547	-0.00843113	-0.514442	-0.265281	-0.196107	-0.113875	0.198206	0.13955	0.0618529	-0.252934	-0.153425	-0.242125	NP_001135452	TP53BP1	NP_001135452.1_S635s_1_1_635_635_TP53BP1	NP_001135452.1	TP53BP1	1	2	18.98	15.76	16.4	82.2	1.229	6	1	1	0	S635s	TMT16	611	(K)	GREETVAEDVCIDLTCDSGSQAVPsPATR	(S)	GREET(0.0)VAEDVCIDLT(0.0)CDS(0.0)GS(0.0)QAVPS(0.99)PAT(0.0)R	SGSQAVPsPATRSEA	19	4.1	1482.71	NP_001135452.1|NP_001135451.1|NP_005648.1	HOMO SAPIENS
NP_001135452.1_S645s_1_1_645_645	0.698922	0.295326	-0.121148	0.402267	-0.31965	0.0141107	-0.153159	-0.513629	0.131317	-0.00843113	0.214351	0.0338656	-0.0148566	-0.540177	0.0118332	-0.505868	0.0883612	-0.607623	0.272112	-0.429483	NP_001135452	TP53BP1	NP_001135452.1_S645s_1_1_645_645_TP53BP1	NP_001135452.1	TP53BP1	1	3	16.46	13.43	15.11	78.2	1.127	3	1	1	0	S645s	TMT16	640	(R)	SEALSsVLDQEEAMEIK	(E)	S(0.0)EALS(0.0)S(0.99)VLDQEEAMEIK	TRSEALSsVLDQEEA	20	4.1	1482.71	NP_001135452.1|NP_001135451.1|NP_005648.1	HOMO SAPIENS
NP_001135452.1_S732s_1_1_732_732	0.74722	0.951192	-0.0725836	-0.0286376	0.0645165	-0.0677313	-0.0913066	-0.0169328	-0.116394	0.0562076	-0.0314381	0.0874862	0.0980537	0.00291987	-0.0147915	0.104662	0.0353445	-0.0348875	-0.00289481	0.100885	NP_001135452	TP53BP1	NP_001135452.1_S732s_1_1_732_732_TP53BP1	NP_001135452.1	TP53BP1	1	8	23.1	20.72	22.71	94.6	1.601	5	1	1	0	S732s	TMT16	716	(K)	ECSEAMEVETSVISIDsPQK	(L)	ECS(0.0)EAMEVET(0.0)S(0.0)VIS(0.0)IDS(0.99)PQK	TSVISIDsPQKLAIL	21	4.1	1482.71	NP_001135452.1|NP_001135451.1|NP_005648.1	HOMO SAPIENS
NP_001135452.1_S776s_1_1_776_776	0.451246	0.956295	0.273666	-0.090515	1.68036	-2.16458	1.85853	-1.71586	1.83545	-1.82113	1.67479	-2.69232	1.61046	-3.01623	0.996945	-1.43039	1.89388	-2.29676	1.45319	-1.28845	NP_001135452	TP53BP1	NP_001135452.1_S776s_1_1_776_776_TP53BP1	NP_001135452.1	TP53BP1	1	1	13.09	14.15	14.51	72.3	99	1	1	1	0	S776s	TMT16	773	(R)	VDVsCEPLEGVEK	(C)	VDVS(1.0)CEPLEGVEK	PSPRVDVsCEPLEGV	22	4.1	1482.71	NP_001135452.1|NP_001135451.1|NP_005648.1	HOMO SAPIENS
NP_001135452.1_S814s_1_1_814_814	0.80552	0.963771	0.0676151	0.0717039	0.771266	-1.29254	0.798196	-2.80238	0.952047	-1.05108	0.951718	-1.32358	0.674491	-1.3519	0.878613	-2.04382	0.989646	-1.65715	0.660017	-1.70352	NP_001135452	TP53BP1	NP_001135452.1_S814s_1_1_814_814_TP53BP1	NP_001135452.1	TP53BP1	1	1	8.6	4.75	5.54	78.8	7.566	2	1	1	0	S814s	TMT16	814	(K)	sVEYEGDLK	(S)	S(0.99)VEY(0.0)EGDLK	LDTKEEKsVEYEGDL	23	4.1	1482.71	NP_001135452.1|NP_001135451.1|NP_005648.1	HOMO SAPIENS
NP_001135452.1_T860t_1_1_860_860	0.497009	0.330437	0.251991	0.51358	-0.0997073	1.25867	0.223848	0.358411	-0.146239	0.531161	-0.234357	0.397921	-0.323874	0.119715	0.0473327	0.264563	-0.212067	0.10757	-0.775809	0	NP_001135452	TP53BP1	NP_001135452.1_T860t_1_1_860_860_TP53BP1	NP_001135452.1	TP53BP1	1	2	15.87	13.23	11.56	80.7	99	1	1	1	0	T860t	TMT16	851	(R)	LDQELQQPQtQEK	(T)	LDQELQQPQT(1.0)QEK	QELQQPQtQEKTSNS	24	4.1	1482.71	NP_001135452.1|NP_001135451.1|NP_005648.1	HOMO SAPIENS
NP_001135452.1_S867s_1_1_867_867	0.726669	0.974474	-0.117516	0.0252047	0.557188	-0.426143	-0.00589075	-0.716823	0.271587	-0.309142	0.48872	-0.403566	0.543752	-0.423382	0.390495	-0.261656	0.63031	-0.372133	0.217111	-0.899321	NP_001135452	TP53BP1	NP_001135452.1_S867s_1_1_867_867_TP53BP1	NP_001135452.1	TP53BP1	1	1	10.54	9.79	12.09	67.3	2.367	5	1	1	0	S867s	TMT16	864	(K)	TSNsLTEDSK	(M)	T(0.0)S(0.0)NS(0.99)LT(0.0)EDS(0.0)K	TQEKTSNsLTEDSKM	25	4.1	1482.71	NP_001135452.1	HOMO SAPIENS
NP_001135452.1_S882s_1_1_882_882	0.900703	0.971944	-0.0731184	-0.0410716	0.530795	-0.615226	0.270974	-1.12603	0.632708	-0.171433	1.00602	-0.316079	0.864656	-0.896401	0.810572	-0.325616	1.07801	-0.767524	-0.0202637	-0.0749434	NP_001135452	TP53BP1	NP_001135452.1_S882s_1_1_882_882_TP53BP1	NP_001135452.1	TP53BP1	1	1	8.6	6.05	7.19	61.4	1.5	2	1	1	0	S882s	TMT16	879	(K)	QLSsDAEAQK	(L)	QLS(0.0)S(0.99)DAEAQK	ANAKQLSsDAEAQKL	26	4.1	1482.71	NP_001135452.1|NP_001135451.1	HOMO SAPIENS
NP_001135452.1_S980s_1_1_980_980	0.884153	0.94321	0.0703908	0.0526791	0.612907	-0.395099	1.15753	-0.180617	0.87445	-0.806579	0.874552	-0.917195	1.18853	-0.645292	0.26033	-0.799504	1.01321	-0.54657	0.775809	-0.518839	NP_001135452	TP53BP1	NP_001135452.1_S980s_1_1_980_980_TP53BP1	NP_001135452.1	TP53BP1	1	2	14.29	16.72	14.29	83.3	99	1	1	1	0	S980s	TMT16	978	(K)	GDsGAAPDVDDK	(L)	GDS(1.0)GAAPDVDDK	LGSGKGDsGAAPDVD	27	4.1	1482.71	NP_001135452.1|NP_001135451.1|NP_005648.1|NP_001341930.1	HOMO SAPIENS
NP_001135452.1_S998s_1_1_998_998	0.865443	0.620103	-0.0504152	0.230392	1.03813	-1.18812	1.19288	-1.59169	1.21766	-1.41924	1.01174	-1.39131	1.16476	-1.55629	0.928904	-1.80252	1.39022	-1.317	1.17819	-1.83611	NP_001135452	TP53BP1	NP_001135452.1_S998s_1_1_998_998_TP53BP1	NP_001135452.1	TP53BP1	1	3	18.39	20.2	19.48	87.3	1.424	4	1	1	0	S998s	TMT16	996	(K)	LVsPETEASEESLQFNLEK	(P)	LVS(0.99)PET(0.0)EAS(0.0)EES(0.0)LQFNLEK	CLRMKLVsPETEASE	28	4.1	1482.71	NP_001135452.1|NP_001135451.1|NP_005648.1|NP_001341930.1	HOMO SAPIENS
NP_001135452.1_S1007s_1_1_1007_1007	0.835922	0.218154	0.0797419	0.42296	0.105572	0.578538	-0.533113	0.457186	-0.11341	0.261365	0.0771663	0.550317	-0.279305	0.0554776	-0.301746	0.293636	-0.282756	-0.0494239	0.0810547	-0.144122	NP_001135452	TP53BP1	NP_001135452.1_S1007s_1_1_1007_1007_TP53BP1	NP_001135452.1	TP53BP1	1	3	17.96	18.96	17.3	83	2.515	4	1	1	0	S1007s	TMT16	996	(K)	LVSPETEASEEsLQFNLEK	(P)	LVS(0.0)PET(0.0)EAS(0.0)EES(0.99)LQFNLEK	ETEASEEsLQFNLEK	29	4.1	1482.71	NP_001135452.1|NP_001135451.1|NP_005648.1|NP_001341930.1	HOMO SAPIENS
NP_001135452.1_S1033s_1_1_1033_1033	0.393035	0.82418	0.220532	0.10946	0.580649	0.0733756	0.736344	-0.186261	0.662553	0.0337245	0.523016	-0.0536206	0.490269	-0.402943	0.130165	-0.200603	0.412352	0.142457	0.587646	-0.109533	NP_001135452	TP53BP1	NP_001135452.1_S1033s_1_1_1033_1033_TP53BP1	NP_001135452.1	TP53BP1	1	4	18.51	19.98	18.51	85.5	2.751	4	1	1	0	S1033s	TMT16	1022	(K)	NGSTAVAESVAsPQK	(T)	NGS(0.0)T(0.0)AVAES(0.0)VAS(0.99)PQK	AVAESVAsPQKTMSV	30	4.1	1482.71	NP_001135452.1|NP_001135451.1|NP_005648.1|NP_001341930.1	HOMO SAPIENS
NP_001135452.1_S1099s_1_1_1099_1099	0.0951124	0.485015	0.602854	0.369982	0.143696	0.0479763	0.179668	0.524917	0.376044	0.112415	-0.151475	0.781732	-0.386272	-0.0437981	-0.914112	-0.252934	-0.256248	0.159901	-0.30685	0.123945	NP_001135452	TP53BP1	NP_001135452.1_S1099s_1_1_1099_1099_TP53BP1	NP_001135452.1	TP53BP1	1	7	12.79	13.24	12.79	82	7.858	2	1	1	0	S1099s	TMT16	1090	(R)	QSQQPMKPIsPVK	(D)	QS(0.0)QQPMKPIS(0.99)PVK	QQPMKPIsPVKDPVS	31	4.1	1482.71	NP_001135452.1|NP_001135451.1|NP_005648.1|NP_001341930.1	HOMO SAPIENS
NP_001135452.1_S1106s_1_1_1106_1106	0.555687	0.509712	0.18116	0.319863	-0.278594	-0.0112885	0.167886	0.0592649	0.28054	0.404694	0.00285801	0.485408	-0.294161	-0.0759167	-0.272163	-0.273285	-0.00589075	0.241305	0.0202637	-0.233478	NP_001135452	TP53BP1	NP_001135452.1_S1106s_1_1_1106_1106_TP53BP1	NP_001135452.1	TP53BP1	1	4	14.15	7.49	10.5	86.3	2.734	2	1	1	0	S1106s	TMT16	1103	(K)	DPVsPASQK	(M)	DPVS(0.99)PAS(0.0)QK	SPVKDPVsPASQKMV	32	4.1	1482.71	NP_001135452.1|NP_001135451.1|NP_005648.1|NP_001341930.1	HOMO SAPIENS
NP_001135452.1_S1119s_1_1_1119_1119	0.446869	0.833425	0.164508	0.0787483	-0.161291	0.220127	0.00883612	0.253992	-0.220851	0.334435	-0.120036	0.299147	-0.389244	0.216071	-0.26033	0.252934	-0.226794	0.101755	-0.275007	0.221948	NP_001135452	TP53BP1	NP_001135452.1_S1119s_1_1_1119_1119_TP53BP1	NP_001135452.1	TP53BP1	1	52	16.32	17.9	17.84	83.4	1.123	3	1	1	0	M1112m S1119s M1125m	TMT16	1112	(K)	mVIQGPSsPQGEAmVTDVLEDQK	(E)	M(1.0)VIQGPS(0.0)S(0.99)PQGEAM(1.0)VT(0.0)DVLEDQK	MVIQGPSsPQGEAMV	33	4.1	1482.71	NP_001135452.1|NP_001135451.1|NP_005648.1|NP_001341930.1	HOMO SAPIENS
NP_001135452.1_S1367s_1_1_1367_1367	0.423397	0.372837	-0.369668	-0.618772	-0.94722	-0.228593	-0.541949	0.11853	-0.850575	0.438419	-0.0543022	-0.824064	-0.178279	0.724129	-0.730698	0.165715	-0.0353445	0.671583	0.0289481	0.417954	NP_001135452	TP53BP1	NP_001135452.1_S1367s_1_1_1367_1367_TP53BP1	NP_001135452.1	TP53BP1	1	2	6.04	0.15	2.26	56.7	99	1	1	1	0	S1367s	TMT16	1361	(R)	GGPGKLsPR	(K)	GGPGKLS(1.0)PR	RGGPGKLsPRKGVSQ	34	4.1	1482.71	NP_001135452.1|NP_001135451.1|NP_005648.1|NP_038763.3	HOMO SAPIENS
NP_001135452.1_S1431s_1_1_1431_1431	0.628676	0.661907	0.16918	0.336907	-0.0938422	0.149573	0.374063	-0.203194	0.304416	0.685732	0.260079	-0.23706	0.216907	-0.767927	0.109457	0.136643	0.217958	-0.156994	-0.376325	-0.164299	NP_001135452	TP53BP1	NP_001135452.1_S1431s_1_1_1431_1431_TP53BP1	NP_001135452.1	TP53BP1	1	3	23.85	20.86	20.15	93.8	5.758	3	1	1	0	S1431s	TMT16	1418	(R)	ETAVPGPLGIEDIsPNLSPDDK	(S)	ET(0.0)AVPGPLGIEDIS(0.99)PNLS(0.0)PDDK	PLGIEDIsPNLSPDD	35	4.1	1482.71	NP_001135452.1|NP_001135451.1|NP_005648.1|NP_001341930.1	HOMO SAPIENS
NP_001135452.1_S1435s_1_1_1435_1435	0.413988	0.766421	0.230324	0.114757	-0.695019	0.736578	-1.17226	0.784554	-1.05949	0.654818	-0.931712	0.747866	-1.33412	0.744568	-0.97032	0.674491	-1.19582	0.604716	-1.27951	0.441013	NP_001135452	TP53BP1	NP_001135452.1_S1435s_1_1_1435_1435_TP53BP1	NP_001135452.1	TP53BP1	1	2	21.52	19.68	19.41	91.9	3.158	3	1	1	0	S1435s	TMT16	1418	(R)	ETAVPGPLGIEDISPNLsPDDK	(S)	ET(0.0)AVPGPLGIEDIS(0.0)PNLS(0.99)PDDK	EDISPNLsPDDKSFS	36	4.1	1482.71	NP_001135452.1|NP_001135451.1|NP_005648.1|NP_001341930.1	HOMO SAPIENS
NP_001135452.1_S1467s_1_1_1467_1467	0.910316	0.987163	0.029658	0.0107363	-0.269796	-0.101597	0.0265084	0.225771	-0.11341	0.328814	-0.0743083	0.214482	-0.11291	0.324106	-0.171581	0.188974	-0.100143	-0.113384	-0.165004	0.22483	NP_001135452	TP53BP1	NP_001135452.1_S1467s_1_1_1467_1467_TP53BP1	NP_001135452.1	TP53BP1	1	11	34.67	32.72	35.55	96.1	1.101	6	1	1	0	S1467s	TMT16	1464	(R)	RSDsPEIPFQAAAGPSDGLDASSPGNSFVGLR	(V)	RS(0.0)DS(0.99)PEIPFQAAAGPS(0.0)DGLDAS(0.0)S(0.0)PGNS(0.0)FVGLR	GALRRSDsPEIPFQA	37	4.1	1482.71	NP_001135452.1|NP_001135451.1|NP_005648.1|NP_001341930.1	HOMO SAPIENS
NP_001135452.1_S1553s_1_1_1553_1553	0.252428	0.901382	-0.40275	0.0677608	-0.645165	0.121352	-0.359336	0.231415	-0.334261	0.562076	-0.462998	0.46283	-0.115882	0.172273	-0.0473327	0.215139	-0.424134	0.511683	0.396589	0.207536	NP_001135452	TP53BP1	NP_001135452.1_S1553s_1_1_1553_1553_TP53BP1	NP_001135452.1	TP53BP1	1	2	23.19	20.71	21.29	92.4	1.163	5	1	1	0	S1553s	TMT16	1536	(K)	DILLCDPIPLDTEVTALsEDEYFSAGVVK	(G)	DILLCDPIPLDT(0.0)EVT(0.0)ALS(0.99)EDEY(0.0)FS(0.0)AGVVK	DTEVTALsEDEYFSA	38	4.1	1482.71	NP_001135452.1|NP_001135451.1|NP_005648.1|NP_038763.3|NP_001277759.1	HOMO SAPIENS
NP_001135452.1_T1614t_1_1_1614_1614	0.402708	0.279513	0.204007	0.340633	0	0.180617	0.0117815	0.121352	0.235773	0.182675	-0.0857404	0.0536206	-0.276333	-0.0554776	-0.269205	-0.148272	-0.0913066	-0.430279	-0.0173689	-0.190241	NP_001135452	TP53BP1	NP_001135452.1_T1614t_1_1_1614_1614_TP53BP1	NP_001135452.1	TP53BP1	1	2	21.54	20.12	21.63	90.3	5.727	4	1	1	0	T1614t	TMT16	1603	(R)	EQYGLGPYEAVtPLTK	(A)	EQY(0.0)GLGPY(0.0)EAVT(0.99)PLT(0.0)K	LGPYEAVtPLTKAAD	39	4.1	1482.71	NP_001135452.1|NP_001135451.1|NP_005648.1|NP_038763.3	HOMO SAPIENS
NP_001135452.1_S1623s_1_1_1623_1623	0.209815	0.702015	0.355912	-0.181348	0.997073	-0.984926	0.603802	-0.866396	0.722242	-0.598611	0.520158	-1.03008	0.549695	-0.721209	0.387536	-0.40702	0.276865	-0.755895	0.205532	-0.870497	NP_001135452	TP53BP1	NP_001135452.1_S1623s_1_1_1623_1623_TP53BP1	NP_001135452.1	TP53BP1	1	2	15.34	15.34	13.12	82.9	99	1	1	1	0	S1623s	TMT16	1619	(K)	AADIsLDNLVEGK	(R)	AADIS(1.0)LDNLVEGK	LTKAADIsLDNLVEG	40	4.1	1482.71	NP_001135452.1|NP_001135451.1|NP_005648.1|NP_038763.3	HOMO SAPIENS
NP_001135452.1_T1643t_1_1_1643_1643	0.869533	0.988858	-0.0772484	0.0213807	-0.296189	0.124174	0.303374	-0.313257	0.420811	-0.660439	-0.240073	0.25117	0.237706	-0.286148	-0.230747	-1.08733	0.379953	0.418649	0.110003	0.270949	NP_001135452	TP53BP1	NP_001135452.1_T1643t_1_1_1643_1643_TP53BP1	NP_001135452.1	TP53BP1	1	1	16.31	16.31	17.65	74.2	1.101	13	1	1	0	T1643t	TMT16	1636	(R)	SNVSSPAtPTASSSSSTTPTR	(K)	S(0.0)NVS(0.0)S(0.0)PAT(0.99)PT(0.0)AS(0.0)S(0.0)S(0.0)S(0.0)S(0.0)T(0.0)T(0.0)PT(0.0)R	SNVSSPAtPTASSSS	41	4.1	1482.71	NP_001135452.1|NP_001135451.1|NP_005648.1|NP_001341930.1	HOMO SAPIENS
NP_001135452.1_S1670s_1_1_1670_1670	0.984832	0.991431	0.0171206	0.0110739	0.727277	0.124174	-0.253302	-0.468475	0.82073	-0.199537	0.714503	0.318901	1.3579	-0.391263	-0.13904	-0.418649	0.0618529	0.194788	0.660017	0.345893	NP_001135452	TP53BP1	NP_001135452.1_S1670s_1_1_1670_1670_TP53BP1	NP_001135452.1	TP53BP1	1	2	9.7	9.25	3.31	73.5	9.701	2	1	1	0	S1670s	TMT16	1664	(R)	ASMGVLsGK	(R)	AS(0.0)MGVLS(0.99)GK	RASMGVLsGKRKLIT	42	4.1	1482.71	NP_001135452.1|NP_001135451.1|NP_005648.1|NP_001341930.1	HOMO SAPIENS
NP_001135452.1_S1683s_1_1_1683_1683	0.385066	0.639957	0.343289	0.234303	1.03813	-0.174972	0.500714	-0.499518	0.838637	-0.511489	0.583034	-0.321724	0.680433	-0.440901	0.162706	-0.79369	0.0147269	-0.302358	0.729492	-0.907968	NP_001135452	TP53BP1	NP_001135452.1_S1683s_1_1_1683_1683_TP53BP1	NP_001135452.1	TP53BP1	1	4	12.44	5.42	8.18	79	4.805	3	1	1	0	S1683s	TMT16	1675	(K)	LITSEEERsPAK	(R)	LIT(0.0)S(0.0)EEERS(0.99)PAK	ITSEEERsPAKRGRK	43	4.1	1482.71	NP_001135452.1|NP_001135451.1|NP_005648.1	HOMO SAPIENS
NP_001135452.1_S108s_1_0_105_108	0.927511	0.948601	0.0358887	0.0492678	0.542525	-0.364056	0.31221	-0.685779	0.191006	-0.601421	0.651627	-0.0395099	0.199079	-0.68909	0.144956	-0.508775	0.659764	-0.125013	0.550014	-0.564958	NP_001135452	TP53BP1	NP_001135452.1_S108s_1_0_105_108_TP53BP1	NP_001135452.1	TP53BP1	1	2	21.56	18.63	20.06	80.8	0	5	1	0	1	S108s	TMT16	94	(K)	VADPVDSSNLDTCGsISQVIEQLPQPNR	(T)	VADPVDS(0.0)S(0.0)NLDT(0.50)CGS(0.50)IS(0.0)QVIEQLPQPNR	SNLDTCGsISQVIEQ	44	4.1	1482.71	NP_001135452.1|NP_001135451.1|NP_005648.1	HOMO SAPIENS
NP_001135452.1_S124s_1_0_122_124	0.892314	0.637798	0.0702679	0.289113	-0.563053	0.685779	-0.574348	1.25021	-1.37286	0.702595	-1.03746	1.52395	-0.959738	0.598574	-0.837197	0.869279	-0.656819	0.895445	-1.37503	0.642784	NP_001135452	TP53BP1	NP_001135452.1_S124s_1_0_122_124_TP53BP1	NP_001135452.1	TP53BP1	1	3	21.79	20.9	19.23	90.3	0	5	1	0	1	S124s	TMT16	122	(R)	TSsVLGMSVESAPAVEEEK	(G)	T(0.33)S(0.33)S(0.33)VLGMS(0.0)VES(0.0)APAVEEEK	PQPNRTSsVLGMSVE	45	4.1	1482.71	NP_001135452.1|NP_001135451.1|NP_005648.1	HOMO SAPIENS
NP_001135452.1_S132s_1_0_129_132	0.139703	0.826152	0.420549	-0.194611	0.302055	-0.773266	0.391735	-0.666024	0.608832	0.0786906	0.291517	-0.248348	-0.240677	0.216071	0.0414161	-0.78206	0.238575	0.0784968	-0.127372	-0.34301	NP_001135452	TP53BP1	NP_001135452.1_S132s_1_0_129_132_TP53BP1	NP_001135452.1	TP53BP1	1	1	17.54	18.5	19.51	81.8	0	5	1	0	1	S132s	TMT16	122	(R)	TSSVLGMSVEsAPAVEEEK	(G)	T(0.0)S(0.0)S(0.0)VLGMS(0.50)VES(0.50)APAVEEEK	VLGMSVEsAPAVEEE	46	4.1	1482.71	NP_001135452.1|NP_001135451.1|NP_005648.1	HOMO SAPIENS
NP_001135452.1_S321s_1_0_320_321	0.260294	0.729521	-0.352882	-0.194888	-0.134898	-0.222949	-0.212067	-0.318901	0.16713	-0.559265	-0.41727	-0.728111	-0.0178279	-0.551856	0.130165	-0.345967	0.427079	0.10757	0.275007	-0.25942	NP_001135452	TP53BP1	NP_001135452.1_S321s_1_0_320_321_TP53BP1	NP_001135452.1	TP53BP1	1	2	8.29	5.45	6.63	70.8	0	6	1	0	1	S321s	TMT16	318	(K)	TVSsDGCSTPSR	(E)	T(0.0)VS(0.50)S(0.50)DGCS(0.0)T(0.0)PS(0.0)R	QSNKTVSsDGCSTPS	47	4.1	1482.71	NP_001135452.1|NP_001135451.1|NP_005648.1	HOMO SAPIENS
NP_001135452.1_T326t_1_0_325_326	0.612649	0.936439	-0.16756	0.0603039	0.108505	0.0733756	-0.150214	-0.403566	-0.244727	-0.581748	0.0657343	-0.677313	-0.121824	-0.332866	-0.0295829	-0.470981	0.100143	-0.729729	0.500802	-0.296891	NP_001135452	TP53BP1	NP_001135452.1_T326t_1_0_325_326_TP53BP1	NP_001135452.1	TP53BP1	1	4	23.56	23.21	23.97	90.1	0	12	1	0	1	T326t	TMT16	318	(K)	TVSSDGCStPSREEGGCSLASTPATTLHLLQLSGQR	(S)	T(0.0)VS(0.0)S(0.0)DGCS(0.50)T(0.50)PS(0.0)REEGGCS(0.0)LAS(0.0)T(0.0)PAT(0.0)T(0.0)LHLLQLS(0.0)GQR	VSSDGCStPSREEGG	48	4.1	1482.71	NP_001135452.1|NP_001135451.1|NP_005648.1	HOMO SAPIENS
NP_001135452.1_T362t_1_0_361_364	0.578093	0.681963	0.266892	0.275495	-0.0674491	0.062087	-0.229739	-0.00564427	0.328292	0.22483	-0.314381	0.776088	-0.971623	0.405862	0.0917071	0.0290729	-0.11487	-0.125013	-0.356062	-0.35454	NP_001135452	TP53BP1	NP_001135452.1_T362t_1_0_361_364_TP53BP1	NP_001135452.1	TP53BP1	1	1	17.84	17.97	17.47	79.5	0	7	1	0	1	T362t	TMT16	354	(R)	SLVQDSLStNSSDLVAPSPDAFR	(S)	S(0.0)LVQDS(0.0)LS(0.33)T(0.33)NS(0.33)S(0.0)DLVAPS(0.0)PDAFR	LVQDSLStNSSDLVA	49	4.1	1482.71	NP_001135452.1|NP_001135451.1|NP_005648.1	HOMO SAPIENS
NP_001135452.1_S385s_1_0_384_385	0.749944	0.969863	0.139799	0.0227055	-0.419357	-0.129818	0.268029	-0.0225771	0.549143	0.0281038	0.265795	-0.00846641	0	-0.0846763	0.269205	0.20351	-0.156105	-0.26747	-0.00868443	-0.0749434	NP_001135452	TP53BP1	NP_001135452.1_S385s_1_0_384_385_TP53BP1	NP_001135452.1	TP53BP1	1	7	18.23	18.01	18.23	85.1	0	5	1	0	1	S385s	TMT16	377	(R)	STPFIVPSsPTEQEGR	(Q)	S(0.0)T(0.0)PFIVPS(0.50)S(0.50)PT(0.0)EQEGR	TPFIVPSsPTEQEGR	50	4.1	1482.71	NP_001135452.1|NP_001135451.1|NP_005648.1	HOMO SAPIENS
NP_001135452.1_S400s_1_0_399_400	0.878579	0.343413	0.0450366	0.36907	0.134898	0.0790198	0.297483	-0.0931305	0.411857	-0.250124	0.225783	0.0677313	0.374387	-0.178112	0.0976237	-0.293636	0.0589075	-0.564014	0.358956	-0.637019	NP_001135452	TP53BP1	NP_001135452.1_S400s_1_0_399_400_TP53BP1	NP_001135452.1	TP53BP1	1	2	9.95	7.96	9.54	65.9	0	3	1	0	1	S400s	TMT16	396	(K)	PMDTsVLSEEGGEPFQK	(K)	PMDT(0.50)S(0.50)VLS(0.0)EEGGEPFQK	QDKPMDTsVLSEEGG	51	4.1	1482.71	NP_001135452.1|NP_001135451.1|NP_005648.1	HOMO SAPIENS
NP_001135452.1_S525s_1_0_523_525	0.0900337	0.933154	0.452026	0.058915	0.62757	-0.107241	0.695108	-0.787376	0.382012	-0.421557	0.711645	-0.245526	-0.0594265	-0.411702	0.316537	-0.218047	0.217958	-0.700656	0.133161	-0.466955	NP_001135452	TP53BP1	NP_001135452.1_S525s_1_0_523_525_TP53BP1	NP_001135452.1	TP53BP1	1	1	8.47	5.1	8.06	57.6	0	6	1	0	1	M521m S525s	TMT16	520	(K)	LmLSTsEYSQSPK	(M)	LM(1.0)LS(0.33)T(0.33)S(0.33)EY(0.0)S(0.0)QS(0.0)PK	CKLMLSTsEYSQSPK	52	4.1	1482.71	NP_001135452.1|NP_001135451.1|NP_005648.1	HOMO SAPIENS
NP_001135452.1_T675t_1_0_664_675	0.342528	0.805435	-0.215498	0.112703	-0.234605	0.13264	-0.332827	-0.107241	-0.310385	-0.0505868	-0.225783	-0.366878	-0.199079	-0.216071	-0.0621241	-0.319802	0.129596	-0.17153	-0.110003	-0.135475	NP_001135452	TP53BP1	NP_001135452.1_T675t_1_0_664_675_TP53BP1	NP_001135452.1	TP53BP1	1	1	18.72	19.67	18	81	0.406	5	1	0	1	T675t	TMT16	657	(K)	EHHPEEGSSGSEVEEIPEtPCESQGEELK	(E)	EHHPEEGS(0.25)S(0.25)GS(0.25)EVEEIPET(0.25)PCES(0.0)QGEELK	EVEEIPEtPCESQGE	53	4.1	1482.71	NP_001135452.1	HOMO SAPIENS
NP_001135452.1_S789s_1_0_787_791	0.629736	0.803183	0.113123	0.196258	0.44575	-0.587005	0.577293	-1.4026	0.405888	-0.177054	0.271511	-0.603937	0.222849	-0.995677	0.263288	-0.985571	0.365226	-0.741358	0.396589	-0.833025	NP_001135452	TP53BP1	NP_001135452.1_S789s_1_0_787_791_TP53BP1	NP_001135452.1	TP53BP1	1	3	22.16	18.18	17.83	91.2	0.569	3	1	0	1	S789s	TMT16	786	(K)	CSDsQSWEDIAPEIEPCAENR	(L)	CS(0.33)DS(0.33)QS(0.33)WEDIAPEIEPCAENR	GVEKCSDsQSWEDIA	54	4.1	1482.71	NP_001135452.1|NP_001135451.1|NP_005648.1	HOMO SAPIENS
NP_001135452.1_S836s_1_0_835_836	0.332245	0.694997	0.2539	0.202327	0.480941	-0.29068	0.6686	-0.141107	0.871466	-0.52273	0.665917	-0.0282214	0.511068	-0.4701	0.316537	-0.581458	0.583184	-0.639603	0.260533	-0.100885	NP_001135452	TP53BP1	NP_001135452.1_S836s_1_0_835_836_TP53BP1	NP_001135452.1	TP53BP1	1	3	18.64	16.51	18.55	87	0	6	1	0	1	S836s	TMT16	823	(K)	SGTAETEPVEQDSsQPSLPLVR	(A)	S(0.0)GT(0.0)AET(0.0)EPVEQDS(0.50)S(0.50)QPS(0.0)LPLVR	EPVEQDSsQPSLPLV	55	4.1	1482.71	NP_001135452.1|NP_001135451.1|NP_005648.1	HOMO SAPIENS
NP_001135452.1_T927t_1_0_924_927	0.89268	0.784069	-0.0764213	0.29672	0.149561	-0.412032	0.0618529	0.451542	-0.844606	0.472144	0.140043	-0.846641	-0.401129	-0.262789	-0.0798739	-0.232583	0.0677436	-0.040702	0.225795	-0.985794	NP_001135452	TP53BP1	NP_001135452.1_T927t_1_0_924_927_TP53BP1	NP_001135452.1	TP53BP1	1	2	19.75	19.78	17.3	82.5	0	2	1	0	1	T927t	TMT16	916	(K)	EGDIIPPLTGAtPPLIGHLK	(L)	EGDIIPPLT(0.50)GAT(0.50)PPLIGHLK	IPPLTGAtPPLIGHL	56	4.1	1482.71	NP_038763.3|NP_001277759.1|NP_001135452.1|NP_001135451.1|NP_005648.1	HOMO SAPIENS
NP_001135452.1_T1001t_1_0_1001_1004	0.827137	0.994226	0.060863	0.00668919	1.01467	-1.96421	1.12219	-0.908728	0.901311	-1.37427	1.15178	-1.47598	0.769573	-1.58549	1.0709	-1.31991	1.09862	-1.29956	1.00739	-1.54499	NP_001135452	TP53BP1	NP_001135452.1_T1001t_1_0_1001_1004_TP53BP1	NP_001135452.1	TP53BP1	1	1	14.4	14.4	13.4	59	1.069	4	1	0	1	T1001t	TMT16	996	(K)	LVSPEtEASEESLQFNLEK	(P)	LVS(0.0)PET(0.50)EAS(0.50)EES(0.0)LQFNLEK	MKLVSPEtEASEESL	57	4.1	1482.71	NP_001135452.1|NP_001135451.1|NP_005648.1|NP_001341930.1	HOMO SAPIENS
NP_001135452.1_T1061t_1_0_1060_1061	0.673162	0.914613	-0.103278	-0.0592426	0.692086	-0.711179	0.418243	-1.21916	0.477516	-1.02579	0.620189	-1.15143	0.573466	-0.852603	0.656741	-1.09895	0.589075	-0.933239	0.801862	-0.985794	NP_001135452	TP53BP1	NP_001135452.1_T1061t_1_0_1060_1061_TP53BP1	NP_001135452.1	TP53BP1	1	3	19.19	14.82	12.83	79.7	0	5	1	0	1	T1061t	TMT16	1055	(R)	SEDPPTtPIRGNLLHFPSSQGEEEK	(E)	S(0.0)EDPPT(0.50)T(0.50)PIRGNLLHFPS(0.0)S(0.0)QGEEEK	RSEDPPTtPIRGNLL	58	4.1	1482.71	NP_001135452.1|NP_001135451.1|NP_005648.1|NP_001341930.1	HOMO SAPIENS
NP_001135452.1_S1073s_1_0_1072_1073	0.865588	0.908107	0.0498306	0.109518	0.363638	-0.25117	0.385844	-0.524917	0.0417826	-0.30071	0.331529	-0.3697	0.38033	-0.473019	0.0591659	-1.12803	0.200285	0.215139	0.283691	-0.498662	NP_001135452	TP53BP1	NP_001135452.1_S1073s_1_0_1072_1073_TP53BP1	NP_001135452.1	TP53BP1	1	2	17.88	16.7	15.5	90.7	0	2	1	0	1	S1073s	TMT16	1065	(R)	GNLLHFPSsQGEEEK	(E)	GNLLHFPS(0.50)S(0.50)QGEEEK	NLLHFPSsQGEEEKE	59	4.1	1482.71	NP_001135452.1|NP_001135451.1|NP_005648.1|NP_001341930.1	HOMO SAPIENS
NP_001135452.1_S1224s_1_0_1219_1224	0.430744	0.59131	-0.241732	0.309052	-0.260999	0.0733756	-0.023563	0.341479	-0.376044	0.15176	-0.102888	-0.431787	-0.216907	-0.0671571	-0.020708	-0.340153	0.397626	-0.604716	0.0434222	-0.0893556	NP_001135452	TP53BP1	NP_001135452.1_S1224s_1_0_1219_1224_TP53BP1	NP_001135452.1	TP53BP1	1	1	21.78	19.31	20.06	88.2	0	4	1	0	1	S1224s	TMT16	1211	(K)	PVSAPGDDTESLHsQGEEEFDMPQPPHGHVLHR	(H)	PVS(0.0)APGDDT(0.33)ES(0.33)LHS(0.33)QGEEEFDMPQPPHGHVLHR	DDTESLHsQGEEEFD	60	4.1	1482.71	NP_001135451.1|NP_005648.1|NP_001341930.1|NP_001135452.1	HOMO SAPIENS
NP_001135452.1_S1293s_1_0_1290_1301	0.928939	0.942244	0.0346393	0.0468733	-0.519065	0.324546	-1.02794	0.304791	-0.596894	0.798147	-0.694497	0.733756	-0.472441	0.604414	-0.991028	0.616345	-0.645037	0.415742	-0.868443	0.337245	NP_001135452	TP53BP1	NP_001135452.1_S1293s_1_0_1290_1301_TP53BP1	NP_001135452.1	TP53BP1	1	1	28.22	24.54	23.36	97.6	0	12	1	0	1	S1293s	TMT16	1274	(K)	VTEETEEPIVECQECETEVsPSQTGGSSGDLGDISSFSSK	(A)	VT(0.0)EET(0.0)EEPIVECQECET(0.17)EVS(0.17)PS(0.17)QT(0.17)GGS(0.17)S(0.17)GDLGDIS(0.0)S(0.0)FS(0.0)S(0.0)K	QECETEVsPSQTGGS	61	4.1	1482.71	NP_001135452.1|NP_001135451.1	HOMO SAPIENS
NP_001135452.1_S1347s_1_0_1346_1347	0.227676	0.872738	0.366098	0.0770086	-0.266864	0.482585	0.0765797	0.0931305	-0.220851	0.525541	-0.151475	0.307613	-0.778487	0.303667	-0.567992	0.357596	-0.182613	0.168623	-0.497907	0.270949	NP_001135452	TP53BP1	NP_001135452.1_S1347s_1_0_1346_1347_TP53BP1	NP_001135452.1	TP53BP1	1	2	11.49	8.47	11.49	78.6	0	5	1	0	1	S1347s	TMT16	1344	(R)	GKTsGTEPADFALPSSR	(G)	GKT(0.50)S(0.50)GT(0.0)EPADFALPS(0.0)S(0.0)R	GPLRGKTsGTEPADF	62	4.1	1482.71	NP_001135452.1|NP_001135451.1|NP_005648.1|NP_001341930.1	HOMO SAPIENS
NP_001135452.1_S1636s_1_0_1636_1640	0.949398	0.833879	-0.0703745	0.499058	-0.22874	0.491052	0.147269	-1.49573	1.05053	-2.87783	1.23752	0.101597	0.457584	-1.13291	0.754365	-1.84322	-0.365226	-0.590179	1.64136	-2.21083	NP_001135452	TP53BP1	NP_001135452.1_S1636s_1_0_1636_1640_TP53BP1	NP_001135452.1	TP53BP1	1	1	10.61	8.89	10.61	63.9	0.343	13	1	0	1	S1636s	TMT16	1634	(K)	RRsNVSSPATPTASSSSSTTPTR	(K)	RRS(0.33)NVS(0.33)S(0.33)PAT(0.0)PT(0.0)AS(0.0)S(0.0)S(0.0)S(0.0)S(0.0)T(0.0)T(0.0)PT(0.0)R	EGKRKRRsNVSSPAT	63	4.1	1482.71	NP_001135452.1|NP_001135451.1|NP_005648.1|NP_001341930.1	HOMO SAPIENS
NP_001135452.1_T1653t_1_0_1648_1653	0.0581624	0.34425	0.413123	0.429033	1.0352	-0.62087	0.907175	-0.507985	0.916233	-1.05108	0.951718	-0.592649	0.484326	-1.13291	0.671532	-1.46818	0.527222	-0.968127	0.474749	-0.919498	NP_001135452	TP53BP1	NP_001135452.1_T1653t_1_0_1648_1653_TP53BP1	NP_001135452.1	TP53BP1	1	3	18.33	18.63	18.33	84	0	13	1	0	1	T1653t	TMT16	1636	(R)	SNVSSPATPTASSSSSTtPTR	(K)	S(0.0)NVS(0.0)S(0.0)PAT(0.0)PT(0.0)AS(0.0)S(0.17)S(0.17)S(0.17)S(0.17)T(0.17)T(0.17)PT(0.0)R	ASSSSSTtPTRKITE	64	4.1	1482.71	NP_005648.1|NP_001341930.1|NP_001135452.1|NP_001135451.1	HOMO SAPIENS
NP_001135452.1_S1661s_1_0_1659_1661	0.661384	0.00192536	-0.121115	-0.912115	-0.404694	0.146751	-0.468315	-0.0338656	-0.301432	0.0393453	-0.611615	0.124174	-0.0653691	1.13583	-0.420078	0.886723	-0.494823	1.00011	-0.321324	0.902203	NP_001135452	TP53BP1	NP_001135452.1_S1661s_1_0_1659_1661_TP53BP1	NP_001135452.1	TP53BP1	1	1	5.59	5.59	5.59	48.1	0	4	1	0	1	S1661s	TMT16	1658	(K)	ITEsPRASMGVLSGK	(R)	IT(0.50)ES(0.50)PRAS(0.0)MGVLS(0.0)GK	PTRKITEsPRASMGV	65	4.1	1482.71	NP_001135452.1|NP_001135451.1|NP_005648.1|NP_001341930.1	HOMO SAPIENS
NP_001135452.1_S1678s_1_0_1677_1678	0.160323	0.90945	0.422678	0.0747609	-0.935489	1.21352	-1.55221	1.01033	-1.20871	1.03422	-1.2118	1.60862	-1.55995	1.17379	-1.5886	1.12512	-1.84086	1.37805	-1.60951	0.890674	NP_001135452	TP53BP1	NP_001135452.1_S1678s_1_0_1677_1678_TP53BP1	NP_001135452.1	TP53BP1	1	2	8.51	8.51	8.51	40.9	0	3	1	0	1	S1678s	TMT16	1675	(K)	LITsEEERSPAK	(R)	LIT(0.50)S(0.50)EEERS(0.0)PAK	GKRKLITsEEERSPA	66	4.1	1482.71	NP_001135451.1|NP_005648.1|NP_001341930.1|NP_001135452.1	HOMO SAPIENS
NP_001135452.1_T1693t_1_0_1691_1693	0.380836	0.841043	0.220213	0.141807	1.00001	-1.66506	1.09862	-1.35745	1.3639	-1.20284	1.04317	-0.982104	0.781458	-1.84244	0.937779	-1.41003	1.06033	-1.02046	0.845285	-1.50175	NP_001135452	TP53BP1	NP_001135452.1_T1693t_1_0_1691_1693_TP53BP1	NP_001135452.1	TP53BP1	1	1	26.65	24.53	10.77	92.5	0	6	1	0	1	T1693t	TMT16	1691	(K)	SAtVKPGAVGAGEFVSPCESGDNTGEPSALEEQR	(G)	S(0.50)AT(0.50)VKPGAVGAGEFVS(0.0)PCES(0.0)GDNT(0.0)GEPS(0.0)ALEEQR	KRGRKSAtVKPGAVG	67	4.1	1482.71	NP_001135452.1	HOMO SAPIENS
NP_001135452.1_S1710s_1_0_1706_1710	0.552151	0.755828	0.163822	0.135931	-0.431088	0.428965	-0.388789	0.530562	-0.170115	0.694163	-0.585892	0.268103	-0.466498	0.499298	-0.565034	0.37504	-0.406462	0.255841	-0.793178	0.24789	NP_001135452	TP53BP1	NP_001135452.1_S1710s_1_0_1706_1710_TP53BP1	NP_001135452.1	TP53BP1	1	4	29.64	25.68	23.59	92.1	1.062	4	1	0	1	S1710s	TMT16	1696	(K)	PGAVGAGEFVSPCEsGDNTGEPSALEEQR	(G)	PGAVGAGEFVS(0.50)PCES(0.50)GDNT(0.0)GEPS(0.0)ALEEQR	EFVSPCEsGDNTGEP	68	4.1	1482.71	NP_001135452.1|NP_005648.1|NP_001341930.1	HOMO SAPIENS
NP_001135452.1_S1764s_1_0_1763_1764	0.529819	0.557558	0.168831	0.248091	0.334313	0.0677313	0.0913066	-0.273747	-0.19996	0.264176	-0.0285801	0.0733756	-0.136681	-0.166433	-0.127207	-0.226768	-0.176722	-0.0784968	-0.0376325	-0.389129	NP_001135452	TP53BP1	NP_001135452.1_S1764s_1_0_1763_1764_TP53BP1	NP_001135452.1	TP53BP1	1	6	20.98	17.7	16.86	90.4	0	3	1	0	1	S1764s	TMT16	1756	(K)	LPDGPTGSsEEEEEFLEIPPFNK	(Q)	LPDGPT(0.0)GS(0.50)S(0.50)EEEEEFLEIPPFNK	PDGPTGSsEEEEEFL	69	4.1	1482.71	NP_001135452.1|NP_001135451.1|NP_005648.1|NP_001341930.1	HOMO SAPIENS
NP_001135452.1_S129sS132s_2_2_129_132	0.243907	0.845471	0.459043	0.139387	0.436953	0.539028	0.35639	-0.206016	0.355152	-0.250124	0.48872	0.11853	-0.347645	0.22483	-0.115373	-0.0290729	-0.300428	-0.156994	0.564488	-0.394894	NP_001135452	TP53BP1	NP_001135452.1_S129sS132s_2_2_129_132_TP53BP1	NP_001135452.1	TP53BP1	1	1	11.09	11.09	11.09	61.3	8.561	5	2	2	0	S129s S132s	TMT16	122	(R)	TSSVLGMsVEsAPAVEEEK	(G)	T(0.0)S(0.0)S(0.0)VLGMS(0.99)VES(0.99)APAVEEEK	TSSVLGMsVESAPAV|VLGMSVEsAPAVEEE	70	4.1	1482.71	NP_001135452.1|NP_001135451.1|NP_005648.1	HOMO SAPIENS
NP_001135452.1_S299sS315s_2_2_299_315	0.242519	0.956096	0.259666	-0.0366729	0.181819	-0.273747	0.215012	-0.0141107	0.307401	0.182675	0.191487	-0.0705534	-0.0921111	0.0525577	-0.0443744	-0.308173	0.129596	0.20351	-0.136056	0.0230595	NP_001135452	TP53BP1	NP_001135452.1_S299sS315s_2_2_299_315_TP53BP1	NP_001135452.1	TP53BP1	1	2	10.14	12.13	10.14	71.8	1.164	4	2	2	0	S299s S315s	TMT16	299	(K)	sPEPEVLSTQEDLFDQsNK	(T)	S(0.99)PEPEVLS(0.0)T(0.0)QEDLFDQS(0.99)NK	SGLQIQKsPEPEVLS|QEDLFDQsNKTVSSD	71	4.1	1482.71	NP_001135452.1|NP_001135451.1|NP_005648.1	HOMO SAPIENS
NP_001135452.1_S400sS403s_2_2_400_403	0.446869	0.635287	0.284227	0.234697	1.51321	-1.41389	1.54338	-1.16836	1.4803	-0.812199	1.08604	-1.22481	1.1707	-1.57089	0.638991	-1.55831	1.43734	-1.22688	1.23898	-1.20198	NP_001135452	TP53BP1	NP_001135452.1_S400sS403s_2_2_400_403_TP53BP1	NP_001135452.1	TP53BP1	1	2	12.59	12.69	16.43	69.3	1.133	3	2	2	0	S400s S403s	TMT16	393	(R)	QDKPMDTsVLsEEGGEPFQK	(K)	QDKPMDT(0.0)S(0.99)VLS(0.99)EEGGEPFQK	QDKPMDTsVLSEEGG|PMDTSVLsEEGGEPF	72	4.1	1482.71	NP_001135452.1|NP_001135451.1|NP_005648.1	HOMO SAPIENS
NP_001135452.1_S488sS489s_2_2_488_489	0.618337	0.981056	0.227643	0.0217148	0.85631	-1.21634	1.23706	-0.860752	0.811776	-0.385022	0.451566	-0.668846	1.14693	-0.668651	0.594617	-0.677398	0.23563	-1.13675	0.468959	-0.735022	NP_001135452	TP53BP1	NP_001135452.1_S488sS489s_2_2_488_489_TP53BP1	NP_001135452.1	TP53BP1	1	1	11.25	11.25	11.25	64.5	1.383	5	2	2	0	S488s S489s	TMT16	482	(K)	DGDMHSssLTVECSK	(T)	DGDMHS(0.0)S(0.99)S(0.99)LT(0.0)VECS(0.0)K	KDGDMHSsSLTVECS|DGDMHSSsLTVECSK	73	4.1	1482.71	NP_001135452.1|NP_001135451.1|NP_005648.1	HOMO SAPIENS
NP_001135452.1_S505sS512s_2_2_505_512	0.68624	0.599577	0.148774	0.211172	0.571851	-0.180617	0.715726	0.00846641	0.188022	-0.399074	0.568744	-0.0761977	0.421928	-0.242349	0.570951	-0.561107	-0.0589075	-0.308173	0.515276	-0.380482	NP_001135452	TP53BP1	NP_001135452.1_S505sS512s_2_2_505_512_TP53BP1	NP_001135452.1	TP53BP1	1	2	15.96	18.41	15.96	82.4	1.494	6	2	2	0	S505s S512s	TMT16	497	(K)	TSEIEPKNsPEDLGLsLTGDSCK	(L)	T(0.0)S(0.0)EIEPKNS(0.99)PEDLGLS(0.99)LT(0.0)GDS(0.0)CK	SEIEPKNsPEDLGLS|SPEDLGLsLTGDSCK	74	4.1	1482.71	NP_001135452.1|NP_001135451.1|NP_005648.1	HOMO SAPIENS
NP_001135452.1_S528sS530s_2_2_528_530	0.133471	0.733482	0.363239	0.171574	0.293257	0.0112885	0.521331	-0.327368	0.513329	0.0786906	0.305807	0.0705534	0.101025	-0.0350385	0.165664	-0.119199	-0.11487	-0.156994	0.0289481	-0.541899	NP_001135452	TP53BP1	NP_001135452.1_S528sS530s_2_2_528_530_TP53BP1	NP_001135452.1	TP53BP1	1	4	10.54	8.39	9.99	69	1.327	6	2	2	0	S528s S530s	TMT16	520	(K)	LMLSTSEYsQsPK	(M)	LMLS(0.0)T(0.0)S(0.0)EY(0.0)S(0.99)QS(0.99)PK	MLSTSEYsQSPKMES|STSEYSQsPKMESLS	75	4.1	1482.71	NP_001135452.1|NP_001135451.1|NP_005648.1	HOMO SAPIENS
NP_001135452.1_T553tS557s_2_2_553_557	0.83274	0.541419	0.0620717	0.222782	0.0117303	0.152395	-0.141378	0.146751	0.0596894	0.317573	-0.108604	0.0846641	0.0178279	-0.046718	-0.286954	0.0581458	-0.250357	-0.26747	0.0926339	0.0662961	NP_001135452	TP53BP1	NP_001135452.1_T553tS557s_2_2_553_557_TP53BP1	NP_001135452.1	TP53BP1	1	2	18.75	21.24	18.75	81.4	6.45	4	2	2	0	T553t S557s	TMT16	541	(R)	IDEDGENTQIEDtEPMsPVLNSK	(F)	IDEDGENT(0.0)QIEDT(0.99)EPMS(0.99)PVLNS(0.0)K	ENTQIEDtEPMSPVL|IEDTEPMsPVLNSKF	76	4.1	1482.71	NP_001135452.1|NP_001135451.1|NP_005648.1	HOMO SAPIENS
NP_001135452.1_S571sS585s_2_2_571_585	0.395523	0.826889	0.252898	0.12128	0.475076	-0.11853	0.692163	-0.0423321	0.534221	-0.0702595	0.511584	0.0169328	0.460555	-0.137234	-0.10354	0.194788	0.456533	-0.194788	0.387905	-0.562076	NP_001135452	TP53BP1	NP_001135452.1_S571sS585s_2_2_571_585_TP53BP1	NP_001135452.1	TP53BP1	1	2	14.76	15.01	15.63	79.3	99	2	2	2	0	S571s S585s	TMT16	564	(K)	FVPAENDsILMNPAQDGEVQLsQNDDK	(T)	FVPAENDS(1.0)ILMNPAQDGEVQLS(1.0)QNDDK	FVPAENDsILMNPAQ|QDGEVQLsQNDDKTK	77	4.1	1482.71	NP_001135452.1|NP_001135451.1|NP_005648.1	HOMO SAPIENS
NP_001135452.1_S644sS645s_2_2_644_645	0.437284	0.974595	0.248443	-0.023483	0.363638	-0.530562	0.447697	-0.843819	0.895342	-0.292279	0.57446	-0.451542	0.294161	-0.721209	0.349079	-0.619252	0.59202	-0.415742	0.0521066	-0.268067	NP_001135452	TP53BP1	NP_001135452.1_S644sS645s_2_2_644_645_TP53BP1	NP_001135452.1	TP53BP1	1	3	10.39	8.96	9.79	59	2.39	3	2	2	0	S644s S645s	TMT16	640	(R)	SEALssVLDQEEAMEIK	(E)	S(0.0)EALS(0.99)S(0.99)VLDQEEAMEIK	ATRSEALsSVLDQEE|TRSEALSsVLDQEEA	78	4.1	1482.71	NP_001135452.1|NP_001135451.1|NP_005648.1	HOMO SAPIENS
NP_001135452.1_S789sS791s_2_2_789_791	0.355293	0.461712	0.223881	0.34142	0.0381234	-0.485408	0.23563	-0.440253	0.370075	-0.0786906	0.442992	0.200372	0.00594265	-0.519737	0.115373	-0.648325	0.0294537	-0.500053	0.0405273	-0.501544	NP_001135452	TP53BP1	NP_001135452.1_S789sS791s_2_2_789_791_TP53BP1	NP_001135452.1	TP53BP1	1	1	13.95	15.22	13.95	65.7	1.147	3	2	2	0	S789s S791s	TMT16	786	(K)	CSDsQsWEDIAPEIEPCAENR	(L)	CS(0.0)DS(0.99)QS(0.99)WEDIAPEIEPCAENR	GVEKCSDsQSWEDIA|EKCSDSQsWEDIAPE	79	4.1	1482.71	NP_001135452.1|NP_001135451.1|NP_005648.1	HOMO SAPIENS
NP_001135452.1_S1099sS1106s_2_2_1099_1106	0.0600464	0.363413	0.554118	0.312053	-0.21701	0.301969	0.00294537	0.282214	0.250696	0.449661	0.0885984	0.584182	-0.591294	0.0379584	-0.736615	-0.0261656	-0.453588	0.0697749	-0.309745	0.288244	NP_001135452	TP53BP1	NP_001135452.1_S1099sS1106s_2_2_1099_1106_TP53BP1	NP_001135452.1	TP53BP1	1	2	9.86	8.56	8.38	69.6	3.805	3	2	2	0	S1099s S1106s	TMT16	1097	(K)	PIsPVKDPVsPASQK	(M)	PIS(0.99)PVKDPVS(0.99)PAS(0.0)QK	QQPMKPIsPVKDPVS|SPVKDPVsPASQKMV	80	4.1	1482.71	NP_001135452.1|NP_001135451.1|NP_005648.1|NP_001341930.1	HOMO SAPIENS
NP_001135452.1_S1106sS1109s_2_2_1106_1109	0.678168	0.245118	0.137743	0.544674	0.674491	-0.555961	0.544894	-0.414854	0.411857	-0.236072	0.974582	-0.19755	0.303075	-0.446741	0.677449	-1.26467	0.695108	-0.79369	0.37922	-1.07803	NP_001135452	TP53BP1	NP_001135452.1_S1106sS1109s_2_2_1106_1109_TP53BP1	NP_001135452.1	TP53BP1	1	3	9.03	6.06	9.03	61.5	99	2	2	2	0	S1106s S1109s	TMT16	1103	(K)	DPVsPAsQK	(M)	DPVS(1.0)PAS(1.0)QK	SPVKDPVsPASQKMV|KDPVSPAsQKMVIQG	81	4.1	1482.71	NP_001135452.1|NP_001135451.1	HOMO SAPIENS
NP_001135452.1_S1431sS1435s_2_2_1431_1435	0.64246	0.978896	0.101334	0.015742	0.0322583	0.112885	0.0382899	-0.0169328	0.196975	-0.157381	0.0314381	0.101597	0.0148566	-0.0145994	-0.0266246	0.168623	-0.11487	-0.116292	0.0202637	-0.0605312	NP_001135452	TP53BP1	NP_001135452.1_S1431sS1435s_2_2_1431_1435_TP53BP1	NP_001135452.1	TP53BP1	1	7	17.55	15.65	15.21	85.8	7.666	3	2	2	0	S1431s S1435s	TMT16	1418	(R)	ETAVPGPLGIEDIsPNLsPDDK	(S)	ET(0.0)AVPGPLGIEDIS(0.99)PNLS(0.99)PDDK	PLGIEDIsPNLSPDD|EDISPNLsPDDKSFS	82	4.1	1482.71	NP_001135452.1|NP_001135451.1|NP_005648.1|NP_001341930.1	HOMO SAPIENS
NP_001135452.1_S1706sS1710s_2_2_1706_1710	0.591153	0.613627	0.158866	0.16505	-0.507334	0.688601	-0.594966	0.711179	-0.596894	0.795337	-1.03746	0.869218	-0.69529	0.578135	-0.795781	0.552385	-0.977864	0.625067	-0.903181	0.648549	NP_001135452	TP53BP1	NP_001135452.1_S1706sS1710s_2_2_1706_1710_TP53BP1	NP_001135452.1	TP53BP1	1	4	26.3	25.44	14.81	94.6	2.115	6	2	2	0	S1706s S1710s	TMT16	1691	(K)	SATVKPGAVGAGEFVsPCEsGDNTGEPSALEEQR	(G)	S(0.0)AT(0.0)VKPGAVGAGEFVS(0.99)PCES(0.99)GDNT(0.0)GEPS(0.0)ALEEQR	VGAGEFVsPCESGDN|EFVSPCEsGDNTGEP	83	4.1	1482.71	NP_001135452.1|NP_005648.1|NP_001341930.1	HOMO SAPIENS
NP_001135452.1_S1763sS1764s_2_2_1763_1764	0.91786	0.806114	-0.0370596	0.100298	-0.824052	0.530562	-0.58613	0.570072	-0.56705	0.640766	-0.628763	0.403566	-0.73986	0.408782	-0.227789	0.508775	-0.801142	0.552385	-0.688965	0.273832	NP_001135452	TP53BP1	NP_001135452.1_S1763sS1764s_2_2_1763_1764_TP53BP1	NP_001135452.1	TP53BP1	1	5	21.68	17.19	18.75	83.7	2.222	4	2	2	0	S1763s S1764s	TMT16	1754	(R)	SKLPDGPTGssEEEEEFLEIPPFNK	(Q)	S(0.0)KLPDGPT(0.0)GS(0.99)S(0.99)EEEEEFLEIPPFNK	LPDGPTGsSEEEEEF|PDGPTGSsEEEEEFL	84	4.1	1482.71	NP_001135452.1|NP_001135451.1|NP_005648.1|NP_001341930.1	HOMO SAPIENS
NP_001135452.1_S365sS371s_2_1_362_371	0.972083	0.969156	0.0110627	-0.0519569	-0.392964	0.482585	-0.412352	0.440253	-0.495422	0.81782	-0.340103	0.787376	-0.677462	0.324106	-0.239622	1.67169	-0.388789	0.252934	-0.37922	0.487132	NP_001135452	TP53BP1	NP_001135452.1_S365sS371s_2_1_362_371_TP53BP1	NP_001135452.1	TP53BP1	1	1	12.92	12.92	12.92	71.7	0	7	2	1	1	S365s S371s	TMT16	354	(R)	SLVQDSLSTNSsDLVAPsPDAFR	(S)	S(0.0)LVQDS(0.0)LS(0.0)T(0.25)NS(0.25)S(0.25)DLVAPS(0.25)PDAFR	DSLSTNSsDLVAPSP|SSDLVAPsPDAFRST	85	4.1	1482.71	NP_001135452.1|NP_001135451.1|NP_005648.1	HOMO SAPIENS
NP_001135452.1_T378tS385s_2_1_377_385	0.666736	0.782921	0.161043	-0.250787	0.255133	-0.550317	0.185559	-0.324546	0.56705	-1.16631	0.0685923	-0.0733756	0.421928	-0.546016	0.334287	-0.674491	-0.15905	0.287821	-0.165004	-0.178711	NP_001135452	TP53BP1	NP_001135452.1_T378tS385s_2_1_377_385_TP53BP1	NP_001135452.1	TP53BP1	1	1	9.85	9.85	9.85	60.5	0	5	2	1	1	T378t S385s	TMT16	377	(R)	StPFIVPSsPTEQEGR	(Q)	S(0.25)T(0.25)PFIVPS(0.25)S(0.25)PT(0.0)EQEGR	SPDAFRStPFIVPSS|TPFIVPSsPTEQEGR	86	4.1	1482.71	NP_001135452.1|NP_001135451.1|NP_005648.1	HOMO SAPIENS
NP_001135452.1_S665sS667s_2_1_664_667	0.814038	0.784419	-0.0594533	0.10449	0.407627	-0.386633	0.427079	-0.539028	0.411857	-0.393453	0.477288	-0.352767	0.686376	-0.379584	0.455577	-0.581458	0.365226	-0.543663	0.454485	-0.585135	NP_001135452	TP53BP1	NP_001135452.1_S665sS667s_2_1_664_667_TP53BP1	NP_001135452.1	TP53BP1	1	2	15.14	16.16	13.73	69.3	0	5	2	1	1	S665s S667s	TMT16	657	(K)	EHHPEEGSsGsEVEEIPETPCESQGEELK	(E)	EHHPEEGS(0.33)S(0.33)GS(0.33)EVEEIPET(0.0)PCES(0.0)QGEELK	HHPEEGSsGSEVEEI|PEEGSSGsEVEEIPE	87	4.1	1482.71	NP_005648.1|NP_001135452.1|NP_001135451.1	HOMO SAPIENS
NP_001135452.1_S836sS839s_2_1_835_839	0.325729	0.904035	0.448011	0.0717238	0.519065	-0.0761977	0.736344	0.358411	0.605848	0.292279	0.368684	-0.208838	-0.231763	0.0379584	0.499951	0.162808	-0.400571	-0.110477	0.570278	-0.0115298	NP_001135452	TP53BP1	NP_001135452.1_S836sS839s_2_1_835_839_TP53BP1	NP_001135452.1	TP53BP1	1	1	12.47	10.54	11.57	73	0	6	2	1	1	S836s S839s	TMT16	823	(K)	SGTAETEPVEQDSsQPsLPLVR	(A)	S(0.0)GT(0.0)AET(0.0)EPVEQDS(0.33)S(0.33)QPS(0.33)LPLVR	EPVEQDSsQPSLPLV|EQDSSQPsLPLVRAD	88	4.1	1482.71	NP_001135452.1|NP_001135451.1|NP_005648.1	HOMO SAPIENS
NP_001135452.1_S1221sS1224s_2_1_1219_1224	0.0985155	0.844799	0.420525	0.111734	0.0175954	0.203194	0.215012	0.728111	0.158177	0.174243	-0.10003	0.217305	-0.33576	0.259869	-0.198206	-0.0465166	-0.536058	0.290729	-0.321324	0.371835	NP_001135452	TP53BP1	NP_001135452.1_S1221sS1224s_2_1_1219_1224_TP53BP1	NP_001135452.1	TP53BP1	1	3	25.54	24.81	24.13	83.4	0	4	2	1	1	S1221s S1224s	TMT16	1211	(K)	PVSAPGDDTEsLHsQGEEEFDMPQPPHGHVLHR	(H)	PVS(0.0)APGDDT(0.33)ES(0.33)LHS(0.33)QGEEEFDMPQPPHGHVLHR	APGDDTEsLHSQGEE|DDTESLHsQGEEEFD	89	4.1	1482.71	NP_001341930.1|NP_001135452.1|NP_001135451.1|NP_005648.1	HOMO SAPIENS
NP_001135452.1_S1467sS1486s_2_1_1465_1486	0.590112	0.925187	0.173705	0.0471285	-0.390032	0.231415	-0.453588	0.603937	-0.256665	0.283848	-0.422986	0.476941	-0.401129	0.289067	-0.863821	0.34306	-0.212067	0.351782	-0.741071	0.423719	NP_001135452	TP53BP1	NP_001135452.1_S1467sS1486s_2_1_1465_1486_TP53BP1	NP_001135452.1	TP53BP1	1	1	17.34	15.8	16.82	85.7	0	6	2	1	1	S1467s S1486s	TMT16	1465	(R)	SDsPEIPFQAAAGPSDGLDASsPGNSFVGLR	(V)	S(0.20)DS(0.20)PEIPFQAAAGPS(0.20)DGLDAS(0.20)S(0.20)PGNS(0.0)FVGLR	GALRRSDsPEIPFQA|SDGLDASsPGNSFVG	90	4.1	1482.71	NP_001135452.1|NP_001135451.1|NP_005648.1|NP_001341930.1	HOMO SAPIENS
NP_001135452.1_S1640sT1653t_2_1_1640_1653	0.55963	0.940161	-0.185268	-0.0509052	-0.181819	-0.163684	0.0765797	-0.465653	0.158177	-0.340056	-0.411554	-0.183439	0.267419	-0.108035	0.180456	-0.529126	0.0677436	-0.424464	-0.133161	0.112415	NP_001135452	TP53BP1	NP_001135452.1_S1640sT1653t_2_1_1640_1653_TP53BP1	NP_001135452.1	TP53BP1	1	3	7.71	7.71	7.71	55.4	0	13	2	1	1	S1640s T1653t	TMT16	1636	(R)	SNVSsPATPTASSSSSTtPTR	(K)	S(0.0)NVS(0.0)S(0.99)PAT(0.0)PT(0.0)AS(0.14)S(0.14)S(0.14)S(0.14)S(0.14)T(0.14)T(0.14)PT(0.0)R	KRRSNVSsPATPTAS|ASSSSSTtPTRKITE	91	4.1	1482.71	NP_001135452.1|NP_001135451.1|NP_005648.1|NP_001341930.1	HOMO SAPIENS
NP_001135452.1_S299sS306sT307t_3_3_299_307	0.655004	0.992038	-0.114182	0.00574858	-0.105572	-0.29068	0.200285	0.126996	-0.116394	-0.00281038	-0.0200061	0.15804	0.101025	-0.0554776	0.251455	0.0901259	0.103088	0.0232583	-0.0405273	-0.0893556	NP_001135452	TP53BP1	NP_001135452.1_S299sS306sT307t_3_3_299_307_TP53BP1	NP_001135452.1	TP53BP1	1	1	7.97	7.97	7.97	65.6	6.022	4	3	3	0	S299s S306s T307t	TMT16	299	(K)	sPEPEVLstQEDLFDQSNK	(T)	S(0.99)PEPEVLS(0.99)T(0.99)QEDLFDQS(0.0)NK	SGLQIQKsPEPEVLS|SPEPEVLsTQEDLFD|PEPEVLStQEDLFDQ	92	4.1	1482.71	NP_001135452.1|NP_001135451.1|NP_005648.1	HOMO SAPIENS
NP_001135452.1_S664sS665sS667s_3_3_664_667	0.336864	0.787193	0.220198	0.105903	0.0381234	0.228593	-0.0117815	0.0959527	-0.0268603	0.137709	0	0.121352	-0.332788	-0.0875962	0	0.174437	-0.250357	0.127921	-0.298165	-0.0547663	NP_001135452	TP53BP1	NP_001135452.1_S664sS665sS667s_3_3_664_667_TP53BP1	NP_001135452.1	TP53BP1	1	5	15.1	15.1	13.14	69.2	1.697	5	3	3	0	S664s S665s S667s	TMT16	657	(K)	EHHPEEGssGsEVEEIPETPCESQGEELK	(E)	EHHPEEGS(0.99)S(0.99)GS(0.99)EVEEIPET(0.0)PCES(0.0)QGEELK	EHHPEEGsSGSEVEE|HHPEEGSsGSEVEEI|PEEGSSGsEVEEIPE	93	4.1	1482.71	NP_001135452.1|NP_001135451.1|NP_005648.1	HOMO SAPIENS
NP_001135452.1_S998sS1004sS1007s_3_3_998_1007	0.641135	0.959519	-0.188451	0.0438947	-0.225808	-0.0112885	0.403516	-0.564427	-0.155193	0.0505868	0.225783	-0.0649092	0.0207993	-0.566455	0.00887488	-0.345967	0.323991	-0.0232583	0.648437	0.170064	NP_001135452	TP53BP1	NP_001135452.1_S998sS1004sS1007s_3_3_998_1007_TP53BP1	NP_001135452.1	TP53BP1	1	1	15.98	13.78	15.76	83.9	1.23	4	3	3	0	S998s S1004s S1007s	TMT16	996	(K)	LVsPETEAsEEsLQFNLEK	(P)	LVS(0.99)PET(0.0)EAS(0.99)EES(0.99)LQFNLEK	CLRMKLVsPETEASE|VSPETEAsEESLQFN|ETEASEEsLQFNLEK	94	4.1	1482.71	NP_001135452.1|NP_001135451.1|NP_005648.1|NP_001341930.1	HOMO SAPIENS
NP_001135452.1_T1219tS1221sS1224s_3_3_1219_1224	0.729934	0.888841	0.112802	0.0636302	-0.642233	0.386633	-0.385844	0.318901	-0.149224	0.199537	-0.217209	0.0592649	-0.641806	0.262789	-0.535451	0.133735	-0.491878	0.232583	-0.176583	0.0807083	NP_001135452	TP53BP1	NP_001135452.1_T1219tS1221sS1224s_3_3_1219_1224_TP53BP1	NP_001135452.1	TP53BP1	1	2	18.99	18.39	16.63	75.2	3.714	4	3	3	0	T1219t S1221s S1224s	TMT16	1211	(K)	PVSAPGDDtEsLHsQGEEEFDMPQPPHGHVLHR	(H)	PVS(0.0)APGDDT(0.99)ES(0.99)LHS(0.99)QGEEEFDMPQPPHGHVLHR	VSAPGDDtESLHSQG|APGDDTEsLHSQGEE|DDTESLHsQGEEEFD	95	4.1	1482.71	NP_001135452.1|NP_001135451.1	HOMO SAPIENS
NP_038763.3_S332s_1_1_332_332	0.880663	0.666606	0.0812815	0.238064	0.384166	-0.00564427	-0.203231	0.208838	-0.110425	0.196726	0.437276	-0.186261	-0.288219	-0.367904	-0.15679	-0.520405	0.645037	-0.020351	-0.0173689	0.170064	NP_038763	Trp53bp1	NP_038763.3_S332s_1_1_332_332_Trp53bp1	NP_038763.3	Trp53bp1	1	1	15.62	16.41	14.11	78.7	1.456	6	1	1	0	S332s	TMT16	327	(R)	EEGGCsPVSTPATTLQLLQLSGQK	(P)	EEGGCS(0.99)PVS(0.0)T(0.0)PAT(0.0)T(0.0)LQLLQLS(0.0)GQK	SREEGGCsPVSTPAT	96	4.2	1482.71	NP_038763.3|NP_001277759.1	MUS MUSCULUS
NP_038763.3_S368s_1_1_368_368	0.48781	0.764054	0.183873	-0.142295	0.0469211	0.124174	0.391735	0.0874862	-0.0835652	-0.182675	0.105746	-0.231415	-0.0683405	0.192712	0.00295829	0.261656	-0.217958	-0.133735	0.00868443	0.046119	NP_038763	Trp53bp1	NP_038763.3_S368s_1_1_368_368_Trp53bp1	NP_038763.3	Trp53bp1	1	1	17.92	17.92	17.92	78.9	1.154	6	1	1	0	S368s	TMT16	351	(K)	PLVQESLSTNSSDLVAPsPDAFR	(S)	PLVQES(0.0)LS(0.0)T(0.0)NS(0.0)S(0.0)DLVAPS(0.99)PDAFR	SSDLVAPsPDAFRST	97	4.2	1482.71	NP_038763.3|NP_001277759.1	MUS MUSCULUS
NP_038763.3_S429s_1_1_429_429	0.81818	0.615559	0.112703	0.287602	0.0322583	-0.0987748	-0.762852	0.285036	0.0179068	0.455281	0.328671	-0.0310435	-0.285247	-0.23067	-0.0828322	0.0988478	-0.377008	-0.532034	-0.0897391	0.123945	NP_038763	Trp53bp1	NP_038763.3_S429s_1_1_429_429_Trp53bp1	NP_038763.3	Trp53bp1	1	2	19.72	16.93	19.25	91	3.673	5	1	1	0	S429s	TMT16	420	(K)	PLLPSQPAVsPQASTPVSR	(S)	PLLPS(0.0)QPAVS(0.99)PQAS(0.0)T(0.0)PVS(0.0)R	LPSQPAVsPQASTPV	98	4.2	1482.71	NP_038763.3|NP_001277759.1	MUS MUSCULUS
NP_038763.3_S533s_1_1_533_533	0.662231	0.874593	0.148423	0.0738319	-0.299122	0.389455	-0.0382899	0.234237	-0.570034	0.160192	-0.425844	0.558783	-0.73986	0.137234	-0.630116	0.308173	-0.238575	0.2791	-0.318429	0.322833	NP_038763	Trp53bp1	NP_038763.3_S533s_1_1_533_533_Trp53bp1	NP_038763.3	Trp53bp1	1	1	10.22	4.65	3.15	81.1	3.683	2	1	1	0	S533s	TMT16	528	(K)	MESLGsPR	(T)	MES(0.0)LGS(0.99)PR	SKMESLGsPRTEEDR	99	4.2	1482.71	NP_038763.3|NP_001277759.1	MUS MUSCULUS
NP_038763.3_S552s_1_1_552_552	0.903071	0.893023	-0.0340412	0.0627815	-0.020528	0.143929	0.0206176	0.333012	-0.164146	0.22202	-0.265795	0.310435	-0.130738	0.268628	-0.183414	0.328524	0.0117815	-0.0348875	0.00868443	0.196006	NP_038763	Trp53bp1	NP_038763.3_S552s_1_1_552_552_Trp53bp1	NP_038763.3	Trp53bp1	1	1	16.63	15.78	16.63	75.5	4.881	5	1	1	0	S552s	TMT16	541	(R)	ENTQIDDTEPLsPVSNSK	(L)	ENT(0.0)QIDDT(0.0)EPLS(0.99)PVS(0.0)NS(0.0)K	IDDTEPLsPVSNSKL	100	4.2	1482.71	NP_038763.3|NP_001277759.1	MUS MUSCULUS
NP_038763.3_S622s_1_1_622_622	0.946302	0.867114	0.0207692	0.0869832	-0.824052	0.821242	-0.98081	0.499518	-0.850575	0.727888	-0.808817	1.05548	-0.769573	0.654052	-1.11528	0.851835	-0.724562	0.595994	-0.937918	0.654314	NP_038763	Trp53bp1	NP_038763.3_S622s_1_1_622_622_Trp53bp1	NP_038763.3	Trp53bp1	1	1	12.41	12.41	12.41	55.2	2.294	5	1	1	0	S622s	TMT16	598	(K)	GREDAVAEDVCIDLTCDSGSQAVPsPATR	(S)	GREDAVAEDVCIDLT(0.0)CDS(0.0)GS(0.0)QAVPS(0.99)PAT(0.0)R	SGSQAVPsPATRSEA	101	4.2	1482.71	NP_038763.3|NP_001277759.1	MUS MUSCULUS
NP_038763.3_S822s_1_1_822_822	0.915113	0.9106	-0.118849	-0.147743	-1.73608	0.062087	-0.315155	-0.877685	0.990845	0.758802	-0.254363	-0.48823	0.00891397	-0.391263	-0.567992	0.552385	-0.138433	0.0145364	-0.141846	-0.12971	NP_038763	Trp53bp1	NP_038763.3_S822s_1_1_822_822_Trp53bp1	NP_038763.3	Trp53bp1	1	1	16.02	14.83	13.11	75.1	3.436	3	1	1	0	S822s	TMT16	816	(K)	DAVTEDsPQPPLPSVR	(D)	DAVT(0.0)EDS(0.99)PQPPLPS(0.0)VR	KDAVTEDsPQPPLPS	102	4.2	1482.71	NP_038763.3|NP_001277759.1	MUS MUSCULUS
NP_038763.3_S1115s_1_1_1115_1115	0.65619	0.936564	0.140476	-0.0624285	-0.703816	0.414854	-0.494823	0.674491	-0.59391	0.247313	-0.360109	0.801487	-0.98648	0.572295	-0.760281	1.0379	-0.391735	0.26747	-0.576067	0.510192	NP_038763	Trp53bp1	NP_038763.3_S1115s_1_1_1115_1115_Trp53bp1	NP_038763.3	Trp53bp1	1	3	20.21	20.21	22.1	84.3	5.25	4	1	1	0	S1115s	TMT16	1109	(R)	ASQEPFsPAEDVMETDLLEGLAANQDRPSK	(M)	AS(0.0)QEPFS(0.99)PAEDVMET(0.0)DLLEGLAANQDRPS(0.0)K	RASQEPFsPAEDVME	103	4.2	1482.71	NP_038763.3|NP_001277759.1	MUS MUSCULUS
NP_038763.3_S1459s_1_1_1459_1459	0.975735	0.791478	-0.0142071	-0.152351	-0.451616	0.33019	-0.164941	0.152395	-0.868481	0.44404	-0.840255	0.0479763	-0.300104	0.808805	-0.718865	0.258749	-0.612638	0.395391	-0.636858	0.121062	NP_038763	Trp53bp1	NP_038763.3_S1459s_1_1_1459_1459_Trp53bp1	NP_038763.3	Trp53bp1	1	2	28.35	25.84	25.79	100	1.13	10	1	1	0	S1459s	TMT16	1456	(R)	RSDsPEIPFQAATGSSDGLDSSSSGNSFVGLR	(V)	RS(0.0)DS(0.99)PEIPFQAAT(0.0)GS(0.0)S(0.0)DGLDS(0.0)S(0.0)S(0.0)S(0.0)GNS(0.0)FVGLR	STLRRSDsPEIPFQA	104	4.2	1482.71	NP_038763.3|NP_001277759.1	MUS MUSCULUS
NP_038763.3_S82s_1_0_73_83	0.359217	0.812761	-0.301641	0.113096	-0.598244	0.736578	-0.662709	0.592649	-0.695382	0.888079	-1.24609	0.736578	-0.442727	0.741648	-0.420078	0.363411	-0.406462	0.831484	-0.726597	0.564958	NP_038763	Trp53bp1	NP_038763.3_S82s_1_0_73_83_Trp53bp1	NP_038763.3	Trp53bp1	1	2	20.89	19.91	18.98	87.7	0	5	1	0	1	S82s	TMT16	60	(K)	ENPVLDIVSNPEQSAVEQGDSNsSFNEHLK	(E)	ENPVLDIVS(0.0)NPEQS(0.25)AVEQGDS(0.25)NS(0.25)S(0.25)FNEHLK	VEQGDSNsSFNEHLK	105	4.2	1482.71	NP_038763.3|NP_001277759.1	MUS MUSCULUS
NP_038763.3_S268s_1_0_267_268	0.239593	0.933454	0.458105	0.0806621	-0.44575	-0.0649092	-0.141378	0.564427	-0.722242	0.52273	0.0571602	0.917195	-1.00134	-0.0934359	-0.701115	0.389577	-0.921902	0.732637	-0.460275	0.588018	NP_038763	Trp53bp1	NP_038763.3_S268s_1_0_267_268_Trp53bp1	NP_038763.3	Trp53bp1	1	2	18.34	12.39	15.19	88.6	0	5	1	0	1	S268s	TMT16	262	(R)	SEDRPSsPQVSVAAVETK	(E)	S(0.0)EDRPS(0.50)S(0.50)PQVS(0.0)VAAVET(0.0)K	RSEDRPSsPQVSVAA	106	4.2	1482.71	NP_038763.3|NP_001277759.1	MUS MUSCULUS
NP_038763.3_S314s_1_0_303_314	0.344953	0.480607	0.244504	0.343688	-0.278594	0.510807	-0.3505	0.344301	-0.0626739	0.359728	-0.0600182	0.654736	-0.665577	-0.303667	-0.372745	0.101755	-0.315155	0.241305	-0.376325	0.455425	NP_038763	Trp53bp1	NP_038763.3_S314s_1_0_303_314_Trp53bp1	NP_038763.3	Trp53bp1	1	1	13.81	13	15.17	67.4	0	7	1	0	1	S314s	TMT16	286	(R)	ELLEEGPQVQPSSEPEVSSTQEDLFDQSsK	(T)	ELLEEGPQVQPS(0.0)S(0.0)EPEVS(0.20)S(0.20)T(0.20)QEDLFDQS(0.20)S(0.20)K	EDLFDQSsKTASDGC	107	4.2	1482.71	NP_038763.3|NP_001277759.1	MUS MUSCULUS
NP_038763.3_T323t_1_0_322_323	0.29267	0.137452	-0.529201	-0.518476	0.460413	-0.414854	0.279811	-0.846641	-0.0387981	-0.449661	-0.0485862	-0.572894	0.888426	0.213151	1.28982	-0.151179	0.0500714	-0.136643	0.541329	-0.135475	NP_038763	Trp53bp1	NP_038763.3_T323t_1_0_322_323_Trp53bp1	NP_038763.3	Trp53bp1	1	1	6.69	4.48	4.19	57.5	0	5	1	0	1	T323t	TMT16	316	(K)	TASDGCStPSR	(E)	T(0.0)AS(0.0)DGCS(0.50)T(0.50)PS(0.0)R	TASDGCStPSREEGG	108	4.2	1482.71	NP_038763.3|NP_001277759.1	MUS MUSCULUS
NP_038763.3_S362s_1_0_359_362	0.588288	0.991318	0.209983	-0.00821334	-0.196482	-0.437431	0.141378	-0.19755	0.602863	0.118036	0.451566	0.0169328	0.187193	0.137234	0.227789	-0.287821	-0.217958	-0.2791	-0.0376325	-0.0374717	NP_038763	Trp53bp1	NP_038763.3_S362s_1_0_359_362_Trp53bp1	NP_038763.3	Trp53bp1	1	1	12.4	12.4	11.9	60.9	0	6	1	0	1	S362s	TMT16	351	(K)	PLVQESLSTNSsDLVAPSPDAFR	(S)	PLVQES(0.0)LS(0.0)T(0.33)NS(0.33)S(0.33)DLVAPS(0.0)PDAFR	ESLSTNSsDLVAPSP	109	4.2	1482.71	NP_001277759.1|NP_038763.3	MUS MUSCULUS
NP_038763.3_S382s_1_0_381_382	0.796941	0.938866	-0.0982705	-0.0671437	-0.395897	-0.0931305	0.0618529	0.25117	-0.402904	0.266986	0.0543022	-0.231415	-0.386272	0.242349	0.180456	0.517497	0.0117815	-0.427371	-0.0955287	0.12971	NP_038763	Trp53bp1	NP_038763.3_S382s_1_0_381_382_Trp53bp1	NP_038763.3	Trp53bp1	1	3	14.93	14.93	15.29	80.1	0	5	1	0	1	S382s	TMT16	374	(R)	STPFIVPSsPTEQGGR	(K)	S(0.0)T(0.0)PFIVPS(0.50)S(0.50)PT(0.0)EQGGR	TPFIVPSsPTEQGGR	110	4.2	1482.71	NP_038763.3|NP_001277759.1	MUS MUSCULUS
NP_038763.3_S466s_1_0_464_466	0.356195	0.721046	0.31428	0.19248	-0.187684	0.200372	-0.0736344	0.499518	-0.465578	0.356918	0.208635	0.445898	-0.320903	-0.254029	-0.766198	0.465166	-0.297483	0.328524	-0.390799	0.193123	NP_038763	Trp53bp1	NP_038763.3_S466s_1_0_464_466_Trp53bp1	NP_038763.3	Trp53bp1	1	1	21.1	19.7	19.69	83.9	0	9	1	0	1	S466s	TMT16	439	(R)	STPVFTPGSLPIPSQPEFSHDIFIPSPsLEEPSDDVK	(K)	S(0.0)T(0.0)PVFT(0.0)PGS(0.0)LPIPS(0.0)QPEFS(0.0)HDIFIPS(0.50)PS(0.50)LEEPS(0.0)DDVK	DIFIPSPsLEEPSDD	111	4.2	1482.71	NP_038763.3|NP_001277759.1	MUS MUSCULUS
NP_038763.3_S571s_1_0_569_571	0.862956	0.366968	-0.0530813	0.521366	-0.401762	0.524917	-0.306319	0.299147	-0.39395	0.236072	-0.0685923	0.900262	-0.166394	0.178112	-0.0295829	0.23549	-0.39468	0.040702	-0.367641	-0.57937	NP_038763	Trp53bp1	NP_038763.3_S571s_1_0_569_571_Trp53bp1	NP_038763.3	Trp53bp1	1	1	4.87	4.87	4.87	31.1	0	4	1	0	1	S571s	TMT16	559	(K)	LPADSENVLVTPsQDDQVEMSQNVDK	(A)	LPADS(0.0)ENVLVT(0.50)PS(0.50)QDDQVEMS(0.0)QNVDK	ENVLVTPsQDDQVEM	112	4.2	1482.71	NP_038763.3|NP_001277759.1	MUS MUSCULUS
NP_038763.3_S654s_1_0_652_654	0.912622	0.421626	0.0443145	0.369535	0.0909096	-0.00282214	0.247411	0.228593	0.0865497	0.115226	0.385832	0.414854	0.320903	0.151833	0.0325412	-0.37504	-0.215012	-0.0494239	0.495013	-0.449661	NP_038763	Trp53bp1	NP_038763.3_S654s_1_0_652_654_Trp53bp1	NP_038763.3	Trp53bp1	1	1	20.16	18.62	18.72	85.1	0	4	1	0	1	S654s	TMT16	644	(K)	EHHPEEGFSGsEVEEVPETPCGSHR	(E)	EHHPEEGFS(0.50)GS(0.50)EVEEVPET(0.0)PCGS(0.0)HR	PEEGFSGsEVEEVPE	113	4.2	1482.71	NP_038763.3|NP_001277759.1	MUS MUSCULUS
NP_038763.3_S719s_1_0_712_719	0.976965	0.822214	0.0207088	0.249654	-0.196482	0.386633	-0.0647982	-0.259637	0.00298447	0.216399	-1.34898	0.685779	-0.303075	0.108035	-0.201164	0.633789	-0.447697	-0.930332	-0.738177	0.219065	NP_038763	Trp53bp1	NP_038763.3_S719s_1_0_712_719_Trp53bp1	NP_038763.3	Trp53bp1	1	1	14.93	11.43	10.9	70.4	0	4	1	0	1	S719s	TMT16	698	(K)	EAPKEECPEAMEVETSVISIDsPQK	(L)	EAPKEECPEAMEVET(0.25)S(0.25)VIS(0.25)IDS(0.25)PQK	TSVISIDsPQKLQVL	114	4.2	1482.71	NP_038763.3|NP_001277759.1	MUS MUSCULUS
NP_038763.3_S983s_1_0_983_986	0.359157	0.59415	0.299643	-0.235054	-0.873905	0.3697	-0.580239	0.149573	-0.42678	0.649197	-0.0885984	0.485408	-0.710147	0.846763	-0.807614	0.430279	-0.860049	0.648325	-0.790283	0.668726	NP_038763	Trp53bp1	NP_038763.3_S983s_1_0_983_986_Trp53bp1	NP_038763.3	Trp53bp1	1	1	15.28	15.2	13.54	78.9	0.959	5	1	0	1	S983s	TMT16	981	(K)	LVsPETEASEESLQFSLEK	(P)	LVS(0.50)PET(0.50)EAS(0.0)EES(0.0)LQFS(0.0)LEK	SLKMKLVsPETEASE	115	4.2	1482.71	NP_038763.3|NP_001277759.1	MUS MUSCULUS
NP_038763.3_S1096s_1_0_1094_1096	0.00971004	0.245949	0.775531	0.4388	-1.62171	1.20505	-1.41083	1.54089	-1.1341	1.64407	-1.41472	1.84003	-2.24335	1.04531	-2.30451	1.23269	-1.96162	1.06116	-2.174	1.13568	NP_038763	Trp53bp1	NP_038763.3_S1096s_1_0_1094_1096_Trp53bp1	NP_038763.3	Trp53bp1	1	1	15.63	15.63	15.63	80.1	0	3	1	0	1	S1096s	TMT16	1081	(K)	PVGPVMDDAAPEDSAsPVSQQR	(A)	PVGPVMDDAAPEDS(0.50)AS(0.50)PVS(0.0)QQR	AAPEDSAsPVSQQRA	116	4.2	1482.71	NP_038763.3|NP_001277759.1	MUS MUSCULUS
NP_038763.3_S652sS654s_2_2_652_654	0.726524	0.856704	-0.179275	0.129916	-0.234605	-0.0507985	0.106033	0.200372	-0.387981	0.328814	-0.0257221	-0.104419	0.33576	0.516818	-0.689282	-0.282007	0.424134	-0.340153	0.104213	-0.0403541	NP_038763	Trp53bp1	NP_038763.3_S652sS654s_2_2_652_654_Trp53bp1	NP_038763.3	Trp53bp1	1	1	19.31	17.53	17.86	64.2	7.518	4	2	2	0	S652s S654s	TMT16	644	(K)	EHHPEEGFsGsEVEEVPETPCGSHR	(E)	EHHPEEGFS(0.99)GS(0.99)EVEEVPET(0.0)PCGS(0.0)HR	HHPEEGFsGSEVEEV|PEEGFSGsEVEEVPE	117	4.2	1482.71	NP_038763.3|NP_001277759.1	MUS MUSCULUS
NP_038763.3_S325sS332s_2_1_322_332	0.685918	0.773292	0.110922	0.172198	0.222875	-0.13264	0.430025	-0.25117	0.468562	-0.460902	0.260079	-0.426143	0.285247	-0.210231	0.354995	-0.982663	-0.0323991	-0.340153	0.330008	-0.426601	NP_038763	Trp53bp1	NP_038763.3_S325sS332s_2_1_322_332_Trp53bp1	NP_038763.3	Trp53bp1	1	2	15.22	15.22	14.77	77.5	0	11	2	1	1	S325s S332s	TMT16	316	(K)	TASDGCSTPsREEGGCsPVSTPATTLQLLQLSGQK	(P)	T(0.0)AS(0.0)DGCS(0.33)T(0.33)PS(0.33)REEGGCS(0.99)PVS(0.0)T(0.0)PAT(0.0)T(0.0)LQLLQLS(0.0)GQK	SDGCSTPsREEGGCS|SREEGGCsPVSTPAT	118	4.2	1482.71	NP_038763.3|NP_001277759.1	MUS MUSCULUS
[truncated: 44,257 more rows]
[truncated: 4 more columns]
