# Supplementary material for: Workflow enabling deepscale immunopeptidome, proteome, ubiquitylome, phosphoproteome, and acetylome analyses of sample-limited tissues
Source: Nat Commun. 2023 Apr 3;14:1851. doi: 10.1038/s41467-023-37547-0 (PMC10070353; doi:10.1038/s41467-023-37547-0)
Supplement: Supplementary file 8 — Supplementary Data 5 [file 41467_2023_37547_MOESM8_ESM.xlsx]

## Sheet: PeptideIDs_CompRef
# CompREF HLA-I & HLA-II Peptides
Sample	# HLA-I Peptide	# HLA-II Peptides				Median # HLA peptides across replicates
P93_241	518	674			HLA-I	438.5
P93_242	283	665			HLA-II	707
P93_243	473	740
P94_163	539	2650
P94_164	404	665
P94_165	375	980
P93= Basal
P94= Luminal

## Sheet: P93_241
HLA-I	HLA-I Gene	HLA-II	HLA-II Gene
AISEVIGKITA	ZW10	SRRYDSRTTIFSPEGRL	PSMA4
KAFDFPSSF	ZNF627	ATNYGEDLTKNHDEL	RCN1
AmNSQILEV	ZNF292	HTAIGAHPVSmPT	FAM168A
IQHSEFEEV	ZMIZ1	SDYQYSQRSQAGHTLHHQESRRAAL	PKP2
AmAPGTVTV	ZFAT	TRSIEEAmNEIRAKKRL	SPAG7
HLVPEVPTV	ZBTB7B	KRDTRSIEEAmNEIRAKKRL	SPAG7
TRNDYVmmY	XPO6	KDSPQTIPTYTDALHVYSTVEGY	CASP14
VLIDYQRNV	XPO1	TRDGQVINETSQHHDDLE	VIM
TRVDTILEF	XPO1	PLVDTHSK	VIM
AmSSKFFLV	WNT5A	SLPLVDTHSK	VIM
ALFEGKVQL	WDR19	LIKTVETRDGQVINETSQ	VIM
ATLNIIHSV	VPS54	TLLIKTVETRDGQ	VIM
SLPLVDTHS	VIM	TLLIKTVETRDGQVINETSQ	VIM
PLVDTHSK	VIM	HSKRTLLIKTVETRDGQVINETSQ	VIM
SLPLVDTHSK	VIM	PLVDTHSKRTL	VIM
PLVDTHSKRTL	VIM	SLPLVDTHSKRTL	VIM
VAHFHKEVF	USP7	RTLLIKTVETRDGQVINETSQ	VIM
GIFGGHIRSV	USP10	HQGVmVGmGQKDSYVGDEAQS	ACTA2
SmSGPLIGV	URB2	HQGVmVGmGQKDSYVGDEAQSKRGILT	ACTA2
GLEDEQKmL	UQCRH	HDYGQEGPLEGKI	NFKB1
VAAPEHISY	UPK3BL	EHPDEVEDPKNKKDAKSNYKmmFVKSSGS	C11orf58
VmAPRTLVL	UL40	QERDPSKIKWGDAGAE	GAPDH
SmmDPNHFL	UBR2	QERDPSKIKWGDAGAEY	GAPDH
SmLEPVPEL	UBE4B	GYSNRVVDL	GAPDH
RLQEDPPAGV	UBE2A	mTTVHAITATQKTVDGPSGK	GAPDH
ITADVNHNL	UAP1	HNPHVNPLPTGYEDE	COX6A1
mNDLVSEYQ	TUBB3	TQEKNTLPTKETIEQEKR	TMSB10
SLLGGDVVSV	TSC22D3	TLPTKETIEQEKR	TMSB10
RmIGQICEV	TSC2	TLPTKETIEQEKRS	TMSB10
SLLDIIEKV	TSC2	PTKETIEQEKR	TMSB10
AmLPSITNV	TRRAP	TQEKNTLPTKETIEQEKRSE	TMSB10
TLIEDILGV	TRPC4AP	TLPTKETIEQEKRSE	TMSB10
HVLDVIHEV	TRIO	PTKETIEQEKRSE	TMSB10
FQDPVPLTV	TRIM24	TQEKNTLPTKETIEQEKRSEIS	TMSB10
SILETVTAV	TRIM2	PTKETIEQEKRSEIS	TMSB10
GLFQGKTPL	TPX2	TETQEKNTLPTKETIEQEKRSEIS	TMSB10
TEPLPEKTQESL	TPD52	LPTKETIEQEKRSEIS	TMSB10
TETQEKNPLPS	TMSB4X	ETIEQEKRSEIS	TMSB10
TLPTKETIE	TMSB10	TKETIEQEKRSEIS	TMSB10
ETIEQEKRSEIS	TMSB10	ADKPDmGEIASFDKAKLKKTETQEKN	TMSB10
EQEKRSEIS	TMSB10	TLPTKETI	TMSB10
YLFERIKEL	TMEM209	TLPTKETIEQEKRSEI	TMSB10
ALNELLQHV	TLN1	ADKPDmGEIASFDKAK	TMSB10
KLYEGPQLV	THBS3	mEKTELIQKAKLA	YWHAQ
TLSDImVSL	TEX10	ITQIEHEVSSS	KRT9
TGYGmPRQIL	TAGLN2	FESSGAGKIGLGGRG	KRT9
HVIGLQmGSN	TAGLN	RSGGGGGGGLGSGGSIR	KRT9
AmFDKKVQL	SYNM	DFLAKNL	TSPAN8
NmYGKVVTV	SUPT5H	TDESLESTRRILGL	SNAP23
KLNPQQFEV	STT3A	DESLESTRRILGL	SNAP23
SLTGRLDEV	STAT6	EINKRTNAENEFVTIKKD	KRT1
SLYEmVSRV	SSRP1	SKYEELQITAGRHGD	KRT1
GLQEGTHEL	SRP72	KDVDGAYmTKVDLQ	KRT1
RLVDLSGGWDA	SRCAP	SIIAEVKAQ	KRT1
ALGPTGRGV	SPTLC2	NVEIDPEIQKVK	KRT1
KIDDKPVKI	SPCS2	DSIIAEVKAQ	KRT1
VLFTGVKEV	SNX5	GGGGGSFGAGGGFGSR	KRT1
ImLEALERV	SNRPG	RNKYEDEINKRTNAENEFVTIK	KRT1
NQFPGFKEV	SNRPA	IAQKSKAEAESLYQSKYEELQITAGRHGD	KRT1
ILQEREYRL	SMARCA4	HLYDPKLGTDQPLDQ	CNN1
SPINRIVQISG	SLTM	HKAEIITVSDGRGVKFF	VPS25
ASEINSLQTV	SLITRK1	VEESVDGQVVSSHKREI	KRT15
TPEELFHPLG	SLC2A1	HINVEESVDGQVVSSHKREI	KRT15
ALAEALKEV	SHQ1	SVPAPPSQLDP	PPP1R1B
ADAGTFLSR	SH3GLB1	TPPSLKAVQRIAES	PPP1R1B
TLVYHVVGV	SF3B3	TLAEVERLKGL	SNRPA1
SRGDFVVEY	SETD8	ASTLAEVERLKGL	SNRPA1
SLPKGVVEV	SERPINH1	AEVERLKGL	SNRPA1
qKGGSKGRLPSE	SEMG1	STLAEVERLKGL	SNRPA1
LLAEQGYEV	SEL1L	LAEVERLKGL	SNRPA1
RGVQVNYDL	SEL1L	TAVVAVEPDRRNQSP	SDC1
TGIRAVDF	SEC24C	TAVVAVEPDRRNQSPVD	SDC1
QLIDKVWQL	SEC14L1	TAVVAVEPDRRNQSPVDQGATGASQG	SDC1
VGVGmTKF	SCP2	TAVVAVEPDRRNQSPVDQGATGA	SDC1
TGSTALFm	SCP2	GENTAVVAVEPDRRNQSPVDQGATGA	SDC1
TLSNVEVFm	SCGB2A2	NVIEGPVFRPGSKT	DSG1
AGAAENAFRAP	SCAMP3	SISGPGVDKEPF	DSC1
AGNEAGRFG	SBSN	AIAAKEKDIQEESTFSSR	LRPPRC
GQAGNEAGRFG	SBSN	GYSmKGATDIDKNGYPDLIVGA	ITGAV
RLLPKVQEV	SAPCD2	FVDTAQRKEPEDGRLVQ	BLMH
SLIPTSPQV	SAMD4B	AEIASSPAGQTDDPGPLDGPDLQAS	VAC14
IINTFHQY	S100A9	HSELQVPTPGRAGLLNTS	VAC14
SNTQAERSIIG	S100A7A	HSELQVPTPGRAGLL	VAC14
HIIENIVAV	RSL1D1	AAPSPSGGGGSGGGSGSGTPGPVGSPAPGHPAVSSmQGKRKAL	MAP2K4
KLPEKWESV	RSL1D1	PSPSGGGGSGGGSGSGTPGPVGSPAPGHPAVSSmQGKRKAL	MAP2K4
KTLERSYLL	RRM1	PGPVGSPAPGHPAVSSmQGKRKAL	MAP2K4
ALQKRLDEV	RRBP1	TSKPLSEKPITHKVEEEDGKTA	SLC12A2
AILETAPKEV	RRBP1	HQRFESPESQASAEQPEm	VPS26A
RIIDVVYNA	RPS8	VLTGYQVDKNKDDELTG	CSTA
KLDGSRLIKV	RPS7	KCTKLFVEALGQIGPAPP	CAD
SLADLQNDEV	RPS3A	TTTRKTPQGPPEIY	CDV3
GLKGRVFEV	RPS3A	VRRQATTIIADNIIFLSDQT	SSBP1
KLREDLERL	RPS18	VRRQATTIIADNIIFLSDQ	SSBP1
RQPDSGISSI	RPN1	TEYGLTFTEK	VDAC1
RLNKVISEL	RPLP2	mDPFTEKLLERTRARRENL	ANLN
KVAPAPAVV	RPL7A	SAIFGGARPREEVVQKEQE	EIF4H
KIYEGQVEV	RPL5	IFGGARPREEVVQKEQE	EIF4H
RRKDGVFLY	RPL23	AIFGGARPREEVVQKEQE	EIF4H
SGAKFRISL	RPL23	GGARPREEVVQKEQE	EIF4H
ILmEHIHKL	RPL19	FGGARPREEVVQKEQE	EIF4H
NmVAKVDEV	RPL10A	TPLNQVANPNSAIFGGARPREEVVQKEQE	EIF4H
TLYEAVREV	RPL10A	TVATPLNQVANPNSAIFGGARPREEVVQKEQE	EIF4H
YLDPAQQNL	RP11-488L18.4	FEGLLEGPALAR	PML
KLGEIVTTI	RP11-302B13.5	LEGEGSSGGGGRGGGSF	KRT10
YLDPSVLSGV	RP11-1035H13.3	IRLENEIQTY	KRT10
VLAPLPLHGV	RNF130	KSEITELRRNVQAL	KRT10
ALAPGVRAV	RNF114	VSEDLVIRLRRPPL	TOR1AIP1
LAKQPGVSV	RIPK4	SEDLVIRLRRPPL	TOR1AIP1
SPRGHLTSLQDA	RIC8A	VAVVVRPGNA	ENOPH1
KLHGVNINV	RBM4	HQQQHHQQQQQQPPPPPIPAN	NONO
VLFENTDSVHL	RBM34	HQHHHQQQHHQQQQQQPPPPPIPAN	NONO
SmLEDVQRA	RBM28	HHQQQHHQQQQQQPPPPPIPAN	NONO
QYFTARTSL	RASSF1	SFGLEDEPLETATKEN	ERLIN2
ILDETVNSV	RANBP6	HVIGLQmGSN	TAGLN
NLAEKLIGV	RALGAPB	TGYGRPRQIIS	TAGLN
RLQESVmEA	RAD21	TEAPGDDKVYSANGFTTQ	DSC2
AmPPPPPQGV	RAD21	qENQDGRYSLT	AZGP1
ALmNEIQAA	RABGAP1L	PDYLGADQRKTKEDEKDDKPIRAL	PSMC2
ALDSTNVEL	RAB25	ESVGKGAVHDVKDVLD	DCD
NLAENISRV	PYGL	ESVGKGAVHDVKDVL	DCD
ARSDKPIFTL	PWP1	ESVGKGAVHDVKDVLDS	DCD
VmLGGRNIKV	PUF60	HPREPALGPHGPSR	RAVER1
TPITPHLRSQP	PTBP3	SASQDSRSRDNGPDGmEPEGVIESN	EIF4A1
GVYGDVQRV	PTBP1	SASQDSRSRDNGPDGmEPEGVIE	EIF4A1
YLEPKLTQV	PSME4	SVPAQAPKRTQAPTKASE	RPL29
QLLSEITRV	PSME4	APASVPAQAPKRTQAPTKASE	RPL29
FLQPELVKL	PSME4	AAAPASVPAQAPKRTQAPTKASE	RPL29
RILSKLHTV	PSMD4	SGRPVTPPRTANPPK	PPP1CB
AAmLDTVVFK	PSMD14	GKGDPNKPRGKmSSYAF	HMGB2
ILDAGGHNV	PSMD1	SFVDTRTLL	COL1A2
PLPDEKTKKRIF	PSMC1	TRIPHLAGKKAVAEEDnGSIGEETDSSPGRK	STIM1
DGFDSRGDVKV	PSMC1	TRIPHLAGKKAVAEEDnGSIGEETDSSPGR	STIM1
DGFDSRGDVKVI	PSMC1	TRIPHLAGKKAVAEEDNGSIGEETDSSPG	STIM1
GLATDVQTV	PSMB3	SVEGEGEEEGEEY	TUBA1A
VGSYQRDSF	PSMB1	HGGTGFAGIDS	PCBP1
NYVNGKTFL	PSMA2	HGGTGFAGIDSSSPEVKG	PCBP1
AGLTHIITm	PRPSAP1	HGGTGFAGIDSSSPEVKGY	PCBP1
SIYPSPTGV	PRPF8	TISPLDLAKLNQVARQQSH	PCBP1
AmGIAPPKV	PRPF3	GLSPTTTLAIYFEVVNQH	SEC23A
KRNDYVHAL	PRMT1	AGAAENAFRAP	SCAMP3
GLCERLVSL	PRKDC	SETAPAAPAAPAPAEKTPVKKKARKS	HIST1H1E
GPPPPPPGKPQ	PRH2	AEASSDPGAEEREELLGPTAQ	LSP1
ALSDSIHTV	PRDM4	TTQRIVAPPGG	DPYSL2
GPPPPPGKP	PRB2	HQSGFSLSGA	DPYSL2
IIDGKIFcV	PPP4C	SLSGAQIDDNIPR	DPYSL2
AIIDGKIFCV	PPP4C	TTQRIVAPPG	DPYSL2
SIIGRLLEV	PPP1CA	HQSGFSLSGAQIDDNIPRRTT	DPYSL2
YLPDIIKDQKA	PPM1G	SAKTSPAKQQAPPVRNLH	DPYSL2
TEAPLNPK	POTEI	TQRIVAPPGGRAN	DPYSL2
GLDPTQFRV	POLA1	TTQRIVAPPGGRAN	DPYSL2
RLLEQKVEL	PNN	TQRIVAPPGGRANITSLG	DPYSL2
SLTGHISTV	PLRG1	TTQRIVAPPGGRANITSLG	DPYSL2
ILIDSIYKV	PLCH1	HVVADTEL	CD34
HLDVKPANI	PKMYT1	NVKVDPEIQNVKAQ	KRT2
qDNTRKIIIK	PIP	YDAEISQIHQ	KRT2
SLAQYNPKL	PIK3R1	SVTDTNVILSm	KRT2
GPPGTGKTLL	PEX1	NVKVDPEIQNVKAQEREQIKT	KRT2
ALIGQCIHI	PEG10	NVKVDPEIQNVKAQEREQIKTL	KRT2
LAAARLAAA	PDIA3	SSTISSNVASK	KRT2
LLLAAARLAAA	PDIA3	DAEVELERQRGL	MGAT1
SLFGGSVKL	PDCD6IP	TPPSEELELDK	TRMT10C
ALDKATVLL	PDCD4	GAETVNGEVPATPVKRERSGTE	RELL1
LAPKIEDEEGS	PCNA	KSVEEPTQPGGTGLSDSRTLSSSSmDLSRRSSL	KLC2
ALKDLINEA	PCNA	HRVEVKKAVPKEDIY	HNRNPA0
SmSADVPLV	PCNA	HRVEVKKAVPKEDIYSGGGGGGSRS	HNRNPA0
SLAQYLINV	PCBP2	HRVEVKKAVPKEDIYSGGGGGGS	HNRNPA0
GIDSSSPEV	PCBP1	TEHALGDGTDKTSTI	SAMD4B
VLNPETTVV	PAPSS1	SHTSEGAHLDITPNSGAAGNS	NDRG1
VGGKIFTF	PAPOLA	TEHLKESEADNTKKANnSQEPSPQLASSVASTR	PDLIM5
ALNENINQV	PANK2	TEHLKESEADNTKKANNSQEPSPQLASSVA	PDLIM5
IGATVHEL	PAH	HATTSSHASPSPVAAVTPPLF	PDLIM5
VGALAKVL	PAH	FFDPNTEENL	PLEC
SLLQGSPHL	OVOL1	HVQPQPQPKPQVQLHVQSQT	ZYX
GmYIFLHTV	ORMDL3	HVQPQPQPKPQVQLHVQSQTQPVS	ZYX
ATYVFLHTV	ORMDL2	HLEINPDHPIVETLRQKAE	HSP90AB1
YLLAVQSnK	ORF55	SPRGHLTSLQDA	RIC8A
ILDQKINEV	ODC1	TSDQDAKVVAEPQTQRVQEGKDSAHLmN	LARP4B
ALLDRIVSV	NUP205	HDEIRKKYGL	PTTG1IP
YmmPVNSEV	NUF2	TRHDEIRKKYGL	PTTG1IP
TLLSLRPSEA	NPPC	SSAGPGLLK	KRT7
TTFPRPVTV	NONO	HDVHFPGHTAmTEI	EPB41L5
TLAEIAKVEL	NONO	APVNVTTEVKSV	EEF1A1
NLDNPIQTV	NOMO3	TGPPVSELITK	HIST1H1B
TLLEDGTFKV	NMRAL1	GPDVGAAGDAPAPA	DGAT1
TLAQQPTAV	NFYC	HWVVIVAGSN	LGMN
SPYFTHPTIR	NFIX	TVKGGFSETRIE	EPB41L1
RQADKVWRL	NFIB	HGIDPTGTYHGDSDLQLDR	TUBB
RRQEAIYEm	NET1	APSQGGTWGRRSPL	KLRG2
RRNPEPLRF	NDUFC2	AGHPHALSTLDTKENLEGTLRRRSL	LIMK2
KLDPTKTTL	NDRG1	SYNQSFSSQPHQVEQTE	CAPRIN1
GLNEEIARV	NDC80	TVVGTYHGSPDQSHQVTGNH	CAPRIN1
ALAnLTGTVV	NCSTN	SLTEQRLTVES	RAP1GDS1
GLAPKPVQV	NBEAL2	TDHGAEIVY	MAPT
TGSKAWSF	NADK2	HGIDPTGTYHGDSDLQLE	TUBB4B
KVLDFEHFL	MYL6	SVVPSPKVSDTVVEPYNATLSVH	TUBB4B
GVLDTLTKV	MYCBP	HQSGFSLSGTQVDEGVRSAS	DPYSL3
VGDLPNGRV	MUCL1	ELIDQDARDL	ANXA2
AVYEGHVSCV	MTPN	IQNKPLYFADRL	ANXA2
AVIDVGINRV	MTHFD2	ELHGEGSSSGKATGDETGAKVERADGYEPPVQESV	RPS3A
SSLAEEAARAT	MRPL4	GKATGDETGAKVERADGYEPPVQESV	RPS3A
KmAEmLVEL	MRFAP1L1	GEGSSSGKATGDETGAKVERADGYEPPVQESV	RPS3A
TLFPSKIGV	MOB1B	GDETGAKVERADGYEPPVQESV	RPS3A
RQAnKVAKEAA	MND1	AELGAGGDGHRGGDGAVRSE	MAP7
ILDDTAKNLRV	MIA3	SPGYGGGRGGYGGGGP	HNRNPA2B1
KVLDKVFRA	MIA3	SLnAPSYnWGAAL	MBD6
VGARIYHTI	MGST1	SLGFDEPTEQPVRKNK	HN1
RLLKSKLYL	MGST1	SLGFDEPTEQPVRKN	HN1
ILGPKPQGV	MFSD8	SLGFDEPTEQPVRK	HN1
VLHDRIVSV	MED23	ADGGSERADGRIVKm	PSMD12
SLLENIAKA	MED12	nYLVPTEKKRSAL	HYLS1
RLAQHITYV	MCM7	AVRDISEASVF	RPS26
AALPNVYEV	MCM5	TASVEESESTSSARRRDSGIGEETATGLG	LRBA
SLLSHVEQL	MAD2L2	TERLELKASPNVE	LRBA
AIQDEIRSV	MAD2L1	RVAPEEHPVL	POTEF
YIYKDTIQV	MACC1	VPNEHRREAL	C1orf116
VLmGLPLAQA	LYNX1	SPKGVPNEHRREAL	C1orf116
GLDPSTPAQV	LPIN1	VSVKISPKGVPNEHRREAL	C1orf116
RLAVYIDRV	LMNA	KISPKGVPNEHRREAL	C1orf116
HWVVIVAGSN	LGMN	VKISPKGVPNEHRREAL	C1orf116
YLmEVTHDL	LARS	SESVVYADIRKN	MPZL1
EHAGVISVL	LAMTOR5	HSGGHHSDKINKSESVVYADIRKN	MPZL1
SLGGGFGGGSRG	KRT9	AVDPDEPVHGAP	DSC3
ITQIEHEVSSS	KRT9	TPIVIQPASATETT	DNAJC5
NDmRQEYEQL	KRT9	ISEKNKLESDYMAASSQLRLTEQ	SMC5
LEGGQEDFESS	KRT9	SFGGLGGGSVR	KRT19
NSGDVNVEIN	KRT9	SSFGGLGGGSVR	KRT19
GLGSGGSIRSS	KRT9	TSSFGGLGGGSVR	KRT19
GGGGLGSGGSIR	KRT9	TPFQQPSGYGSHG	UBAP2L
VnVEInVAPGK	KRT9	DPREGPGRPPL	SCAF8
RLASYLDKV	KRT9	TPAEVPHSTGVASN	VTA1
ADInGLRQVLD	KRT9	SEPAVPKPEDDTPVQDTKm	RCSD1
SLGGGFGGGSR	KRT9	TSSEVQSEPAVPKPEDDTPVQDTKm	RCSD1
RLLEGEEQRL	KRT81	HFVQENGTLR	PVRL4
RLCEGIGAVNV	KRT81	TVREIETQTELLSPG	PVRL4
SSSAGPGLLK	KRT7	SLGYTGARNYAGA	TSTD1
ASTSTTIR	KRT6C	ANRGPAYGLSR	TAGLN2
GGGGGGGFGRVS	KRT5	SDNQLQEGKNVIG	TAGLN2
VKVDPEIQ	KRT2	TGYGmPRQIL	TAGLN2
GYPGGIHEV	KRT2	SDNQLQEGKNVIGLQmGTN	TAGLN2
YDAEISQIHQ	KRT2	SDNQLQEGKNVIGLQ	TAGLN2
VTDTNVILSm	KRT2	TDRSPYEKVSAGNGGSSLS	MUC1
SVTDTNVILSm	KRT2	TNPAVAATSANL	MUC1
TISSNVASK	KRT2	LILVIKmGVAAHKKSH	S100A8
ISSNVASKA	KRT2	DTNADKQLSF	S100A9
SSTISSNVASK	KRT2	RQILKNPDDPDm	FLG
SKEEAEAL	KRT2	DIDHNKKIDFTE	FLG
YEEIAQRS	KRT2	mDHLDIDHNKKIDFTE	FLG
TISSNVASKA	KRT2	DHLDIDHNKKIDFTE	FLG
YHSKYEEL	KRT2	VFmDHLDIDHN	FLG
YDAEISQIHQS	KRT2	mVFKLAQA	FLG
NVKAQEREQIKT	KRT2	FKLAQAY	FLG
KKDVDNAYmIK	KRT2	mVFKLAQAY	FLG
RLASYLDRV	KRT18	qVSTHKQSESSHGWTGPSTGVRQGSHHEQ	FLG
EEANADLEVK	KRT16	qVSTHKQSESSHGWTGPSTGVRQGSHHE	FLG
SYSSREVFTSS	KRT16	LLmVFKL	FLG
RLASYLEKV	KRT13	LPEIKPEHKRGPL	AIM1
SAELNKEVSTN	KRT13	HLYDPKmQTDKPFD	CNN3
STGDVNVEmN	KRT10	AVAGDIIKAA	CXorf57
GGGSFRGSY	KRT10	TEPSTPSGPESGPTPASAEQNE	MARCKSL1
EESNYELEGK	KRT10	HSTLHSVFQTNQSNN	GIGYF2
EEQLQQIR	KRT10	ALYnLGVQSKK	PHF19
EESNYELE	KRT10	LGGHDDLHDDLQEDFHGH	SLC39A7
TEELAYLK	KRT10	TPFGKTPGQ	SPIN1
AAPGVDLTQL	KRT10	ASEINSLQTV	SLITRK1
mNAAPGVDLTQL	KRT10	VGKEDSSSTEFVEKRRAAL	SNX2
GGGSFRGSYGSS	KRT10	FARmLAQE	CALML5
STGDVNVE	KRT10	IREADVDQDGRVNYEE	CALML5
YLDKVRALE	KRT10	AGELTPEEEAQ	CALML5
YKTIDDLKNQI	KRT10	QEFLTAAKKARAG	CALML5
LDIKIRLE	KRT10	SPINRIVQISG	SLTM
GGFGGGSFRGSY	KRT10	TQEKNPLPSKETIEQEKQ	TMSB4X
SSKGSLGGGFSS	KRT10	TQEKNPLPSKETIEQEKQAG	TMSB4X
GFSGGSFSRGS	KRT10	TETQEKNPLPSKETIEQEKQ	TMSB4X
GFSGGSFSRG	KRT10	TETQEKNPLP	TMSB4X
SGYRSGGGF	KRT1	TQEKNPLPSKETIEQEKQAGES	TMSB4X
AQYEDIAQKS	KRT1	TETQEKNPLPSKETIEQEKQAG	TMSB4X
YQAELSQmQ	KRT1	TETQEKNPLPSKETIEQEKQA	TMSB4X
NVEIDPEIQK	KRT1	TETQEKNPLPSKETIEQEKQAGES	TMSB4X
AENEFVTIK	KRT1	ETKEDLPAENGETKTEESPASDEAGEKEAKSD	HMGN1
NAENEFVTIK	KRT1	NQETKEDLPAENGETKTEESPASDEAGEKEAKSD	HMGN1
SIIAEVKAQ	KRT1	HERDRQLQAQDEEGGGHVPERPKQEmLLS	LSP1
QTQISETNVIL	KRT1	HERDRQLQAQDEEGGGHVPERPKQEmLL	LSP1
SRQFSSRS	KRT1	TRRIVDGKVVSETNDTKVLRH	KRT18
YEDIAQKS	KRT1	TAHSPTPVAPHPVTVPT	FAM168B
IDKVRFLEQQNQ	KRT1	TVHLGSDTLGDR	KLK7
IDKVRFLEQQ	KRT1	SPYGGGYGSGGGSGGYGSR	HNRNPA3
SmDNNRSLDLD	KRT1	ANLERTF	NME1-NME2
SmDNNRSLDL	KRT1	ELRGFKnKLYVAVVGDK	ARAP1
SLVNLGGSKS	KRT1	SSLAEEAARAT	MRPL4
VEIDPEIQKVK	KRT1	TETVRSILKIDDVVNTR	CCT4
DLDSIIAEVK	KRT1	SINKALTSETNGTDSNGSNSSNIQ	PPP3CA
VmDSKIVQV	KPNA6	TGPGASLGTGYDR	CLDN3
ALYTSGHLL	KLK6	SLGTGYDRKDYV	CLDN3
VLDDKLYVV	KLHL5	TGPGASLGTGYDRKDYV	CLDN3
VLLGKVYVV	KLHL24	SAPRSTGPGASLGTGYDRKDYV	CLDN3
VATAADLELK	KIAA0368	SLDNNYSTPNERGDHNRTLD	CTNND1
NLmEQPIKV	JUP	YGVDVTAR	AGAP1
EELNREVATN	JUP	GVIVRDESTAEITFYmKGADVA	ATP9B
QIDNARLA	JUP	ANnHGAGSGAGGRAAPVESSQEEQSLcEGS	GSPT1
TEELNREVATNS	JUP	TPDQFmTADETRNLQ	CD44
QIDNARLAADDF	JUP	HGGYmNAGAGYGSYGYGGNSATAG	ILF3
NARLAADDF	JUP	YDPEAASAPGSGNPcHEASAAQKENAGEDPGLAR	DCD
SYFPEITHI	JAK1	YDPEAASAPGSGNPcHEASAAQKENAGEDPGLA	DCD
YILAHQLARH	ITPR1	AVGGLGKLGKDAVED	DCD
LmYDGTKEV	IRF6	HEASAAQKENAGEDPGLARQAPKPRKQ	DCD
YLPEDFIRV	IRAK2	EKGLDGAKKAVGGLGKLGKDAVED	DCD
GLAPQIHDL	IQGAP3	TLDSQIQETSI	MAP4
LLEPFVHQV	IP6K2	TSAPDLKNVRSKVGSTEN	MAP4
ALLDKLYAL	IMP3	EREEKRVLGL	SNRPN
IVAPGTFEV	ILF2	TPITPLKDGFTE	GORASP2
KILPTLEAV	ILF2	ASSDIQVKELEKR	STMN1
ALQPLLHTV	IL17RD	NSKQAEREEKRVLGL	SNRPB
STSPIVKSF	Igk	HPESEELIAQ	FAM160A1
ALPDQGIAKA	IGBP1	TPITPHLRSQP	PTBP3
FmNPHLISV	IFT172	TPEELFHPLG	SLC2A1
GLWEEAYRV	IFT172	VNPTVFFDIAVDGEPLGR	PPIA
LLDVPTAAV	IFI30	TELRQRVAHEPVAPPEDKESESEAK	CDS2
LLLDVPTAAVQA	IFI30	HLVYESDQNKDGKLT	CALU
ALDSHPTIV	ID2	TDFGEALVRHDEF	CALU
RLmNDmTAV	HSPH1	ATDFGEALVRHDEF	CALU
ILDKKVEKV	HSP90AB1	QATDFGEALVRHDEF	CALU
AGVQHIAL	HPD	KPTEKKDRVHHEPQLSDKVHNDAQSF	CALU
DVSLTACKV	HLA-A	STRSmPESLDSPTSGRPGVTS	PDLIM5
YIQKVLDIIAT	HEXB	TGAVGSYIYDRDPEGKVQP	CRIP2
KLLEKLYKV	HERC3	TEPLPEKTQESL	TPD52
ALAPHLDDA	HEATR2	TTTEPLPEKTQESL	TPD52
RmLPHAPGV	HDAC2	TKDDLDEEEDTHL	PODXL
VHLTPEEKSAVT	HBB	HPEQLITGKEDAAN	TUBA1C
mAPDIEAAHR	HAL	VVEPYNSILTTH	TUBA1C
GLmGAGIAQV	HADHA	SGPGSRISSSSFSRVGSSN	KRT8
GVLPNIQAV	H2AFX	TSGPGSRISSSSFSRVGSSN	KRT8
SVFAGVVGV	GUCY1A3	VHTRRPKLPQTSDDEKKDF	SLIRP
TLTEEGVIKV	GTPBP4	SHTILLVQPTKRPEGRTYAD	ERH
RRGDFIHVm	GRB2	mNDLVSEYQ	TUBB3
LLIENVASL	GPX1	SVVPSPKVSDTVVEPYNATLS	TUBB3
AmGEKSFSV	GPR107	APFIEKSRSGGRKSL	MACF1
NLDPAVHEV	GPN1	HLYDPKnHILPP	CNN2
ERQFSSRS	GOLGA8F	SPYFTHPTIR	NFIX
FLLEKGYEV	GMDS	HGGVTGLSQY	UPF1
GLDEAIRKV	GLYATL2	KSQGKVLQATVVAVGSGSK	HSPE1-MOB4
SLLDPVPEV	GCN1L1	GKVLQATVVAVGSGSK	HSPE1-MOB4
VGVDGSVYKL	GCK	EAPVSEDLVIRLRRPPL	TOR1AIP1
GYLPNKQVL	GCH1	SIQEAPVSEDLVIRLRRPPL	TOR1AIP1
DNEFGYSNR	GAPDH	PHFTHGETVESGDVTC	SRC
YDNEFGYSNR	GAPDH	AAEKGPAPSWGPGAAVQPPG	PLCXD1
DAGAGIALNDH	GAPDH	FLVTGRRPLVGGR	ARMCX4
AFRVPTANVS	GAPDH	QNSTGVnFPGEV	ADAMTS9
TPSDVFKQY	GANC	VHQGNIAGDSK	EEF1A1P10
SVWFGPKEV	FLVCR1	WEPNTRL	SLC2A6
SLFPGKLEV	FLII	LGKEDFIL	UBR5
SLFPGKLEVV	FLII	MLCRPVSSLSATK	CALR
qPGSTVHGRLE	FLG2	YLLAVQSnK	ORF55
PVLKNPDDPDT	FLG2	TVHYVLTHFPTLWWIVNNVFFLRNAVm	COX2
GFGQHGSVSGQ	FLG2	RFNPLVDYMLLQQTAAP	M77
qVSSHEQSE	FLG	QDRLnYTVInnTHFnLTESNIT	UL142
qVSTHEQS	FLG	HEWKKLILT	Rnaset2a
RQILKNPDDPDm	FLG	AAPAAPRASGDVAATVAAnGGPASQ	gB
FLDEKSGSFV	FBXO32	TPQHTAIGAHPVSmPT	FAM168A
KVLEDQQNIRL	FBXO32	TTPQHTAIGAHPVSmPT	FAM168A
ATVQQLEGR	FABP5	AKENAPAIIFI	PSMC4
KGIKSVTEL	Fabp1	HQDLHRELLmNQKRGLAP	FAM107B
QLIPALAKV	EYA4	TFKSFEDRVGTIK	TPD52L2
SLFRVITEV	EXT2	SKVVGDRENGSDNLPSSAGSGDKPLSDPAPF	TPD52L2
ALmPVLNQV	EXOSC6	VQEGKARKTNPEIQSTLRKRL	CASP14
ALLEmDARL	EXOSC4	VQEGKARKTnPEIQSTLRKRLYLQ	CASP14
AIIGGmFTV	ERGIC3	PKGGRKGGHKGRARQYTSPEEIDAQLQ	PDAP1
RRNDKIIVF	ERCC3	PGPTPSGTNVGSSGRSPSKAVAARAA	SEC61B
IRKPYIWEY	EPRS	PGPTPSGTNVGSSGRSPSKAVAARAAGS	SEC61B
GmFGKETYV	EPPK1	PGPTPSGTNVGSSGRSPSKAVAA	SEC61B
SLDDLLTNV	EPHX1	HSKRTLLIKTVETRDGQVINETSQHHDDLE	VIM
VITETVVEV	ELF2	SKRTLLIKTVETRDGQVINETSQ	VIM
VLmTEDIKL	EIF4G1	SKRTLLIKTVETRDGQVINETSQHHDDLE	VIM
RLISKFDTV	EIF4E	SLPLVDTHSKRTLLIKTVETRDG	VIM
RLTPKLmEV	EIF3H	TLLIKTVETRDGQVINETS	VIM
TYYGSFVTR	EIF3H	TLLIKTVETRDGQVINE	VIM
ALNEKLVNL	EIF3F	HLDPSLTHTIFNP	NFKB1
SLDQPTQTV	EIF3CL	EQEKRSEIS	TMSB10
SLYDYNPNL	EIF3CL	KETIEQEKRSEIS	TMSB10
QVCAIIERV	EIF3CL	HQGGQFEQHFQHGGYQ	FAM98A
YVLPEVSKV	EIF2B4	AGNPVGDKLNVITVGPRGPL	CAT
AImDIVIKV	EIF2AK3	SLRLQSSSASY	KRT13
ILTDITKGV	EEF2	SAELNKEVSTN	KRT13
ALSQDIPEI	EDC4	SSSGGGGGGGRFSSS	KRT9
AVDPDEPVHGAP	DSC3	FESSGAGKIGLGGRGGSGGSYGRGSRGGSGG	KRT9
SISGPGVDKEP	DSC1	SRSGGGGGGGLGSGGSIRSSYS	KRT9
AVVEFLTSV	DROSHA	GAGKIGLGGRGGSGGSY	KRT9
TTQRIVAPPG	DPYSL2	YLSRSGGGGGGGLGSGGSIRSS	KRT9
HQSGFSLSGA	DPYSL2	SLGGGFGGGSR	KRT9
GLIEKNIEL	DNMT1	RSGGGGGGGLGSGGSIRSSY	KRT9
RLAEVVHEL	DMTF1	TANEKSTmQELNSRLA	KRT9
qAEDVIRH	DMKN	LSRSGGGGGGGLGSGGSIRSSY	KRT9
qAEDVIRHG	DMKN	NRKDIENQYETQIT	KRT9
qSGEESTGTNIG	DMKN	YLSRSGGGGGGGLGSGGSIRSSY	KRT9
qAEDVIRHGAD	DMKN	NSGDVNVEIN	KRT9
qAEDVIRHGA	DMKN	FEmEQNLRQGVDADIN	KRT9
KVFDPVPVGV	DHX9	VAPGKDLTKTLNDmRQEYEQL	KRT9
ALYPNVVQV	DHX57	IAKNRKDIENQYETQ	KRT9
VILPTVHEV	DENND6A	GAGKIGLGGRGGSGGSYGRGSRGGSGGSY	KRT9
KLFDRPQEL	DENND4C	SRSGGGGGGGLGSGGSIRSSYSR	KRT9
SmTLAIHEI	DEGS1	TQPRLGEESIRGHTLIKN	DSC2
TLDEKIEKV	DDX27	VLSPADKTNVKAA	HBA2
YLLPAIVHI	DDX17	SRQSSVSFR	KRT5
QLAQFVHEV	DDX11	SRQSSVSFRSGGSRSF	KRT5
AVGDGPPRV	DDR1	YEEIANR	KRT5
FLAEDALNTV	DDR1	YEEIANRS	KRT5
RVDPNGSRYLL	DDB1	AQYEDIAQKSKAE	KRT1
AVEDLESVGKGA	DCD	AQYEDIAQKS	KRT1
DVKDVLDS	DCD	LVNLGGSK	KRT1
ESVGKGAVHDV	DCD	YEDIAQKSKAEAESL	KRT1
ESVGKGAVHDVK	DCD	ELNRVIQ	KRT1
VEDLESVGK	DCD	SRQFSSRSGYRSGGGFS	KRT1
qKENAGEDPGLA	DCD	SRQFSSRSGYRSGGGF	KRT1
AVEDLESVGK	DCD	SRQFSSRSGYRSGGGFSSGSAGIINYQRRTTSS	KRT1
KENAGEDPGLAR	DCD	GAYmTKVDLQAKLD	KRT1
GEDPGLARQ	DCD	GAGGGFGSR	KRT1
NAGEDPGLAR	DCD	QTQISETNVIL	KRT1
NAGEDPGLARQ	DCD	NVILSmDNNRSLDLDSIIA	KRT1
LEKGLDGA	DCD	NQVLQTK	KRT1
AVGGLGKLGKDA	DCD	KVKSREREQIKSL	KRT1
SSLLEKGLDG	DCD	YEDIAQK	KRT1
RLFHDSAVTSV	DCAF4	KDVDGAYmT	KRT1
FLDPRPLTV	CYP1B1	YEDIAQKS	KRT1
GmWGGAmLGV	CYHR1	VARGGGRGSGFGGGY	KRT1
ALTDFVRSV	CUTA	ASTSTTIRSHSSSRRGFS	KRT6C
AYVPGFAHI	CUEDC2	ASTSTTIRSHSSSRRG	KRT6C
YLSQDTVSV	CTSD	ASTSTTIRSHSSSR	KRT6C
IIIPEIQKV	CSE1L	HKAEIITVSDGRGVK	VPS25
TmAKESSIIGV	CRYZ	HINVEESVDGQVVSSHKR	KRT15
SLSSDGVLTV	CRYAB	LRFPLTNAIKDALA	CHI3L1
RTTEINFKV	CRABP2	SKKTGSPGSPGAGGVQSTAKKSGQKTVLS	DYNC1LI2
ATWEnENKI	CRABP1	DTAKKPIIGILmQKcRN	GGH
VLAELPQQV	CPNE2	HEDPPLKRQRTAEAFSDEKTQIVSNT	TRMT5
ALATLIHQV	COPS7A	PLPDEKTKKRIF	PSMC1
AIVDKVPSV	COPG1	DGFDSRGDVKV	PSMC1
GLKNGVPAV	COPA	RPPLEEPAAPRELGL	RBM42
KLNDLIQRL	COPA	SSGNAKIGHPAPNFKAT	PRDX1
HLGVKVFSV	COL6A1	TVLKTTGYSDRPTA	ARFGAP3
PVGALGLKGn	COL5A1	HLRNKTEDLEATSEHFKTT	VAMP8
VGPAGAVGPR	COL1A2	qPFAFNCTFPPITSGEVSVTWYKNSSKI	IL1RL2
SFVDTRTLL	COL1A2	TTTRKTPQGPPEIYSDTQFPSLQ	CDV3
AVGPRGPSGPQG	COL1A2	LVLERSLNRVHLLGRVGQDPVLR	SSBP1
GPTGPIGSR	COL1A2	VRRQATTIIADNIIFLSDQTKEKE	SSBP1
ALmEAIHSA	COBL	NVRRQATTIIADNIIFLSDQTKEKE	SSBP1
SLADFmQEV	CNOT1	ATTIIADNIIFLSDQTKEKE	SSBP1
HLYDPKNHILPP	CNN2	SAIFGGARPREEVVQKE	EIF4H
NLLPKLHIV	CLIC4	LIHLLmLESGYIPQGTEAKA	FBXO7
TIPEAFRGV	CLIC1	GGFGGGSFRGS	KRT10
KYFDEHYEY	CKS2	GGFGGGSFR	KRT10
IHEPEPHIL	CKS1B	NRKDAEAWFNEK	KRT10
LLGPPPVGV	CIZ1	AEQNRKDAEAWFNEK	KRT10
AIQDKLFQV	CHCHD6	TEELAYLK	KRT10
KLCEGFNEV	CHCHD2	GGGFGGDGGLLSGNEKVTmQ	KRT10
VISLEGKPL	CFL1	LNNmRSQYEQLAEQNRKDAEAWFNEK	KRT10
AVISLEGKPL	CFL1	NDRLASYLDKVRAL	KRT10
TLQEKIHRL	CEP57L1	SKELTTEIDNNIEQISSY	KRT10
GLTEALHFV	CENPB	AQISALEEQLQQIRAE	KRT10
SGPYIPSSH	CDSN	AAPGVDLTQLLNNmRSQYEQL	KRT10
AGPPISEGKY	CDSN	mNAAPGVDLTQLLNNmRSQYEQL	KRT10
AAGPPISEGK	CDSN	HEEEmKDLRNV	KRT10
LLAPRPVAV	CDKN1C	GGGSFRGSYGSS	KRT10
SLSEKTVLL	CD59	STGDVNVE	KRT10
HVVADTEL	CD34	STGDVNVEmN	KRT10
EVISKLYAV	CCT8	LAETEGRY	KRT10
SLHDAImIV	CCT7	TPLILKPFGNSISR	LBR
ALSKEGIVAL	CCT6A	ADKLSFGLEDEPLETATKEN	ERLIN2
LLDRFLATV	CCNI	ITVQFAGRGSSEEARREAL	PROSER2
RISDVHFSV	CBX6	FAGRGSSEEARREAL	PROSER2
YGSHTFKL	CAT	TVGSGIKNGGQETIEmVKGGHQTSE	DSC2
AGELTPEEEAQ	CALML5	TLPSKETIQQEKECVQTS	TMSB15A
SLAPIIVHV	CACNB4	SIRVTQKSYKVSTSGPRA	KRT8
AmAENILAA	C20orf112	SIRVTQKSYKVST	KRT8
YLDPAQRGV	C16orf13	SIRVTQKSYKVSTSGPRAFSSRS	KRT8
SLADVHIEV	BTAF1	SIRVTQKSYKVSTSGP	KRT8
TLNEKLTAL	BRK1	SIRVTQKSYKVSTSGPRAFSS	KRT8
ALLPSSPTL	BRF1	SIRVTQKSYKVSTSGPRAFS	KRT8
LLASEVPQL	BRAT1	SIRVTQKSYKVSTSGPRAF	KRT8
YLSPDLSKV	BRAF	ESVGKGAVHDVK	DCD
KLDVGNAEV	BCAP31	ESVGKGAVHDVKD	DCD
mPVGPDAILRY	BAG6	HSQGLGGHYADSYLKR	RAVER1
FIDDANYSV	AZIN1	HSQGLGGHYADSYLKRKRIF	RAVER1
qENQDGRYSLT	AZGP1	HSLLPASNLAGKEARGWGGAGRS	RAVER1
ILDEHVQRV	AXIN1	IAHPKLGKRARARIAKGL	RPL29
GLADASLLKKV	ATXN10	IAGGGVIPHIHKSLIGKKGQQKTV	H2AFZ
ALPEVQKQV	ATRAID	PVLKQLGPAQPKKRPDRGAL	CDC42EP5
SLAETDKITL	ATP6V1A	SSSSRQTRPILKEQS	KRT16
NLYPFVKTV	ATIC	SPLDLAKLNQVARQQSH	PCBP1
HLLPTAPTTV	ATF7IP	TISPLDLAKLNQVARQQ	PCBP1
AVFDKTLAEL	ATF7IP	TISPLDLAKLNQVAR	PCBP1
ALFPERITV	ATAT1	RANARLFGIRAKRAKEAAEQDVEK	RPL13
SILEDPPSI	ASUN	GKKEDLYLKPIQRTILm	EEF2
TLADVLYHV	ASH2L	SAKTSPAKQQAPPVRNL	DPYSL2
ALSPNNHEV	ARPC1A	TSPAKQQAPPVRNL	DPYSL2
RLTDYISKV	ARL6IP5	TQRIVAPPGGRANITS	DPYSL2
GLSTEGIYRV	ARHGAP35	TTQRIVAPPGGRANITS	DPYSL2
GLDIDGIYRV	ARHGAP12	SGFSLSGAQIDDNIPR	DPYSL2
SAKSRTIG	ARG1	HQSGFSLSGAQIDDNIP	DPYSL2
FASHVSPEV	ARFGAP3	SAKTSPAKQQAPPVRNLHQSG	DPYSL2
AYSSYVHQY	APPBP2	REHAPSIIFmD	PSMC5
SLLYNVPAV	APP	STISSNVASKA	KRT2
LLAAWTARA	APP	VKVDPEIQ	KRT2
KRWESERVL	AP3M1	GGGGGGFGGGGFGSR	KRT2
IRDNFVIVY	AP1M2	GYPGGIHEV	KRT2
ALSGHLETV	ANXA2	GGPGGFGPGGYPGGIHEVSVNQ	KRT2
AIAAGHGDYALn	ANPEP	GGPGGFGPGGYPGGIHEVSVN	KRT2
VLDDKLVFV	ANO6	GGPGGVGGLGGPGGFGPGGYPGGIHEV	KRT2
TLAETLVNL	ANKRD52	NVKAQEREQIKT	KRT2
TLDDImAAV	ANKRD17	TISSNVASK	KRT2
SISDVIAQV	ANKH	KKDVDNAYmIK	KRT2
ILSKDGVLYV	ANAPC1	YEEIAQR	KRT2
ATDPTIHTV	ALG9	TISSNVASKA	KRT2
FLDPNNIPKA	ALG8	APRKGKEKKEEQVISL	RPS14
RLFNDPVAmV	ALG3	RIEDVTPIPSDSTRRKGGRRGRRL	RPS14
ALSDHHIYL	ALDOA	mHKRKGPPGPPGRGAAAARQLGL	CC2D1A
ESLFVSNHAY	ALDOA	HSLKPLPSVPEEKKPR	PAK2
VmFGGKQVVV	AHCYL1	YPGAGLGALGGGALGPGGKPLKPG	ELN
VmHDSSFSV	ADNP2	HRVEVKKAVPKEDIYSG	HNRNPA0
HLLEEPIYL	ADAT1	HRVEVKKAVPKEDIYSGGGGGGSR	HNRNPA0
YALPHAIL	ACTBL2	SRSHTSEGAHLDITPNSGAAGNS	NDRG1
		mREIVHIQAGQCGNQIGAKFWEVISDEHGID	TUBB3
		VFTSLNK	NR2C2
		AEHKPPLLIRRNNmK	C4orf17
		HAEKVAEKLEALSVKEETKEDAEEKQ	RANBP1
		DHAEKVAEKLEALSVKEETKEDAEEKQ	RANBP1
		SKKKGAKKEGSDGPLATSKPVPAEKSGLPVGPEN	SRPR
		APAKKTSAKADPALLNN	CEND1
		SLYGLGASRPRVA	KRT7
		SSSAGPGLLKAYSIRTA	KRT7
		VAVGVIKAVDKKAAGAGKVTKSAQKAQKA	EEF1A1
		RQTVAVGVIKAVDKKAAGAGKVTKSAQKAQKA	EEF1A1
		TVAVGVIKAVDKKAAGAGKVTKSAQKAQKA	EEF1A1
		FAPVNVTTEVKSVEmHHE	EEF1A1
		GVIKAVDKKAAGAGKVTKSAQKAQKA	EEF1A1
		VGVIKAVDKKAAGAGKVTKSAQKAQKA	EEF1A1
		VHLTPEEKSAVT	HBB
		GDLSTPDAVmGNPKVKAH	HBB
		AIRVTNPNARLRSEENE	RPL32
		SVNVDYSKLKKERPDF	NDUFA4
		SGPYGGGGQYFAKPR	HNRNPA1
		GFPTVTRQNTRGPL	SHANK2
		ALKRINKELSDLARD	UBE2D3
		QVTQPTVGmNFKTPRGPV	RPS17
		AVGKNKRLTKGGKKGAKKKVVDPF	RPS3A
		KSGNFGGSRNmGGPYGGGNYGPGGSGGSGGYGGRSRY	HNRNPA2B1
		NFGGSRNmGGPYGGGNYGPGGSGGSGGYGGRSRY	HNRNPA2B1
		DTLTSRPAQGVVTTLEn	FN1
		SPGSIIQPQRRRPSL	NCOR2
		SESSPGKREKDKEKDKEKRFSLFGK	SPTBN1
		KLGTRLVPAERREKL	PTRF
		HDFRSPPPGmGLN	SFPQ
		HLTHIGSGEmGAGDGLA	CDC42SE1
		SVKISPKGVPNEHRREAL	C1orf116
		HRREALKKLGLLKE	C1orf116
		EHRREALKKLGLLKE	C1orf116
		TPPKPESGLTLQESNTPGLR	C1orf116
		HHSDKINKSESVVYADIRKN	MPZL1
		HSDKINKSESVVYADIRKN	MPZL1
		SDKINKSESVVYADIRKN	MPZL1
		SSFInKVTRADVDVQPYAF	GTPBP4
		mDDFERRREL	CALD1
		HGGSGGRGVSVSSARFVS	KRT19
		TGNGIYINGRGHLV	PVRL4
		TNRGASQAGmTGYGmPRQIL	TAGLN2
		ETPKKKKKRFSFKKSFKLS	MARCKS
		LILVIKmGVAAHKKSHEESHK	S100A8
		LILVIKmGVAAHKKSHEESHKE	S100A8
		LILVIKmGVAAHKKSHEESH	S100A8
		LILVIKmGVAAHKKSHEE	S100A8
		VRKDLQNFLKKENKNEK	S100A9
		mARLTWASHEKmHEGDEGPGHHHKPGLGEGTP	S100A9
		PKGKKAKGKKVAPAPAVVKKQEAKKVVNPL	RPL7A
		NVVDVREEHSSKLQ	SEMG2
		qKGGSKGQLPSGSSQFPHGQKGQHY	SEMG2
		VRIPSQAQEYGHKEnKISYQ	SEMG2
		SQTEKLVAGKSQIQ	SEMG1
		SSSTEERRLHYGENGVQKDVSQSS	SEMG1
		SQTEEKAQGKSQKQITIPSQEQEHSQKANKISYQ	SEMG1
		DLNALHKTTKSQRHLGGSQQL	SEMG1
		SGQKGKQQTESKGSFSIQY	SEMG1
		qKGGSKGRLPSEFSQFPHGQKGQHY	SEMG1
		GEnGVQKDVSQRS	SEMG1
		YGEnGVQKDVSQRS	SEMG1
		SLKALTHNGTPRNAI	RRAGC
		HSVPLPTELSSEAKTKSESTSGATQ	APOOL
		HSTLHSVFQTNQSN	GIGYF2
		HGYGGKFGVEQDRmDKSAVGHEYQ	CTTN
		HGYGGKFGVEQDRmDKSAVGHEY	CTTN
		HRDDGYTEQGQEALQHL	RILPL1
		HALYPPSPRKHAEPSSSPSKVS	USP6NL
		HKSSAARPVSRGGVGLTGRPPSGIRPLSGN	IFT74
		PGADGQPGAKGEQGEAGQKGD	COL2A1
		SKLKKTETQEKNPLPSKETIEQEKQAGES	TMSB4X
		LPAENGETKTEESPASDEAGEKEAKSD	HMGN1
		HERDRQLQAQDEEGGGHVPERPKQEmL	LSP1
		TQAIETAGRTPKLA	LSP1
		QINRYGHFQATITIVEG	GPNMB
		TSAPDLKNVRSKAKVEKKTEAAATTRKPESN	MAP4
		SSGFGQHGSVSGQ	FLG2
		TIQKTTTRRIVDGKVVSETNDTKVLRH	KRT18
		SmQTIQKTTTRRIVDGKVVSETNDTKVLRH	KRT18
		HPKADFIRESSEAQVQK	PRRC2C
		YGGGYGSGGGSGGYGSRRF	HNRNPA3
		KAPTKAAPKQKIVKPVKVSAPRVGGKR	RPL24
		KAPTKAAPKQKIVKPVKVSAPRVGGK	RPL24
		SESSSKSSQPLASKQEKD	HMGA1
		SAPRSTGPGASLGTGYDR	CLDN3
		HVTQAHVQTGITA	ATXN2L
		TVQPVAmGPDGLPVDASSVSNN	CTNND1
		TQPGGVPSAPTGPLGPPGHGQTLG	BAG6
		TSSEITTKDLKEKKEVVE	PTMA
		TVASSTQKFQDLGVK	2021-09-09
		SETPDQFmTADETRNLQ	CD44
		qKENAGEDPGLAR	DCD
		LEKGLDGAKKAVGGLGKLGKDA	DCD
		KENAGEDPGLARQAPKPRKQ	DCD
		QKENAGEDPGLARQAPKPRKQ	DCD
		TPITPHLRSQPVY	PTBP3
		GKAIMVAQTIKPAFKSSRWVPPTPG	RBMXL3
		AKRTKKVGIVGKYGTRYGASL	RPL37A
		TEKKDRVHHEPQLSDKVHNDAQSF	CALU
		SKQQLSAEELDAQLDAYNARmDTS	ALYREF
		TRSmPESLDSPTSGRPGVTS	PDLIM5
		SmPESLDSPTSGRPGVTS	PDLIM5
		TGAVGSYIYDRDPEGKVQ	CRIP2
		RRFVNVVPTFGKKKGPNAnS	FAU
		NRRFVNVVPTFGKKKGPNANS	FAU
		KTQKIVIKKREPL	EBAG9
		TTPDAKENGTDTVQKPSEKAEAGPEG	HYOU1
		GHTNSFSPLENNVKPRKLRKD	ELOVL5
		SFSPLENNVKPRKLRKD	ELOVL5
		QIDNARLA	JUP
		IDNARLA	JUP
		EELNREVATN	JUP
		TGTYRQLFHPEQLITGKEDAAN	TUBA1C
		SYKVSTSGPRAFSSRS	KRT8
		SRAVVVKKIETRDGKLVSESSDVLPK	KRT8
		SSRAVVVKKIETRDGKLVSESSDVLPK	KRT8
		TRDGKLVSESSDVLP	KRT8
		HSLGGGTGSGmGTLLISK	TUBB3
		SSLPKKLALLKAPAKKKGAAAATSSKTPS	C19orf53
		HSSRFIPLK	RPS15
		QAFRKFLPLFDRVLVERSA	HSPE1-MOB4
		AGQAFRKFLPLFDRVLVERSAA	HSPE1-MOB4
		AGQAFRKFLPLFDRVLVERSA	HSPE1-MOB4
		GPGAGAGREAAAVPFLK	GMFB
		PSGAGPGQMLWLFVAKSGFIPHLVFFLF	TMEM200A
		IFTMKSSQAQnH	OR2A1-AS1
		VGQDRATALYLARTTL	RPL37A
		APRNRFSLLLLQSnPKCATYPTEAAQAPG	SFI1
		TQGSADSYTSRPSLD	CACNB3
		LHVQLKSFHNELLTQLE	BAIAP2
		SPFRSVTVQETK	Kng1
		TRLVPVERREKL	Cavin1
		KLGTRLVPVERREKL	Cavin1
		FAIDSILSKPFR	Foxq1
		EPVSTYSISVSAFTKVGnG	Ptprq
		APQGSLGEYLFERLTLKHD	Ftl1
		YFPKALAPLLLAFVTKPnG	Rangap1
		GKKKTHInIVVIGHVDSGKSTTTGH	Eef1a1
		GKKKTHInIVVIGHVDSGKSTTTG	Eef1a1
		GKKKTHInIVVIGHVD	Eef1a1
		GKKKTHInIVVIGHVDSGKSTTTGHLIYK	Eef1a1
		HQKSVAKTQDPQTAGRITDSGQDTAFLH	Zc3hav1
		TLKTKAQSVIDKASETLTAQ	Apoa1
		SAGSScSQTPSRAIPTRRVAL	Eif4ebp1
		AVNTTREAEELNSRnQER	Lama5
		VGKSAAGnSILGKQVFKTQFSEKQ	Gimap8
		qKHLDLAARGPL	Oxa1l
		QYHInKLTLSGDVGELASGDLG	Fermt3
		SANVSWLFPELPGLPE	Hyi
		AAAATPSPANAAALAAAAAPATSVSAA	Amot
		LSGHTVYEVITSWmEnMPEGK	Slc3a1
		RVmGAVTKVDTSRPRGPL	Kifc1
		GTCSEQmYGMCESLWEPNMDPEHLFE	Psmb3
		ASYLLKLPQGQA	nan

## Sheet: P93_242
HLA-I	HLA-I Gene	HLA-II	HLA-II Gene
NGLKTHVL	C4a	SSASIncSYEDSASnYFPWYKQEPGEN	Trav5-4
VLLQIDNAR	KRT14	VGCILAVLFQDVRYIATKmPVSY	US14
VGGKIFTF	PAPOLA	VTSFSILmSSKPAKN	Adgrf4
NLAENISRV	PYGL	TEDKGEFLSEGGGVR	Fga
RmIGQICEV	TSC2	TDTEDKGEFLSEGGGVR	Fga
SmLEDVQRA	RBM28	GVLHQSPFCSPPKPPSAPPLVTnVLCSEAP	Parp4
VGVDGSVYKL	GCK	SLNLDTSKLAGnLHFSGP	Ahnak
PLVDTHSK	VIM	SRRYDSRTTIFSPEGRL	PSMA4
PLVDTHSKRTL	VIM	TTPQHTAIGAHPVSmPT	FAM168A
GLATDVQTV	PSMB3	SDYQYSQRSQAGHTLHHQESRRAAL	PKP2
ILmEHIHKL	RPL19	KRDTRSIEEAmNEIRAKKRL	SPAG7
ALATLIHQV	COPS7A	TRSIEEAmNEIRAKKRL	SPAG7
EIASFDKAKLK	TMSB10	LTKLSLITAPRRERGRPS	MISP
EQEKRSEIS	TMSB10	TFKSFEDRVGTIK	TPD52L2
ALDSHPTIV	ID2	SKVVGDRENGSDNLPSSAGSGDKPLSDPAPF	TPD52L2
ILDQKINEV	ODC1	GKARKTNPEIQSTLRKRL	CASP14
LLDRFLATV	CCNI	VQEGKARKTNPEIQSTLRKRL	CASP14
RQAnKVAKEAA	MND1	SNPRSLEEEKYDmSGAR	CASP14
YGSHTFKL	CAT	GKARKTNPEIQSTLRKRLYLQ	CASP14
VLLGKVYVV	KLHL24	VQEGKARKTNPEIQSTLRKRLYLQ	CASP14
NQFPGFKEV	SNRPA	SNPRSLEEEKYDmSGARLAL	CASP14
ALAPGVRAV	RNF114	KDSPQTIPTYTDALHVY	CASP14
RLASYLEKV	KRT13	VQEGKARKTNPEIQSTLRKR	CASP14
ITQIEHEVSSS	KRT9	GGNSSGRGGSPAPYVDTFLnAPDIL	RASIP1
NSGDVNVEIN	KRT9	PGPTPSGTNVGSSGRSPSKAVAARAA	SEC61B
RLASYLDKV	KRT9	SPGGVYATRSSAVRLR	VIM
SYLDKVQAL	KRT9	PLVDTHSK	VIM
LEGGQEDFESS	KRT9	SLPLVDTHSK	VIM
GGGGGGGFGRVS	KRT5	PLVDTHSKRTL	VIM
EREQIKSLNNQF	KRT1	TLLIKTVETRDGQ	VIM
SLVNLGGSKS	KRT1	HSKRTLLIKTVETRDGQVINETSQHHDDLE	VIM
SIIAEVKAQ	KRT1	SLPLVDTHSKRTLLIKTVETRDG	VIM
VEIDPEIQKVK	KRT1	HSKRTLLIKTVETRDGQVINETSQ	VIM
NAENEFVTIK	KRT1	SLPLVDTHSKRTL	VIM
RNKYEDEINKRT	KRT1	RTLLIKTVETRDGQVINETSQ	VIM
YEDIAQKS	KRT1	TLLIKTVETRDGQVINETSQ	VIM
ELSQmQTQIS	KRT1	HQGVmVGmGQKDSYVGDEAQS	ACTA2
YQAELSQm	KRT1	HDYGQEGPLEGKI	NFKB1
QTQISETNVIL	KRT1	HLDPSLTHTIFNP	NFKB1
RNKYEDEINKR	KRT1	EHPDEVEDPKNKKDAKSNYKMmFVKSSGS	C11orf58
SRQFSSRS	KRT1	TVDGPSGKL	GAPDH
ASTSTTIR	KRT6C	mTTVHAITATQKTVDGPSGK	GAPDH
ATADYICKV	ACLY	DAGAGIALNDH	GAPDH
TLWVDPYEV	BTG1	qERDPSKIKWGDAGAE	GAPDH
EHAGVISVL	LAMTOR5	TQEKNTLPTKETIEQEKR	TMSB10
GLWEEAYRV	IFT172	TLPTKETIEQEKR	TMSB10
FLDPRPLTV	CYP1B1	TQEKNTLPTKETIEQEKRSE	TMSB10
PLPDEKTKKRIF	PSMC1	TLPTKETIEQEKRSE	TMSB10
DGFDSRGDVKV	PSMC1	PTKETIEQEKRSE	TMSB10
GLNEEIARV	NDC80	TQEKNTLPTKETIEQEKRSEIS	TMSB10
ILDEHVQRV	AXIN1	PTKETIEQEKRSEIS	TMSB10
NLAEKLIGV	RALGAPB	LPTKETIEQEKRSEIS	TMSB10
FASHVSPEV	ARFGAP3	ADKPDmGEIASFDKAKLKKTETQEKN	TMSB10
NLDPAVHEV	GPN1	TETQEKNTLPTKETIEQEKRSEIS	TMSB10
RLQEDPPVGV	UBE2B	TKETIEQEKRSEIS	TMSB10
SLADVHIEV	BTAF1	ETIEQEKRSEIS	TMSB10
TLAETLVNL	ANKRD52	mEKTELIQKAKLA	YWHAQ
TEELAYLKK	KRT10	HQGGQFEQHFQHGGYQY	FAM98A
ITELRRNVQAL	KRT10	AGNPVGDKLNVITVGPRGPL	CAT
GGFGGGSFRGSY	KRT10	SAELNKEVSTN	KRT13
TEELAYLK	KRT10	SRSGGGGGGGLGSGGSIRSSYSR	KRT9
GGGSFRGSYGSS	KRT10	GSGGSIRSSYSR	KRT9
STGDVNVEmN	KRT10	GAGKIGLGGRGGSGGSYGRGSRGGSGGSY	KRT9
GFSGGSFSRG	KRT10	LSRSGGGGGGGLGSGGSIRSSYSR	KRT9
GGFGGGSFR	KRT10	FESSGAGKIGLGGRGGSGGSYGRGSRGGSGG	KRT9
NARLAADDFRLK	KRT10	GGGGGGGLGSGGSIRSSYSR	KRT9
IDNNIEQISSY	KRT10	SRSGGGGGGGLGSGGSIRSSYS	KRT9
LNNmRSQY	KRT10	SLGGGFGGGSRG	KRT9
STGDVNVE	KRT10	YLSRSGGGGGGGLGSGGSIRSS	KRT9
YmmPVNSEV	NUF2	RSGGGGGGGLGSGGSIRSSY	KRT9
SLDDLLTNV	EPHX1	ITQIEHEVSSS	KRT9
LLDKKnKVL	MAATS1	TANEKSTmQELNSRLA	KRT9
TLAEIAKVEL	NONO	FESSGAGKIGLGGRGGSGGS	KRT9
SLYEmVSRV	SSRP1	LSRSGGGGGGGLGSGGSIRSSY	KRT9
HVIGLQmGSN	TAGLN	FESSGAGKIGLGGRG	KRT9
TGYGRPRQIIS	TAGLN	FESSGAGKIGLGGR	KRT9
IIDGKIFCV	PPP4C	LEGGQEDFESS	KRT9
ALDKATVLL	PDCD4	SGGGGGGGLGSGGSIRSSY	KRT9
RRNPEPLRF	NDUFC2	SRSGGGGGGGLGSGGSIRSSYSRFSS	KRT9
TLLEDGTFKV	NMRAL1	SRSGGGGGGGLGSGGSIRSSYSRFS	KRT9
SISDVIAQV	ANKH	SRSGGGGGGGLGSGGSIRSSYSRFSSSGGGGGG	KRT9
EVISKLYAV	CCT8	SRSGGGGGGGLGSGGSIRSSYSRFSSSGGGGG	KRT9
GLDEAIRKV	GLYATL2	YLSRSGGGGGGGLGSGGSIRSSY	KRT9
qDNTRKIIIK	PIP	SRSGGGGGGGLGSGGSIRSSYSRFSSSGGGG	KRT9
ILGPKPQGV	MFSD8	SRSGGGGGGGLGSGGSIRSSYSRFSSSGGG	KRT9
SFVDTRTLL	COL1A2	GSGGSIRSSYSRF	KRT9
AmPPPPPQGV	RAD21	SRSGGGGGGGLGSGGSIRSSYSRFSSSGGGGGGGRFSS	KRT9
ALAPHLDDA	HEATR2	NSGDVNVEIN	KRT9
AIAAGHGDYALn	ANPEP	SRSGGGGGGGLGSGGSIRSSYSRFSSSGGGGGGGRFS	KRT9
SLTGRLDEV	STAT6	FRIKFEmEQNLRQGVD	KRT9
LAAARLAAA	PDIA3	SYLDKVQAL	KRT9
SLLDPVPEV	GCN1L1	IAKNRKDIENQYETQ	KRT9
SYSSREVFTSS	KRT16	GGGGGGGLGSGGSIRSS	KRT9
TRNDYVmmY	XPO6	GAGKIGLGGRGGSGGSY	KRT9
LLGPRLVLA	TMED10	SLGGGFGGGSR	KRT9
TLVYHVVGV	SF3B3	INVAPGKDLTK	KRT9
RLAQHITYV	MCM7	NRKDIENQYETQIT	KRT9
ILTDITKGV	EEF2	LDKVQAL	KRT9
KLHGVNINV	RBM4	ITQIEHEVSSSGQEVQSS	KRT9
HQSGFSLSGA	DPYSL2	GGGGGGGLGSGGSIRSSYSRF	KRT9
TTQRIVAPPGG	DPYSL2	FEmEQNLRQGVDADIN	KRT9
GLEDEQKmL	UQCRH	PGKDLTK	KRT9
HVVADTEL	CD34	VAPGKDLTK	KRT9
YDAEISQIHQ	KRT2	RSGGGGGGGLGSGGSIR	KRT9
VTDTNVILSm	KRT2	PGKDLTKT	KRT9
SVTDTNVILSm	KRT2	TDESLESTRRILGL	SNAP23
TISSNVASK	KRT2	DESLESTRRILGL	SNAP23
ISSNVASKA	KRT2	TQPRLGEESIRGHTLIKN	DSC2
SSTISSNVASK	KRT2	VLSPADKTNVKAA	HBA2
KKDVDNAYmIK	KRT2	SAITPSVSRT	KRT5
TISSNVASKA	KRT2	RSGGSRSFSTASAITPSVSRTS	KRT5
VAGGGGGFGAA	KRT2	SRQSSVSFRSGGSRSF	KRT5
GYPGGIHEV	KRT2	SRQSSVSFRSGGSRSFSTA	KRT5
IHEPEPHIL	CKS1B	RVRTEEREQIKT	KRT5
NLmEQPIKV	JUP	YEEIANR	KRT5
VILPTVHEV	DENND6A	GGGGGGGFGRVS	KRT5
TmLARLASA	CSPG4	AQYEEIANRS	KRT5
GLCERLVSL	PRKDC	SRQSSVSFRSGGSRS	KRT5
AmGIAPPKV	PRPF3	TSHTTISGGGSRGGGGGGYGSGGSSY	KRT1
VDSGAQVSVVH	ASPRV1	VSTSHTTISGGGSRGGGGGGYGSGGSSY	KRT1
VDSGAQVSVVHP	ASPRV1	qRRTTSSSTRRSGGGGGRFSScGGGGGSFGAGGGFGSRS	KRT1
LVDSGAQVSVVH	ASPRV1	LVNLGGSK	KRT1
SmTLAIHEI	DEGS1	EINKRTNAENEFVTIKKD	KRT1
NLAKCIVSV	C16orf58	SRQFSSRSGYRSGGGFSSGS	KRT1
PAVSEKDIQDLK	PKM	SRQFSSRSGYRSGGGFSS	KRT1
mREIVHIQAGQC	TUBB3	SRQFSSRSGYRSGGGFS	KRT1
TGIRAVDF	SEC24C	RRRVDQLKSDQSRLDSELKNmQD	KRT1
RLNKVISEL	RPLP2	LEGEESRmSGEcAPNVSVS	KRT1
SLFPGKLEV	FLII	GGGGGSFGAGGGFGSRS	KRT1
AIVDKVPSV	COPG1	SRQFSSRSGYRSGGGF	KRT1
ILDKKVEKV	HSP90AB1	GGGGGSFGAGGGFGSR	KRT1
LDKKVEKV	HSP90AB1	ARGGGRGSGFGGGYGGGGFGGG	KRT1
ALLDKLYAL	IMP3	KDVDGAYmTKVDLQ	KRT1
SRGDFVVEY	SETD8	SLVNLGGSKS	KRT1
SLLENIAKA	MED12	VEIDPEIQKVK	KRT1
GKKVLGAF	HBB	YEDIAQKSKAEAESL	KRT1
VHLTPEEKSAVT	HBB	SRQFSSRSGYRSGGGFSSGSAGI	KRT1
NVIERLQEA	UXT	SRQFSSRSGYRSGGGFSSGSAGIINYQRRTTSSS	KRT1
VLmGLPLAQA	LYNX1	SRQFSSRSGYRSGGGFSSGSAGIINYQRRTTSS	KRT1
RRGDFIHVm	GRB2	SRQFSSRSGYRSGGGFSSGSAGIINYQRRTTS	KRT1
HVLDVIHEV	TRIO	DYRNKYEDEINKRTNAENEF	KRT1
SILETVTAV	TRIM2	SRQFSSRSGYRSGGGFSSGSAGIINYQRRT	KRT1
SLSEKTVLL	CD59	RNKYEDEINKRTNAENEFVTIK	KRT1
FQDPVPLTV	TRIM24	SRQFSSRSGYRSGGGFSSGSAGIINYQRRTT	KRT1
KVLDKVFRA	MIA3	GAYmTKVDLQAKLD	KRT1
TLADVLYHV	ASH2L	SRQFSSRSGYRSGGGFSSGSAGIINYQR	KRT1
GLFQGKTPL	TPX2	SRQFSSRSGYRSGGGFSSGSAGIIN	KRT1
VAAPEHISY	UPK3BL	IAQKSKAEAESLYQSKYEELQITAGRHGD	KRT1
GLDIDGIYRV	ARHGAP12	AQYEDIAQKSKAEAESL	KRT1
ILIDSIYKV	PLCH1	QDmVEDYRNKYEDEINKRTNAENEFVTIK	KRT1
ALSGHLETV	ANXA2	GAGGGFGSR	KRT1
GLKGRVFEV	RPS3A	IDKVRFLEQQNQVL	KRT1
SLADLQNDEV	RPS3A	DSIIAEVKAQY	KRT1
HVTVKKLFVGG	HNRNPA2B1	QTQISETNVIL	KRT1
RRQEAIYEm	NET1	RGGSGGGGGGSSGGRGSGGGSSGGSIGGRGSSSGGVKSSGGSS	KRT1
VmVDGKPVNL	RAC1	KVKSREREQIKSL	KRT1
LSnLDKGTLKL	CDAN1	YEDIAQK	KRT1
GVYGDVQRV	PTBP1	KDVDGAYmT	KRT1
SLLDKIIGA	PTRF	YEDIAQKS	KRT1
SLPKGVVEV	SERPINH1	RNKYEDEINKRT	KRT1
KILEELQKV	ANKRD17	SGYRSGGGF	KRT1
EmVnTITEEKG	MAP3K5	AQYEDIAQKS	KRT1
SESVVYADIRKN	MPZL1	SIIAEVKAQ	KRT1
GLIEKNIEL	DNMT1	NAENEFVTIK	KRT1
VLDDKLYVV	KLHL5	ISGGGSRGGGGGGY	KRT1
TLTEEGVIKV	GTPBP4	RNKYEDEINKR	KRT1
ALDSTNVEL	RAB25	SGYRSGGGFSSG	KRT1
GLAPQIHDL	IQGAP3	ASTSTTIR	KRT6C
IRKPYIWEY	EPRS	ASTSTTIRSHSSSRRG	KRT6C
TIFKAWAV	IRF6	ASTSTTIRSHSSSR	KRT6C
KVFDPVPVGV	DHX9	YEEIAQRSRAEAE	KRT6C
HFVQENGTLR	PVRL4	ASTSTTIRSHSSSRRGFSAN	KRT6C
VLHDRIVSV	MED23	HLYDPKLGTDQPLDQ	CNN1
GLKNGVPAV	COPA	GLSLGHFLTPMRLAQLYSAAPSN	TRPM4
TGYGmPRQIL	TAGLN2	HKAEIITVSDGRGVKFF	VPS25
RLAVYIDRV	LMNA	HKAEIITVSDGRGVK	VPS25
KLYEGPQLV	THBS3	HINVEESVDGQVVSSHKREI	KRT15
mKENFPNF	S100A7L2	TPPSLKAVQRIAES	PPP1R1B
IINTFHQY	S100A9	TLAEVERLKGL	SNRPA1
NQGEFKEL	S100A9	STLAEVERLKGL	SNRPA1
RQILKNPDDPDm	FLG	TAVVAVEPDRRNQSP	SDC1
DIDHNKKIDFT	FLG	TAVVAVEPDRRNQSPVDQGATGASQG	SDC1
LDIDHNKKID	FLG	TAVVAVEPDRRNQSPVDQGATGA	SDC1
TLQEKIHRL	CEP57L1	AVDSRTGKLTLKNKVTKEQY	DSG1
AYVPGFAHI	CUEDC2	NVIEGPVFRPGSKT	DSG1
KIYEGQVEV	RPL5	IEGPVFRPGSKT	DSG1
VGVGmTKF	SCP2	NVIEGPVFRPGSKTY	DSG1
RLQEDPPAGV	UBE2A	VVTGNmGSNDKVGDFVATDLDTGRPSTTVR	DSG1
TLDEKIEKV	DDX27	DTGRPSTTVR	DSG1
SLLGGDVVSV	TSC22D3	KALDPEISSGEGLR	DSC1
EnGVQKDVSQRS	SEMG1	DTAKKPIIGILmQKcRN	GGH
NMVAKVDEV	RPL10A	HEDPPLKRQRTAEAFSDEKTQIVSNT	TRMT5
TLYEAVREV	RPL10A	DGFDSRGDVKV	PSMC1
ALTDFVRSV	CUTA	SAPKGSVLQEAKL	SCARB1
RLGEAEGLmKV	SLC38A10	YREHVKPLFNmED	BLMH
KYFDEHYEY	CKS2	VGTTHDL	BLMH
AAGPPISEGK	CDSN	FVDTAQRKEPEDGRLVQ	BLMH
FLAEDALNTV	DDR1	RSGRGDHLDRRVVL	VAC14
SLLSHVEQL	MAD2L2	SSPAGQTDDPGPLDGPDLQASHS	VAC14
DVSLTACKV	HLA-A	HSELQVPTPGRAGLLNTS	VAC14
ASEINSLQTV	SLITRK1	HSELQVPTPGRAGLL	VAC14
RLLEGEEQRL	KRT81	AAPSPSGGGGSGGGSGSGTPGPVGSPAPGHPAVSSmQGKRKAL	MAP2K4
FLLEKGYEV	GMDS	SSGNAKIGHPAPNFKAT	PRDX1
SLDQPTQTV	EIF3CL	TVLKTTGYSDRPTA	ARFGAP3
SLYDYNPNL	EIF3CL	ADAAPQLGKRKRELDVEEAHAA	DCPS
RLASYLDRV	KRT18	HLRNKTEDLEATSEHFKTT	VAMP8
KLNPQQFEV	STT3A	SDPGPHPEPGEGEPFFPKGQ	SLC9A1
AVYEGHVSCV	MTPN	LVLTGYQVDKNKDDELTGF	CSTA
SSLAEEAARAT	MRPL4	TTTRKTPQGPPEIY	CDV3
SLTGHISTV	PLRG1	VRRQATTIIADNIIFLSDQTKEKE	SSBP1
SGAKFRISL	RPL23	NVRRQATTIIADNIIFLSDQTKEKE	SSBP1
SLLDSCTKL	CCT4	VRRQATTIIADNIIFLSDQT	SSBP1
ALSDHHIYL	ALDOA	mDPFTEKLLERTRARRENL	ANLN
KLCEGFNEV	CHCHD2	SAIFGGARPREEVVQKE	EIF4H
ALmEAIHSA	COBL	SAIFGGARPREEVVQKEQE	EIF4H
SLFRVITEV	EXT2	IFGGARPREEVVQKEQE	EIF4H
TLFPSKIGV	MOB1B	FGGARPREEVVQKEQE	EIF4H
RQADKVWRL	NFIB	AIFGGARPREEVVQKEQE	EIF4H
YLFERIKEL	TMEM209	GGARPREEVVQKEQE	EIF4H
ALFEGKVQL	WDR19	IRSmEQLTSSLnEGENTHMIHQKTQEKI	EFTUD1
RISDVHFSV	CBX6	HVFKAPAPRPSL	DHX38
QLAQFVHEV	DDX11	LAETEGRY	KRT10
VLIDYQRNV	XPO1	ENEVALRQ	KRT10
GLSTEGIYRV	ARHGAP35	LEGEGSSGGGGRGGGSF	KRT10
FVDDYTVRV	PSMD14	EESNYELEGK	KRT10
ARSDKPIFTL	PWP1	SSKGSLGGGFSS	KRT10
KLDVGNAEV	BCAP31	GGFGGGSFR	KRT10
KLREDLERL	RPS18	AEQNRKDAEAWFNEK	KRT10
SLAELVHAV	SESN1	RSLLEGEGSSGGGGRGGGSF	KRT10
SLSEKQYFL	URGCP	DIKIRLENE	KRT10
NmYGKVVTV	SUPT5H	NRKDAEAWFNEKSKEL	KRT10
KRNDYVHAL	PRMT1	TEELAYLK	KRT10
HLVPEVPTV	ZBTB7B	KSEITELRRNVQAL	KRT10
AVGGLGKLGKDA	DCD	AEQNRKDAEAWFNEKSKEL	KRT10
AVEDLESVGKG	DCD	SSKGSLGGGFSSGGFSGGSFSRG	KRT10
GGLGKLGKDA	DCD	ADDFRLKYENEVALRQ	KRT10
NAGEDPGLAR	DCD	NDRLASYLDKVRA	KRT10
LLIENVASL	GPX1	RNVSTGDVNVEmNAAPGVDL	KRT10
LLAPRPVAV	CDKN1C	EIELQSQLALK	KRT10
SLFGGSVKL	PDCD6IP	SGGYGGLGGFGGGSFRGSYGSS	KRT10
TPITPHLRSQP	PTBP3	LDIKIRLENEIQT	KRT10
TPEELFHPLG	SLC2A1	NDRLASYLDKVRAL	KRT10
NmVDIIHSV	PCCB	ISALEEQLQQIRAE	KRT10
SLSQTTYTV	RGAG1	YKTIDDLKNQILNL	KRT10
AIQDKLFQV	CHCHD6	NAAPGVDLTQLLNNMRSQY	KRT10
RLISKFDTV	EIF4E	LNNmRSQY	KRT10
FLDEKSGSFV	FBXO32	GGGSFRGSYGSS	KRT10
TEPLPEKTQESL	TPD52	STGDVNVE	KRT10
YVLPEVSKV	EIF2B4	STGDVNVEmN	KRT10
VISLEGKPL	CFL1	RSLLEGEGSSGGGGR	KRT10
TLSNVEVFm	SCGB2A2	GGGSFRGSY	KRT10
QLIPALAKV	EYA4	ADDFRLK	KRT10
KLGEIVTTI	RP11-302B13.5	SKGSLGGGFSSG	KRT10
VmDSKIVQV	KPNA6	VSTGDVNVE	KRT10
YLDPAQRGV	C16orf13	EESNYELE	KRT10
QIDNARLA	JUP	ISSSKGSLGGGFSSGGFSGGSFSRG	KRT10
LQIDNARLAAD	JUP	IDNNIEQISSY	KRT10
QIDNARLAADDF	JUP	AAPGVDLTQLLNNmRSQYEQL	KRT10
EELNREVATN	JUP	KNHEEEmKDLRNV	KRT10
ALNEKLVNL	EIF3F	HEEEmKDLRNV	KRT10
IGATVHEL	PAH	AEQNRKDAEAW	KRT10
VGALAKVL	PAH	TPLILKPFGNSISR	LBR
mNDLVSEYQ	TUBB3	VAVVVRPGNA	ENOPH1
HLYDPKNHILPP	CNN2	HHQQQHHQQQQQQPPPPPIPAN	NONO
KLPEKWESV	RSL1D1	HQQQHHQQQQQQPPPPPIPAN	NONO
HIIENIVAV	RSL1D1	HQHHHQQQHHQQQQQQPPPPPIPAN	NONO
IRDNFVIVY	AP1M2	ADKLSFGLEDEPLETATKEN	ERLIN2
KLFDRPQEL	DENND4C	ITVQFAGRGSSEEARREAL	PROSER2
RLASLQSEV	REPIN1	TGYGRPRQIIS	TAGLN
ALPEVQKQV	ATRAID	HVIGLQmGSN	TAGLN
VnDTIRIDL	RPS4XP7	TEAPGDDKVYSANGFTTQ	DSC2
qKIYGQEV	SNRPG	ALSmTAVGHSIEK	EPG5
YLLAVQSnK	ORF55	VIFGQTSSTFTFADLAK	RANBP2
SGVFSKYQL	P4hb	LGAKDNTAQQIKKVLHFDQVTENTTGK	SERPINB3
KGIKSVTEL	Fabp1	HRQFEIERDLRLSKmKP	CFDP1
QGLRTLFL	Ambp	KPPAPLQFHLLRRNRQGDVG	ADAMTS1
AANVAPVPPPQ	Wnk2	VVYALKRQGRTLYGFGG	HIST1H4H
AALRNLnAIR	Cdh7	ALKRQGRTLYGFGG	HIST1H4H
TGARQVVTL	Acaa1a	DIPKSVRPNDEVTAVL	PIP
AGAYVHVV	Tmbim6	TLSNYQTNKAKHDELTYF	CSTB
IYLQVESK	Psg21	KPLTLSNYQTNKAKHDELTYF	CSTB
NASSLIPKEAGS	Clca3a1	PDYLGADQRKTKEDEKDDKPIRAL	PSMC2
FInEGKIL	Casr	SIRVTQKSYKVSTSGPRAFSSRS	KRT8
		SIRVTQKSYKVSTSGPRAFSS	KRT8
		SIRVTQKSYKVSTSGPRAF	KRT8
		SIRVTQKSYKVST	KRT8
		SIRVTQKSYKVSTSGPRAFSSR	KRT8
		ESVGKGAVHDVKDV	DCD
		AVEDLESVGKGAVH	DCD
		ESVGKGAVHDVKDVLD	DCD
		ESVGKGAVHDVKDVL	DCD
		AVEDLESVGKGAVHD	DCD
		ESVGKGAVHDVKDVLDS	DCD
		ESVGKGAVHDVKDVLDSV	DCD
		ESVGKGAVHDVKDVLDSVL	DCD
		ESVGKGAVHDVK	DCD
		ESVGKGAVHDVKD	DCD
		LESVGKGAVHDVKD	DCD
		SVGKGAVHDVKDVLDS	DCD
		LESVGKGAVHDVKDVLDS	DCD
		HSQGLGGHYADSYLKR	RAVER1
		HSQGLGGHYADSYLKRKRIF	RAVER1
		AAAPASVPAQAPKRTQAPTKASE	RPL29
		IAHPKLGKRARARIAKGL	RPL29
		APASVPAQAPKRTQAPTKASE	RPL29
		IAGGGVIPHIHKSLIGKKGQQKTV	H2AFZ
		TLTPVKTSEFENFKTKm	LRR1
		TRIPHLAGKKAVAEEDNGSIGEETDSSPGRK	STIM1
		RKKFPLKIFKKPLK	STIM1
		TRIPHLAGKKAVAEEDNGSIGEETDSSPGR	STIM1
		TRIPHLAGKKAVAEEDNGSIGEETDSSPG	STIM1
		PVLKQLGPAQPKKRPDRGAL	CDC42EP5
		ASGNARIGKPAPDFK	PRDX2
		LEGEDAHLS	KRT16
		EEANADLEVK	KRT16
		EELNKEVASN	KRT16
		TEELNKEVASN	KRT16
		TISPLDLAKLNQVARQQSH	PCBP1
		RANARLFGIRAKRAKEAAEQDVEK	RPL13
		AEASSDPGAEEREELLGPTAQ	LSP1
		TTQRIVAPPGGRAN	DPYSL2
		SAKTSPAKQQAPPVRNL	DPYSL2
		TSPAKQQAPPVRNL	DPYSL2
		TTQRIVAPPGGRANITS	DPYSL2
		SLSGAQIDDNIPR	DPYSL2
		SGFSLSGAQIDDNIPR	DPYSL2
		HQSGFSLSGAQIDDNIP	DPYSL2
		SAKTSPAKQQAPPVRNLH	DPYSL2
		SAKTSPAKQQAPPVRNLHQSG	DPYSL2
		nASEPLGYESmASK	TOPAZ1
		NVKAQEREQIKTL	KRT2
		STISSNVASKA	KRT2
		YHSKYEEL	KRT2
		GYPGGIHE	KRT2
		GGFGGRGGGFGGGS	KRT2
		VKVDPEIQ	KRT2
		GGGGGGFGGGGFGSR	KRT2
		NVKVDPEIQNVKAQ	KRT2
		GYPGGIHEV	KRT2
		YDAEISQIHQ	KRT2
		GGPGGFGPGGYPGGIH	KRT2
		VTDTNVILSm	KRT2
		SVTDTNVILSm	KRT2
		EEIAQRSKEEAEALYHSKYEEL	KRT2
		KVDPEIQNVKAQEREQIKTLNNKFASF	KRT2
		GGPGGFGPGGYPGGIHEVSVNQ	KRT2
		GGPGGFGPGGYPGGIHEVSVN	KRT2
		GGPGGVGGLGGPGGFGPGGYPGGIH	KRT2
		GGPGGVGGLGGPGGFGPGGYPGGIHEVSVN	KRT2
		GGPGGVGGLGGPGGFGPGGYPGGIHEV	KRT2
		LQQmNVGTRPINLEPIFQG	KRT2
		NVKAQEREQIKT	KRT2
		TISSNVASK	KRT2
		ISSNVASKA	KRT2
		KKDVDNAYmIK	KRT2
		SKEEAEAL	KRT2
		YEEIAQRS	KRT2
		TISSNVASKA	KRT2
		SRHGGGGGGFGGGGFGS	KRT2
		AQYEEIAQRS	KRT2
		EEIAQRSKEEAEAL	KRT2
		NQEIEFLK	KRT2
		SSTISSNVASK	KRT2
		DVTPIPSDSTRRKGGRRGRRL	RPS14
		APRKGKEKKEEQVISL	RPS14
		RIEDVTPIPSDSTRRKGGRRGRRL	RPS14
		SDGLRPPYPTADHm	JUP
		SSGASSPLFDSGLHLNGnSSTT	SNTG2
		SQRGLDGLKRNVTL	MID1
		GAETVNGEVPATPVKRERSGTE	RELL1
		mHKRKGPPGPPGRGAAAARQLGL	CC2D1A
		HRVEVKKAVPKEDIYSGGGGGGSRS	HNRNPA0
		HRVEVKKAVPKEDIYSGGGGGGS	HNRNPA0
		HRVEVKKAVPKEDIY	HNRNPA0
		TPLKARSPREEIL	KIAA0319L
		VFTSLNK	NR2C2
		TEHLKESEADNTKKANNSQEPSPQLASSVASTR	PDLIM5
		FQKATVVSVKnPS	PHF21B
		HVQPQPQPKPQVQLHVQSQT	ZYX
		HVQPQPQPKPQVQLHVQSQTQPVS	ZYX
		HLEINPDHPIVETLRQKAE	HSP90AB1
		SPRGHLTSLQDA	RIC8A
		HAEKVAEKLEALSVKEETKEDAEEKQ	RANBP1
		DHAEKVAEKLEALSVKEETKEDAEEKQ	RANBP1
		TRHDEIRKKYGL	PTTG1IP
		HDEIRKKYGL	PTTG1IP
		APAKKTSAKADPALLNN	CEND1
		SLYGLGASRPRVA	KRT7
		HDVHFPGHTAmTEI	EPB41L5
		VAVGVIKAVDKKAAGAGKVTKSAQKAQKA	EEF1A1
		RQTVAVGVIKAVDKKAAGAGKVTKSAQKAQKA	EEF1A1
		TVAVGVIKAVDKKAAGAGKVTKSAQKAQKA	EEF1A1
		GVIKAVDKKAAGAGKVTKSAQKAQKA	EEF1A1
		VGVIKAVDKKAAGAGKVTKSAQKAQKA	EEF1A1
		VHLTPEEKSAVT	HBB
		EEANADLEQKIK	KRT26
		APSQGGTWGRRSPL	KLRG2
		SVNVDYSKLKKERPDF	NDUFA4
		AGHPHALSTLDTKENLEGTLRRRSL	LIMK2
		TVVGTYHGSPDQSHQVTGNH	CAPRIN1
		SYNQSFSSQPHQVEQTE	CAPRIN1
		SQPQVFQAGTSKPLH	CAPRIN1
		SGPYGGGGQYFAKPR	HNRNPA1
		ALGNTGHEIGRQAEDVIRHGAD	DMKN
		GFPTVTRQNTRGPL	SHANK2
		YYIQQDTKGDYQKAL	ANXA2
		GDETGAKVERADGYEPPVQESV	RPS3A
		AVGKNKRLTKGGKKGAKKKVVDPF	RPS3A
		ELHGEGSSSGKATGDETGAKVERADGYEPPVQESV	RPS3A
		KSGNFGGSRNmGGPYGGGNYGPGGSGGSGGYGGRSRY	HNRNPA2B1
		GFGDSRGGGGNFGPGPGSNFRGGSDGYGSGR	HNRNPA2B1
		DTLTSRPAQGVVTTLEn	FN1
		AAKSQPNIPKAKSL	DHCR7
		SLGFDEPTEQPVRKN	HN1
		SLGFDEPTEQPVRK	HN1
		ADGGSERADGRIVKm	PSMD12
		nYLVPTEKKRSAL	HYLS1
		RELKPARIYGL	ATP5C1
		GNGNVALKDHGTAFTImHYA	MYO16
		EVNPSLGKTPEEVTRTVNT	ARG1
		KLGTRLVPAERREKL	PTRF
		HDFRSPPPGmGLN	SFPQ
		HLTHIGSGEmGAGDGLA	CDC42SE1
		RVAPEEHPVL	POTEF
		HGLTAVKEKAGATL	FAM114A1
		VKISPKGVPNEHRREAL	C1orf116
		VSVKISPKGVPNEHRREAL	C1orf116
		EHRREALKKLGLLKE	C1orf116
		KISPKGVPNEHRREAL	C1orf116
		HSGGHHSDKINKSESVVYADIRKN	MPZL1
		SESVVYADIRKN	MPZL1
		SDKINKSESVVYADIRKN	MPZL1
		DRmLMDKnATALRLNHMSNK	F8
		HLDLSSNQISRIEGLnTLTK	LRRCC1
		AVDPDEPVHGAP	DSC3
		mDDFERRREL	CALD1
		KLGPAIKLCHQIERVKVA	SFMBT2
		SFGGLGGGSVR	KRT19
		TSSFGGLGGGSVR	KRT19
		TPFQQPSGYGSHG	UBAP2L
		SEPAVPKPEDDTPVQDTKm	RCSD1
		HFVQENGTLR	PVRL4
		TGNGIYINGRGHLV	PVRL4
		HFVQENGTLRAKPTGN	PVRL4
		TLRAKPTGNGIYINGRGHLV	PVRL4
		SLGYTGARNYAGA	TSTD1
		TNRGASQAGmTGYGmPRQIL	TAGLN2
		TGYGmPRQIL	TAGLN2
		ETPKKKKKRFSFKKSFKLS	MARCKS
		LILVIKmGVAAHKKSHEESHK	S100A8
		LVIKmGVAAHKKSHEESHK	S100A8
		LILVIKmGVAAHKKSHEESHKE	S100A8
		LILVIKmGVAAHKKSHEESH	S100A8
		LILVIKmGVAAHKKSH	S100A8
		LILVIKmGVAAHKKSHE	S100A8
		LILVIKmGVAAHKKSHEE	S100A8
		LILVIKmGVAAHKKS	S100A8
		LILVIKmGVAAHKK	S100A8
		DINTDGAVNF	S100A8
		ILVIKmGVAAHKKSHEESHKE	S100A8
		ILVIKmGVAAHKKSHEESHK	S100A8
		mARLTWASHEKmHEGDEGPGHHHKPGLGEGTP	S100A9
		VRKDLQNFLKKENKNEKVIEHIm	S100A9
		qSESTHGQTAPSTGGRQGSRHEQARNSSRHS	FLG
		qSGPRSASRQTRNEEQSGD	FLG
		qVSTHKQSESSHGWTGPSTGVRQGSHHEQ	FLG
		qVSTHKQSESSHGWTGPSTGVRQGSHHE	FLG
		qVSTHKQSESSHGWTGPSTGVR	FLG
		ESRSGHSSVFGQHESGSGHSSAY	HRNR
		VVLEDKEDEHNAREAEVL	KANK4
		PVGALGLKGn	COL5A1
		PKGKKAKGKKVAPAPAVVKKQEAKKVVNPL	RPL7A
		LTSLELHTLGNQQDIIDT	NUP188
		qKGGSKGQLPSGSSQFPHGQKGQHY	SEMG2
		SSSTEERRLHYGENGVQKDVSQSS	SEMG1
		SQTEEKAQGKSQKQITIPSQEQEHSQKANKISYQ	SEMG1
		qKGGSKGRLPSEFSQFPHGQKGQHY	SEMG1
		GEnGVQKDVSQRS	SEMG1
		qKGGSKGRLPSE	SEMG1
		EnGVQKDVSQRS	SEMG1
		YGEnGVQKDVSQRS	SEMG1
		HSTLHSVFQTNQSNN	GIGYF2
		ALYnLGVQSKK	PHF19
		RGILNPSQPGQSSSSSQT	CDSN
		AAGPPISEGKYF	CDSN
		AAGPPISEGK	CDSN
		LEDDVHKILIREKRREQL	GKAP1
		ASEINSLQTV	SLITRK1
		VGKEDSSSTEFVEKRRAAL	SNX2
		LVRPGTAL	DSP
		YKRGLVG	DSP
		HKSSAARPVSRGGVGLTGRPPSGIRPLSGN	IFT74
		IREADVDQDGRVNYEE	CALML5
		AGELTPEEEAQYKKAFSAVD	CALML5
		SKLKKTETQEKNPLPSKETIEQEKQAGES	TMSB4X
		TQEKNPLPSKETIEQEKQ	TMSB4X
		TETQEKNPLPSKETIEQEKQ	TMSB4X
		TQEKNPLPSKETIEQEKQAG	TMSB4X
		TQEKNPLPSKETIEQEKQAGES	TMSB4X
		TETQEKNPLPSKETIEQEKQAG	TMSB4X
		TETQEKNPLPSKETIEQEKQAGES	TMSB4X
		TETQEKNPLPSKETIEQEKQA	TMSB4X
		AEPAVQRTLLEK	CD99
		DGLQKEnCPYVITSGI	CCP110
		HERDRQLQAQDEEGGGHVPERPKQEmLLS	LSP1
		HERDRQLQAQDEEGGGHVPERPKQEmL	LSP1
		HERDRQLQAQDEEGGGHVPERPKQEmLL	LSP1
		QINRYGHFQATITIVEG	GPNMB
		FIRHNKTQTIL	SERPINB12
		TSAPDLKNVRSKAKVEKKTEAAATTRKPESN	MAP4
		SSGFGQHGSVSGQ	FLG2
		SSGFGQHGSVS	FLG2
		TRRIVDGKVVSETNDTKVLRH	KRT18
		TIQKTTTRRIVDGKVVSETNDTKVLRH	KRT18
		SmQTIQKTTTRRIVDGKVVSETNDTKVLRH	KRT18
		TAHSPTPVAPHPVTVPT	FAM168B
		TVHLGSDTLGDR	KLK7
		IKISHGPTFMCnISGcAVSPAI	HYDIN
		SSLAEEAARAT	MRPL4
		KAPTKAAPKQKIVKPVKVSAPRVGGKR	RPL24
		KAPTKAAPKQKIVKPVKVSAPRVGGK	RPL24
		SESSSKSSQPLASKQEKD	HMGA1
		SAPRSTGPGASLGTGYDR	CLDN3
		TGPGASLGTGYDR	CLDN3
		SAPRSTGPGASLGTGYDRKDYV	CLDN3
		TGPGASLGTGYDRKDYV	CLDN3
		STGPGASLGTGYDRKDYV	CLDN3
		SLGTGYDRKDYV	CLDN3
		SLDNNYSTPNERGDHNRTLD	CTNND1
		GFQIHTKDAVYTLSAMTSGIRRNWI	TRIOBP
		ALTPFnPLAGLR	ABHD5
		mKKSYSGGTRTSSGRL	2021-09-09
		ANSKPVEKFGVPPA	ZNF516
		TPDQFmTADETRNLQ	CD44
		ASTPTATEVEALGGE	FRMD5
		HGGYmNAGAGYGSYGYGGNSATAG	ILF3
		qKENAGEDPGLAR	DCD
		VEDLESVGK	DCD
		AVGGLGKLGKDA	DCD
		KAVGGLGKLGKDAVED	DCD
		qKENAGEDPGLA	DCD
		YDPEAASAPGSGNPcHEASAAQKENAGEDPGLAR	DCD
		LEKGLDGAKKAVGGLGKLGKD	DCD
		LEKGLDGAKKAVGGLGKLGKDA	DCD
		VEDLESVGKGGEERLV	DCD
		LEKGLDGAKKAVGGLGKLGKDAVEDL	DCD
		QKENAGEDPGLARQAPKPRKQ	DCD
		KENAGEDPGLAR	DCD
		AAQKENAGEDPGLARQAPKPRKQ	DCD
		HEASAAQKENAGEDPGLARQAPKPRKQ	DCD
		NAGEDPGLAR	DCD
		KENAGEDPGLA	DCD
		KAVGGLGKLGKDA	DCD
		DGAKKAVGGLGKLGKDAVED	DCD
		YDPEAASAPGSGNPcHEASAAQKENAGEDPGLA	DCD
		EKGLDGAKKAVGGLGKLGKDA	DCD
		AVGGLGKLGKDAVED	DCD
		LEKGLDGAKKAVGGLGKLGK	DCD
		EKGLDGAKKAVGGLGKLGKDAVED	DCD
		LEKGLDGAKKAVGGLGKLGKDAVED	DCD
		AGEDPGLAR	DCD
		LEKGLDGAKKAV	DCD
		TSAPDLKNVRSKVGSTEN	MAP4
		NSKQAEREEKRVLGL	SNRPB
		TPEELFHPLG	SLC2A1
		AKRTKKVGIVGKYGTRYGAS	RPL37A
		KPTEKKDRVHHEPQLSDKVHNDAQSF	CALU
		TDFGEALVRHDEF	CALU
		HLVYESDQNKDGKLT	CALU
		ATDFGEALVRHDEF	CALU
		STRSmPESLDSPTSGRPGVTS	PDLIM5
		TEFYHVPTH	PDLIM5
		SDASKKRLIEDTEDWRPRTGTTQ	PDLIM5
		TGAVGSYIYDRDPEGKVQP	CRIP2
		PAGGQYLTVSAAKAPGGKAARLVLPLGRLMH	NPNT
		TEPLPEKTQESL	TPD52
		qFGHDIHHTAGQAGKEG	SBSN
		qAGREAGQFGHDIHHTAGQAGKEG	SBSN
		qAGREAGQFGHDIHHTAGQAGKEGD	SBSN
		qAGKEAEKLGQGVNHAADQ	SBSN
		qPGVHEAGKEAGQFGQG	SBSN
		qGAHHAAGQAGKELQ	SBSN
		qGAHHAAGQAGKELQNAHNG	SBSN
		RRFVNVVPTFGKKKGPNANS	FAU
		NRRFVNVVPTFGKKKGPNANS	FAU
		KTQKIVIKKREPL	EBAG9
		GHTNSFSPLENNVKPRKLRKD	ELOVL5
		qNPPKPVmTTRPTAVKATGD	FNBP4
		TKDDLDEEEDTHL	PODXL
		EELNREVATN	JUP
		QIDNARLA	JUP
		TGTYRQLFHPEQLITGKEDAAN	TUBA1C
		HPEQLITGKEDAANNY	TUBA1C
		YEEIALK	KRT74
		SGPGSRISSSSFSRVGSSN	KRT8
		TSGPGSRISSSSFSRVGSSN	KRT8
		RAVVVKKIETRDGKLVSESSDVLPK	KRT8
		SGPRAFSSRSYTSGPGSRISSSSFSRVG	KRT8
		SYKVSTSGPRAFSSRS	KRT8
		VHTRRPKLPQTSDDEKKDF	SLIRP
		SHTILLVQPTKRPEGRTYAD	ERH
		HSLGGGTGSGmGTLLISK	TUBB3
		APFIEKSRSGGRKSL	MACF1
		HLYDPKNHILPP	CNN2
		HLYDPKNHILPPmDH	CNN2
		SSLPKKLALLKAPAKKKGAAAATSSKTPS	C19orf53
		SSSLPKKLALLKAPAKKKGAAAATSSKTPS	C19orf53
		HGGVTGLSQY	UPF1
		mDTSRVQPIKLAR	RPS28
		KSQGKVLQATVVAVGSGSK	HSPE1-MOB4
		GKVLQATVVAVGSGSK	HSPE1-MOB4
		EAPVSEDLVIRLRRPPL	TOR1AIP1
		PAAAAAEGPGDTLRRGHPPHEEPAGR	FBLN7
		GPGAGAGREAAAVPFLK	GMFB
		ASGALSVPMDYGRESK	TTLL1
		SLYILDIKPmLN	PPIE
		GTVMSVAGKYTLnNWLATVTLGWT	CTD-2233C11.3
		GGGGGGGLVLRGEPGPHDPW	LATS1
		GTPTSPSNTDPEGAPG	RP11-242D8.1
		YLLAVQSnK	ORF55
		SLGTWGSWAGPDHDKFSAmK	Prkcsh
		TRLVPVERREKL	Cavin1
		KLGTRLVPVERREKL	Cavin1
		KnKAPGLGKANALnIE	Birc6
		PFVHTmPRnDTNAK	MCP
		PnLPYLIDGSHKVTQSNAILRYLGRKHn	Gstm3
		SPGGAYVTRSSAVRLR	Vim
		TRSQETYETLKHEKPPQ	Fcer1g
		HEESSSSSEmSSSGGHFGLK	Svs5
		GTLDPAnYnPSKn	Lig1
		AAPSPSGGGGSGGGGGTPGPIGPPASGHPAVSSmQGKRKAL	Map2k4
		YCFKENLATYEKAFKQ	Pla2g2c
		LWAVAPSAGKHHAERTAT	Pcnt
		SLGFDEPAEQPVRKN	JPT1
		nPVKRGTLEQIMKDRW	Mark3
		GKKKTHInIVVIGHVDSGKSTTT	Eef1a1
		GKKKTHInIVVIGHVDSGKSTTTGHL	Eef1a1
		GKKKTHInIVVIGHVDSGK	Eef1a1
		GKKKTHInIVVIGHVD	Eef1a1
		VLAALTKA	Vwa3a
		SKGGLGRRPPL	Kif22
		HSPLSPPHPNHEEPSRSGN	Lcp2
		SAGSScSQTPSRAIPTRRVAL	Eif4ebp1
		VPALVHKDTVVKSVIVEPEG	Pzp
		LVEELnSGKVmYAFcRVKDPNSGL	Dbnl
		HVQPQAKPHVQPQPVSSAN	Zyx
		HSNPRAEAELAAGPTPTEAN	Rftn1
		GGGGGGGGGGGGGGVAAEKSGFRVP	Znf503
		EGSLPAWSFKn	Adamts12
		qKHLDLAARGPL	Oxa1l
		cSTRFSLLLFDInGH	Fbxw21
		VPSYQKRPAL	Sbf2
		KESMETPPGRW	Camsap2
		HSLKPLPSVPEEKKPRN	Pak2
		QYHInKLTLSGDVGELASGDLG	Fermt3
		KnKETKTIENEFGmnYDQ	RL13
		MSSLKnILYFQAGLGILAN	Vmn1r30
		WPSGGQnPTSTRMGIAGLGH	Abcg4
		IYLQVESK	Psg21
		TGAVGSYIYDKDPEGTVQP	Crip2
		nAPSLDVATALADEHLSYI	R69
		TGHFVDQHRQAL	Pycard
		KEAHKAPVFmEKLQNTGVADGYPVR	Palld
		QKKKDVYRTnHTTFIIGETP	Ercc6l2
		ASYLLKLPQGQA	nan

## Sheet: P93_243
HLA-I	HLA-I Gene	HLA-II	HLA-II Gene
NGLKTHVL	C4a	TDAIKAQTLSIIPnLKL	CyUL48
RLLKSKLYL	MGST1	SAAVGSFPNGKG	Slc25a26
AYSSYVHQY	APPBP2	LPENLKRFNSSPLALPRL	Gm15262
VGGKIFTF	PAPOLA	PIPKTnT	Muc16
NLAENISRV	PYGL	ATHLSHPQRRPLL	Unc13d
RLLEQKVEL	PNN	AAPAAPRASGDVAATVAAnGGPASQ	gB
RmIGQICEV	TSC2	TEDKGEFLSEGGGVR	Fga
VGVDGSVYKL	GCK	TDTEDKGEFLSEGGGVR	Fga
LnPSGnNFNRKA	ZNF510	EEEIGSFLFHAInKPnAPVWLILNEAG	Ttc17
PLVDTHSK	VIM	DAPLRDPALRQLL	GRN
PLVDTHSKRTL	VIM	TTPQHTAIGAHPVSmPT	FAM168A
GLATDVQTV	PSMB3	HTAIGAHPVSmPT	FAM168A
ILmEHIHKL	RPL19	TLREAGPSVAVDSSGRRAHL	PKP2
LmEHIHKL	RPL19	SDYQYSQRSQAGHTLHHQESRRAAL	PKP2
ALSDSIHTV	PRDM4	HQDLHRELLmNQKRGLAP	FAM107B
ALATLIHQV	COPS7A	KRDTRSIEEAmNEIRAKKRL	SPAG7
ALDSHPTIV	ID2	TRSIEEAmNEIRAKKRL	SPAG7
ILDQKINEV	ODC1	LTKLSLITAPRRERGRPS	MISP
NLYPFVKTV	ATIC	TVKSDNKDDDIDIDAI	EIF5
LLDRFLATV	CCNI	TFKSFEDRVGTIK	TPD52L2
YGSHTFKL	CAT	VQEGKARKTNPEIQSTLRKRL	CASP14
VLLGKVYVV	KLHL24	VQEGKARKTNPEIQSTLRKRLYLQ	CASP14
NQFPGFKEV	SNRPA	GGNSSGRGGSPAPYVDTFLnAPDIL	RASIP1
ALAPGVRAV	RNF114	PKGGRKGGHKGRARQYTSPEEIDAQLQ	PDAP1
TImPKDIQL	HIST1H3B	PGPTPSGTNVGSSGRSPSKAVAARAA	SEC61B
ALQKRLDEV	RRBP1	PGPTPSGTNVGSSGRSPSKAVAARAAGS	SEC61B
RLASYLEKV	KRT13	PLVDTHSK	VIM
SAELNKEVSTN	KRT13	SLGSALRPSTS	VIM
SLGGGFGGGSRG	KRT9	SLPLVDTHSK	VIM
SLGGGFGGGSR	KRT9	LIKTVETRDGQVINETSQ	VIM
ITQIEHEVSSS	KRT9	HSKRTLLIKTVETRDGQVINETSQ	VIM
NDmRQEYEQL	KRT9	LIKTVETRDGQVINETSQHHDDLE	VIM
LEGGQEDFESS	KRT9	PLVDTHSKRTL	VIM
SYLDKVQA	KRT9	SLPLVDTHSKRTL	VIM
NTRmTLDDFRIK	KRT9	HSKRTLLIKTVETRDGQVINETSQHHDDLE	VIM
NSGDVNVEIN	KRT9	TLLIKTVETRDGQ	VIM
RLASYLDKV	KRT9	SKRTLLIKTVETRDGQVINETSQHHDDLE	VIM
GGGGGGGFGRVS	KRT5	RTLLIKTVETRDGQVINETSQ	VIM
RDYQELmNT	KRT1	SLPLVDTHSKRTLLIKTVETRDG	VIM
AQYEDIAQKS	KRT1	TLLIKTVETRDGQVINETSQ	VIM
ELSQmQTQIS	KRT1	HQGVmVGmGQKDSYVGDEAQS	ACTA2
YQAELSQm	KRT1	HDYGQEGPLEGKI	NFKB1
qLKSDQSRL	KRT1	HLDPSLTHTIFNP	NFKB1
EREQIKSLNNQF	KRT1	EHPDEVEDPKNKKDAKSNYKMmFVKSSGS	C11orf58
SLVNLGGSKS	KRT1	mTTVHAITATQKTVDGPSGK	GAPDH
SIIAEVKAQ	KRT1	DAGAGIALNDH	GAPDH
VEIDPEIQKVK	KRT1	qERDPSKIKWGDAGAE	GAPDH
AENEFVTIK	KRT1	TQEKNTLPTKETIEQEKR	TMSB10
NAENEFVTIK	KRT1	TLPTKETIEQEKR	TMSB10
QTQISETNVILS	KRT1	TLPTKETIEQEKRS	TMSB10
DSIIAEVKAQY	KRT1	PTKETIEQEKR	TMSB10
QTQISETNVIL	KRT1	TQEKNTLPTKETIEQEKRSE	TMSB10
RNKYEDEINKR	KRT1	TLPTKETIEQEKRSE	TMSB10
SRQFSSRS	KRT1	PTKETIEQEKRSE	TMSB10
YEDIAQKS	KRT1	TQEKNTLPTKETIEQEKRSEIS	TMSB10
RNKYEDEINKRT	KRT1	PTKETIEQEKRSEIS	TMSB10
ASTSTTIR	KRT6C	TETQEKNTLPTKETIEQEKRSEIS	TMSB10
YLPEDFIRV	IRAK2	TKETIEQEKRSEIS	TMSB10
EHAGVISVL	LAMTOR5	LPTKETIEQEKRSEIS	TMSB10
FLDPRPLTV	CYP1B1	ADKPDmGEIASFDKAKLKKTETQEKN	TMSB10
PLPDEKTKKRIF	PSMC1	ADKPDmGEIASFDKAK	TMSB10
GLNEEIARV	NDC80	GSLKRKSSRKETPSATKQATSISSETKNTLRAF	MSH6
ILDEHVQRV	AXIN1	YTVFDRDNNRVGFAEAA	CTSD
VLAETLTQV	CREBBP	mEKTELIQKAKLA	YWHAQ
NLAEKLIGV	RALGAPB	AGNPVGDKLNVITVGPRGPL	CAT
WLEENVHEV	TCF25	TGAGNPVGDKLNVITVGPRGPL	CAT
AmSSKFFLV	WNT5A	SAELNKEVSTN	KRT13
NLDPAVHEV	GPN1	FESSGAGKIGLGGRGGSGGSYGRGSRGGSGG	KRT9
RLQEDPPVGV	UBE2B	SRSGGGGGGGLGSGGSIRSSYS	KRT9
SLADVHIEV	BTAF1	GAGKIGLGGRGGSGGSY	KRT9
TLAETLVNL	ANKRD52	SLGGGFGGGSRG	KRT9
VLLESEQFL	SRP14	YLSRSGGGGGGGLGSGGSIRSS	KRT9
EESNYELEGK	KRT10	ITQIEHEVSSS	KRT9
KSEITELRRNVQ	KRT10	TANEKSTmQELNSRLA	KRT9
GFSGGSFSRG	KRT10	LSRSGGGGGGGLGSGGSIRSSY	KRT9
GGFGGGSFR	KRT10	FESSGAGKIGLGGRG	KRT9
TEELAYLKK	KRT10	LTVGNNKTL	KRT9
DIKIRLENE	KRT10	LEGGQEDFESS	KRT9
GGFGGGSFRGSY	KRT10	YLSRSGGGGGGGLGSGGSIRSSY	KRT9
IDNNIEQIS	KRT10	NSGDVNVEIN	KRT9
TEELAYLK	KRT10	FRIKFEmEQNLRQGVD	KRT9
IRLENEIQTY	KRT10	PGKDLTK	KRT9
IDDLKNQIL	KRT10	VAPGKDLTK	KRT9
LDIKIRLE	KRT10	RSGGGGGGGLGSGGSIR	KRT9
IDNNIEQISSY	KRT10	GGGGGGGLGSGGSIRSS	KRT9
NLTTDNANIL	KRT10	GAGKIGLGGRGGSGGSYGRGSRGGSGGSY	KRT9
EIELQSQLALK	KRT10	SRSGGGGGGGLGSGGSIRSSYSR	KRT9
LDIKIRLENEIQ	KRT10	RKFHEKHHSHREFPFYGDYGSNYLYDN	HTN1
mNAAPGVDLTQL	KRT10	DFLAKNL	TSPAN8
AAPGVDLTQLL	KRT10	TDESLESTRRILGL	SNAP23
HEEEmKDLRNV	KRT10	NLGGSKRISIS	KRT5
AEQNRKDAEAW	KRT10	SRQSSVSFRSGGSRSF	KRT5
GGGSFRGSYGSS	KRT10	SRQSSVSFRSGGSRSFSTA	KRT5
LAETEGRY	KRT10	RVRTEEREQIKT	KRT5
STGDVNVEmN	KRT10	YEEIANR	KRT5
GGGSFRGSY	KRT10	YEEIANRS	KRT5
YmmPVNSEV	NUF2	SRQSSVSFRSGGSRS	KRT5
SLDDLLTNV	EPHX1	YEEIANRSRTEAE	KRT5
ImLEALERV	SNRPG	GAGGGFGSR	KRT1
ALSKEGIVAL	CCT6A	AQYEDIAQKS	KRT1
TTFPRPVTV	NONO	VSTSHTTISGGGSRGGGGGGYGSGGSSY	KRT1
TLAEIAKVEL	NONO	LVNLGGSK	KRT1
RLTPKLmEV	EIF3H	LARLLRD	KRT1
SLYEmVSRV	SSRP1	EINKRTNAENEFVTIKKD	KRT1
TGYGRPRQIIS	TAGLN	SmDNNRSLDLD	KRT1
HVIGLQmGSN	TAGLN	SRQFSSRSGYRSGGGFS	KRT1
IIDGKIFCV	PPP4C	SRQFSSRSGYRSGGGF	KRT1
AIIDGKIFCV	PPP4C	GGGGGSFGAGGGFGSR	KRT1
ALDKATVLL	PDCD4	SIIAEVK	KRT1
RRNPEPLRF	NDUFC2	KDVDGAYmTKVDLQ	KRT1
TLLEDGTFKV	NMRAL1	SIIAEVKAQ	KRT1
SISDVIAQV	ANKH	VEIDPEIQKVK	KRT1
HLLNESPmL	NUP205	YEDIAQKSKAEAESL	KRT1
EVISKLYAV	CCT8	SRQFSSRSGYRSGGGFSSGSAGIINYQRRTTSS	KRT1
GLDEAIRKV	GLYATL2	RNKYEDEINKRTNAENEFVTIK	KRT1
YLSPDLSKV	BRAF	SRQFSSRSGYRSGGGFSSGSAGIIN	KRT1
AGVQHIAL	HPD	SRQFSSRSGYRSGGGFSSGSAGIINYQR	KRT1
AVEDLESVGKGA	DCD	IAQKSKAEAESLYQSKYEELQITAGRHGD	KRT1
ESVGKGAVHDV	DCD	VARGGGRGSGFGGGYGGGGFGGGGF	KRT1
ILDDIGHGV	ABI2	SRQFSSRSGYRSGGGFSSGSAGIINYQ	KRT1
EVDETYVPK	ALB	VARGGGRGSGFGGGYGGGGFGGGGFGGGGFGGGGIGGGGFGG	KRT1
TGAVLKGPF	RPN1	VARGGGRGSGFGGGYGGGGFGGGGFGGGGFGGGGIGGGGFGGF	KRT1
ALQPLLHTV	IL17RD	NQVLQTK	KRT1
ILGPKPQGV	MFSD8	YEDIAQK	KRT1
SFVDTRTLL	COL1A2	KDVDGAYmT	KRT1
AmPPPPPQGV	RAD21	YEDIAQKS	KRT1
AIAAGHGDYALn	ANPEP	RNKYEDEINKRT	KRT1
SLTGRLDEV	STAT6	KKDVDAAYmNKVELQ	KRT6C
LAAARLAAA	PDIA3	ASTSTTIRSHSSSRRG	KRT6C
SLLDPVPEV	GCN1L1	ASTSTTIRSHSSSR	KRT6C
EEANADLEVKIR	KRT16	VEESVDGQVVSSHKREI	KRT15
TRNDYVmmY	XPO6	HINVEESVDGQVVSSHKREI	KRT15
LLGPRLVLA	TMED10	TPPSLKAVQRIAES	PPP1R1B
GmYIFLHTV	ORMDL3	TLAEVERLKGL	SNRPA1
VHLEKEIETY	KRT28	STLAEVERLKGL	SNRPA1
TLVYHVVGV	SF3B3	AIANASTLAEVERLKGL	SNRPA1
RLAQHITYV	MCM7	TAVVAVEPDRRNQSP	SDC1
ILTDITKGV	EEF2	TAVVAVEPDRRNQSPVDQGATGASQG	SDC1
KLHGVNINV	RBM4	TAVVAVEPDRRNQSPVDQGATGA	SDC1
ILDAGGHNV	PSMD1	LRFPLTNAIKDALA	CHI3L1
HQSGFSLSGA	DPYSL2	NVIEGPVFRPGSKT	DSG1
GLEDEQKmL	UQCRH	HEDPPLKRQRTAEAFSDEKTQIVSNT	TRMT5
HLLEEPIYL	ADAT1	PLPDEKTKKRIF	PSMC1
YHSKYEEL	KRT2	RPGRIDRKIEF	PSMC1
YDAEISQIHQS	KRT2	DGFDSRGDVKV	PSMC1
GYPGGIHEV	KRT2	HEmSEmDGRWEEHRSLL	DSG2
YDAEISQIHQ	KRT2	SAPKGSVLQEAKL	SCARB1
VTDTNVILSm	KRT2	YREHVKPLFNmED	BLMH
SVTDTNVILSm	KRT2	SSPAGQTDDPGPLDGPDLQASHS	VAC14
NVKAQEREQIKT	KRT2	HSELQVPTPGRAGLLNTS	VAC14
TISSNVASK	KRT2	HSELQVPTPGRAGLL	VAC14
ISSNVASKA	KRT2	AEIASSPAGQTDDPGPLDGPDLQAS	VAC14
KKDVDNAYmIK	KRT2	AAPSPSGGGGSGGGSGSGTPGPVGSPAPGHPAVSSmQGKRKAL	MAP2K4
SSTISSNVASK	KRT2	TSKPLSEKPITHKVEEEDGKTATQPLLK	SLC12A2
TISSNVASKA	KRT2	TSKPLSEKPITHKVEEEDGKTA	SLC12A2
IHEPEPHIL	CKS1B	SSGNAKIGHPAPNFKAT	PRDX1
NLmEQPIKV	JUP	HLRNKTEDLEATSEHFKTT	VAMP8
VILPTVHEV	DENND6A	SDPGPHPEPGEGEPFFPKGQ	SLC9A1
SVITQVFHV	HDLBP	AETEERSLDNFFAKRDKKKKKERSN	CDV3
GLCERLVSL	PRKDC	LVLERSLNRVHLLGRVGQDPVLR	SSBP1
AmGIAPPKV	PRPF3	VRRQATTIIADNIIFLSDQTKEKE	SSBP1
SLVAVELEKV	COG4	ESETTTSLVLERSLNRVHLLGRVGQD	SSBP1
ALNELLQHV	TLN1	NVRRQATTIIADNIIFLSDQTKEKE	SSBP1
SmTLAIHEI	DEGS1	VRRQATTIIADNIIFLSDQTK	SSBP1
NLAKCIVSV	C16orf58	ATTIIADnIIFLSDQTKEKE	SSBP1
TGIRAVDF	SEC24C	VRRQATTIIADNIIFLSDQT	SSBP1
RLNKVISEL	RPLP2	NVRRQATTIIADNIIFLSDQT	SSBP1
SLFPGKLEV	FLII	mDPFTEKLLERTRARRENL	ANLN
AIVDKVPSV	COPG1	SAIFGGARPREEVVQKE	EIF4H
ILDKKVEKV	HSP90AB1	SAIFGGARPREEVVQKEQE	EIF4H
SPRGHLTSLQDA	RIC8A	IFGGARPREEVVQKEQE	EIF4H
ALLDKLYAL	IMP3	FGGARPREEVVQKEQE	EIF4H
RLAEVVHEL	DMTF1	AIFGGARPREEVVQKEQE	EIF4H
SRGDFVVEY	SETD8	GGARPREEVVQKEQE	EIF4H
SLLENIAKA	MED12	FGGARPREEVVQ	EIF4H
VHLTPEEKSAVT	HBB	TVATPLNQVANPNSAIFGGARPREEVVQKEQE	EIF4H
GKKVLGAF	HBB	HVFKAPAPRPSL	DHX38
HWVVIVAGSN	LGMN	ENEVALRQ	KRT10
EEANADLEQKIK	KRT26	LEGEGSSGGGGRGGGSF	KRT10
AmFDKKVQL	SYNM	KSEITELRRNVQ	KRT10
KLmEEIREL	ZNF644	ADDFRLK	KRT10
RGVQVNYDL	SEL1L	SSKGSLGGGFSS	KRT10
TVSNAGDTYFFK	MMP25	EEQLQQIR	KRT10
SLLQGSPHL	OVOL1	GGFGGGSFRGS	KRT10
VLmGLPLAQA	LYNX1	GGFGGGSFR	KRT10
VLmTEDIKL	EIF4G1	GGFGGGSFRG	KRT10
RRGDFIHVm	GRB2	AEQNRKDAEAWFNEK	KRT10
SILETVTAV	TRIM2	EESNYELE	KRT10
FQDPVPLTV	TRIM24	ITELRRNVQAL	KRT10
KVLDKVFRA	MIA3	RSLLEGEGSSGGGGRGGGSF	KRT10
TLADVLYHV	ASH2L	TEELAYLKKNHEEEmKDLRNV	KRT10
ALGNTGHEIGR	DMKN	NLNDRLASY	KRT10
GLQEGTHEL	SRP72	TEELAYLK	KRT10
HLEVDPEIQ	KRT77	KSEITELRRNVQAL	KRT10
VAAPEHISY	UPK3BL	DIKIRLE	KRT10
GLDIDGIYRV	ARHGAP12	ADDFRLKYENEVALRQ	KRT10
ILIDSIYKV	PLCH1	NDRLASYLDKVRA	KRT10
ALSGHLETV	ANXA2	LDIKIRLENEIQ	KRT10
GLKGRVFEV	RPS3A	ISALEEQLQQIRAE	KRT10
SLADLQNDEV	RPS3A	LDIKIRLENEIQTY	KRT10
RRQEAIYEm	NET1	qIDNARLAADDFRLKYENEVALRQ	KRT10
KRWESERVL	AP3M1	HEEEmKDLRNV	KRT10
RLIKSFEKV	MORC4	GGGSFRGSYGSS	KRT10
VmVDGKPVNL	RAC1	STGDVNVE	KRT10
LSnLDKGTLKL	CDAN1	STGDVNVEmN	KRT10
GVYGDVQRV	PTBP1	LAETEGRY	KRT10
qLLLLLLLL	SYNE2	AQYVLRA	CELSR2
KILEELQKV	ANKRD17	TPLILKPFGNSISR	LBR
SLAQYLINV	PCBP2	VAVVVRPGNA	ENOPH1
SESVVYADIRKN	MPZL1	HQQQHHQQQQQQPPPPPIPAN	NONO
GLIEKNIEL	DNMT1	HHHQQQHHQQQQQQPPPPPIPAN	NONO
VLDDKLYVV	KLHL5	HHQQQHHQQQQQQPPPPPIPAN	NONO
AVDPDEPVHGAP	DSC3	SFGLEDEPLETATKEN	ERLIN2
TLTEEGVIKV	GTPBP4	ADKLSFGLEDEPLETATKEN	ERLIN2
ALDSTNVEL	RAB25	ITVQFAGRGSSEEARREAL	PROSER2
VQIEEVRQV	ILF2	TGYGRPRQIIS	TAGLN
LmYDGTKEV	IRF6	TEAPGDDKVYSANGFTTQ	DSC2
TIFKAWAV	IRF6	VIFGQTSSTFTFADLAK	RANBP2
ALYGDIDAV	PTGS2	LGAKDNTAQQIKKVLHFDQVTENTTGK	SERPINB3
KVFDPVPVGV	DHX9	HRQFEIERDLRLSKmKP	CFDP1
VLHDRIVSV	MED23	HGVVEVDAAVTPEERHLSK	APP
GLKNGVPAV	COPA	ALKRQGRTLYGFGG	HIST1H4H
KLNDLIQRL	COPA	VVYALKRQGRTLYGFGG	HIST1H4H
TGYGmPRQIL	TAGLN2	qDNTRKIIIK	PIP
RLAVYIDRV	LMNA	PDYLGADQRKTKEDEKDDKPIRAL	PSMC2
KLYEGPQLV	THBS3	SIRVTQKSYKVSTSGPRA	KRT8
YRDDLKKL	S100A8	SIRVTQKSYKVST	KRT8
NQGEFKEL	S100A9	SIRVTQKSYKVSTSGPRAFSSRS	KRT8
RQILKNPDDPDm	FLG	SIRVTQKSYKVSTSGPRAFSSR	KRT8
qVSTHEQS	FLG	SIRVTQKSYKVSTSGPRAFSS	KRT8
GSGSGWSSSRGP	HRNR	SIRVTQKSYKVSTSGPRAFS	KRT8
RILSKLHTV	PSMD4	SIRVTQKSYKVSTSGPRAF	KRT8
TLQEKIHRL	CEP57L1	SVGKGAVHDVKDVLDS	DCD
KIYEGQVEV	RPL5	AVEDLESVGKGAVH	DCD
VGVGmTKF	SCP2	ESVGKGAVHDVKDVL	DCD
TLDEKIEKV	DDX27	AVEDLESVGKGAVHD	DCD
SLLGGDVVSV	TSC22D3	ESVGKGAVHDVKDVLDS	DCD
SSSTEERRLNY	SEMG2	ESVGKGAVHDVKDVLDSV	DCD
EnGVQKDVSQRS	SEMG1	LESVGKGAVHDVKDVLDSVL	DCD
SmmDPNHFL	UBR2	ESVGKGAVHDVK	DCD
NmVAKVDEV	RPL10A	ESVGKGAVHDVKD	DCD
TLYEAVREV	RPL10A	LESVGKGAVHDVKD	DCD
NLLPKLHIV	CLIC4	ESVGKGAVHDVKDV	DCD
ALTDFVRSV	CUTA	HSQGLGGHYADSYLKR	RAVER1
KYFDEHYEY	CKS2	HSQGLGGHYADSYLKRKRIF	RAVER1
AAGPPISEGK	CDSN	HSLLPASNLAGKEARGWGGAGRS	RAVER1
ALFPERITV	ATAT1	AAAPASVPAQAPKRTQAPTKASE	RPL29
FLAEDALNTV	DDR1	IAHPKLGKRARARIAKGL	RPL29
SIIGRLLEV	PPP1CA	APASVPAQAPKRTQAPTKASE	RPL29
DVSLTACKV	HLA-A	GGGVIPHIHKSLIGKKGQQKTV	H2AFZ
ASEINSLQTV	SLITRK1	IAGGGVIPHIHKSLIGKKGQQKTV	H2AFZ
ALKDLINEA	PCNA	RKKFPLKIFKKPLK	STIM1
NLQIDPTIQ	KRT6A	TRIPHLAGKKAVAEEDNGSIGEETDSSPGRK	STIM1
RLLEGEEQRL	KRT81	TRIPHLAGKKAVAEEDNGSIGEETDSSPGR	STIM1
FLLEKGYEV	GMDS	TRIPHLAGKKAVAEEDNGSIGEETDSSPG	STIM1
SLDQPTQTV	EIF3CL	TPEPQVELRPRDTRRISL	PIEZO1
QVCAIIERV	EIF3CL	PVLKQLGPAQPKKRPDRGAL	CDC42EP5
SLYDYNPNL	EIF3CL	PLTDKPPKLLYPMESK	IL1RAPL1
GPPPPPPGKPQ	PRH2	TISPLDLAKLNQVARQQSH	PCBP1
TGSKAWSF	NADK2	SPLDLAKLNQVARQQSH	PCBP1
STSFEQHGTGL	FLG2	TISPLDLAKLNQVARQQ	PCBP1
RLASYLDRV	KRT18	TISPLDLAKLNQVAR	PCBP1
QLIDKVWQL	SEC14L1	RANARLFGIRAKRAKEAAEQDVEK	RPL13
AVYEGHVSCV	MTPN	SAKTSPAKQQAPPVRNL	DPYSL2
SSLAEEAARAT	MRPL4	TSPAKQQAPPVRNL	DPYSL2
SLTGHISTV	PLRG1	TTQRIVAPPGGRANITS	DPYSL2
SGAKFRISL	RPL23	SLSGAQIDDNIPR	DPYSL2
SLLDSCTKL	CCT4	TTQRIVAPPGGRANITSLG	DPYSL2
SLGTGYDRKDYV	CLDN3	HQSGFSLSGAQIDDNIP	DPYSL2
ALSDHHIYL	ALDOA	SAKTSPAKQQAPPVRNLH	DPYSL2
KLCEGFNEV	CHCHD2	TTQRIVAPPGGRAN	DPYSL2
ALmEAIHSA	COBL	STISSNVASKA	KRT2
SLFRVITEV	EXT2	YHSKYEEL	KRT2
TLFPSKIGV	MOB1B	GGFGGRGGGFGGGS	KRT2
GVLDTLTKV	MYCBP	VKVDPEIQ	KRT2
RQADKVWRL	NFIB	GGGGGGFGGGGFGSR	KRT2
YLFERIKEL	TMEM209	NVKVDPEIQNVKAQ	KRT2
RmLPHAPGV	HDAC2	GYPGGIHEV	KRT2
ALFEGKVQL	WDR19	YDAEISQIHQ	KRT2
YLEPKLTQV	PSME4	VTDTNVILSm	KRT2
VLIDYQRNV	XPO1	GGPGGFGPGGYPGGIHEVSVN	KRT2
TRVDTILEF	XPO1	GGPGGVGGLGGPGGFGPGGYPGGIH	KRT2
LLLDVPTAAVQA	IFI30	GGPGGVGGLGGPGGFGPGGYPGGIHEV	KRT2
GLSTEGIYRV	ARHGAP35	TISSNVASK	KRT2
VLFENTDSVHL	RBM34	SSTISSNVASK	KRT2
RLLPKVQEV	SAPCD2	KKDVDNAYmIK	KRT2
KLDVGNAEV	BCAP31	SKEEAEAL	KRT2
HLDVKPANI	PKMYT1	YEEIAQR	KRT2
YEHYANSTQ	SLC12A3	YEEIAQRS	KRT2
NmYGKVVTV	SUPT5H	TISSNVASKA	KRT2
KRNDYVHAL	PRMT1	APRKGKEKKEEQVISL	RPS14
HLVPEVPTV	ZBTB7B	RIEDVTPIPSDSTRRKGGRRGRRL	RPS14
AVGGLGKLGKDA	DCD	EVVETLSKLHLVmE	NIM1K
GGLGKLGKDA	DCD	KRKGPPGPPGRGAAAARQLGL	CC2D1A
AVEDLESVGKG	DCD	mHKRKGPPGPPGRGAAAARQLGL	CC2D1A
KENAGEDPGLAR	DCD	HSLKPLPSVPEEKKPR	PAK2
NAGEDPGLAR	DCD	YPGAGLGALGGGALGPGGKPLKPG	ELN
QKENAGEDPGLA	DCD	YPGAGLGALGGGALGPGGKPLKPGL	ELN
LLIENVASL	GPX1	HRVEVKKAVPKEDIYSGGGGGGS	HNRNPA0
VGTKGLDF	DCTN2	HRVEVKKAVPKEDIYSG	HNRNPA0
VLDDKLVFV	ANO6	HRVEVKKAVPKEDIY	HNRNPA0
LLAPRPVAV	CDKN1C	HRVEVKKAVPKEDIYSGGGGGGSRS	HNRNPA0
KVAEAPPNL	FAM160A1	TPLKARSPREEIL	KIAA0319L
TPITPHLRSQP	PTBP3	EELHYPLGERRSDYDREAL	RCN2
GLAPKPVQV	NBEAL2	AEELHYPLGERRSDYDREAL	RCN2
TPEELFHPLG	SLC2A1	HTSEGAHLDITPNSGAAGNS	NDRG1
ALIGQCIHI	PEG10	HTSEGAHLDITP	NDRG1
AIQDKLFQV	CHCHD6	TEHLKESEADnTKKANNSQEPSPQLASSVASTR	PDLIM5
RLISKFDTV	EIF4E	TEHLKESEADNTKKANNSQEPSPQLASSVA	PDLIM5
KVLEDQQNIRL	FBXO32	HATTSSHASPSPVAAVTPPLF	PDLIM5
FLDEKSGSFV	FBXO32	SKVPEIEVTVEGPNNNNPQTSAVRTPTQTN	GTF2I
TEPLPEKTQESL	TPD52	FQKATVVSVKnPS	PHF21B
YVLPEVSKV	EIF2B4	HVQPQPQPKPQVQLHVQSQT	ZYX
TLSNVEVFm	SCGB2A2	HVQPQPQPKPQVQLHVQSQTQPVS	ZYX
QLIPALAKV	EYA4	HLNKGIGmGNIGP	HNRNPM
ATDPTIHTV	ALG9	PEEVHHGEEEVETF	HSP90AB1
KLGEIVTTI	RP11-302B13.5	HLEINPDHPIVETLRQKAE	HSP90AB1
AVFDKTLAEL	ATF7IP	SIKKGEDFVKTLK	MDH2
VmDSKIVQV	KPNA6	HAEKVAEKLEALSVKEETKEDAEEKQ	RANBP1
KVLDFEHFL	MYL6	DHAEKVAEKLEALSVKEETKEDAEEKQ	RANBP1
QIDNARLA	JUP	HDEIRKKYGLF	PTTG1IP
NARLAADDF	JUP	TRHDEIRKKYGL	PTTG1IP
ALNEKLVNL	EIF3F	HDEIRKKYGL	PTTG1IP
IGATVHEL	PAH	SRPRVAVRSAYGGPVGAGI	KRT7
VGALAKVL	PAH	SLYGLGASRPRVA	KRT7
HLYDPKNHILPP	CNN2	SSSAGPGLLKAYSIRTASASR	KRT7
GIFGGHIRSV	USP10	SSSAGPGLLKAYSIRTA	KRT7
KLPEKWESV	RSL1D1	VAVGVIKAVDKKAAGAGKVTKSAQKAQKA	EEF1A1
HIIENIVAV	RSL1D1	RQTVAVGVIKAVDKKAAGAGKVTKSAQKAQKA	EEF1A1
IRDNFVIVY	AP1M2	TVAVGVIKAVDKKAAGAGKVTKSAQKAQKA	EEF1A1
KLFDRPQEL	DENND4C	GVIKAVDKKAAGAGKVTKSAQKAQKA	EEF1A1
AFNKVSLDGGR	IL10	VGVIKAVDKKAAGAGKVTKSAQKAQKA	EEF1A1
VnDTIRIDL	RPS4XP7	MLTLGKESKTPGKSSVPLYLIYPSVENVR	TDP1
YLLAVQSnK	ORF55	IGAGFFSEVYKVRHRQSGQVmVLKmnKLPS	TESK1
VmAPRTLVL	UL40	AIRVTNPNARLRSEENE	RPL32
SGVFSKYQL	P4hb	AALRPLVKPKIVKKRTKKFIRHQ	RPL32
KGIKSVTEL	Fabp1	APSQGGTWGRRSPL	KLRG2
RGIRNIETF	Uox	SVNVDYSKLKKERPDF	NDUFA4
AANVAPVPPPQ	Wnk2	AGHPHALSTLDTKENLEGTLRRRSL	LIMK2
VGTQFIRGI	Abcg2	TVVGTYHGSPDQSHQVTGNH	CAPRIN1
RGVSAEYSF	Samm50	SYNQSFSSQPHQVEQTE	CAPRIN1
VSSVATEISPQL	4933440M02Rik	SQPQVFQAGTSKPLH	CAPRIN1
YILAGPKTMnV	UL74	EPFCLETDRRGAL	TPX2
TGARQVVTL	Acaa1a	SVVPSPKVSDTVVEPYnATLSVH	TUBB4B
AGAYVHVV	Tmbim6	ESIRKEVKGDLENA	ANXA2
IYLQVESK	Psg21	QVTQPTVGmNFKTPRGPV	RPS17
FInEGKIL	Casr	ELHGEGSSSGKATGDETGAKVERADGYEPPVQESV	RPS3A
QLPSYQQnKNVP	Gm438	GDETGAKVERADGYEPPVQESV	RPS3A
VGARIYHTI	MGST1	TIDIKPEVEEVPV	SCN8A
KRWESERIL	AP3M2	KSGNFGGSRNmGGPYGGGNYGPGGSGGSGGYGGRSRY	HNRNPA2B1
FLDEPTNHL	ABCF2	HVTVKKLFVGG	HNRNPA2B1
SmLEDVQRA	RBM28	NFGGSRNmGGPYGGGNYGPGGSGGSGGYGGRSRY	HNRNPA2B1
YVNGKTFLEK	PSMA2	DTLTSRPAQGVVTTLEn	FN1
ALAPSTmKI	ACTA2	SLnAPSYnWGAAL	MBD6
SLSSDGVLTV	CRYAB	SLGFDEPTEQPVRKN	HN1
DAGAGIALNDH	GAPDH	SLGFDEPTEQPVRK	HN1
EIASFDKAKLK	TMSB10	ADGGSERADGRIVKm	PSMD12
EQEKRSEIS	TMSB10	SPGSIIQPQRRRPSL	NCOR2
TLPTKETIEQE	TMSB10	nYLVPTEKKRSAL	HYLS1
TVTTVILEV	CPSF3	RELKPARIYGL	ATP5C1
AILETAPKEV	RRBP1	SESSPGKREKDKEKDKEKRFSLFGK	SPTBN1
LTVGNNKTL	KRT9	PSAAAAAAAAGRIAIPGLAGAGNSVLLVSnLn	PTBP1
YHNLLEGGQED	KRT9	KLGTRLVPAERREKL	PTRF
TVGNNKTL	KRT9	HDFRSPPPGmGLNQN	SFPQ
LTVGNNKT	KRT9	HDFRSPPPGmGLN	SFPQ
FDLSHGSA	HBA2	HLTHIGSGEmGAGDGLA	CDC42SE1
VAHVDDmPNAL	HBA2	LQDTTGNFSAPGFPnGYPSYSHcVWRISVTP	TLL2
GGGGGGGFGRV	KRT5	HQHVPAGYmDFPKVG	ANKRD17
mDEINFmKm	KRT5	VKISPKGVPNEHRREAL	C1orf116
SmDNNRSLDLD	KRT1	KISPKGVPNEHRREAL	C1orf116
SmDNNRSLDL	KRT1	SVKISPKGVPNEHRREAL	C1orf116
NLGGSKSISIS	KRT1	HRREALKKLGLLKE	C1orf116
NVEIDPEIQKVK	KRT1	EHRREALKKLGLLKE	C1orf116
GAGGGFGSR	KRT1	VSVKISPKGVPNEHRREAL	C1orf116
KDVDGAYmT	KRT1	HSGGHHSDKINKSESVVYADIRKN	MPZL1
TLWVDPYEV	BTG1	SESVVYADIRKN	MPZL1
SmSGPLIGV	URB2	HLAVVAPRLNSR	MYO1C
DGFDSRGDVKVI	PSMC1	HPYSPLSPKGRPSSPRTPL	PPP1R13L
GQIEVVPEV	PHF3	SFGGLGGGSVR	KRT19
KRSNYITRL	HUWE1	TSSFGGLGGGSVR	KRT19
KmmDVTVTI	NOMO3	TPFQQPSGYGSHG	UBAP2L
FASHVSPEV	ARFGAP3	RVCNSPEPQYGGKACVGDVQERQ	THBS2
KLLEKLYKV	HERC3	KVPQPCSSATLnRLTVPRYSIPTGD	TULP4
RRFEQAIHY	PPP2R3A	PHRKKKPFIEKKKAVSF	LTV1
DYQALRTSI	CLTC	TGNGIYINGRGHLV	PVRL4
RSLLEGEGSSGG	KRT10	TVREIETQTELLSPG	PVRL4
NARLAADDFRLK	KRT10	SLGYTGARNYAGA	TSTD1
STGDVNVE	KRT10	TNRGASQAGmTGYGmPRQIL	TAGLN2
HLAELIAEL	TRIM11	TGYGmPRQIL	TAGLN2
LLAAWTARA	APP	SQAGmTGYGmPRQIL	TAGLN2
RRNDKIIVF	ERCC3	SDNQLQEGKNVIGLQ	TAGLN2
qDNTRKIIIKN	PIP	ETPKKKKKRFSFKKSFKLSGF	MARCKS
qDNTRKIIIK	PIP	ETPKKKKKRFSFKKSFKLS	MARCKS
GAVHDVKDVLD	DCD	mSKTKGHLDAELDAYmAQTDPETND	CHTOP
GAVHDVKDVL	DCD	LILVIKmGVAAHKKSHEESHK	S100A8
AIQDEIRSV	MAD2L1	LILVIKmGVAAHKKSHEESHKE	S100A8
RLQESVmEA	RAD21	LVIKmGVAAHKKSHEESHKE	S100A8
ALAPHLDDA	HEATR2	LILVIKmGVAAHKKSHEESH	S100A8
KTLERSYLL	RRM1	LILVIKmGVAAHKKSH	S100A8
ETQEIRTL	KRT78	LILVIKmGVAAHKKSHEES	S100A8
ALSEELVQL	KIF5B	LILVIKmGVAAHKKSHEE	S100A8
AGAAENAFRAP	SCAMP3	LILVIKmGVAAHKKS	S100A8
STISSNVASKA	KRT2	LILVIKmGVAAHKK	S100A8
SLVGLGGTKSI	KRT2	DINTDGAVNF	S100A8
TmLARLASA	CSPG4	ILVIKmGVAAHKKSHEESHKE	S100A8
FLTDREVRL	ROCK2	VRKDLQNFLKKENKNEK	S100A9
SLFPGKLEVV	FLII	mARLTWASHEKmHEGDEGPGHHHKPGLGEGTP	S100A9
YIYKDTIQV	MACC1	VRKDLQNFLKKENKNEKVIEHIm	S100A9
SLAKIYTEA	H1FX	LGHPDTLNQGEFKEL	S100A9
FLTPAKNAFFD	DEFB106B	qSESTHGQTAPSTGGRQGSRHEQARNSSRHSASQD	FLG
AmLAVLHTV	C12orf44	qSVSAQGKAGPHQQSHKESARGQSGESSGRSGS	FLG
HVLDVIHEV	TRIO	qSESTHGQTAPSTGGRQGS	FLG
SLSEKTVLL	CD59	qVSTHKQSESSHGWTGPSTGVRQGSHHEQ	FLG
GLFQGKTPL	TPX2	qVSTHKQSESSHGWTGPSTGVRQGSHHE	FLG
RLQEEINEV	IKBIP	RSGSGWSSSRGPY	HRNR
LKGEDLFGL	KMT2C	ESRSGHSSVFGQHESGSGHSSAY	HRNR
SLPKGVVEV	SERPINH1	GSGSGWSSSRGP	HRNR
RLNEKNYEL	ATP6V1H	HLYDPKmQTDKPFDQTTIS	CNN3
AmLPSITNV	TRRAP	GILPnHGLSENPSLSTSLRA	GPR112
GLAPQIHDL	IQGAP3	PKGKKAKGKKVAPAPAVVKKQEAKKVVNPL	RPL7A
FLQEKSPAV	UBAP2L	SSSTEERRLHYGENGVQKDVSQRS	SEMG1
HFVQENGTLR	PVRL4	SSSTEERRLHYGENGVQKDVSQSS	SEMG1
NVVDVFHAV	PTPRK	SQTEEKAQGKSQKQITIPSQEQEHSQKANKISYQ	SEMG1
RTTEINFKV	CRABP2	qKGGSKGRLPSEFSQFPHGQKGQHY	SEMG1
VmFGGKQVVV	AHCYL1	qKGGSKGRLPSE	SEMG1
RLQEDPPAGV	UBE2A	GEnGVQKDVSQRS	SEMG1
qKGGSKGRLPSE	SEMG1	HDRKHAVGDDAQFEmDI	EIF4EBP2
KRFSGTVRL	RPL10A	HSTLHSVFQTNQSNN	GIGYF2
SRVEAVYVL	PADI2	HSTLHSVFQTNQSN	GIGYF2
SICGTLHSV	LSM2	ALYnLGVQSKK	PHF19
SLLSHVEQL	MAD2L2	LEDDVHKILIREKRREQL	GKAP1
VITETVVEV	ELF2	SLLRDSRNYSQETVPK	KIAA1217
RLCEGIGAVNV	KRT81	HGYGGKFGVEQDRmDKSAVGHEY	CTTN
KLIGQVHEV	FRY	HRDDGYTEQGQEALQHL	RILPL1
GFGQHGSVSGQ	FLG2	HPPSSTKRKLNLQDGRAQGVRSPL	TBC1D4
TVHLGSDTLGDR	KLK7	HALYPPSPRKHAEPSSSPSKVS	USP6NL
KLNPQQFEV	STT3A	VGKEDSSSTEFVEKRRAAL	SNX2
KLDAFVEGV	ATP6V1C1	SARLPGVSRSGFSSV	KRT6A
SLAQYNPKL	PIK3R1	HKSSAARPVSRGGVGLTGRPPSGIRPLSGN	IFT74
RIIDVVYNA	RPS8	TSSKRALGAHLEAEPKSQRSAVQKPPSTGSAPAIESVD	TXLNG
RISDVHFSV	CBX6	FARmLAQE	CALML5
QLAQFVHEV	DDX11	IREADVDQDGRVNYEE	CALML5
FVDDYTVRV	PSMD14	PGADGQPGAKGEQGEAGQKGD	COL2A1
RGLRHFWGL	RPS18	SKLKKTETQEKNPLPSKETIEQEKQAGES	TMSB4X
SLSEKQYFL	URGCP	TQEKNPLPSKETIEQEKQ	TMSB4X
PPVNRDLKPQRK	GAB3	TETQEKNPLPSKETIEQEKQ	TMSB4X
ALmGTHQEL	PLEKHA6	TQEKNPLPSKETIEQEKQAGES	TMSB4X
AmNDILAQV	AP1G1	TETQEKNPLPSKETIEQEKQAG	TMSB4X
VEDLESVGK	DCD	TETQEKNPLPSKETIEQEKQAGES	TMSB4X
GKDAVEDL	DCD	HEASTKKKPSSEERETEISLKDSTLDN	PSIP1
SLHDRIYVI	KLHL12	AEPAVQRTLLEK	CD99
VIDQKVYEI	EIF3L	HERDRQLQAQDEEGGGHVPERPKQEmL	LSP1
RmFDGKFVV	UHMK1	HERDRQLQAQDEEGGGHVPERPKQEmLLS	LSP1
LLAEKVEQL	TUSC3	HERDRQLQAQDEEGGGHVPERPKQEmLL	LSP1
VISLEGKPL	CFL1	TQAIETAGRTPKLA	LSP1
KLHDERVLV	TRAPPC4	GPPPPPPGKPQ	PRH2
SLAPIIVHV	CACNB4	TSAPDLKNVRSKAKVEKKTEAAATTRKPESN	MAP4
YLDPAQRGV	C16orf13	SSGFGQHGSVSGQ	FLG2
EELNREVATNS	JUP	TRRIVDGKVVSETNDTKVLRH	KRT18
QIDNARLAAD	JUP	TIQKTTTRRIVDGKVVSETNDTKVLRH	KRT18
QIDNARLAADDF	JUP	TAHSPTPVAPHPVTVPT	FAM168B
EELNREVATN	JUP	ELRGFKnKLYVAVVGDK	ARAP1
TLDENHSIP	KDM5C	KAPTKAAPKQKIVKPVKVSAPRVGGK	RPL24
ERQFSSRS	GOLGA8F	AKAPTKAAPKQKIVKPVKVSAPRVGGK	RPL24
YLDPSVLSGV	RP11-1035H13.3	GVHSHKKKKIRTSPTFRRPKTL	RPL23A
RLWKAIHTA	TBL3	SESSSKSSQPLASKQEKD	HMGA1
ALAAVVTEV	DDX3X	SAPRSTGPGASLGTGYDR	CLDN3
qKIYGQEV	SNRPG	TGPGASLGTGYDR	CLDN3
nILKFQGADGK	PGDP1	SLGTGYDRKDYV	CLDN3
PYPPKTLn	US26	SAPRSTGPGASLGTGYDRKDYV	CLDN3
SPFRSVTVQETK	Kng1	TGPGASLGTGYDRKDYV	CLDN3
QGLRTLFL	Ambp	STGPGASLGTGYDRKDYV	CLDN3
NASSLIPKEAGS	Clca3a1	SLDNNYSTPNERGDHNRTLD	CTNND1
		HQTIQHDPLTTDLRSSADR	CXXC1
		ALTPFnPLAGLR	ABHD5
		FSPDKVGDWMAKQASLDFFVKK	SCAND3
		ANnHGAGSGAGGRAAPVESSQEEQSLcEGS	GSPT1
		TPDQFmTADETRNLQ	CD44
		SETPDQFmTADETRNLQ	CD44
		KTPVmKKTLnPHYnHTFV	SYTL4
		HGGYmNAGAGYGSYGYGGNSATAG	ILF3
		qKENAGEDPGLAR	DCD
		VEDLESVGK	DCD
		GKDAVEDL	DCD
		KAVGGLGKLGKDAVED	DCD
		YDPEAASAPGSGnPcHEASAAQKENAGEDPGLAR	DCD
		EKGLDGAKKAVGGLGKLGKDA	DCD
		LEKGLDGAKKAVGGLGKLGKDA	DCD
		EKGLDGAKKAVGGLGKLGKDAVED	DCD
		LEKGLDGAKKAVGGLGKLGKDAVED	DCD
		QKENAGEDPGLARQAPKPRKQ	DCD
		HEASAAQKENAGEDPGLARQAPKPRKQ	DCD
		AAQKENAGEDPGLAR	DCD
		AGEDPGLAR	DCD
		NAGEDPGLAR	DCD
		LEKGLDGAKKAV	DCD
		KAVGGLGKLGKDA	DCD
		TSAPDLKNVRSKVGSTEN	MAP4
		NSKQAEREEKRVLGL	SNRPB
		TPITPHLRSQP	PTBP3
		TPEELFHPLG	SLC2A1
		AKRTKKVGIVGKYGTRYGAS	RPL37A
		HLVYESDQNKDGKLT	CALU
		TDFGEALVRHDEF	CALU
		ATDFGEALVRHDEF	CALU
		QATDFGEALVRHDEF	CALU
		KPTEKKDRVHHEPQLSDKVHNDAQSF	CALU
		SKQQLSAEELDAQLDAYNARmDTS	ALYREF
		STRSmPESLDSPTSGRPGVTS	PDLIM5
		TEFYHVPTH	PDLIM5
		SDASKKRLIEDTEDWRPRTGTTQ	PDLIM5
		SDASKKRLIEDTEDWRP	PDLIM5
		SKKPSEIQQVNNPELG	PALLD
		TGAVGSYIYDRDPEGKVQP	CRIP2
		HSWSNGHTESILSESHSVIVm	NRG1
		TEPLPEKTQESL	TPD52
		RRFVNVVPTFGKKKGPNANS	FAU
		NRRFVNVVPTFGKKKGPNANS	FAU
		SNVPmANLGVPGSPGFLNGSPTGSPYGTG	EBF2
		GHTNSFSPLENNVKPRKLRKD	ELOVL5
		ENLFYQQPPLGVHSGLNHnYGNAVTGGG	TRERF1
		LQIDNAR	JUP
		QIDNARLA	JUP
		NARLAADDF	JUP
		IDNARLA	JUP
		EELNREVATN	JUP
		TGTYRQLFHPEQLITGKEDAAN	TUBA1C
		SYKVSTSGPRAFSSRS	KRT8
		SGPGSRISSSSFSRVGSSN	KRT8
		TSGPGSRISSSSFSRVGSSN	KRT8
		RAVVVKKIETRDGKLVSESSDVLPK	KRT8
		SSRAVVVKKIETRDGKLVSESSDVLPK	KRT8
		SGPRAFSSRSYTSGPGSRISSSSFSRVG	KRT8
		TRDGKLVSESSDVLP	KRT8
		VHTRRPKLPQTSDDEKKDF	SLIRP
		APFIEKSRSGGRKSL	MACF1
		HLYDPKNHILPP	CNN2
		SSLPKKLALLKAPAKKKGAAAATSSKTPS	C19orf53
		SSSLPKKLALLKAPAKKKGAAAATSSKTPS	C19orf53
		HSSRFIPLK	RPS15
		KSQGKVLQATVVAVGSGSK	HSPE1-MOB4
		GKVLQATVVAVGSGSK	HSPE1-MOB4
		EAPVSEDLVIRLRRPPL	TOR1AIP1
		WEPNTRL	SLC2A6
		VGQDRATALYLARTTL	RPL37A
		LGKEDFIL	UBR5
		FLFGGPFATGAKV	CES4A
		YLLAVQSnK	ORF55
		LRKLDPEEEDDPFnnYEVQ	Cabin1
		PYPPKTLn	US26
		LDATFRCPGDKN	UL83
		EnGTLSKnITNLAFTYG	RL12
		SPFRSVTVQETK	Kng1
		LKEHFRKSSSSSGVPYSPAIPN	Exoc7
		TRLVPVERREKL	Cavin1
		KLGTRLVPVERREKL	Cavin1
		mNKLGTRLVPVERREKL	Cavin1
		LGTRLVPVERREKL	Cavin1
		FAIDSILSKPFR	Foxq1
		DIVLTQSPASL	Igkv3-2
		QVVHKAVLDVAETGTEAAAATG	Serpina3k
		LDAFTYGPSLAPDG	Ptcra
		STRSVSSSSYRRmFGGSGTSSRPSSNRS	Vim
		SSPGGAYVTRSSAVRLR	Vim
		TRSQETYETLKHEKPPQ	Fcer1g
		APQGSLGEYLFERLTLKHD	Ftl1
		GTLDPAnYnPSKn	Lig1
		SETAPAAPAAPAPAEKTPVKKKARKA	Hist1h1e
		AAPSPSGGGGSGGGGGTPGPIGPPASGHPAVSSmQGKRKAL	Map2k4
		SLGFDEPAEQPVRKN	JPT1
		PIPFFGnIFQLDLK	Cyp2e1
		GKKKTHInIVVIGHVDSGK	Eef1a1
		GKKKTHInIVVIGHVDSGKSTTTG	Eef1a1
		GKKKTHInIVVIGHVDSGKSTTT	Eef1a1
		GKKKTHInIVVIGHVDSGKSTTTGHL	Eef1a1
		GKKKTHInIVVIGHVDSGKSTTTGHLIYK	Eef1a1
		GKKKTHInIVVIGHVDSGKSTTTGHLIY	Eef1a1
		VLAALTKA	Vwa3a
		SKGGLGRRPPL	Kif22
		SPnGALVWSFLKPVLHGKILYTPNSPEIN	Abca13
		LPPYFSQGPGNRPPL	Lcp2
		SAGSScSQTPSRAIPTRRVAL	Eif4ebp1
		VPALVHKDTVVKSVIVEPEG	Pzp
		HSNPRAEAELAAGPTPTEAN	Rftn1
		AVVQGESGVR	UL71
		EGSLPAWSFKn	Adamts12
		qKHLDLAARGPL	Oxa1l
		LPSDQNTTIQEDAHFKA	Rnf38
		cSTRFSLLLFDInGH	Fbxw21
		GLTnPASSAPFQF	Nup153
		HSLKPLPSVPEEKKPRN	Pak2
		ADVTKLVDTcYQ	Agpat2
		IYLQVESK	Psg21
		TGAVGSYIYDKDPEGTVQP	Crip2
		TGHFVDQHRQAL	Pycard
		PSLVQGRIVKPNNNNMPGGD	Chrm2
		ELLDKHKTIESmVELLDL	Jmy
		FInEGKIL	Casr
		TKIIERLHVRLGSLYPR	UL16
		PLKQMSGHAEVALVNGSVSPLKYPSSSALINGCKATA	Ank3
		FVWYLnRVSVYnmGL	UL57
		DTEDKGEFLSEGGGVR	Fga
		SRRYDSRTTIFSPEGRL	PSMA4
		AAAAAAAAAAGAAGGRGSGPGRRRHL	PABPN1
		SNPRSLEEEKYDmSGARLALIL	CASP14
		SSPGGVYATRSSAVRLR	VIM
		KTSDDEVFKYLAKAYASNHPI	CPD
		HQGGQFEQHFQHGGYQY	FAM98A
		TPPPSGPNPYARNRPPFGQG	TFG
		FESSGAGKIGLGGR	KRT9
		SRSGGGGGGGLGSGGSIRSSYSRFSSSGGG	KRT9
		VAPGKDLTKTLNDmRQEYEQL	KRT9
		SYLDKVQAL	KRT9
		IAKNRKDIENQYETQ	KRT9
		VLSPADKTNVKAA	HBA2
		DnNRNLDLDSIIAEVKAQ	KRT5
		SRQFSSRSGYRSGGGFSS	KRT1
		SRQFSSRSGYRSGGGFSSGSA	KRT1
		SRQFSSRSGYRSGGGFSSGSAGIInYQRR	KRT1
		SRQFSSRSGYRSGGGFSSGSAGI	KRT1
		QDmVEDYRNKYEDEINKRTNAENEFVTIK	KRT1
		IDKVRFLEQQNQVL	KRT1
		YEDIAQKSKAEAESLYQSKYEEL	KRT1
		QTQISETNVIL	KRT1
		DNNRSLDLDSIIAEVK	KRT1
		SmDNNRSLDLDSIIAEVKAQ	KRT1
		mDNNRSLDLDSIIAEVKAQ	KRT1
		KVKSREREQIKSL	KRT1
		VARGGGRGSGFGGGY	KRT1
		TSHTTISGGGSRGGGGGGYGSGGSSY	KRT1
		YEEIAQRSRAEAE	KRT6C
		ASTSTTIRSHSSSRRGFS	KRT6C
		KDKRALKFIKKRVGTHIR	RPL36
		TKKPPLAQKPSVAPRQDHQLDKKDGIYPAQLVNY	HIP1R
		HKAEIITVSDGRGVKFF	VPS25
		ASTLAEVERLKGL	SNRPA1
		DTAKKPIIGILmQKcRN	GGH
		AIAAKEKDIQEESTFSSR	LRPPRC
		LKISNLFNILQHILK	NARG2
		RSGRGDHLDRRVVL	VAC14
		RPPLEEPAAPRELGL	RBM42
		TIKPDVQKSKEYFSKQK	PRDX1
		TVLKTTGYSDRPTA	ARFGAP3
		HGFSDNQKLWERNIKS	PCNP
		VRRQATTIIADNIIFLSDQ	SSBP1
		NVRRQATTIIADNIIFLSDQ	SSBP1
		AVATKSPTAEEYTVNIEISFEnA	GPR116
		VANPNSAIFGGARPREEVVQKEQE	EIF4H
		TVEGFEPADnKCL	SRP14
		HKDEVVKIQSLA	IQGAP1
		GGGFGGDGGLLSGNEKVTmQ	KRT10
		NDRLASYLDKVRAL	KRT10
		AAPGVDLTQLLNNmRSQYEQL	KRT10
		mNAAPGVDLTQLLNNmRSQYEQL	KRT10
		STGDVNVEmNAAPGVDLTQLLNNmRSQYEQL	KRT10
		VSEDLVIRLRRPPL	TOR1AIP1
		SEDLVIRLRRPPL	TOR1AIP1
		HQHHHQQQHHQQQQQQPPPPPIPAN	NONO
		KPPAPLQFHLLRRNRQGDVG	ADAMTS1
		DIPKSVRPNDEVTAVL	PIP
		TLSNYQTNKAKHDELTYF	CSTB
		SFcHPSNGTCYCLAGWTGPDCSQPCPP	PEAR1
		KnIIRmQHTHGFK	TTLL5
		HGGTGFAGIDSSSPEVKG	PCBP1
		SGFSLSGAQIDDNIPR	DPYSL2
		SAKTSPAKQQAPPVRNLHQSG	DPYSL2
		YEEIAQRSKEEAEALYHS	KRT2
		GGPGGFGPGGYPGGIHEVSVNQ	KRT2
		GGPGGVGGLGGPGGFGPGGYPGGIHEVSVnQ	KRT2
		GGPGGVGGLGGPGGFGPGGYPGGIHEVSVn	KRT2
		DNSRNLDLDSIIAEVKAQ	KRT2
		GGGYGSGGGSGGRYGSGGGSKGGSIS	KRT2
		NVKAQEREQIKTL	KRT2
		DVTPIPSDSTRRKGGRRGRRL	RPS14
		PIPSDSTRRKGGRRGRRL	RPS14
		RKGPPGPPGRGAAAARQLGL	CC2D1A
		GKDGmYVCFQcSLGAAPPnFHFVSnnS	ZNF518B
		APAKKTSAKADPALLNN	CEND1
		GFTIEDVKSVLDQV	C10orf107
		HDVHFPGHTAmTEI	EPB41L5
		HWVVIVAGSN	LGMN
		TPLRPLDPTRLQGIN	EIF4G1
		LLHGLIHnVLPYVGTSVKT	FBXL5
		GFPTVTRQNTRGPL	SHANK2
		GFGDSRGGGGNFGPGPGSNFRGGSDGYGSGR	HNRNPA2B1
		HGGSGGRGVSVSSARFVS	KRT19
		GNKADYPEGDGnWANYNTF	ITLN2
		mDHLDIDHNKKIDFTE	FLG
		mVFKLAQA	FLG
		qSESTHGQTAPSTGGRQGSRHEQARNSSRHSAS	FLG
		NLQIDPTIQ	KRT6A
		GEISFQEFLTAAKKARAG	CALML5
		LPAENGETKTEESPASDEAGEKEAKSD	HMGN1
		QINRYGHFQATITIVEG	GPNMB
		nGVSSQKYPGILnSKAMGLL	LYST
		SEEDKKTPTSIEYWFRC	PPP2R3B
		SSLAEEAARAT	MRPL4
		KAPTKAAPKQKIVKPVKVSAPRVGGKR	RPL24
		TETVRSILKIDDVVNTR	CCT4
		PLRITGDPYKVQQAKEMVLELI	FUBP1
		GNKVLLLSIQNPLY	HNRNPLL
		GVSLPSYEEDQGSK	HIGD1A
		ASTPTATEVEALGGE	FRMD5
		AVGGLGKLGKDAVED	DCD
		SSFSTnKTPTSLHSHTSST	MUC6
		nLATVEGnFASIDE	DCTN2
		TEKKDRVHHEPQLSDKVHNDAQSF	CALU
		ISADPENSVSTCFS	OSMR
		SNVPmANLGVPGSPGFLNGSPTGSPYGT	EBF2
		TKDDLDEEEDTHL	PODXL
		HPEQLITGKEDAAN	TUBA1C
		IERPTYTNLNRLISQIVSS	TUBA1C
		SGPRAFSSRSYTSGPGSRISSSS	KRT8
		SYTSGPGSRISSSSFSRVG	KRT8
		SHTILLVQPTKRPEGRTYAD	ERH
		PSHLRATPSLPLPPSYPSPFLFKRETRD	GSK3B
		PHFTHGETVESGDVTC	SRC
		MPRAGLI	KIAA1671
		TLPRPSWILLPYVPGTFHPTPSLLDPASL	PIDD1
		PRCSTAGLGGLTPcFLQAAASPAARVWAGC	CLASP1
		GGGGGGGLVLRGEPGPHDPW	LATS1
		LAGVSARSLPFVE	BSG
		MLCRPVSSLSATK	CALR
		APPVTGAASHAAPQPAAARTAP	RL2
		ISGTYNDDAANFAETSP	E45
		GTRLVPVERREKL	Cavin1
		EPVSTYSISVSAFTKVGnG	Ptprq
		LIPYEnImVSRALDTDKAFLGTLGITSVPS	Qsox2
		TLKTKAQSVIDKASETLTAQ	Apoa1
		AVNTTREAEELNSRnQER	Lama5
		nQPKCTLGGSPGNVTKDHImEIFST	Rnps1
		mESLSETYWETTKWTDLFDTK	Tpp2
		DSWGQRLGSGEGWEnQTKLVRET	Zfp646
		ATHnGYLYVVGGHDAPAPn	Klhl4
		ITPAMKELEKSVDDAGITV	Aass
		EnSNLVVTIEKQAREMK	4921524L21Rik
		LTPTKYMDAYKAYVGLR	R48
		TLPTcVPELHGLDALLLS	Pidd1
		ANPGEKRKmNNSHAPEEAKR	Kat2b
		RVmGAVTKVDTSRPRGPL	Kifc1

## Sheet: P94_163
HLA-I	HLA-I Gene	HLA-II	HLA-II Gene
AWDIAIATm	FKBP4	EPQVTYPAGQGELnKRSQEEnEEGGPCESPP	UL13
FANPEDcVAF	MGST1	HFDISPMNVLINVnPHYPSEILHA	UL97
RFDEGPVRL	PIGQ	SLTPTNFTHIAVHY	UL9
AYSSYVHQY	APPBP2	EKGLFRRGEAHLAVNDF	FKBP4
LFQGQNSLLH	ISOC2	NEKGLFRRGEAHLAVNDF	FKBP4
ITNKYQLVF	RRN3	NEKGLFRRGEAHLAVNDFE	FKBP4
RSmEHPGKLLF	ESR1	FVYKETSLHSPSN	SYPL1
IYDEVVKL	SLC25A1	FVYKETSLHSPS	SYPL1
SFDDTNEKF	ZBED4	FVYKETSLHSPSNTSAPHSQGGIP	SYPL1
KSFNRHLHF	PYGL	FVYKETSL	SYPL1
GSYSVNDGAQLY	PSMA3	SRRYDSRTTIFSPEGR	PSMA4
VGVDGSVYKL	GCK	SRRYDSRTTIFSPEGRL	PSMA4
PLVDTHSK	VIM	SRRYDSRTTIFSPEGRLYQVE	PSMA4
SLPLVDTHSK	VIM	YIGWDKHYGFQL	PSMA4
ATLEKVIEI	HDAC5	LYIGWDKHYGFQL	PSMA4
IFDQSGTYL	PRPF19	QPATFLARSPHVGVKD	GRN
YAWEQGGKDSQF	OAS3	qPATFLARSPHVGVK	GRN
GSYGPRPEEY	ARHGDIB	ALRGQVGGDVN	KRT14
AFNSGKVD	GAPDH	DVHDGKVVSTHEQ	KRT14
ATVLQKTSF	RPN2	SSGSQSSRDVTSSSRQIR	KRT14
YGSHTFKL	CAT	SSGLGNSnSATPHLSPPDWWKKA	HEATR6
ATYVFLHTV	ORMDL2	GPTNFSPIINHVAR	CPNE3
QTTDWRATL	PLA2G12A	AASFGKSINF	DLD
SGPPVSELITK	HIST1H1D	KAVAGNISDPGLQKS	VCL
TPASAGHVW	SOX9	IDNPTVDDRGVGQAAIR	VCL
SAELNKEVSTN	KRT13	IDNPTVDDRGVGQAAIRGLVAEGHR	VCL
ITQIEHEVSSS	KRT9	IDNPTVDDRGVGQAAIRGL	VCL
NDmRQEYEQL	KRT9	VAKREVENSEDPKFREAVKAASDELSKTIS	VCL
NSGDVNVEIN	KRT9	AARGEGESPQARALASQLQDSLKDLKARmQEA	VCL
SHYEEGPGKNLP	COX7C	IDNPTVDDRGVGQAAIRGLVAEGHRL	VCL
TTNPQELmL	DGCR6L	KPPQYIAVHVVPDQ	MIF
VYDGEHLGSF	TST	GKPPQYIAVHVVPDQ	MIF
GGGGGGGFGRVS	KRT5	KPPQYIAVHVVPDQLm	MIF
EREQIKSLNNQF	KRT1	KPPQYIAVHVVPDQL	MIF
VEIDPEIQKVK	KRT1	VYINYYDMNAANVGWNNSTFA	MIF
NVEIDPEIQKVK	KRT1	mERPQPDSmPQDLSEALKEATKEVHTQAENAE	HMOX1
NAENEFVTIK	KRT1	YGEQDQAVHLWRFSGGY	NIPSNAP1
DSIIAEVKAQ	KRT1	SGFDDPGIFYSDSFGGDAQADEGQAR	MCM5
DSIIAEVKAQY	KRT1	EEQLEEEESARQKLQ	MYH9
RNKYEDEINKR	KRT1	EEQLEEEESARQKL	MYH9
RNKYEDEINKRT	KRT1	RRGDLPFVVPRR	MYH9
AQYEDIAQKS	KRT1	ERSHAQKNENARQQLERQNKEL	MYH9
SIIAEVKAQ	KRT1	EEQLEEEESARQK	MYH9
SRQFSSRS	KRT1	NERGELANEVK	MYH9
YEDIAQKS	KRT1	TTRDYYFALAHTVRDH	PYGL
ASTSTTIR	KRT6C	IAREEASNF	PSMA3
NAFEVAEKY	ACTN4	mLGSYSVNDGAQL	PSMA3
LPQHQVPAY	JUND	SWVGELTNGRHEIVPKDIREEAEKYAKES	PSMA3
SSYGGTLRY	LAMA5	SSIGTGYDLSASTFSPDGRVFQVE	PSMA3
VSLDRTLQF	LAMA5	TTPTYGDLNHL	TUBB1
HAHLDIEAF	ASS1	VVIGHVDSGKSTTTGHL	EEF1A2
qKmDLDEDTAEK	HSD17B7	KIGGIGTVPVGRVETG	EEF1A2
RFDGRVVLV	HSD17B4	KIVRGDQPAASGDSDDDEPPP	PGRMC1
SISGPGVDKEPF	DSC1	YKIVRGDQPAASGDSDDDEPPP	PGRMC1
IFDEVHYL	DDX60L	YKGFQALGDAADIR	TIMP1
QSYEVRLVL	DDX60L	NVIQPGPIKTKG	DECR1
ITNPKSLLY	TMEM62	ISSQTGNKVHAIQ	DECR1
YRmNAERIL	BCAR3	LQPKGDDVARIS	ECH1
SFDETVTHF	TOPBP1	ILQPKGDDVARIS	ECH1
DGFDSRGDVKV	PSMC1	ILQPKGDDVARISWYLRD	ECH1
NTDEPPmVF	USP14	VVISGAGKm	ECH1
SYDPTIENTF	RHEB	ELEKFQQAIDSREDP	CASP14
YAYVDQHDF	ARFGEF1	LEKFQQAIDSREDPV	CASP14
TFDVAPSRL	NOMO3	ELEKFQQAIDSREDPV	CASP14
ASYEKmLKL	EPC1	GKARKTNPEIQSTLRKRL	CASP14
RTVDARLKL	ACTR3	SNPRSLEEEK	CASP14
YFDEPVELR	ARFGAP3	VQEGKARKTNPEIQSTLRKRL	CASP14
YFDEPVEL	ARFGAP3	RKTNPEIQSTLRKRL	CASP14
FAFEHSEEY	TCF25	GKARKTNPEIQSTLRKRLY	CASP14
ATFPDTLTY	ITGA6	GREGFLKGEDGEm	CASP14
mAIEAQQKF	HAT1	SNPRSLEEEKYDmSGAR	CASP14
FTKPPIGTW	STAT3	VDVFTKRKGHILE	CASP14
TEYGLTFTEK	VDAC1	VDVFTKRKGHIL	CASP14
HYDPmIAKL	MCCC1	VTKAREGSEEDLDALEHm	CASP14
TYDDRAYSSF	EIF4H	REGSEEDLDALEH	CASP14
YFDVSHEHL	IDE	SNPRSLEEEKYDmSGA	CASP14
YSYPTGNHTY	PXN	VQEGKARKTNPEIQSTLRKRLYLQ	CASP14
IYDVQHANL	WDR61	mKRDPTAEQFQEELEK	CASP14
IRLENEIQTY	KRT10	REGSEEDLDALEHm	CASP14
LDIKIRLENE	KRT10	SNPRSLEEEKYDmSGARL	CASP14
GGGSFRGSYGSS	KRT10	GREGFLKGEDGEmVKLENL	CASP14
STGDVNVEmN	KRT10	KDSPQTIPTYTDALHVY	CASP14
EESNYELEGK	KRT10	KDSPQTIPTYTDALHVYSTVEG	CASP14
AHSLVQAEAPR	C19orf52	SNPRSLEEEKYDmSGARLALIL	CASP14
QAHSLVQAEAPR	C19orf52	KDSPQTIPTYTDALHVYSTVEGY	CASP14
ASLEEQLKL	POGZ	DSPQTIPTYTDALHVYSTVEG	CASP14
SmDPLPVFL	POGZ	KRDPTAEQFQEELEKFQQAIDSRED	CASP14
AYDPAALcGL	UBR3	mKRDPTAEQFQEELEKFQQAIDSRED	CASP14
TPRYDSKNGTLV	C11orf52	ESTmKRDPTAEQFQEELEKFQQAIDSRED	CASP14
RAFHPDLEF	FADS2	mKRDPTAEQFQEELEKFQQAIDSREDP	CASP14
LPYNHQHEY	FADS2	ESTmKRDPTAEQFQEELEKFQQAIDSREDP	CASP14
TGYGRPRQIIS	TAGLN	mKRDPTAEQFQEELEKFQQAIDSREDPVS	CASP14
ASFKPLGL	PIGT	ESTmKRDPTAEQFQEELEKFQQAIDSREDPVS	CASP14
FPEEDKKTY	NDUFC2	DSPQTIPTYTDALHVYSTVEGY	CASP14
RRNPEPLRF	NDUFC2	GKARKTNPEIQSTLRKR	CASP14
LFDKSINEF	SPC25	AcRGEQRDPGETVGGDE	CASP14
YYDEKVVKL	MARS2	GEQRDPGETVGGDE	CASP14
RFEDSPSYV	SMARCA5	GSVGHDW	CNFN
HFDDTVVcL	HNRNPU	NIIPASTGAAK	GAPDHS
VFDPHGTL	SMC2	NIIPASTGAAKA	GAPDHS
TFDFVHNVm	MTERFD1	SVKKAPDAEELDKVAR	CPA4
ITVEKALAI	ATAD2	PASGSSIDWAYDNGIK	CPA4
SREGRPIWQL	HMGCR	ADPPPPPLPAERGRRAL	LFNG
AGVQHIAL	HPD	PPPPPLPAERGRRAL	LFNG
TAmDVVYAL	HIST1H4H	VLTADPPPPPLPAERGRRAL	LFNG
EHVDLDPQEPPR	MCAT	SGGVRPFG	PSMA2
SIRVTQKSYKVS	KRT8	GmGPDYRVLVHRARKLAQQY	PSMA2
LESVGKGAVHDV	DCD	PLVDTHSK	VIM
AVEDLESVGKGA	DCD	SLPLVDTHSK	VIM
ESVGKGAVHDVK	DCD	HSKRTLLIKTVETRDGQVINETSQ	VIM
ESVGKGAVHDV	DCD	PLVDTHSKRTL	VIM
LTSVVSGHLDY	TMCO4	HQGVmVGmGQKDSYVGDEAQS	ACTA2
AWEERETIL	DHX57	LAPSTmKIKIIAPPERK	ACTA2
ASVDKVLEL	HNRNPDL	DLAGRDLTDY	ACTA2
YGFQEKEAF	RNF25	LAGRDLTDYLmKILTERG	ACTA2
RTKEGELRI	ERAP1	LAGRDLTDYLmKILTERGYS	ACTA2
QADPTKLEL	SLU7	LAGRDLTDYLmKIL	ACTA2
ATVQQLEGR	FABP5	DLAGRDLTDYLmKILTERGYS	ACTA2
SFVDTRTLL	COL1A2	DLAGRDLTDYLmKIL	ACTA2
HPEKLATVL	DCAF13	VDRDAVSGmGV	PSMB3
SFDKSIRIF	DCAF13	WEPNmDPDHL	PSMB3
HYDEQQNFF	HIF1AN	PVIAGLDPKTFK	PSMB3
YSSSRTLLF	ALG8	YTEPVIAGLDPKTFK	PSMB3
FYDERIVVV	DIP2B	YIGLAGLATDVQTVAQRLKFRLNL	PSMB3
VTTVVNPKY	ITGB1	GAPTFNVTVTKTDK	PFN1
GSYDSKLVW	BOP1	ADRGVDNTFADE	C1QBP
HPIEGSTTVF	FASN	EPGEPEFKYIGNmHGNE	CPD
ATHGRFLEI	FASN	EPGEPEFKYIGNmHG	CPD
QTLERELNL	FASN	mDIAIHHPWIR	CRYAB
TFDDIVHSF	FASN	YDHNFVKAINAIQKS	CTSC
KRFDHSEIYTY	MYO1B	GILNVSAVDKSTGKEN	HSPA8
ETGDEPFQYKN	GLUL	GILNVSAVDKSTGKE	HSPA8
YFDPANGKF	EEF2	NGILNVSAVDKSTGKE	HSPA8
QAIEDmVGY	PSMD1	ANGILNVSAVDKSTGKE	HSPA8
VYDLLKTNL	PSMD1	EVKSTAGDTHLGGEDFDNR	HSPA8
RTFGHLLRY	PSMD2	IQVYEGERA	HSPA8
TSVPKPLKF	PSMD2	GILNVSAVDKSTGK	HSPA8
VPEEGGATHVY	AKIP1	DPVEKALRDAKLDKSQIHD	HSPA8
YDAEISQIHQ	KRT2	DIDANGILNVSAVDKSTGKENKITITNDKGRLSKED	HSPA8
NVKAQEREQIKT	KRT2	IKRNTTIPTKQTQT	HSPA8
KKDVDNAYmIK	KRT2	HESmESYELNPFINR	MGP
SSTISSNVASK	KRT2	DAPmFVmGVNHEK	GAPDH
SFnDTFVHV	RPS14	PmFVmGVNHEK	GAPDH
KVTEWQQTY	JUP	ADAPmFVmGVNHEK	GAPDH
DLSPDDPQVQ	CST6	APmFVmGVNHEKYDN	GAPDH
IYDEDEVLL	PPP2R1B	APmFVmGVNHEKYD	GAPDH
RTVEKPPKF	SPTBN2	APSADAPmFVmGVNHEK	GAPDH
FYDDKVSAL	TNS3	ADAPmFVmGVNHEKYDN	GAPDH
YSLQHKLLL	CHD4	DAPmFVmGVNHEKYDN	GAPDH
GFDERVTVm	PRKDC	PmFVmGVNHEKYDN	GAPDH
RRmEVYNEF	DDX10	ADAPmFVmGVNHEKYD	GAPDH
ATYESASLRm	CRAT	DAPmFVmGVNHEKYD	GAPDH
VYDTNPAKF	GLTP	PmFVmGVNHEKYD	GAPDH
RRKEVVVYL	NUP98	ADAPmFVmGVNHEKY	GAPDH
RTLDcIHVL	TRAF7	APSADAPmFVmGVnHEKYDN	GAPDH
IRSSHIKYI	LYPLA1	DAPmFVmGVNHEKY	GAPDH
SKPHSEAGTAF	PKM	APSADAPmFVmGVNHEKYD	GAPDH
SSVTKVLLL	CTNNAL1	HSSTFDAGAGIALNDH	GAPDH
AYDPQSNKF	KLHL38	TQKTVDGPSGKL	GAPDH
IPNEIIHAL	HNRNPM	YDSTHGKFHGTVKAENGKL	GAPDH
QVLEHQVKY	XPOT	ATQKTVDGPSGKL	GAPDH
SNTQAERSIIG	S100A7A	WRDGRGALQ	GAPDH
YGTAKSGTGIA	ATP6V0C	VTRAAFNSGKVD	GAPDH
TGASGSFKLN	HIST1H1B	VDGPSGKL	GAPDH
mHKEEHEVAVL	IFITM1	TVDGPSGKL	GAPDH
ASNPKILSL	PROSC	mTTVHAITATQKTVDGPSGK	GAPDH
LYDPSQVcF	NXPH4	VmGVNHEKYDNSL	GAPDH
YPVKEFEVY	CYP4Z1	ERDPSKIKWGDAG	GAPDH
HSNDHTLSF	CDC42BPA	AENGKLVIN	GAPDH
HSGPFFTF	DNAJB2	DNEFGYSNR	GAPDH
FPNAIEHTL	UBA1	STHGKFHGTVKAENGKLVINGNP	GAPDH
RRGDFIHVm	GRB2	AENGKLVING	GAPDH
VADPYVVIm	CPSF1	QERDPSKIKWGDAGA	GAPDH
RSLDHPNVLKF	LIMK2	QERDPSKIKWGDAGAE	GAPDH
QTYPQALTL	NISCH	GKVKVGVNGFGRIGR	GAPDH
qAEDVIRH	DMKN	KRVIISAPSADAPm	GAPDH
qAEDVIRHG	DMKN	GKFHGTVKAENGKLVINGNP	GAPDH
qAEDVIRHGAD	DMKN	YDNEFGYSNR	GAPDH
qAEDVIRHGA	DMKN	DSTHGKFHGTVKAENGKLVINGNP	GAPDH
ATYGDAGLTY	ALKBH2	AKRVIISAPSADAPm	GAPDH
SFDETcTRF	PDPK1	NIIPASTGAAKAVGK	GAPDH
TAWDEADVRF	SLC37A1	DAGAGIALNDH	GAPDH
mmYSGELKF	IMPDH1	YDSTHGKFHGTVKAENGKLVINGNP	GAPDH
ATmPVTmLI	NUP50	EKAGAHLQGGAKRVIISAPSADAP	GAPDH
YTIENPRHF	SND1	TTmEKAGAHLQGGAKRVIISAPSADAP	GAPDH
RRQEAIYEm	NET1	mTTVHAITATQKTVDGPSGKL	GAPDH
LPFPDETHERY	GPAA1	GGAKRVIISAPSADAP	GAPDH
KRWESERVL	AP3M1	qERDPSKIKWGDAG	GAPDH
TFDPVTKVL	AP3M1	QERDPSKIKWGDAGAEY	GAPDH
ASYNVKTAY	ARID4A	STHGKFHGTVKAENGKLVINGNPIT	GAPDH
TSLPRALHF	SREBF1	LQGGAKRVIISAPSADAP	GAPDH
VSVDERLIY	SLMO2	EKPAKYDDIKKVVKQASEGPLK	GAPDH
VFDEAIRAV	RAC1	EKPAKYDDIKKVVKQASEGPLKG	GAPDH
VFDEAIRAVL	RAC1	GKVKVGVNGFGRIGRL	GAPDH
HYDPATEEF	ACOX3	RLEKPAKYDDIKKVVKQASEGPLKG	GAPDH
RNLHVVFTm	DYNC1H1	KYDDIKKVVKQASEGPLKG	GAPDH
VYLPTHTSL	MYLIP	LAPLAKVIHDN	GAPDH
QTYVSGTLRF	CEPT1	GYSNRVVDL	GAPDH
mSYAEVmRL	ASNA1	DSTHGKFHGTVKAENGKLVINGNPIT	GAPDH
SGGHPLEF	RAD23B	VNGFGRIGRL	GAPDH
ATNHKVLLF	SMARCA4	YDSTHGKFHGTVKAENGKLVINGNPIT	GAPDH
TFDAGLQAF	SPTAN1	LEKPAKYDDIKKVVKQASEGPLKG	GAPDH
ATLDNTLKL	WDR5	NSDTHSSTFDAGAGIALNDH	GAPDH
ATTEALKL	TTC37	GKVKVGVNGFGRIGRLVT	GAPDH
YPVEHPDKF	VCP	GKVKVGVNGFGRIGRLV	GAPDH
IFDVHVHEV	PLXNB2	WRDGRGALQNIIPASTGAAK	GAPDH
FDVHVHEV	PLXNB2	WRDGRGALQNIIPASTGAAKAVGK	GAPDH
ASVPPAATF	ELF3	FNSDTHSSTFDAGAGIALNDH	GAPDH
AVDPDEPVHGAP	DSC3	VGVNGFGRIGRL	GAPDH
YYDGKVmKL	TOP1	VSSDFNSDTHSSTFDAGAGIALNDH	GAPDH
YDGKVmKL	TOP1	LEKPAKYDDIKKVVKQASEGPLKGI	GAPDH
YTIKDALGL	MT-CYB	WRDGRGALQNIIPASTGAAKAVGKV	GAPDH
LFDDIDHNm	MGEA5	GKVKVGVNGFGRIGRLVTRAAFNSG	GAPDH
mWDQRLVRL	ARHGAP11A	VVSSDFNSDTHSSTFDAGAGIALNDH	GAPDH
IRKPYIWEY	EPRS	QVVSSDFNSDTHSSTFDAGAGIALNDH	GAPDH
TVLERVEGAQQR	TMEM9	VGVNGFGRIGRLV	GAPDH
IFDLmDAKA	NEK7	NSDTHSSTFDAGAGIALNDHF	GAPDH
QASDVSVKY	TPR	EKPAKYDDIKKVVKQASEGPLKGIL	GAPDH
VFDPVPVGV	DHX9	LEKPAKYDDIKKVVKQASEGPLKGIL	GAPDH
HFVQENGTLR	PVRL4	FNSDTHSSTFDAGAGIALNDHF	GAPDH
ANRGPAYGLSR	TAGLN2	DGPSGKLWRDGRGALQNIIPASTGAAKAVGKV	GAPDH
TNPAVAATSANL	MUC1	WRDGRGALQNIIPASTGAAKAVGKVI	GAPDH
SVKLGHPDTL	S100A9	LEKPAKYDDIKKVVKQASEGPLKGILGYTEH	GAPDH
DTNADKQLSF	S100A9	qERDPSKIKWGDAGAEYVVESTGV	GAPDH
qVSSHEQSE	FLG	NSDTHSSTFDAGAGIALNDHFVKL	GAPDH
qVSTHEQS	FLG	WRDGRGALQNIIPASTGAAKAVGKVIP	GAPDH
qVTNSEGHSED	FLG	QVVSSDFNSDTHSSTFDAGAGIALNDHF	GAPDH
GYSPTHREEEY	FLG	LEKPAKYDDIKKVVKQASEGPLKGILGYT	GAPDH
TIAKHIDAEY	ACADSB	ISWYDNEFGYSNRVVDLmAHMASKE	GAPDH
LNTIAKHIDAEY	ACADSB	ISWYDNEFGYSNRVVD	GAPDH
YFDSGDYNm	ENSA	ISWYDNEFG	GAPDH
SFEEKPVYI	ASCC3	TVDGPSGKLWRDGRGALQNIIPASTGAAKAVGKVIP	GAPDH
AVYTIALRY	SLC35A1	DGPSGKLWRDGRGALQNIIPASTGAAKAVGKVIP	GAPDH
SFDAHLTEL	AHCYL1	WRDGRGALQNIIPASTGAAKAVGKVIPELNG	GAPDH
HAIRLLLEY	GSTM5	WRDGRGALQNIIPASTGAAKAVGKVIPELNGKLTG	GAPDH
SRDKFIREL	MYO6	WRDGRGALQNIIPASTGAAKAVGKVIPELNGKLTGmA	GAPDH
LRNKVIIEY	ZNHIT6	WRDGRGALQNIIPASTGAAKAVGKVIPEL	GAPDH
YFDDSSNVIL	BMP5	WRDGRGALQNIIPASTGAAKAVGKVIPELNGKL	GAPDH
VGVGmTKF	SCP2	ISWYDNEFGYSNRVVDL	GAPDH
GSVDKALEL	IFIT1	VmGVNHEKYDNS	GAPDH
PVGALGLKGn	COL5A1	AFNSGKVD	GAPDH
QTATQLLKL	RPL7A	KTVDGPSGKL	GAPDH
LPDEIYHVY	NTMT1	VmGVNHEKYDNSLK	GAPDH
SRFLNKQPY	CTSA	YTEHQVVSSD	GAPDH
qKGGSKGRLPSE	SEMG1	HNPHVNPLPTGYEDE	COX6A1
LTNnQTLRL	CERCAM	EPDEVEYEPRGSRLLVRG	LNPEP
RAAPFSLEY	PPA1	EVEYEPRGSRLLVRG	LNPEP
ATVDWFRRY	PPA1	AATQFEPLAARSAFPc	LNPEP
VFDTDVVNV	RTKN2	TLPTKETIEQEKR	TMSB10
RVYIGRLSY	SRSF4	TLPTKETIEQEKRSE	TMSB10
YFDDLKGEm	BMS1	PTKETIEQEKRSE	TMSB10
ATVPNALEF	SKIV2L	PTKETIEQEKRSEIS	TMSB10
ATYNFSQSL	MAGED1	ADKPDmGEIASFDKAK	TMSB10
KYFDEHYEY	CKS2	RLPDERGPL	IGFBP2
YFDEHYEY	CKS2	HmEASLQEL	IGFBP5
KTYDRAIKL	DLG2	LSHDHGRTWARGHF	NEU2
YSYAGGRGSY	HNRNPK	LPEYGGTKVVLDDK	HSPE1
VPDSSGPERIL	HNRNPK	LFRDGDILGKYVD	HSPE1
TYDYGGFTm	HNRNPK	FLFRDGDILGKYVD	HSPE1
ASFKAELSY	CTTN	SILKIHAREIFDSRGNPTVEVDL	ENO1
DSAQGSDVSLTA	HLA-A	SILKIHAREIFDSRGNPTVEVDLFTSKG	ENO1
AFDLTKTNm	NAA40	SILKIHAREIFDSRGNPTVEVDLFTSKGL	ENO1
YSLDHISSL	NUP160	SILKIHAREIFDSRGNPTVEVDLFTSKGLFR	ENO1
ITYNKVLHF	SEC24D	NNRVGFAEAAR	CTSD
KTIADLELHY	DSP	DRDNNRVGFAEAAR	CTSD
AGELTPEEEAQ	CALML5	mVGPVDEVRE	CTSD
STDYETHEF	SGCB	SRDPDAQPGGELmLGGTDSK	CTSD
FPAEKESEW	CPPED1	LSRDPDAQPGGELmLGGTDSK	CTSD
GPPPPPPGKPQ	PRH2	DRDNNRVGFAEAARL	CTSD
HYDYIDVEm	AFAP1	YLSRDPDAQPGGELmLGGTDSK	CTSD
GTLDSVLRY	URB1	TVFDRDNNRVGFAEAAR	CTSD
YSIEKPLKF	PTPLB	VFDRDNNRVGFAEAAR	CTSD
qPGSTVHGRLE	FLG2	FDRDNNRVGFAEAAR	CTSD
PVLKNPDDPDT	FLG2	GPIPEVLKN	CTSD
NYDFGPIHm	RNF216	LSRDPDAQPGGELmLGGTD	CTSD
TVHLGSDTLGDR	KLK7	IGRYYTVFDRDNNRVGFAEAAR	CTSD
HFDmAVYL	LAMB1	PRISVNNVL	CTSD
SSLAEEAARAT	MRPL4	YTVFDRDNNRVGFAEAA	CTSD
SLGTGYDRKDYV	CLDN3	YTVFDRDNNRVGFAEAARL	CTSD
ESLFVSNHAY	ALDOA	VFDRDNNRVGFAEAARL	CTSD
QGIETHLF	SNTB1	GPIPEVLKNY	CTSD
KVYENYPTY	DEK	mQQKLVDQNIFSF	CTSD
RRLGELREL	HOOK2	mQQKLVDQNIFSFY	CTSD
mTHNLLLNY	HDAC2	PVFDNLmQQKLVDQNIFSF	CTSD
IRGPTQHEL	SHARPIN	mVGPVDEVRELQKAIGAVPLIQGE	CTSD
VFDVSHNAV	SEC24A	mAYPRISVNNVLPVFDNL	CTSD
STNAYmLIY	USP47	GPLWILGDVFIGRYYTVFDRDNNRVGFAEAAR	CTSD
KFDENVSmV	CARS	DIPPPSGPLWILGDVFIGRY	CTSD
YPVEIHEY	C1D	VDITATNHTNEIQDYLQQLTGAR	GLRX
mPVGPDAILRY	BAG6	DNLTLWTSDSAGEECDAAEGAEN	YWHAQ
QYDEAVAQF	NASP	GTKHSYWIcKP	TTLL2
STYEKALGY	RMDN1	DFITmKPILK	PLBD1
RRGEFIQEI	OAS1	AEQDVENDLLDYDEEEEPQAPQESTPAPPKK	DDX39A
RSTDWSSQY	LENG8	YWRQAGL	ATP5E
mFDEKLVTV	PPP6C	SGPPVSELITK	HIST1H1D
LTTEVHPEL	ERGIC3	ITQIEHEVSSS	KRT9
SLGPSLATDKS	TMX1	FRIKFEmEQNLRQGVD	KRT9
LPSEIEVKY	ANAPC7	EIRHTADRWRVS	HSPB1
YTAQPTQGY	EWSR1	SGVSEIRHTADRWR	HSPB1
RTmVKTLEY	C16orf62	SSGVSEIRHTADRWR	HSPB1
IFDSKVTEI	ECT2	DVNHFAPDE	HSPB1
KSIGDIFLKY	ECT2	SSGVSEIRHTADRW	HSPB1
RTHGVHmVL	ESRP1	TVEAPmPKLATQSNE	HSPB1
KRNDYVHAL	PRMT1	LSSGVSEIRHTADRWR	HSPB1
AVGGLGKLGKDA	DCD	SSGVSEIRHTADRWRVS	HSPB1
SSLLEKGLDG	DCD	LSSGVSEIRHTADRWRVS	HSPB1
qKENAGEDPGLA	DCD	TVEAPmPKLATQSNEIT	HSPB1
AVEDLESVGK	DCD	DVNHFAPDEL	HSPB1
KENAGEDPGLAR	DCD	EIRHTADRWRVSLDVNHFAPDEL	HSPB1
ESVGKGGEERL	DCD	FGLPRLPEE	HSPB1
NAGEDPGLAR	DCD	RGPSWDPFRDWYPHSRL	HSPB1
NAGEDPGLARQ	DCD	SSGVSEIRHTADRWRVSLDVNHFAPDEL	HSPB1
LEKGLDGAKKAV	DCD	LRGPSWDPFRDWYPHSRL	HSPB1
KENAGEDPGLA	DCD	TERRVPFSLLRGPSWDPFRDWYPHSRL	HSPB1
LEKGLDGA	DCD	SSGVSEIRHTADR	HSPB1
VPESSLAGHSF	SUMO3	ESRAQLGGPEAAKSDETAAK	HSPB1
RFDNADRmF	NSMAF	AAPAYSRALSRQLSSG	HSPB1
GTAmWFRTY	HID1	DRIDIANARAKKLIDS	SNAP23
LPAPPTQNm	SS18	ARYEEVSVSGFEEFHRAVEQHNGKT	TXNDC17
TLAPSTmKI	ACTBL2	NDRLASYLDKVRALEEA	KRT12
SVYHPQLAY	PPP2R5D	NDRLASYLDKVRALEEANTE	KRT12
AWDKEPVLV	NDUFA3	NDRLASYLDKVRALEEANTEL	KRT12
ASFDGRISVY	SEC31A	RRQLDSIVGERGR	KRT5
ATGPSIKI	GNB2L1	LQEQGTKTVRQNLE	KRT5
GSWDGTLRL	GNB2L1	SAITPSVSRTS	KRT5
YFDVEPAQV	YIPF3	qEQGTKTVRQNLE	KRT5
IYDRDPEGKVQP	CRIP2	RRQLDSIVGERGRLD	KRT5
LYDLVTEKm	SIL1	QIDPSIQRVRTEEREQIK	KRT5
QAFGEKITm	SDCBP	RRQLDSIVGERGRLDSE	KRT5
ATIARELLm	STAU2	RRQLDSIVGERGRL	KRT5
IPAAVKLTY	UBR5	RSGGSRSFSTASAITPSVSRTS	KRT5
TEPLPEKTQESL	TPD52	SRQSSVSFRSGGSRSF	KRT5
VYDVTPPEL	EIF2B4	VEDFKNKYEDEINKRTTAENE	KRT5
qPGVHEAGK	SBSN	KVDALmDEIN	KRT5
TIYEDEDVKEA	UQCRB	LDSIVGERGRLD	KRT5
VSYKGSISY	SAMD1	DSIVGERGRLD	KRT5
KTINPQVSKTEY	SCGB2A2	FDAELSQmQ	KRT5
GSWDKTLKF	RAE1	LDSIVGERGRL	KRT5
FTDEESRVF	BCLAF1	LVEDFKNKYEDEINKRTTAENE	KRT5
KRFDDKYTL	SPCS2	qIDPSIQRVRTEEREQIKT	KRT5
SVITKKLEDVK	TPD52	RRQLDSIVGERGRLDSEL	KRT5
TAFDVAEKY	ACTN1	SRQSSVSFRSGGSRSFSTASAITPSVSRTS	KRT5
SVYDGKLLI	PON2	VEDFKNKYEDEINKRTTAENEF	KRT5
VFDKTLAEL	ATF7IP	DSIVGERGRLDSEL	KRT5
VmDSKIVQV	KPNA6	LDSIVGERGRLDSEL	KRT5
QTAEFKEAF	MYL6	SRQSSVSFRSGGSRSFSTASAITPSVSRTSF	KRT5
AADDFRTKF	JUP	LQEQGTKTVRQNLEPLFEQ	KRT5
QIDNARLAADDF	JUP	NNRNLDLDSIIAEVKAQ	KRT5
VDLEPTVIDEVR	TUBA1C	SmDNNRNLDLDSIIAEVKAQ	KRT5
RIHFPLATY	TUBA1C	QGTKTVRQNLEPLFEQYINNL	KRT5
VGALAKVL	PAH	NNRNLDLDSIIAEVKAQY	KRT5
SYTSGPGSRIS	KRT8	SmDNNRNLDLDSIIAEVKAQY	KRT5
SYTSGPGSRISS	KRT8	qEQGTKTVRQNLEPLFEQYINNL	KRT5
SESSDVLPK	KRT8	SmDNNRNLDLDSIIAEVKAQYEEIANRSRTEAES	KRT5
SAYGGLTSPGLS	KRT8	KTVRQNLEPLFEQYINNLRRQLDSIVGERGRL	KRT5
ITAVTVNQSL	KRT8	TVRQNLEPLFEQYINNLRRQLDSIVGERGRL	KRT5
SGPGSRISSSSF	KRT8	QNLEPLFEQYINNLRRQLDSIVGERGRL	KRT5
AASAARGAAAL	SLIRP	KNKYEDEINKR	KRT5
NYDAALRKI	CIRH1A	RGRLDSELR	KRT5
AFDNmVTSm	TRAPPC2L	YNLGGSK	KRT5
ILDPHVVLL	NUP88	KKDVDAAYmNKVE	KRT5
KSYEAKLRL	RSL1D1	KNKYEDEINKRT	KRT5
TEEAAVAIKAmA	EIF5A	SRQSSVSFRSGGSRS	KRT5
RTKDIEDVFY	SRSF1	SRQSSVSFRSGGSR	KRT5
IRDNFVIVY	AP1M2	EINKRTNAENEFVTIKKD	KRT1
HGGVTGLSQY	UPF1	KDVDGAYmTKVDLQ	KRT1
APVEVTHNF	UPF1	YEDIAQKSKAEAESL	KRT1
LWEEKPVcL	NET1	DSIIAEVK	KRT1
ARADFQKVL	FKBP4	NAENEFVTIK	KRT1
RRYPIARVF	GOLGA5	DSIIAEVKAQ	KRT1
KRWESERIL	AP3M2	YEDIAQKSKAEAES	KRT1
TATFAQAL	UQCRC1	VKAQYEDIAQKSKAEAES	KRT1
KVLERHITL	NANS	RRRVDQLKSDQSRLDSELKNmQD	KRT1
IRSSYIRVL	MCM5	SRQFSSRSGYRSGGGFS	KRT1
VGGKIFTF	PAPOLA	VEIDPEIQKVKSREREQIK	KRT1
SFDSTVRL	TBL1X	IDKVRFLEQQ	KRT1
IYDSVKVYF	SLC25A3	RNKYEDEINKRTNAENEFVTIK	KRT1
KTILRELKY	TBC1D30	DYRNKYEDEINKRTNAENEF	KRT1
AFRVPTANVS	GAPDH	VEIDPEIQKVKSREREQIKSLNNQ	KRT1
TYSPKIFRPK	IGFBP5	SRQFSSRSGYRSGGGFSSGSAGIIN	KRT1
SYLIGRQKI	LRP1	IAQKSKAEAESLYQSKYEELQITAGRHGD	KRT1
RTNEGVIEF	SRSF6	SRQFSSRSGYRSGGGFSSGSAGII	KRT1
SLRLQSSSASY	KRT13	QDmVEDYRNKYEDEINKRTNAENEFVTIK	KRT1
ITQIEHEVS	KRT9	DSIIAEVKAQY	KRT1
LEGGQEDFESS	KRT9	GSGGGGGGSSGGRGSGGGSSGGSIGGRGSSSGGVK	KRT1
SYLDKVQAL	KRT9	ASTSTTIRSHSSSRRG	KRT6C
YYLNDLERI	GNAZ	ASTSTTIRSHSSSRRGFSANSAR	KRT6C
AHVDDmPNAL	HBA2	ASTSTTIRSHSSSRRGFS	KRT6C
SAITPSVSRT	KRT5	SSGRAIGGGLS	KRT6C
SLVNLGGSKS	KRT1	ASTSTTIRSHSSSRRGFSANS	KRT6C
VEIDPEIQK	KRT1	SSSSGRAIGGGLS	KRT6C
GAGGGFGSR	KRT1	ASTSTTIRSHSSSRRGFSANSA	KRT6C
SLVNLGGSKSI	KRT1	SHSSSRRGFSANSARLPGVSRS	KRT6C
QTQISETNVILS	KRT1	ASTSTTIR	KRT6C
qITAGRHGDSVR	KRT1	RVRAEEREQIKTLNNKFA	KRT6C
AFDASRTSF	NUMBL	SSGRAIGGGL	KRT6C
DYDPLVVKL	EXOC4	VGGGSSTIKY	KRT6C
NVIEGPVFRPG	DSG1	AGRHGDDLRNTKQEIAEINR	KRT6C
VATAADLELK	KIAA0368	SSSSGRAIGGGL	KRT6C
KSIARVLTV	RPL35	SSSSGRAIGGGLSSVGGGSSTIKYTTTSSSSRKSYKH	KRT6C
RSIPAITRY	DERL1	QIDPAIQRVRAEEREQ	KRT6C
HNWGQGFRLGDQ	DERL1	VTLKKDVDAAYmNKVE	KRT6C
KFDDGAVFL	PPP1R12A	ASTSTTIRSHSSSRRGFSANSARLPG	KRT6C
PLPDEKTKKRIF	PSMC1	VTLKKDVDAAYmNKV	KRT6C
ATSKVALVY	ATP5B	ASTSTTIRSHSSSRRGFSANSARLPGVSRSG	KRT6C
RAYPHNLmTF	TRAM1	ASTSTTIRSHSSSRRGFSANSARLPGVSRS	KRT6C
RRSPFLQVF	SEC23B	ASTSTTIRSHSSSRRGFSANSARLPGVSR	KRT6C
KRSNYITRL	HUWE1	KADTLTDEIN	KRT6C
GSYSIKSRF	ARHGDIA	ASTSTTIRSHSSSRRGFSANSARLP	KRT6C
GGGSFRGSY	KRT10	STSTTIRSHSSSRRGFSANSARLPGVSR	KRT6C
KSEITELRRNVQ	KRT10	SSSSGRAIGGGLSSVGGGSSTIKYTTTSSSSRKSYK	KRT6C
TEELAYLKK	KRT10	AKADTLTDEIN	KRT6C
NLTTDNANIL	KRT10	QAKADTLTDEIN	KRT6C
STGDVNVE	KRT10	SSSSGRAIGGGLSSVGGGSSTIKYTTTSSSSRKS	KRT6C
PPLLLLLLL	CELSR2	SSSSGRAIGGGLSSVGGGSSTIKYTTTSSSSRK	KRT6C
KAYRLTPKL	EIF3H	QIDPAIQRVRAEEREQIK	KRT6C
RSYARGLRL	SIGMAR1	RLPGVSRSGF	KRT6C
VTNSQKLQL	ASB6	VEDLKNKYEDEINKRTAAENE	KRT6C
RTFHTIGF	ZFP36L2	LEGEEcRLNGEGVGQVN	KRT6C
SFDSALQSV	RANBP2	ASTSTTIRSHSSSRRGFSANSARLPGVS	KRT6C
RTYDLYITY	ATG3	qVTAGRHGDDLRNTKQEIAEINR	KRT6C
RRNDKIIVF	ERCC3	FSANSARLPGVSR	KRT6C
ASLTKILVI	VPS8	ASTSTTIRSHSSSRRGFSANSARLPGVSRSGFS	KRT6C
KVFERQLQL	TATDN2	YRKLLEGEEcRLNGEGVGQVN	KRT6C
LTHKRILKF	PRKAG2	ASTSTTIRSHSSSRRGFSANSARLPGVSRSGF	KRT6C
RTAHVILRY	AMFR	TSTTIRSHSSSRRGFSANSARLPGVSRSGF	KRT6C
qDNTRKIIIK	PIP	ASTSTTIRSHSSSRRGFSAnSARLPGVSRSGFSS	KRT6C
ISTEVNPKL	CRAMP1L	GLGGGAGLAGGFGGPG	KRT6C
KAWKALEI	AGL	AGRHGDDLRNTKQEIAEINRMIQRL	KRT6C
ITTKAISRW	CCT3	ALKDAKNKLEGLEDALQKAKQDL	KRT6C
HPTVVISAY	CCT3	qIDPAIQRVRAEEREQIKTLNNKFASFIDKVRF	KRT6C
FPAAPAPKm	RBM47	NNRNLDLDSIIAEVKAQYEEIAQRSRAEAES	KRT6C
YTFNKVLmL	RPN1	NNRNLDLDSIIAEVKAQYEEIAQRSRAEAE	KRT6C
GSLDKTIRL	WDR82	SmDNNRNLDLDSIIAEVKAQYEEIAQRSRAEAES	KRT6C
RAVDQDKVLRF	KIAA1161	LEGLEDALQKAKQDLARLLKE	KRT6C
RSTDRVLQW	KLHDC2	STSTTIRSHSSSRRG	KRT6C
SYSSREVFTSS	KRT16	RVRAEEREQIKTLNNK	KRT6C
TRNDYVmmY	XPO6	VGGGSSTIKYTTTSSSSRKSYKH	KRT6C
SYDSKLVWF	BOP1	ASTSTTIRSHSSSR	KRT6C
AAYDRYLKL	CDC40	AIADAEQRGEm	KRT6C
AFDFTDQcL	ACOX2	SVGGGSSTIKYTTTSSSSRK	KRT6C
RSEDIQLDY	MXRA8	SVGGGSSTIKYTTTSSSSRKS	KRT6C
VYDVAmKL	VCPIP1	SSVGGGSSTIKYTTTSSSSRKS	KRT6C
GLEDEQKmL	UQCRH	SSSSGRATGGGLSSVGGGSSTIKYTTTSSSSRKSYK	KRT6B
KAINPINTF	ARHGAP1	SSSSGRATGGGLSSVGGGSSTIKYTTTSSSSRKS	KRT6B
STISSNVASKA	KRT2	SSSSGRATGGGLSSVGGGSSTIKYTTTSSSSRK	KRT6B
VKVDPEIQ	KRT2	RRQLDNIVGERGRLD	KRT6B
YDAEISQIHQS	KRT2	RRQLDNIVGERGRLDSE	KRT6B
SVTDTNVILSm	KRT2	RRQLDNIVGERGRL	KRT6B
TISSNVASK	KRT2	LDNIVGERGRLD	KRT6B
ISSNVASKA	KRT2	LEGEEcRLNGEGVGQVNIS	KRT6B
SKEEAEAL	KRT2	SYGSGLGVGGGF	KRT6B
TISSNVASKA	KRT2	HLYDPKLGTDQPLDQ	CNN1
ATYGSIALI	USMG5	IVDYKPNLD	ACTN4
AFDLTEQRY	TLK2	PQIINSKWEKVQQLVPKRDHAL	ACTN4
QALEKILQL	SF3B2	NGTLEDQLSHL	ACTN4
KAFARPWSL	ZNF579	VENRFIGmKSRGIYE	ASS1
VFDTAIAHL	SIAH2	VENRFIGmKSRGIYETPA	ASS1
KTSPKALVI	CDYL	VENRFIGmKSRGIYETP	ASS1
SRGDFVVEY	SETD8	AEEEFNIEKGRLVQTQ	ATP6V1E1
VHLTPEEKSAVT	HBB	ALSDADVQKQIKHm	ATP6V1E1
RFDESmQVF	VPS39	IEQEANEKAEEIDAKAEEEFNIEKGRLVQTQR	ATP6V1E1
TSFERALSL	TTC8	IEQEANEKAEEIDAKAEEEFNIEKGRL	ATP6V1E1
RYDGQVAVF	UBA1	HKAEIITVSDGRGVK	VPS25
TSLEKALGI	TRIO	HKAEIITVSDGRGVKFF	VPS25
SYFPEITHI	JAK1	GSRYQQLQNEEESGEPE	NDFIP1
STLHLVLRL	UBC	STLAEVERLKGL	SNRPA1
ISYDRTLVI	PIP4K2C	ASTLAEVERLKGL	SNRPA1
TFDASRTTF	NUMB	ANASTLAEVERLKGL	SNRPA1
MVDGKPVNL	RAC1	TAVVAVEPDRRNQSPVDQGATGA	SDC1
SFDVSQKF	HYLS1	APPRYVmTTTTLERTEG	EIF2S1
RTLTKVLAL	PIK3R4	SDKYFHARGNYDAAKRGPG	SAA2
KSLPASLSF	SCRIB	VGIAKFSCFTAVMSLSFY	SLCO1B1
NFDDYTVNL	GFPT1	TDLDTGRPSTTVR	DSG1
LLEPYKPPSAQ	ASNA1	VATDLDTGRP	DSG1
NYDEALRLL	XAB2	NVIEGPVFRPGSK	DSG1
VTYPGELLL	ABRACL	NVIEGPVFRPGSKT	DSG1
RSIDKPFRL	HBS1L	IINRNTGEIR	DSG1
IYDKFIAQL	PMF1-BGLAP	IEDDNDNAPYFEHRVT	DSC1
IINTFHQY	S100A9	IEDDNDNAPYFEHRV	DSC1
AYVPGFAHI	CUEDC2	YIEKDTGDIF	DSC1
RRNPGVVIY	MRPL43	KRDLAKDITSDTSGDFRNA	ANXA1
KFDDIRIYF	ZNFX1	AKGDRSEDFGVNEDLADSDAR	ANXA1
SGIGKKFGL	ADIRF	mTENGEINFSVIGQYVDYLVK	NPL
GEnGVQKDVSQR	SEMG1	VAVPRSDSVT	IL36G
YTYRGPKAF	SF3A3	SIYPHGSTDKL	PSMB7
KRFSGTVRL	RPL10A	TEKITPLEIE	PSMB7
LPAKILVEF	ZWINT	DTKWYQWKATHRRLY	CTSV
LSNDKILSL	BAMBI	DAGHSSFQF	CTSV
mEGNLQLLY	PLEKHM2	HNWGQGFRLGDQ	DERL1
ASEINSLQTV	SLITRK1	DPPQPPRPDDPWPAGPQPPENPWPP	PSORS1C2
SFPEHPAFL	RTN3	AGSPTLPQGPPVPGDPWPGAPPLFED	PSORS1C2
TRmRHVISY	UQCRQ	AGSPTLPQGPPVPGDPWPGAPPLFE	PSORS1C2
SKDDPKELPDP	TECPR1	DTAKKPIIGILmQKcRN	GGH
ISNNRTLEL	DSP	DPNVYSIKYNNQLATR	ITGAV
ITHGPAIQI	SAMD9	DPNVYSIKYNNQLATRT	ITGAV
RSFEHALmL	MIER3	QGGFSIDFTKADR	ITGAV
TGSKAWSF	NADK2	SGPLSLQEVDEQPQHP	PEBP1
GFGQHGSVSGQ	FLG2	NENKLLPKHPHLVRQ	DSG2
SSGFGQHGSVS	FLG2	FVDTAQRKEPEDGRLVQ	BLMH
KRASYILRL	SMG1	ASIKDGEAV	BLMH
LTYGEVLRL	ELMO3	FVDTAQRKEPEDGRL	BLMH
RRKDGVFLY	RPL23	VGTTHDL	BLMH
SGAKFRISL	RPL23	VDTAQRKEPEDGRL	BLMH
YYINGKTGL	USP34	TGVISVVTTGLDR	CDH1
ARSDKPIFTL	PWP1	HSELQVPTPGRAGLLNTS	VAC14
RNYKKTLLL	ZBTB10	HSELQVPTPGRAGLL	VAC14
IFDPVKQQF	CHD7	SAADnGEPmRFGHVYmGN	CILP
SSYGKLLLI	ARV1	IGEAPKGQDmETEAHQNKLEEmIN	TMED2
QPINLIFRY	SNRPE	EEEQSNSELLNDRYR	MYH14
RSFQRALEL	DNAJC7	EDELTAAEDAKLR	MYH14
VEDLESVGK	DCD	ENVSGALNEAESKTIR	MYH14
AVEDLESVGKG	DCD	VTELEDELTAAEDAKLR	MYH14
SSLLEKGLDGA	DCD	SYGKKTQmSILEQRE	DHX8
YYDPKHVIF	ABCF3	SSGNAKIGHPAPNFKAT	PRDX1
RTIAKRLVL	TRIM39-RPP21	HPAPNFKATAVmPDGQF	PRDX1
PLPEKTQESL	TPD52	RQITVNDLPVGRSVDE	PRDX1
VISLEGKPL	CFL1	ITVNDLPVGRSVDET	PRDX1
SWDKTLKF	RAE1	IIDDKGILRQITVNDLPVGRSVDET	PRDX1
HVTLSQPKIVK	B2M	YPYQSFQTPQHPSFLFQDKRVSWSL	LGALS3BP
EELNREVATNS	JUP	REHVmKNVDTNQDRLVT	NUCB1
QIDNARLA	JUP	KEQTFREKAAmPVAQH	ILVBL
EELNREVATN	JUP	TGTISVISSGLDR	CDH3
RTIATALEY	BLOC1S1	LGTEIKPIPSNIDK	DDX6
IGATVHEL	PAH	GSTEGSESYEEDPYLVVNPNYLLED	MCM6
VSTSGPRAF	KRT8	ERNLLSVAYKNVIGARRASW	YWHAE
AFDPTSTLL	TBL3	TGYQVDKNKDDELT	CSTA
HLYDPKNHILPP	CNN2	TGYQVDKNKDDELTG	CSTA
KSFKGSSGLRY	ZNF628	KSLPGQNEDL	CSTA
GTmNRQLKL	CHMP2A	IVDKVKPQLEEKTNETYGKLE	CSTA
YLLAVQSnK	ORF55	YIKVRAGDNKYmHLKVFKSLPGQNEDL	CSTA
KGIKSVTEL	Fabp1	LVLTGYQVDKNKDDELTGF	CSTA
RGIRNIETF	Uox	KSLPGQNEDLVLTGYQVDKNKDDELTGF	CSTA
QGLRTLFL	Ambp	EDLVLTGYQVDKNKDDELTGF	CSTA
AANVAPVPPPQ	Wnk2	LDKVRALEEA	KRT24
AALRNLnAIR	Cdh7	YLDKVRALEEA	KRT24
TGARQVVTL	Acaa1a	KCTKLFVEALGQIGPAPP	CAD
IYLQVESK	Psg21	SLEMEKESLR	MMRN1
FInEGKIL	Casr	KGnVGPPGEPGPPGQQGNHGSQGLPGPQGL	COL5A3
		ERDQSVGDPKID	SCARB2
		SNTRFGIAAK	VDAC1
		GYTQTLKPGIK	VDAC1
		FETAKSRVTQSNF	VDAC1
		TSSGSANTETTKVTGSLETKYR	VDAC1
		AVGYKTDEF	VDAC1
		ITVEDQLARGLK	VDAC1
		AGGHKLGLGLEFQA	VDAC1
		TEKWNTDNTLGTEITVEDQLARGLK	VDAC1
		TEKWNTDNTLGTEITVEDQLARGL	VDAC1
		AVPPTYADLGKSARDVFTKGYGFGLIKLDL	VDAC1
		FETAKSRVTQ	VDAC1
		DIRSEYKRmYGKSLYHD	ANXA11
		SAIFGGARPREEVVQKEQE	EIF4H
		TVATPLNQVANPNSAIFGGARPREEVVQKEQE	EIF4H
		KRGLPLFPLVKPHIN	IDE
		LTLEDVPSGRLHLRLERLTPR	ESYT1
		LTLEDVPSGRLHLRLERLTPRP	ESYT1
		YRRNLEQSKERQNSVYQSDL	RHCG
		YGKEGLVHSFD	RHCG
		GAVLGKVSPIQ	RHCG
		VYWEmPEGN	RHCG
		FGLTVTRIL	RHCG
		WEMPEGNSTVYIPEDPTFKPSGP	RHCG
		VYWEMPEGNSTVYIPEDPTFK	RHCG
		VYWEMPEGNSTVYIPEDPTFKPSGP	RHCG
		PDSWDKDVYPEPPRRTP	NDUFB10
		EEQLQQIRA	KRT10
		EASLAETEGR	KRT10
		LDKVRALEESN	KRT10
		NRKDAEAWFNEKSKE	KRT10
		LDKVRALEE	KRT10
		YKTIDDLKNQ	KRT10
		EASLAETEGRY	KRT10
		NDRLASYLDK	KRT10
		YLDKVRALE	KRT10
		YLDKVRALEESN	KRT10
		EQLAEQNRKDAEAWFNEKSKE	KRT10
		NRKDAEAWFNEKSKEL	KRT10
		KSEITELRRNVQAL	KRT10
		AEQNRKDAEAWFNEKSKEL	KRT10
		YELEGKIKEWYEKHGNSHQGEPRDY	KRT10
		NDRLASYLDKVRA	KRT10
		LRQSVEADINGL	KRT10
		EQLAEQNRKDAEAWFNEKSKEL	KRT10
		LDIKIRLENE	KRT10
		LDIKIRLENEIQ	KRT10
		LDIKIRLENEIQT	KRT10
		NDRLASYLDKVRAL	KRT10
		NDRLASYLDKVRALE	KRT10
		NDRLASYLDKVRALEE	KRT10
		NDRLASYLDKVRALEESN	KRT10
		GNEKVTMQnLnDRLASYLDKVRAL	KRT10
		NAAPGVDLTQLLNNmRSQY	KRT10
		SVRYSSSKHYSSSR	KRT10
		WYEKHGNSHQGEPRDY	KRT10
		ATVQPGQNFH	PSMA5
		FGGVDEKGP	PSMA5
		DRGVNTFSPEGRL	PSMA5
		YDRGVNTFSPEGRL	PSMA5
		FGGVDEKGPQLFHmDPSGT	PSMA5
		ALQFGEEDADPGAmSRPFG	PSMA5
		LTRSEYDRGVNTFSPEGRLFQVE	PSMA5
		ATVQPGQNFHmFTKEELEEVIKDI	PSMA5
		VQPGQNFH	PSMA5
		IGGLAmAcHDS	S100A11
		AKISSPTETER	S100A11
		IAVFQKYAGKDGYN	S100A11
		YTLSKTEF	S100A11
		IAVFQKYAGKDGYNY	S100A11
		AAFTKNQKDPGVLDRmmKKLDTNSDGQLDFSEF	S100A11
		IAVFQKYAGKDGYNYTLSKTEF	S100A11
		LSFmNTEL	S100A11
		mKKLDTNSDGQLD	S100A11
		LQEIQLKEAKHIAEE	TPM3
		ELQEIQLKEAKHIAEE	TPM3
		ADQLTEEQIAEFKEA	CALM2
		GQAFHPQPVSRDSAQPS	LRIG1
		VAVVVRPGNA	ENOPH1
		KAIEPNDYTGKVSEEIEDIIKKGETQ	GGCT
		VRDGLRAVKNAIDDG	CCT6A
		SFGLEDEPLETATKEN	ERLIN2
		AEDGYSGVEVRVTPTRTE	RPS3
		SQAGmTGYGRP	TAGLN
		TGYGRPRQIIS	TAGLN
		YAKVNGSY	CAPN1
		SEEEIDENFK	CAPN1
		VPPELVGQPAVHLKRD	CAPN1
		VVVPSTFEPNKEGDF	CAPN1
		IDENTGSIK	DSC2
		VLSIGDGIARVHGL	ATP5A1
		VGSLKSTPENHPETPKKKSD	NIPBL
		VIFGQTSSTFTFADLAK	RANBP2
		FIRQNKTNSI	SERPINB3
		LGAKDNTAQQIKKV	SERPINB3
		FNKSTDAYE	SERPINB3
		HFDQVTENTTGKA	SERPINB3
		HFDQVTENTTGKAA	SERPINB3
		FRKSKENNIF	SERPINB3
		ANAPEESRKKINSW	SERPINB3
		YHVDRSGNVHHQFQKL	SERPINB3
		IRQNKTNSIL	SERPINB3
		NKEDTKEEKFWPNKN	SERPINB3
		EKKFNKEDTKEEKFWPNKNT	SERPINB3
		ASLEDVQAK	SERPINB3
		NKEDTKEEKFWPNKNT	SERPINB3
		mNSLSEANTK	SERPINB3
		EKKFNKEDTKEEKFWPNKNTYK	SERPINB3
		EKKFNKEDTKEEKFWPNKNTYKS	SERPINB3
		NKEDTKEEKFWPNKNTYK	SERPINB3
		KVEESYDLKDT	SERPINB3
		EIPYKGKDLS	SERPINB3
		ESYDLKDT	SERPINB3
		PNEIDGLQK	SERPINB3
		EEKLTAEKL	SERPINB3
		QVTENTTGKAATYHVDRSGNVHHQFQKL	SERPINB3
		NKSTDAYELKIANK	SERPINB3
		FKGQWEKKF	SERPINB3
		EIPYKGKDL	SERPINB3
		NGDADLSGMTGSRG	SERPINB3
		qKLEEKLTAEK	SERPINB3
		DTKEEKFWPNKNTYK	SERPINB3
		EKKFNKEDTKEEKFWPNKNTY	SERPINB3
		FNKEDTKEEKFWPNKNTYKS	SERPINB3
		FNKEDTKEEKFWPNKNT	SERPINB3
		EKKFNKEDTKEEKFWPNKNTYKSIQ	SERPINB3
		DQVTENTTGKAATYHVDRSGNVHHQFQKL	SERPINB3
		YQTSVESVD	SERPINB3
		QEYLDAIKK	SERPINB3
		NGDADLSGmTGSRGL	SERPINB3
		GDADLSGmTGSRGL	SERPINB3
		FIRQNKTNSIL	SERPINB3
		mNSLSEANT	SERPINB3
		HFASLEDVQAK	SERPINB3
		KVEESYDLKDTLR	SERPINB3
		VEVTEEGAEAAAA	SERPINB3
		FNKEDTKEEKFWPNKNTYKSIQ	SERPINB3
		ESYDLKDTLR	SERPINB3
		KVEESYDLKDTLRTmG	SERPINB3
		KVEESYDLKDTLRT	SERPINB3
		VEVTEEGAEAAAAT	SERPINB3
		DLKDTLRTmGmVD	SERPINB3
		FYGRFSSP	SERPINB3
		AKVLEIPYKGKDLS	SERPINB3
		ESYDLKDTLRTmG	SERPINB3
		HFASLEDVQ	SERPINB3
		ESYDLKDTLRT	SERPINB3
		LPNEIDGLQK	SERPINB3
		KVEESYDLKDTLRTmGmVD	SERPINB3
		KIKNLIPEGNIGSNTT	SERPINB3
		NKSTDAYELKIANKL	SERPINB3
		VEVTEEGAEAAAATA	SERPINB3
		ESYDLKDTLRTmGmVD	SERPINB3
		FNKSTDAYELKIANKL	SERPINB3
		ESYDLKDTL	SERPINB3
		FIRQNKTNSILF	SERPINB3
		SQTNEKIKNLIPEGNIGSNTT	SERPINB3
		GAKDNTAQQIKKVLHFDQVTENTTGK	SERPINB3
		mNSLSEANTKF	SERPINB3
		GAKDNTAQQIKKVLHFDQVTENTTGKA	SERPINB3
		GAKDNTAQQIKKVLHFDQVTENTTGKAA	SERPINB3
		PNEIDGLQKL	SERPINB3
		GAKDNTAQQIKKVLHFD	SERPINB3
		HVDRSGNVHHQFQKLLTEF	SERPINB3
		VESQTNEKIKNLIPEGNIGSN	SERPINB3
		IFNGDADLSGmTGSRGL	SERPINB3
		LGAKDNTAQQIKKVLHFDQVTENTTGK	SERPINB3
		EDVQAKVLEIPYKGKDLS	SERPINB3
		VESQTNEKIKNLIPEGNIGSNTT	SERPINB3
		VESQTNEKIKNLIPEGNIGSNT	SERPINB3
		LGAKDNTAQQIKKVLHFDQVTENTTGKA	SERPINB3
		IRQNKTNSILFYGRFSSP	SERPINB3
		LGAKDNTAQQIKKVLHFDQVTENTTGKAA	SERPINB3
		LGAKDNTAQQIKKVLHFDQVTENTTGKAAT	SERPINB3
		LGAKDNTAQQIKKVLHF	SERPINB3
		VTEEGAEAAAATAVVG	SERPINB3
		NGDADLSGmTGSRGLVLSGVLHKA	SERPINB3
		LGAKDNTAQQIKKVLHFDQ	SERPINB3
		GAKDNTAQQIKKVLHFDQVTEN	SERPINB3
		LGAKDNTAQQIKKVLHFD	SERPINB3
		GAKDNTAQQIKKVLHFDQVTENTTG	SERPINB3
		GAKDNTAQQIKKVLHFDQVTENTT	SERPINB3
		GAKDNTAQQIKKVLHFDQVTENT	SERPINB3
		EDVQAKVLEIPYKGKDL	SERPINB3
		NKSTDAYELKIANKLFGEK	SERPINB3
		LGAKDNTAQQIKKVLHFDQVTEN	SERPINB3
		NKSTDAYELKIANKLFGEKT	SERPINB3
		VEVTEEGAEAAAATAV	SERPINB3
		FIRQNKTNSILFYGRFSSP	SERPINB3
		LGAKDNTAQQIKKVLHFDQVT	SERPINB3
		LTEFNKSTDAYELKIANKL	SERPINB3
		LGAKDNTAQQIKKVLHFDQVTENTTG	SERPINB3
		LGAKDNTAQQIKKVLHFDQVTENTT	SERPINB3
		LGAKDNTAQQIKKVLHFDQVTENT	SERPINB3
		LGAKDNTAQQIKKVLHFDQVTE	SERPINB3
		DNTAQQIKKVLHFDQVTENTTGKA	SERPINB3
		DNTAQQIKKVLHFDQVTENTTGKAAT	SERPINB3
		DNTAQQIKKVLHFDQVTENTTGKAA	SERPINB3
		LGAKDNTAQQIKKVLHFDQV	SERPINB3
		YELKIANKLFGEKTY	SERPINB3
		FNKSTDAYELKIANKLFGEKT	SERPINB3
		NKSTDAYELKIANKLFGEKTY	SERPINB3
		DNTAQQIKKVLHFD	SERPINB3
		ANAPEESRKKINSWVESQTNEKIKNLIPEGNIGSNT	SERPINB3
		LPNEIDGLQKL	SERPINB3
		FNKSTDAYELKIANKLFGEKTY	SERPINB3
		DNTAQQIKKVLHFDQVTENTTG	SERPINB3
		DNTAQQIKKVLHFDQVTENT	SERPINB3
		EIDGLQKLEEKLTAEK	SERPINB3
		DAYELKIANKLFGEK	SERPINB3
		DAYELKIANKLFGEKT	SERPINB3
		ASLEDVQAKVLEIPYKGKDLS	SERPINB3
		NGDADLSGmTGSRGLVLSGVLHKAF	SERPINB3
		PNEIDGLQKLEEKLTAEK	SERPINB3
		NKSTDAYELKIANKLFGEKTYL	SERPINB3
		HFASLEDVQAKVLEIPYKGKDLS	SERPINB3
		HFASLEDVQAKVLEIPYKGKDLSm	SERPINB3
		LTEFNKSTDAYELKIANKLFGEKTY	SERPINB3
		FNKSTDAYELKIANKLFGEKTYL	SERPINB3
		HFASLEDVQAKVLEIPYKGKDL	SERPINB3
		AKVLEIPYKGKDLSmIVLLPNE	SERPINB3
		LPNEIDGLQKLEEKLTAEK	SERPINB3
		EIDGLQKLEEKLTAEKL	SERPINB3
		PNEIDGLQKLEEKLTAEKL	SERPINB3
		LPNEIDGLQKLEEKLTAEKL	SERPINB3
		FLQEYLDAIKKF	SERPINB3
		VLLPNEIDGLQKLEEKLTAEK	SERPINB3
		mNSLSEANTKFmFDL	SERPINB3
		IVLLPNEIDGLQKL	SERPINB3
		IVLLPNEIDGLQKLEEKLTAEK	SERPINB3
		IVLLPNEIDGLQKLEEKLTAEKLmE	SERPINB3
		RKSKENNIFYSPISITSALGmVL	SERPINB3
		FQQFRKSKENNIFYSPISITSALGmVL	SERPINB3
		IVLLPNEIDGLQKLEEKLTAEKL	SERPINB3
		KSKENNIFYSPISITSALGmVL	SERPINB3
		SKENNIFYSPISITSALGmVL	SERPINB3
		DQVTENTTGKA	SERPINB3
		GAKDNTAQQIKKV	SERPINB3
		DQVTENTTGKAA	SERPINB3
		EIPYKGKD	SERPINB3
		LGAKDNTAQQIK	SERPINB3
		HVDRSGNVHHQFQKL	SERPINB3
		FANAPEESRKKINS	SERPINB3
		YHVDRSGNVHHQFQ	SERPINB3
		DNTAQQIKKV	SERPINB3
		HFDQVTENTTGK	SERPINB3
		VDRSGNVHHQFQKL	SERPINB3
		DGHEFIVKREHALTSG	TCEB1
		DGHEFIVKREHALTSGT	TCEB1
		HGVVEVDAAVTPEERHLSK	APP
		HGVVEVDAAVTPEERHLSKmQ	APP
		GPIITVHPKEIRTFFIHFQQ	MAN2B2
		nLCDLITSLLCLLVLLPTKELnEHFK	SLC26A2
		VHSKYcMGDRPESRRP	ADAMTS3
		AEIEYTFHQAPEVVRR	PCDH1
		SEIEYYAmLAKTGVHH	RPL30
		EKQPVLSQTEARDLVER	PSMB4
		IKVHVGDED	CSTB
		FIKVHVGDEDFVHLR	CSTB
		QSLPHENKP	CSTB
		DRQDPPSVVVTSHQAPGEKKKLK	AZGP1
		WRQVEGmED	AZGP1
		EAEPVYVQRAKA	AZGP1
		RQVEGmEDWKQDSQLQKARED	AZGP1
		WKQDSQLQKAREDI	AZGP1
		DFYPGKID	AZGP1
		NKEIPAWVPFDPAAQITKQ	AZGP1
		SKHVEDVPAFQALGSLNDL	AZGP1
		qENQDGRYS	AZGP1
		WKQDSQLQKARED	AZGP1
		PDYLGADQRKTKEDEKDDKPIRAL	PSMC2
		SIRVTQKSYKVST	KRT8
		ESVGKGAVHDVKDVL	DCD
		AVEDLESVGKGAVHD	DCD
		ESVGKGAVHDVKD	DCD
		SRYLPRPADSV	SDR9C7
		ILSRYLPRPADSV	SDR9C7
		FILSRYLPRPADSV	SDR9C7
		LYIPLAKLPTPVTDF	SDR9C7
		HSQGLGGHYADSYLKR	RAVER1
		APASVPAQAPKRTQAPTKASE	RPL29
		AAAPASVPAQAPKRTQAPTKASE	RPL29
		DISEDDIDDGFRR	CAPN2
		VVVDDRLPTKDGEL	CAPN2
		AQEDGPVVIGSTSAPGQGGILAQRE	SSR2
		EnLQHYILTLmSIDGPSIS	ADAMTS9
		VDSKGFDE	FABP5
		RLVDSKGFDE	FABP5
		VDSKGFDEY	FABP5
		RLVDSKGFDEYmKELGVGIALRKmGA	FABP5
		RLVDSKGFDEYmKELGVGIA	FABP5
		VDSKGFDEYMKELGVG	FABP5
		ATVQQLEGRWRLVDSKGFDEYmKELGVG	FABP5
		ATVQQLEGRWRLVDSKGFDEYmKELGVGIA	FABP5
		TIKTESTLKTT	FABP5
		LVPKAAADSTSHSYFVNP	AMN
		ESSTPLHQAEDSQVR	A2ML1
		IDPKNIQD	A2ML1
		QRTFNIQSVNR	A2ML1
		ESSTPLHQAEDSQVRQY	A2ML1
		PVDIVPDSTK	A2ML1
		VPQKGRSDTLIKPVLVKPEG	A2ML1
		PQKGRSDTLIKPVLVKPEGV	A2ML1
		PVDIVPDSTKA	A2ML1
		FIDPKNIQD	A2ML1
		EKAGLLTEEIRSRAVG	A2ML1
		VPQKGRSDTLIKPVLVKPEGV	A2ML1
		LEIGYQKEL	A2ML1
		WSQKPTPSSNASPWSEPAAVD	A2ML1
		TVAVAEGKTFGTF	A2ML1
		LQQPLVKKVEFGTDTL	A2ML1
		WRPSFSEGTDL	A2ML1
		WSQKPTPSSNASPWSEPAAVDVE	A2ML1
		TAFKPFFVD	A2ML1
		EVVPEQGIVDL	A2ML1
		SSTPLHQAEDSQVRQYFPETWL	A2ML1
		ESSTPLHQAEDSQVRQYFPETWL	A2ML1
		MKGGVDDEVS	A2ML1
		RELISNASDALDK	HSP90B1
		DNLTLWTSENQGDEGDAGEGEN	YWHAB
		RLQKRGTGGVDTAATGGVF	CKMT1B
		ERRLERGQDIRIPTPVIHTKH	CKMT1B
		RHNGYDPRTmKHTTDLDASKIRSGYFDER	CKMT1B
		ARDWPDARGIWHNNEKS	CKMT1B
		ARDWPDARGIWHNNEK	CKMT1B
		VDALSGLKGDLAGR	CKMT1B
		TEAEQQQLIDDHF	CKMT1B
		SEmTEAEQQQLIDDHF	CKMT1B
		YRLSEmTEAEQQQLIDDHF	CKMT1B
		VDALSGLKGDLAGRY	CKMT1B
		PLLSKDSRFPKILENL	CKMT1B
		DRLGKSEVE	CKMT1B
		RLQKRGTGGVDTAATGGV	CKMT1B
		GEGIILFRPSHLTN	PDIA3
		VSRQVSDDLTERAATFG	PHB
		EAAEDIAYQLSRSRN	PHB
		SIRGNNIRY	SNRPD1
		PVGRSVDEALR	PRDX2
		IIDGKGVLRQ	PRDX2
		ASGNARIGKPAPDFK	PRDX2
		RQITVNDLPVGRSVDEA	PRDX2
		ASGNARIGKPAPDFKATAVVDGAFK	PRDX2
		GVSVDSQFTHL	PRDX2
		ITVNDLPVGRSVDEALR	PRDX2
		ADVTRRLSEDYGVLKTDEGIAYRGL	PRDX2
		AWINTPRKEGGLGPLNIP	PRDX2
		DGKGVLRQITVNDLPV	PRDX2
		IIDGKGVLRQITVNDLPVGRSVDEAL	PRDX2
		VPVPEDKYTAQVDAEEKED	ATP5H
		NDRLASYLDKVRALEEANAD	KRT16
		NDRLASYLDKVRALEEANADL	KRT16
		ARQLNPRGDLTPLDSL	GSDMA
		DVLEPGSSPSDPTDTGNFGFK	GSDMA
		LDVLEPGSSPSDPTDTGNFGFK	GSDMA
		TmFENVTRAL	GSDMA
		GAHGAQFPDAYGKEL	TMEM256
		ASYGAHGAQFPDAYGKEL	TMEM256
		AGPAAAFRRLGALSGAAALGF	TMEM256
		VPGnNSnFTSPLESNHSFIPPPnTFGQAKA	PYGO1
		LPTEPKFDMLY	SLC23A1
		VAAYVSARTmPEAKA	INSR
		VVSPDSIHSVAPENEGRL	TMEM43
		VVSPDSIHSVAPENEGRLV	TMEM43
		VVSPDSIHSVAPENEGRLVHIIG	TMEM43
		SPSAAIYNIDTSSESPDH	FASN
		GIQYKALKPEVDK	CTNNA1
		LITPVLQAGKAEVTGYFPLGTW	GAA
		DNLTLWTSDQQDDDGGEGNN	YWHAG
		VGAVDPImEKFnASI	ASL
		GDVEKGKKIF	CYCS
		VGIKKKEERADLIAYLKKATNE	CYCS
		VGIKKKEERADL	CYCS
		mPVRNVYKKEKARVITEEE	RPL13
		GPVmPVRNVYKKEKARVITEEE	RPL13
		SLPQGEKVQ	GLUL
		TTSASSHLNKGIKQ	GLUL
		FRDPFRKDPNK	GLUL
		mSLPQGEKVQ	GLUL
		AGVKIAGTNA	GLUL
		MSLPQGEK	GLUL
		mSLPQGEKV	GLUL
		TTSASSHLNKGIKQV	GLUL
		VGADRAYGRDIVEAHYR	GLUL
		FRDPFRKDPNKL	GLUL
		YAGVKIAGTNA	GLUL
		VGADRAYGRDIVEAHY	GLUL
		FRDPFRKDPNKLV	GLUL
		EVmPAQWE	GLUL
		FDPKPIPGNW	GLUL
		mGTDGHPFGWPSNGFPGPQGP	GLUL
		EENGLKYIEEAIEKLSKRHQY	GLUL
		YDPKGGLDNARR	GLUL
		YQRQAPGPARDY	KRT17
		YRTIEELQNK	KRT17
		YQRQAPGPARDYSQY	KRT17
		APGPARDYSQY	KRT17
		WYQRQAPGPARDYSQ	KRT17
		YQRQAPGPAR	KRT17
		GGVDGLLAGGEK	KRT17
		TTSIRQF	KRT17
		AGGEKATmQNLNDRLASYLDKVRALEEA	KRT17
		LAGGEKATmQNLNDRLASYLDKVRALEEA	KRT17
		APGPARDYSQYYRTIEELQNKILTATVDNA	KRT17
		AGGEKATmQNL	KRT17
		YQRQAPGPARDYSQ	KRT17
		GVLFGGRSYmPSTHRTTEK	RAG2
		DNLTLWTSDTQGDEAEAGEGGEN	YWHAZ
		EVKATAGDTHLGGEDFDNR	HSPA6
		YDAEISQIHQ	KRT2
		GGPGGFGPGGYPGGIH	KRT2
		AIADAEQRGE	KRT2
		LEVVQSGGKN	PSMA8
		VTcRYHFTWPNTSPPPPETTMHPTTASPETP	WFIKKN2
		VGELRDLSPDDPQVQKAAQ	CST6
		YFRDTHIIKAQSQLVAGIKYF	CST6
		VGELRDLSPDDPQVQKAAQAAVASYNmGSNS	CST6
		VVHPKYHQGSGP	KLK10
		GVPYGPInnMKNVFAEPQnAVSGFQ	SUGCT
		qQFLNSIKK	UBXN2A
		VVGDAQYHHFRHRLP	LGALS7B
		AVVGDAQYHHFRHRLP	LGALS7B
		RIRGLVPPNASRFH	LGALS7B
		IIASDDGFK	LGALS7B
		NSKEQGSWGREERGPGVPFQRGQP	LGALS7B
		SDDGFKAVVGDAQYHHFRHR	LGALS7B
		SKEQGSWGREERGPGVPFQRGQP	LGALS7B
		RIRGLVPPNASRF	LGALS7B
		IIASDDGFKAVVGDAQYHHFRHR	LGALS7B
		SDDGFKAVVGDAQYHHFRHRLP	LGALS7B
		NSKEQGSWGREERGPGVPFQRGQPFE	LGALS7B
		SKEQGSWGREERGPGVPFQRGQPFE	LGALS7B
		VEVGGDVQLDSVR	LGALS7B
		IIASDDGFKAVVGDAQYHHFRHRL	LGALS7B
		GEEQGSDAALHFNPRLDTSE	LGALS7B
		EQGSWGREERGPGVPFQRGQPFE	LGALS7B
		IIASDDGFKAVVGDAQYHHFRHRLP	LGALS7B
		IIASDDGFKAVVGDAQYHHFRHRLPLARVR	LGALS7B
		IIASDDGFKAVVGDAQYHHFRHRLPLA	LGALS7B
		IIASDDGFKAVVGDAQYHHFRHRLPL	LGALS7B
		NSKEQGSWGREERGPGVPFQRGQPFEVL	LGALS7B
		SKEQGSWGREERGPGVPFQRGQPFEVL	LGALS7B
		GREERGPGVPFQRGQPFEVL	LGALS7B
		SNVPHKSSLPEGIRPGTVLRIRGLVPPNASRFHVN	LGALS7B
		DVQLDSVRIF	LGALS7B
		VEVGGDVQLDSVRIF	LGALS7B
		SKFIPEGSQRVG	GBA
		LTLQPEQK	GBA
		GFTPEHQRDF	GBA
		NRSSKDVPLTIKDPAVG	GBA
		LETISPGYSIHTYLWRRQ	GBA
		YHVVGWTDWN	GBA
		FLAPAKATLGETHRLFPNTmL	GBA
		TIVGTQGESHKQLLNHFGRD	ALOX12B
		NLRYSFLKTASF	ALOX12B
		LGMmARKmKDTDNEEEIREA	CALML3
		GEKLSDEEVD	CALML3
		TRLGEKLSDEEVDE	CALML3
		FVRVLVSK	CALML3
		IRAADTDGDGQVNYEEF	CALML3
		mIRAADTDGDGQVNYEEF	CALML3
		ADQLTEEQVTEFKEA	CALML3
		IRAADTDGDGQVNYEEFVRVLVSK	CALML3
		MIRAADTDGDGQVNYEEFVRVLVSK	CALML3
		ADQLTEEQVTEFKEAFSL	CALML3
		PVGGSLEDEFD	ASPRV1
		YmFFEKRGGAGPSAVTS	TMEM256-PLSCR3
		AISDHFPVEVTLKFHR	DNASE1L2
		VLIPLHAAPHQAVAEIDAL	DNASE1L2
		YLYPDPEDVFSREPFVVKFSAPGTGERAPP	DNASE1L2
		TPEIAIRSLDTRGDLAK	PLXND1
		FDEESYSLLRKAQRNNED	SSR4
		PVTRGQDVGRYQ	SSR4
		ADLKYIEAcARRIVQ	UGDH
		PAVSEKDIQ	PKM
		NFSHGTHEYHAETIKNVRTATES	PKM
		IKKPRPTRAEGSDVANAVLDG	PKM
		SGETAKGDYPLEAVR	PKM
		VTRNPQTARQAHLYRGIF	PKM
		PAVSEKDIQDLK	PKM
		SKPHSEAGTAFIQTQQLHAA	PKM
		PAVSEKDIQDL	PKM
		PAVSEKDIQDLKFGVEQDVD	PKM
		DPILYRPVAVALDTK	PKM
		DPILYRPVAVALDTKGPE	PKM
		VDLPAVSEKDIQDLKFGVEQDVD	PKM
		NVIDRKPYPDDENL	NPEPPS
		LPPKKIKDPDASKPEDWD	CALR
		SSSPVKRQRmESALDQLKQFTTVVADTGDF	TALDO1
		LILPGYIDF	IMPDH2
		DKLAHPYRAAVL	MROH1
		VFRHGDRSPID	ACPP
		SAHDTTVSGLQ	ACPP
		YGIHKQKEKSRLQGGVLVNE	ACPP
		FQKRLHPYKDF	ACPP
		KELKFVTL	ACPP
		IATLGKLSGL	ACPP
		VFRHGDRSPIDTFPTDPIKESSWPQGFGQ	ACPP
		WQPIPVHTVPLSEDQL	ACPP
		LWQPIPVHTVPLSEDQL	ACPP
		SEAEIQAKARQAEAAERSRL	PLEC
		RQSSEAEIQAKARQAEAAERSRLRIEEE	PLEC
		RDKDNTQRFLQEEAEKmKQVAEEAAR	PLEC
		NRVLADPSDDTKGFFDPNTHEN	PLEC
		RDKDNTQRFLQEEAEKmKQVAEEAARLS	PLEC
		RDKDNTQRFLQEEAEKMKQVAEEAARLSVA	PLEC
		SGDQDTGDLVLL	HSPA5
		TmVADTPENLRLK	LASP1
		ELKIDIIPNPQERT	HSP90AB1
		KELKIDIIPNPQERT	HSP90AB1
		PEEVHHGEEEVETFAFQ	HSP90AB1
		DPSKLDSGKELKIDIIPNPQERT	HSP90AB1
		ELKIDIIPNPQERTL	HSP90AB1
		TFCYKCLRnFLQEKDF	LNX2
		YDIAHTPGVAADLSHIE	MDH2
		VSIDSKAIVDGNLK	FLNC
		FLHYGRHLVQRQ	PAPL
		AYNLDQDNARVGDRF	PAPL
		DEGRNNFEGEVTKENLLDFIKHNQ	P4HB
		APLNPIRNPIERPG	JAG2
		TRHDEIRKKYGL	PTTG1IP
		VEDFKNKYEDEINKHTAAENE	KRT79
		GFTIEDVKSVLDQV	C10orf107
		qKPSWHPPHW	TSPO
		DKNEDKKIDFS	S100A7A
		EKKDKNEDKKIDFSEF	S100A7A
		VFEKKDKNEDKKIDFSEF	S100A7A
		SNTQAERSIIG	S100A7A
		SNTQAERSIIGmIDm	S100A7A
		EKKDKNEDKKIDF	S100A7A
		FHKYTGRDGKIEKP	S100A7A
		KTRKYDIITTPAERVE	FAM174B
		SSSAGPGLLK	KRT7
		TDFVHEHNVKNAGIRHDVHFPGHTAmTEI	EPB41L5
		YGTAKSGTGIA	ATP6V0C
		IVGDAGVRGTAQQPR	ATP6V0C
		IVGDAGVRGTAQQ	ATP6V0C
		IVGDAGVRGTAQQPRL	ATP6V0C
		SESKSGPEYASF	ATP6V0C
		SDYPPLGR	EEF1A1
		YVTIIDAPGHRDF	EEF1A1
		VINIHSETSVPDH	IFITM1
		TVINIHSETSVPDH	IFITM1
		YDKQREEYQPATPGLG	TMED9
		VEVKDPEDKVILARQYGSEGR	TMED9
		VEVKDPEDKVILARQYGSEGRFT	TMED9
		VEVKDPEDKVILARQYGSEGRF	TMED9
		YRIDQPKETHSIGRD	C11orf54
		YASGRTTGIVmDSGDGVTHT	ACTG1
		YASGRTTGIVmDSGDGVTHTVP	ACTG1
		IVTNWDDmEKIWHHT	ACTG1
		YASGRTTGIVmDSGDGVTHTVPI	ACTG1
		TTTAEREIVRDIKEKL	ACTG1
		YASGRTTGIVmDSGDGVTHTVPIYEG	ACTG1
		TALLLSRDGRTLYVG	SEMA4B
		SSKEIKTVESITDIR	LAMP1
		SSKEIKTVESITDIRAD	LAMP1
		SSKEIKTVESITDIRA	LAMP1
		IAREAEAAIYHLQ	PKM
		RRLAPITSDPTEATAVGAVE	PKM
		RRLAPITSDPTEATAVGAVEAS	PKM
		RAEPSAAHSAEGDVHT	TREX2
		HFSVEGQLE	HSP90AA1
		AVIDDTTKE	DLST
		AVIDDTTKEVVYRDY	DLST
		ADIERTITELGEKARKNEL	DLST
		AVIDDTTKEVVYRDYIDIS	DLST
		IDGREAVTFLRKIKAAVEDPRVL	DLST
		DGREAVTFLRKIKAAVEDPRVLL	DLST
		DESKADLSGIASGGRL	SERPINB7
		VDDLVDSLK	RTN4
		IHYEnGFTISRENG	SNTB2
		VPEFTPKSGVKIHVSD	UBA1
		DTSVTLmPVSVKLPVHPVE	ZBTB49
		VEKGIIDPTK	HSPD1
		DKYKNIGAKLVQDVA	HSPD1
		KVGGTSDVEVNEKKDRVTDALNATRAAVEEG	HSPD1
		EDVQPHDLGKVGEVIVTKDD	HSPD1
		EDVQPHDLGKVGEVIVTKDDAm	HSPD1
		EDVQPHDLGKVGEVIVTKDDA	HSPD1
		DLKDKYKNIGAKLVQDVA	HSPD1
		AIVEALNGKEVAAQVKAPLVLKD	PARK7
		ASKRALVILAKGAEEME	PARK7
		LAIVEALNGKEVAAQVKAPLVLKD	PARK7
		QPQVFQAGTSKPLHSSG	CAPRIN1
		SSIEQKSNEEGSEEKGPEVRE	SFN
		DISKKEmPPTNPIR	SFN
		SSIEQKSNEEGSEEKGPEVREY	SFN
		DISKKEmPPTNPIRLG	SFN
		DISKKEmPPTNPIRLGLALNF	SFN
		SSIEQKSNEEGSEEKGPEVR	SFN
		EVISDEHGIDPTGTYHGDSDL	TUBB4B
		WEVISDEHGIDPTGTYHGDSD	TUBB4B
		WEVISDEHGIDPTGTYHGDSDLQ	TUBB4B
		ASQTFDDLPARFGYR	RNF13
		FGEKTYL	SERPINB13
		RSRPSFHPLSDEL	CTSB
		LGAKDNTAQQISKVLHFDQVTENTTEK	SERPINB4
		ALLEDVQAKVLEIPYKGKDLSM	SERPINB4
		RVWDDGIIDPADTR	MCCC2
		FSKTEEL	RPGR
		IFAGKQLEDGRT	UBC
		AGKQLEDGRTLSDY	UBC
		EDGRTLSDYNIQKEST	UBC
		AGKQLEDGRTLSDYNIQKES	UBC
		AGKQLEDGRTLSDYNIQKE	UBC
		AGKQLEDGRTLSDYNIQKEST	UBC
		EVEPSDTIENVK	UBC
		AGKQLEDGRTLSDYNIQKESTLH	UBC
		EDGRTLSDYNIQKESTLH	UBC
		FAGKQLEDGRTLSDY	UBC
		IFAGKQLEDGRTL	UBC
		FAGKQLEDGRTLSDYNIQKEST	UBC
		AGKQLEDGRTLSDYNIQKESTL	UBC
		EDGRTLSDYNIQKESTL	UBC
		IFAGKQLEDGRTLSDYNIQKEST	UBC
		IFAGKQLEDGRTLSDY	UBC
		NIQKESTLHLVLRLR	UBC
		EVEPSDTIENVKAKIQ	UBC
		FAGKQLEDGRTLSDYNIQKESTL	UBC
		EVEPSDTIENVKAKIQDKEGIPPDQQR	UBC
		mQIFVKTL	UBC
		IFAGKQLEDGRTLSDYNIQKESTL	UBC
		EVEPSDTIEnVKAKIQDKEGIPPDQQRL	UBC
		GRTLSDYNIQKESTLHLVLRLR	UBC
		IFAGKQLEDGRTLSDYNIQKESTLHLVLRLR	UBC
		mQIFVKTLTGKTITL	UBC
		AGKQLEDGRTLS	UBC
		YNIQKEST	UBC
		SYGGVIQDDHIPFLRRGVP	QPCT
		EGELERAEERAE	TPM4
		EGELERAEER	TPM4
		NVTQHAVGIVVNKQVKGKILAKRINVRIE	RPL21
		QEINRVYKEm	ANXA2
		ESIRKEVKGDLEN	ANXA2
		YIQQDTKGDYQ	ANXA2
		EGDHSTPPSAYGSVK	ANXA2
		IRSEFKRKYGKSLY	ANXA2
		AKGRRAEDGSVIDYE	ANXA2
		DAGVKRKGTDVPKW	ANXA2
		KASmKGLGTDEDSL	ANXA2
		LKTPAQYD	ANXA2
		LAKGRRAEDGSVIDYE	ANXA2
		ELIDQDARD	ANXA2
		QEINRVY	ANXA2
		ESIRKEVKGDLENA	ANXA2
		YDAGVKRKGTDVPKW	ANXA2
		RRAEDGSVIDYE	ANXA2
		SLEGDHSTPPSAYGSVK	ANXA2
		DASELKASmKGLGTDEDS	ANXA2
		RSVPHLQKVFDRYK	ANXA2
		YIQQDTKGDYQKAL	ANXA2
		qEINRVYKE	ANXA2
		IRKEVKGDLENAF	ANXA2
		IISDTSGDFR	ANXA2
		IRImVSRSEVD	ANXA2
		IRImVSRSEVDm	ANXA2
		DARDLYDAGVKRKGTDVP	ANXA2
		YDAGVKRKGTDVPKWIS	ANXA2
		IDQDARDLY	ANXA2
		RSVPHLQKVFDRY	ANXA2
		ERSVPHLQKVFDRY	ANXA2
		IDQDARDLYDAGVKRKGTDVP	ANXA2
		YYIQQDTKGDYQKAL	ANXA2
		DAERDALNIE	ANXA2
		IISDTSGDFRKL	ANXA2
		QQDTKGDYQKALLYL	ANXA2
		DASELKASmKGLGTDEDSL	ANXA2
		GLLKTPAQY	ANXA2
		DAERDALNIET	ANXA2
		RRTKKELASALKSALSGHLE	ANXA2
		LEKDIISDTSGDFR	ANXA2
		RSVPHLQKVFDRYKSYSPYDm	ANXA2
		RSVPHLQKVFDRYKSYSPY	ANXA2
		RSVPHLQKVFDRYKSYSPYD	ANXA2
		RRTKKELASALKSALSGHL	ANXA2
		RRTKKELASALKSALSGHLET	ANXA2
		YYYIQQDTKGDYQKAL	ANXA2
		KTDLEKDIISDTSGDFRK	ANXA2
		ELIDQDARDL	ANXA2
		YQRRTKKELASALKSALSGHLE	ANXA2
		AYQRRTKKELASALKSALSGHLE	ANXA2
		ERSVPHLQKVFDRYKSYSPYD	ANXA2
		YQRRTKKELASALKSALSGHLET	ANXA2
		AYQRRTKKELASALKSALSGHLET	ANXA2
		EKDIISDTSGDFRKL	ANXA2
		LKTPAQYDASELKASmKGLGTDEDSL	ANXA2
		YKTDLEKDIISDTSGDFRK	ANXA2
		YYIQQDTKGDYQKALL	ANXA2
		SVPHLQKVFDRYKSYSPYD	ANXA2
		SVPHLQKVFDRYKSYSPY	ANXA2
		KTDLEKDIISDTSGDFR	ANXA2
		LASALKSALSGHLE	ANXA2
		LEKDIISDTSGDFRKL	ANXA2
		RSVPHLQKVFDRYKSYSPYDmL	ANXA2
		TKKELASALKSALSGHLE	ANXA2
		IQNKPLYFADRL	ANXA2
		ERSVPHLQKVFDRYKSYSPYDmL	ANXA2
		SLEGDHSTPPSAYGSVKAYTNF	ANXA2
		DLEKDIISDTSGDFRK	ANXA2
		YKTDLEKDIISDTSGDFR	ANXA2
		DAERDALNIETAIKTKGVD	ANXA2
		DAERDALNIETAIKTKGVDE	ANXA2
		KTDLEKDIISDTSGDFRKL	ANXA2
		DIISDTSGDFRKL	ANXA2
		YKTDLEKDIISDTSGDFRKL	ANXA2
		DAERDALNIETAIKTKGVDEVT	ANXA2
		DAERDALNIETAIKTKGVDEV	ANXA2
		DLEKDIISDTSGDFR	ANXA2
		YKTDLEKDIISDTSGDF	ANXA2
		GLLKTPAQYDASELKASMKGLGTDEDSL	ANXA2
		ESIRKEVKGDLENAFLNL	ANXA2
		DLEKDIISDTSGDFRKL	ANXA2
		IQQDTKGDYQ	ANXA2
		ERSVPHLQK	ANXA2
		YKTDLEKD	ANXA2
		IQQDTKGDY	ANXA2
		YIQQDTKGDYQK	ANXA2
		IRKEVKGDLENA	ANXA2
		IRSEFKRKYGKSL	ANXA2
		YDAGVKRKGTDVP	ANXA2
		ELHGEGSSSGKATGDETGAKVERADGYEPPVQESV	RPS3A
		TGDETGAKVERADGYEPPVQES	RPS3A
		AELGAGGDGHRGGDGAVRSE	MAP7
		TEKAFEPATGRVIAT	ALDH9A1
		KDTLTSRPAQGVVTT	FN1
		DTLTSRPAQGVVTTLEn	FN1
		RELKPARIYGL	ATP5C1
		SISGHARVHPDLG	ARG1
		DVDPGEHY	ARG1
		LRDVDPGEHY	ARG1
		PSLGKTPEEVTR	ARG1
		GAPFSKGQPRGGVEEGP	ARG1
		VLGGDHSL	ARG1
		VNPSLGKTPEEVTR	ARG1
		GLRDVDPGEHY	ARG1
		RDVDPGEHYI	ARG1
		RDVDPGEHYILK	ARG1
		ITEEIYKTG	ARG1
		EVNPSLGKTPEEVTR	ARG1
		AIGSISGHARVHPDLG	ARG1
		PRSVGKASEQLAGKVAEVKKNGRIS	ARG1
		IIGAPFSKGQPRG	ARG1
		PSLGKTPEEVTRTVN	ARG1
		EVNPSLGKTPEEVTRT	ARG1
		IGAPFSKGQPRGGVEEGP	ARG1
		PSLGKTPEEVTRTVNT	ARG1
		IVKNPRSVGKASEQLAGKVAEVKKNGRIS	ARG1
		VNPSLGKTPEEVTRTVN	ARG1
		AREGNHKPIDYLNPP	ARG1
		QIVKNPRSVGKASEQLAGKVAEVKKNGRIS	ARG1
		LRDVDPGEHYI	ARG1
		IIGAPFSKGQPRGGVE	ARG1
		PSLGKTPEEVTRTVNTA	ARG1
		EVNPSLGKTPEEVT	ARG1
		IIGAPFSKGQPRGGVEE	ARG1
		VNPSLGKTPEEVTRTVNT	ARG1
		EVNPSLGKTPEEVTRTVN	ARG1
		VLGGDHSLAIGSISGHARVH	ARG1
		HTDINTPLTTTSGNLHGQP	ARG1
		IIGAPFSKGQPRGGVEEGPT	ARG1
		TEVDRLGIGKVmEET	ARG1
		VLGGDHSLAIGSISGHARVHPD	ARG1
		EVNPSLGKTPEEVTRTVNT	ARG1
		GLAREGNHKPIDYLnPP	ARG1
		VNPSLGKTPEEVTRTVNTA	ARG1
		IIGAPFSKGQPRGGVEEGP	ARG1
		GGDHSLAIGSISGHARVHPDLG	ARG1
		IIGAPFSKGQPRGGVEEGPTVLRKAG	ARG1
		VLGGDHSLAIGSISGHARVHP	ARG1
		IGLRDVDPGEHY	ARG1
		EVNPSLGKTPEEVTRTV	ARG1
		INTPLTTTSGNLHGQP	ARG1
		EVNPSLGKTPEEVTRTVNTA	ARG1
		VDAHTDINTPLTTTSGNLHGQP	ARG1
		KGKIPDVPGFS	ARG1
		INTPLTTTSGNLHGQPVS	ARG1
		DRLGIGKVmEETL	ARG1
		IIGAPFSKGQPRGGVEEGPTV	ARG1
		RDVDPGEHYILKTL	ARG1
		ITEEIYKTGL	ARG1
		VLGGDHSLAIGSISGHARVHPDLG	ARG1
		SAKSRTIGIIGAPFSKGQPRGGVEEGPTVLRKAG	ARG1
		DImEVNPSLGKTPEEVTRTVN	ARG1
		VLGGDHSLAIGSISGHARVHPDL	ARG1
		DImEVNPSLGKTPEEVTRTVNT	ARG1
		GIGKVmEETLSYLLGRKKRPIH	ARG1
		FGLAREGNHKPIDYLNPP	ARG1
		EVNPSLGKTPEEVTRTVNTAVA	ARG1
		EVNPSLGKTPEEVTRTVNTAV	ARG1
		IIGAPFSKGQPRGGVEEGPTVLRKAGL	ARG1
		DImEVNPSLGKTPEEVTRTVNTA	ARG1
		VLGGDHSLAIGSISGHARVHPDLGV	ARG1
		RLGIGKVmEETLSYLLGRKKRPIH	ARG1
		GKIPDVPGFS	ARG1
		RDVDPGEHYILKTLGIK	ARG1
		IIGAPFSKGQPRGGVEEGPTVL	ARG1
		SAKSRTIGIIGAPFSKGQPRGGVEEGPTVLRKAGL	ARG1
		IIGAPFSKGQPRGGVEEGPTVLRKAGLL	ARG1
		VLGGDHSLAIGSISGHARVHPDLGVI	ARG1
		IIGAPFSKGQPRGGVEEGPTVLRKAGLLEKL	ARG1
		DRLGIGKVmEETLSYLLGRKKRPIH	ARG1
		RDVDPGEHYILKTLGIKY	ARG1
		SAKSRTIGIIGAPFSKGQPRGGVEEGPTVLRKAGLL	ARG1
		IGLRDVDPGEHYIL	ARG1
		EVNPSLGKTPEEVTRTVNTAVAIT	ARG1
		VDRLGIGKVmEETLSYLLGRKKRPIH	ARG1
		DRLGIGKVmEETLSYLLGRKKRPIHLS	ARG1
		TEVDRLGIGKVmEETLSYLLGRKKRPIH	ARG1
		DPSFTPATGTPVVGGLTYREG	ARG1
		DRLGIGKVmEETLSYLLGRKKRPI	ARG1
		EIYKTGLLSGL	ARG1
		DRLGIGKVmEETLSYLLGRKKRPIHL	ARG1
		TEVDRLGIGKVmEETLSYLLGRKKRPIHLS	ARG1
		GLDPSFTPATGTPVVGGLTYREG	ARG1
		VKDYGDLPFADIPNDSPFQIVKNPRSVGKASEQ	ARG1
		IGLRDVDPGEHYILKTLGIKY	ARG1
		DRLGIGKVmEETLSYLLGRKKRPIHLSF	ARG1
		VKDYGDLPFADIPNDSPFQIVKNPRSVGKASEQL	ARG1
		YGDLPFADIPNDSPFQIVKNPRSVGKASEQ	ARG1
		DVKDYGDLPFADIPNDSPFQIVKNPRSVGKASEQ	ARG1
		DVDGLDPSFTPATGTPVVGGLTYREG	ARG1
		DVKDYGDLPFADIPNDSPFQIVKNPRSVGKASEQL	ARG1
		YGDLPFADIPNDSPFQIVKNPRSVGKASEQL	ARG1
		DYGDLPFADIPnDSPFQIVKNPRSVGKASEQ	ARG1
		DVKDYGDLPFADIPNDSPFQIVKNPRSVG	ARG1
		DYGDLPFADIPNDSPFQIVKNPRSVGKASEQL	ARG1
		SFDVDGLDPSFTPATGTPVVGGLTYREG	ARG1
		DVDGLDPSFTPATGTPVVGGLTYREGL	ARG1
		LSFDVDGLDPSFTPATGTPVVGGLTYREG	ARG1
		GHARVHPDLG	ARG1
		SYLLGRKKRPIH	ARG1
		IGSISGHARVH	ARG1
		RDVDPGEHY	ARG1
		AIGSISGHARVH	ARG1
		IDEGETDWK	PPA2
		RVAPEEHPVL	POTEF
		IVmDSGDGVTHT	POTEF
		ISKQEYDESGPSIVHRK	POTEF
		YELPDGQVITIGNER	POTEF
		AEREIVRDIKEK	POTEF
		EIQEIQLKEAKHIAED	TPM1
		VEEELDRAQERLA	TPM1
		VEEELDRAQERL	TPM1
		ELDRAQERLATALQKLEEAEKAADESERG	TPM1
		ARRSVSDNDIRKYE	VCP
		IPLPDEKSRVA	VCP
		IGIPDATGRLE	VCP
		IYIPLPDEKSRVA	VCP
		DREVDIGIPDATGRLE	VCP
		VEVPQVTWEDIGGLEDVKRE	VCP
		PQVTWEDIGGLEDVKREL	VCP
		VVEVPQVTWEDIGGLEDVKRE	VCP
		VVEVPQVTWEDIGGLEDVKREL	VCP
		SQSNPSALRETVVEVPQVTWEDIGGLEDVKREL	VCP
		VGVDQQPIMNHNPWmLLY	CACNA1G
		GDKKNYRGFYNRPLSPD	PTPRF
		LQHLVSIRTAPDL	PTPRF
		LQHLVSIRTAPDLLPH	PTPRF
		VEPDHYVVVGAQRDA	TFRC
		EPDHYVVVGAQRDAWGPG	TFRC
		VEPDHYVVVGAQRDAWGPG	TFRC
		VAGQFVIKLTHDVE	TFRC
		EDELQATEDAKLR	MYH10
		EELEDELQATEDAKLR	MYH10
		AVDPDEPVHGAP	DSC3
		TPIVIQPASATETT	DNAJC5
		IRAELGQPGNLLGNDHI	MT-CO1
		GSGLGGLTDK	PNP
		PGFSGQNPLRGPNDERFGDR	PNP
		YGEIPNFPRSTVPGHAGRL	PNP
		PGFSGQNPLRGPNDERFGDRF	PNP
		IRDHINLPGFSGQNPLRGPNDERFGDR	PNP
		IRDHINLPGFSGQNPLRGPNDERFGDRF	PNP
		VVTNAAGGLNPKFEVGDIm	PNP
		HINLPGFSGQNPLRGPNDERFGDRF	PNP
		YTYEDYKNTAEWLLSHTKHRPQVA	PNP
		mENGYTYEDYKNTAEWLLSHTKHRP	PNP
		mENGYTYEDYKNTAEWLLSHTKHRPQVA	PNP
		VRSGYRIQASQQDDSmR	LSR
		mDDFERRREL	CALD1
		ASGVSITWAHHSL	MT-CO3
		SHYYTTIQDLRDK	KRT19
		TSSFGGLGGGSVR	KRT19
		YSHYYTTIQDLRDK	KRT19
		SATSSFGGLGGGSVR	KRT19
		GPGPSRDYSHYYTTIQDLRDK	KRT19
		WIRVSSDNVADLHEKYSGSTP	PSMB5
		NVTEEKYQEA	SOD2
		NVTEEKYQEALAKGDVT	SOD2
		NVTEEKYQEALAKGDVTAQ	SOD2
		IDVWEHA	SOD2
		NVINWENVTER	SOD2
		KHSLPDLPYDYGALEPHIN	SOD2
		NVTEEKYQEALAKGDVTAQIALQPALKFNGGGHINHS	SOD2
		IQRTLNQLGTPQDSPE	STX7
		IQRTLNQLGTPQDSPELR	STX7
		EPEGRSYSTLTTVREIET	PVRL4
		SLGYTGARNYAGA	TSTD1
		SDNQLQEGKNVIG	TAGLN2
		AAKEAKLRDLED	LMNA
		YRKLLEGEEER	LMNA
		VGAAHEEL	LMNA
		mETPSQRRATRSGAQASSTPLSPTR	LMNA
		QEKEDLQELNDR	LMNA
		EVVSREVSGIKAA	LMNA
		IDRVRSLETENAGLR	LMNA
		mETPSQRRATRSGAQASSTPLSPTRIT	LMNA
		YRKLLEGEEERL	LMNA
		LDNARQSAERNSNLVGAAHEELQQS	LMNA
		mETPSQRRATRSGAQASSTPLSPTRITRL	LMNA
		VEIDNGKQREFESRLADA	LMNA
		QEKEDLQELNDRLA	LMNA
		AVYIDRVRSLETENAGLR	LMNA
		qEKEDLQELNDRL	LMNA
		HDLRGQVAKLEAALGEAKKQLQDE	LMNA
		LHDLRGQVAKLEAALGEAKKQLQDE	LMNA
		KRTLEGELHDLRGQVAKLEAALGEAKKQLQD	LMNA
		QEKEDLQELNDRLAVYIDRVRSLETENAGLR	LMNA
		KRTLEGELHDLRGQVAKLEAALGEAKKQLQDE	LMNA
		ALSEKRTLEGELHDLRGQVAKLEAALGEAKKQL	LMNA
		RRVDAENRL	LMNA
		DSVAKERARLQ	LMNA
		EVVSREVSG	LMNA
		VGAAHEELQQS	LMNA
		VVSREVSGIK	LMNA
		TNPAVAATSANL	MUC1
		DANHDGRISF	S100A16
		VGEKVDEEGLK	S100A2
		EKVDEEGLKKL	S100A2
		VGEKVDEEGLKKL	S100A2
		VGEKVDEEGLKKLmGSLDENSDQQVD	S100A2
		VGEKVDEEGLKKLmGSLDENSDQQVDFQ	S100A2
		VGEKVDEEGLKKLMGSLDENSDQQVDFQEY	S100A2
		VGEKVDEEGLKK	S100A2
		IYNEALKG	S100A6
		mEDLDRNKDQEVNFQ	S100A6
		LTIGSKLQDA	S100A6
		ALIYNEALK	S100A6
		LGDIATDYHKQSHG	S100A7
		LGDIATDYHKQSH	S100A7
		LGDIATDYHKQSHGA	S100A7
		LGDIATDYHKQSHGAA	S100A7
		LGDIATDYHKQS	S100A7
		LGDIATDYHKQ	S100A7
		LGDIATDYHK	S100A7
		LGDIATDYH	S100A7
		LADVFEKKDKNEDKKIDFSEF	S100A7
		LSLLGDIATDYHKQSHG	S100A7
		LSLLGDIATDYHKQSHGA	S100A7
		LSLLGDIATDYHKQSHGAA	S100A7
		ATDYHKQSHGA	S100A7
		TDYHKQSHGA	S100A7
		LSLLGDIATDYHKQSH	S100A7
		LSLLGDIATDYHKQS	S100A7
		LSLLGDIATDYHKQ	S100A7
		LSLLGDIATDYHK	S100A7
		SNTQAERSIIGMIDMFHKYTRRD	S100A7
		SNTQAERSIIGMIDMFHKYTR	S100A7
		mKENFPNF	S100A7L2
		ILVIKMGVAAHKKSHEESHK	S100A8
		LVIKMGVAAHKKSHEESHK	S100A8
		ILVIKMGVAAHKKSHEESHKE	S100A8
		AAHKKSHEESHKE	S100A8
		VIKMGVAAHKKSHEESHKE	S100A8
		LVIKMGVAAHKKSHEESHKE	S100A8
		YRDDLKKL	S100A8
		LILVIKmGVAAHKKSHEESHK	S100A8
		IKmGVAAHKKSHEESHK	S100A8
		AAHKKSHEESHK	S100A8
		VIKmGVAAHKKSHEESHK	S100A8
		LILVIKmGVAAHKKSHEESHKE	S100A8
		IKmGVAAHKKSHEESHKE	S100A8
		HAVYRDDL	S100A8
		ILVIKMGVAAHKKSHEESH	S100A8
		HAVYRDDLKKL	S100A8
		LILVIKmGVAAHKKSHEESH	S100A8
		LVIKmGVAAHKKSHEESH	S100A8
		ILVIKMGVAAHKKSHEES	S100A8
		ILVIKMGVAAHKKSHE	S100A8
		ILVIKMGVAAHKKSHEE	S100A8
		VIKMGVAAHKKSHEE	S100A8
		LILVIKmGVAAHKKSH	S100A8
		AAHKKSH	S100A8
		LILVIKmGVAAHKKSHEES	S100A8
		LILVIKmGVAAHKKSHE	S100A8
		LILVIKmGVAAHKKSHEE	S100A8
		IKmGVAAHKKSHEE	S100A8
		LVIKmGVAAHKKSHEE	S100A8
		AVYRDDLKKL	S100A8
		LILVIKmGVAAHKKS	S100A8
		GVAAHKKSHEESHKE	S100A8
		TDGAVNFQ	S100A8
		AAHKKSHEESH	S100A8
		IKGNFHAVYRDDLKKL	S100A8
		YHKYSLIKGNF	S100A8
		TDGAVNFQE	S100A8
		LETEcPQYIRKKGADVW	S100A8
		IRKKGADVWFKEL	S100A8
		YHKYSLIKGNFHAVYRDDLKKL	S100A8
		mLTELEKALN	S100A8
		DINTDGAVNFQ	S100A8
		DINTDGAVNFQE	S100A8
		mLTELEKALNS	S100A8
		mLTELEKAL	S100A8
		LNSIIDVYHKYS	S100A8
		EKALNSIIDVYHKYS	S100A8
		TELEKALNSI	S100A8
		DINTDGAVNF	S100A8
		TDGAVNFQEF	S100A8
		EKALNSIIDVYHKYSL	S100A8
		KELDINTDGAVNFQEF	S100A8
		EKALNSIIDVYHKYSLIKGNF	S100A8
		IRKKGADVWFKELDINTDGAVNFQEF	S100A8
		FKELDINTDGAVNFQEF	S100A8
		TDGAVNFQEFLILVIKmGVAAHKKSHEESHKE	S100A8
		TDGAVNFQEFLILVIKmGVAAHKKSHEESHK	S100A8
		AVNFQEFL	S100A8
		TELEKALNSIIDVYHKYS	S100A8
		TDGAVNFQEFL	S100A8
		DINTDGAVNFQEFLILVIKmGVAAHKKSHEESHKE	S100A8
		DINTDGAVNFQEFLILVIKmGVAAHKKSHEESHK	S100A8
		NTDGAVNFQEFLILVIKmGVAAHKKSHEESHKE	S100A8
		NFQEFLILVIKmGVAAHKKSHEESHK	S100A8
		DINTDGAVNFQEFLILVIKmGVAAHKKSHEESH	S100A8
		DINTDGAVNFQEFLILVIKmGVAAHKKSHEES	S100A8
		DINTDGAVNFQEFLILVIKmGVAAHKKSHEE	S100A8
		nFQEFLILVIKMGVAAHKKSHEESHKE	S100A8
		VNFQEFLILVIKMGVAAHKKSHEESHK	S100A8
		DINTDGAVNFQEFLILVIKmGVAAHKKSHE	S100A8
		DINTDGAVNFQEFLILVIKmGVAAHKKSH	S100A8
		LTELEKALNSIIDVYHKYS	S100A8
		mLTELEKALNSIIDVYHKYSLIKGNFHAVYR	S100A8
		mLTELEKALNSIIDVYHKYSLIKGNFHAVYRD	S100A8
		mLTELEKALNSIIDVYHKYSLIKGNFHAVYRDD	S100A8
		mLTELEKALNSIIDVYHKYS	S100A8
		mLTELEKALNSIIDVYHKYSLIKGNFH	S100A8
		mLTELEKALNSIIDVYHKYSLIKG	S100A8
		mLTELEKALNSIIDVYHKYSLIK	S100A8
		mLTELEKALNSIIDVYHKYSL	S100A8
		mLTELEKALNSIIDVYHKYSLIKGNF	S100A8
		mLTELEKALNSIIDV	S100A8
		IRKKGADVW	S100A8
		VIKmGVAAHKKSHEES	S100A8
		QGLDANQDEQVD	S100A12
		SKGELKQLLTKELANTIKNIKDKAVIDE	S100A12
		IEHImEDLDTNADKQ	S100A9
		ARLTWASHEKmHEGDEGPGHHHKPGLGEG	S100A9
		ARLTWASHEKmHEGDEGPGHHHKPGLGE	S100A9
		LTWASHEKmHEGDEGPGHHHKPGLGEG	S100A9
		mARLTWASHEKmHEGDEGPGHHHKPGLG	S100A9
		LTWASHEKmHEGDEGPGHHHKPGLGE	S100A9
		ARLTWASHEKmHEGDEGPGHHHKPGLGEGT	S100A9
		mARLTWASHEKmHEGDEGPGH	S100A9
		mARLTWASHEKmHEGDEGPGHHHKPGL	S100A9
		mARLTWASHEKmHEGDEGPGHHHKPGLGEG	S100A9
		mARLTWASHEKmHEGDE	S100A9
		mARLTWASHEKmHEGDEGPGHHHKPGLGE	S100A9
		LTWASHEKmHEGDEGPGHHHKPGLGEGT	S100A9
		MARLTWASHEKMHEGDEGPGHHHKPG	S100A9
		MARLTWASHEKmHEGDEGPGHH	S100A9
		mARLTWASHEKmHEGDEGPGHHHKPGLGEGT	S100A9
		mARLTWASHEK	S100A9
		RLTWASHEKmHEGDEGPGHHHKPGLGEGTP	S100A9
		KPGLGEGTP	S100A9
		LTWASHEKm	S100A9
		ARLTWASHEKmHEGDEGPGHHHKPGLGEGTP	S100A9
		mARLTWASHEKm	S100A9
		MARLTWASHEKmHEG	S100A9
		MARLTWASHEKmH	S100A9
		ARLTWASHEKmH	S100A9
		LTWASHEKmHEGDEGPGHHHKPGLGEGTP	S100A9
		mARLTWASHEKmHEGDEGPG	S100A9
		mARLTWASHEKmHEGDEGPGHHHKPGLGEGTP	S100A9
		LGHPDTLNQGE	S100A9
		MARLTWASHEKmHEGD	S100A9
		VIEHImED	S100A9
		TLNQGEFK	S100A9
		VIEHImE	S100A9
		GHPDTLNQGEFK	S100A9
		LDTNADKQL	S100A9
		LmARLTWASHEKmHEGDEGPGHHHKPGLGEG	S100A9
		GHPDTLNQGEFKE	S100A9
		TcKmSQLERNIE	S100A9
		mARLTWASHE	S100A9
		IINTFHQ	S100A9
		SVKLGHPDTL	S100A9
		ImLmARLTWASHEKmHEGDEGPGHHHKPGLG	S100A9
		ImLmARLTWASHEKmHEGDEGPGHHHKPGLGEG	S100A9
		ImLmARLTWASHEKmHEGDEGPGHHHKPGLGE	S100A9
		LGHPDTLNQGEFKE	S100A9
		ImLmARLTWASHEKmHEGDEGPGHHHKPGLGEGT	S100A9
		ImLmARLTWASHEKmHEGDEGPGHHHKPGLGEGTP	S100A9
		LKKENKNEKVIEHImEDL	S100A9
		LKKENKNEKVIEHImEDLDTNADKQ	S100A9
		IINTFHQY	S100A9
		VRKDLQNFLKKENKNEKVIEHImED	S100A9
		DTNADKQLSFEE	S100A9
		DTNADKQLSF	S100A9
		SVKLGHPDTLNQGEF	S100A9
		GHPDTLNQGEFKEL	S100A9
		VIEHImEDL	S100A9
		ImLmARLTWASHEK	S100A9
		LKKENKNEKVIEHImEDLDTNADKQLS	S100A9
		LKKENKNEKVIEHImEDLDTNADKQL	S100A9
		SVKLGHPDTLNQGEFKEL	S100A9
		LGHPDTLNQGEFKEL	S100A9
		LGHPDTLNQGEFKELVRKDLQN	S100A9
		VRKDLQNFLKKENKNEKVIEHImEDL	S100A9
		LGHPDTLNQGEFKELVRKDLQ	S100A9
		DTNADKQLSFEEF	S100A9
		LKKENKNEKVIEHImEDLDTNADKQLSFEEF	S100A9
		LDTNADKQLSFEEF	S100A9
		SVKLGHPDTLNQGEFKELVRKDLQNF	S100A9
		LGHPDTLNQGEFKELVRKDLQNF	S100A9
		LGHPDTLNQGEFKELVRKDLQNFLKKENKNE	S100A9
		VIEHIMEDLDTNADKQLSFEEF	S100A9
		DTNADKQL	S100A9
		HEGDEGPGHHHKPGLGEGT	S100A9
		TcKmSQLERNIETIINTFHQY	S100A9
		DTnADKQLSFEEFImLmARLTWASHEKMH	S100A9
		DTNADKQLSFEEFImLMARLTWASHEK	S100A9
		ASHEKmHEGDEGPGHHHKPGLGEGTP	S100A9
		WASHEKmHEGDEGPGHHHKPGLGEGT	S100A9
		LTWASHEKmHEGDEGPGHHHKPG	S100A9
		mARLTWASHEKmHEGDEGPGHHHK	S100A9
		ARLTWASHEKmHEGDEGPGHHHKPG	S100A9
		LTWASHEKmHEGDEGPGHHHKP	S100A9
		ARLTWASHEKmHEGDEGPGHHHKP	S100A9
		HEGDEGPGHHHKPGLGEGTP	S100A9
		TWASHEKmHEGDEGPGHHHKPGLG	S100A9
		mHEGDEGPGHHHKPGLGEGTP	S100A9
		TWASHEKmHEGDEGPGHHHKPGLGEG	S100A9
		TWASHEKmHEGDEGPGHHHKPGLGE	S100A9
		EDLDTNADKQ	S100A9
		mARLTWASHEKmHEGDEGPGHHHKP	S100A9
		LKKENKNEKVIEHIm	S100A9
		TWASHEKmHEGDEGPGHHHKPGLGEGT	S100A9
		mARLTWASHEKmHEGDEGPGHHH	S100A9
		WASHEKmHEGDEGPGHHHKPGLGEGTP	S100A9
		RLTWASHEK	S100A9
		LKKENKNEKVIEHImE	S100A9
		NKNEKVIEHIm	S100A9
		TWASHEKmHEGDEGPGHHHKPGLGEGTP	S100A9
		LKKENKNEKVIEHImED	S100A9
		RLTWASHEKmHEGDEGPGHHHKPGLGEG	S100A9
		RLTWASHEKmHEGDEGPGHHHKPGLGE	S100A9
		KVIEHImED	S100A9
		ARLTWASHEKmHEGDE	S100A9
		LTWASHEKmHEGDEGPGHHHKPGLG	S100A9
		ARLTWASHEK	S100A9
		qVSTHEQSESSHGWTGPSTRGRQGSRHEQAQD	FLG
		DHLDIDHNKKID	FLG
		qVSTHKQSESSHGWTGPSTGVRQGSHHE	FLG
		LDIDHNKKID	FLG
		mDHLDIDHNKKID	FLG
		RQILKNPDDP	FLG
		ILKNPDDP	FLG
		ILKNPDDPD	FLG
		RQILKNPDDPD	FLG
		YSKKDKNTDTLSKKELKEL	FLG
		RQILKNPDDPDm	FLG
		LKNPDDPDmVD	FLG
		RQILKNPDDPDmV	FLG
		EEKEDNEEGVYDYENTGR	FLG
		FRQILKNPDDPD	FLG
		FRQILKNPDDPDm	FLG
		SKKDKNTDTLSKKELKELLEKE	FLG
		mDHLDIDHNKKIDFT	FLG
		YSKKDKNTDTLSKKELKELLEKE	FLG
		mDHLDIDHNKKIDFTE	FLG
		RQILKNPDDPDmVDV	FLG
		FRQILKNPDDPDmVD	FLG
		DKNTDTLSKKELKELLEKE	FLG
		SKKDKNTDTLSKKELKELLEKEF	FLG
		YSKKDKNTDTLSKKELKELLEKEF	FLG
		DKNTDTLSKKELKELLEKEF	FLG
		TDTLSKKELKELLEKEF	FLG
		LSKKELKELLEKEFRQILKNPDDPDmVD	FLG
		KNPDDPDmVD	FLG
		qVSTHEQSESSHGWTGPSTRGRQGSRHEQ	FLG
		qVSTHKQSESSHGWTGPSTGVRQGSHHEQ	FLG
		qSESTHGQSAPSTGGRQGSH	FLG
		ITIHDRGHIA	ME1
		EKIVKDAYQEKTATVYPEPQNKEA	ME1
		EAIVQEIK	ME1
		FRLLNKYRNQY	ME1
		KIAEKIVKDAYQEKTATVYPEPQNKEA	ME1
		ANVNAFRLLNKYRNQY	ME1
		RQRRVRGSEYDDFLDEF	ME1
		ASGSPFDPVTLPNGQTLYPGQGNNS	ME1
		ASGSPFDPVTLPNGQTLYPGQGNNSY	ME1
		mEPEAPRRRHTHQRGYL	ME1
		SGESARSLGKGSAPPGPVPEGSIR	GSTO1
		SGESARSLGKGSAPPGPVPEGSIRIY	GSTO1
		qSEIGDASRVRVSGQGLHEGHTFEPAEF	FLNA
		YVSPEDLEAQLQSDERGGH	DNAJC5
		DYVATSIHEAVTKIQ	GOT1
		APPSVFAEVPQAQPVLVFKLTAD	GOT1
		APPSVFAEVPQAQPVLVFKL	GOT1
		EAVRGRPFADVL	CREG1
		EAVRGRPFADVLSLSDGPPGAGSGVPYF	CREG1
		LPPLPPREDAARVARFVTHVSDWGALATISTL	CREG1
		TYVTHSVSYGQDTSFVD	GPR112
		EAVKKGSTAVGVRGRDIV	PSMA7
		KILNPEEIEK	PSMA7
		DPSGTYHAWKANAIGRG	PSMA7
		TDPSGTYHAWKANAIGRG	PSMA7
		YQTDPSGTYHAWKANAIGRGAKSVREF	PSMA7
		EKNYTDEAIETDDLTIK	PSMA7
		LEKNYTDEAIETDDLTIK	PSMA7
		SYDRAITVFSPDGHL	PSMA7
		IVGFDFDGTPRL	PSMA7
		SYDRAITVFSPDGHLFQVE	PSMA7
		AAYKLVLIRHGESAWNLENR	PGAM1
		AAYKLVLIRHGESAWNLENRFSG	PGAM1
		AAYKLVLIRHGESAWNLENRFSGW	PGAM1
		EVANHILDTAAISnWAFIPNKN	GPR115
		PVGALGLKGn	COL5A1
		HVGENDENQDRGNWSKKSDY	SLC6A14
		EELKnVKLEEED	KDM4A
		IDGYRQQKAYIATQGPL	PTPRS
		SRFLNKQPY	CTSA
		VDGKSINAGGHKVG	VDAC2
		TDHSDAGADELGEVIKDD	SET
		FTDHSDAGADELGEVIKDD	SET
		VRVVSTNY	LCN2
		SLGLPENH	LCN2
		qDSTSDLIPAPPLSKVPLQQN	LCN2
		qDSTSDLIPAPPLSKVPLQQNFQDNQFQGKW	LCN2
		FKKVSQNREY	LCN2
		VRIIDKNGIHDLDNISFPKQGS	PSMB2
		VRIIDKNGIHDLDNISFPKQG	PSMB2
		SVRIIDKNGIHDLDNISFPKQGS	PSMB2
		SVRIIDKNGIHDLDNISFPKQG	PSMB2
		SVRIIDKNGIHDLDNISFPKQ	PSMB2
		LAALAKAPFAAHGYGAF	PSMB2
		AGYDEHEGP	PSMB2
		VPmPDKYSLEPVAVELK	PGK1
		HSTLHSVFQTNQSNN	GIGYF2
		PRDAADAVRELD	SRSF3
		ALYnLGVQSKK	PHF19
		FKKGQKVGEFSGANKEKLE	TXN
		LDAAGDKL	TXN
		KQIESKTAFQEALDAAGDK	TXN
		VKQIESKTAFQEALDAAGDK	TXN
		KQIESKTAFQEALDAAGDKL	TXN
		VKQIESKTAFQEALDAAGDKL	TXN
		IESKTAFQEALDAAGDKL	TXN
		VKQIESKTAFQEALDAAGDKLVVVDF	TXN
		QEALDAAGDK	TXN
		LYNEALK	IKBKAP
		APLVVEVHPARSIVPQG	HSPG2
		APLVVEVHPARSIVPQ	HSPG2
		AHNNYQAQSAVPLRHET	ALPL
		TVQELLPSSFGPEDLQKT	CDA
		AGPPISEGKY	CDSN
		IPSSHSVSGGQRP	CDSN
		PVRQPRHTAAPTDPADGPV	PLP2
		VTFPVRQPRHTAA	PLP2
		YVTFPVRQPRHTA	PLP2
		YVTFPVRQPRH	PLP2
		VTFPVRQPRHTAAPTDPADGP	PLP2
		YVTFPVRQPRHTAAPTDPAD	PLP2
		YVTFPVRQPRHTAAPTDPADGP	PLP2
		YVTFPVRQPRHTAAPTDPADGPV	PLP2
		HTKIPFINWPWSD	PLP2
		HTKIPFINWPWSDF	PLP2
		ASEINSLQTV	SLITRK1
		TPRKEDRSASSGAEGDVSSEREP	DTD1
		IETNENNLESAKGLLDDLRND	CKAP4
		KAELEIQKDALEPGQ	APRT
		GKERFAGVDIRVRVKGGGHVAQ	RPS16
		GVYLEDSGHTLRG	PRDX4
		SSTYEVRLTQTVAH	ISG15
		RSSTYEVRLTQTVAH	ISG15
		GRSSTYEVRLTQTVAH	ISG15
		VGKEDSSSTEFVEKRRAAL	SNX2
		SEILSDPSDDTKG	DSP
		LVRPGTAL	DSP
		LSAERAVTGYNDPETGNII	DSP
		SEILSDPSDDTKGFFDPNTEEN	DSP
		SEILSDPSDDTKGFFDPNTE	DSP
		SEILSDPSDDTKGFFDPNTEENL	DSP
		ESGQISYDEVGERIKDFLQGSS	DSP
		LVRPGTA	DSP
		RRVEEDIQQQKATGSEVSQRKQQ	DSP
		RKRRVVIVDPETNKEm	DSP
		QIDPTIQRVR	KRT6A
		QIDPTIQRVRAEEREQIK	KRT6A
		VEDFKNKYEDEINKRTAAEN	KRT6A
		VEDFKNKYEDEINKRTAAENE	KRT6A
		QIDPTIQRVRAEEREQIKT	KRT6A
		qIDPTIQRVRAEER	KRT6A
		VEDFKNKYEDEINKRTAAENEF	KRT6A
		qIDPTIQRVRAEEREQIKTLNNK	KRT6A
		QIDPTIQRVRAEEREQIKTLNNKFASFIDKVRF	KRT6A
		FARmLAQE	CALML5
		IREADVDQDGRVNYEE	CALML5
		IREADVDQDGRVNYEEF	CALML5
		QEFLTAAKKAR	CALML5
		TAAKKAR	CALML5
		IREADVDQDGRVN	CALML5
		QEFLTAAKK	CALML5
		QEFLTAAKKARAG	CALML5
		TAAKKARAG	CALML5
		EFLTAAKKARAG	CALML5
		LTAAKKARAG	CALML5
		FLTAAKKARAG	CALML5
		FLTAAKKARAGL	CALML5
		QEFLTAAKKA	CALML5
		ADVDQDGRVNYE	CALML5
		ADVDQDGRVNYEE	CALML5
		DAmIREADVDQDGRVN	CALML5
		LTAAKKARAGLEDL	CALML5
		IREADVDQDGRVNYE	CALML5
		RRAmAGLGQPLPQEE	CALML5
		mIREADVDQDGRVNYE	CALML5
		mIREADVDQDGRVNYEE	CALML5
		DAmIREADVDQDGRVNYE	CALML5
		QEFLTAAKKARAGL	CALML5
		DAmIREADVDQDGRVNYEE	CALML5
		AGELTPEEEAQYKKA	CALML5
		mIREADVDQDGRVNYEEFAR	CALML5
		IREADVDQDGRVNYEEFA	CALML5
		AGELTPEEEAQ	CALML5
		DAmIREADVDQDGRVNYEEF	CALML5
		AGELTPEEEAQYKKAF	CALML5
		FRAFDQDGDGHITVDEL	CALML5
		FRAFDQDGDGHITVDELRRAmAGLGQP	CALML5
		IREADVDQDGRVNYEEFARmLAQE	CALML5
		FRAFDQDGDGHITVDELRRAmAGLGQPLPQEE	CALML5
		AGELTPEEEAQYKKAFSAVD	CALML5
		GDGEISFQEFLTAAKKAR	CALML5
		GEISFQEFLTAAKKARAG	CALML5
		AGELTPEEEAQYKKAFSAVDTD	CALML5
		GDGEISFQEFLTAAKKARAG	CALML5
		QVAFRAFDQDGDGHITVDELRRAmAGLGQPLPQEE	CALML5
		SDGDGEISFQEFLTAAKKARAG	CALML5
		FRAFDQDGDGHITVDELRRAmAGLGQPLPQEEL	CALML5
		MIREADVDQDGRVNYEEFARMLAQE	CALML5
		DAMIREADVDQDGRVnYEEFARMLAQE	CALML5
		ISFQEFLTAAKKAR	CALML5
		ISFQEFLTAAKKARAG	CALML5
		LTAAKKARAGL	CALML5
		EADVDQDGRVN	CALML5
		FLTAAKKA	CALML5
		SDKPDmAEIEK	TMSB4X
		TQEKNPLPSKETIEQEKQ	TMSB4X
		TETQEKNPLPSKETIEQEKQ	TMSB4X
		TQEKNPLPSKETIEQEKQAGES	TMSB4X
		TETQEKNPLPSKETIEQEKQAGES	TMSB4X
		mPEENFTADHPFLFFIRHNSSGSILFLGRFSSP	SERPINB1
		LmPEENFTADHPFLFFIRHNSSGSILFLGRFSSP	SERPINB1
		qFVGIENIHVMRSSLQKLLEVn	MTMR6
		INRYGHFQATITIVEG	GPNMB
		QINRYGHFQATITIVEG	GPNMB
		QINRYGHFQATITIVE	GPNMB
		EEGDIILTGTPKGVGPVKENDEIEAGIHGL	FAHD1
		VDDTQFVRFDSDAASPR	HLA-C
		SSHNFQLESVNKLYQDEK	GOLM1
		SSHNFQLESVNKLYQDE	GOLM1
		SSHNFQLESVNKLYQDEKA	GOLM1
		SSHNFQLESVNKLYQD	GOLM1
		PVLKNPDDPDT	FLG2
		LEKELHPVLKNPDDPDTVD	FLG2
		TRRIVDGKVVSETNDTK	KRT18
		TRRIVDGKVVSETNDTKVLRH	KRT18
		TRRIVDGKVVSETNDTKVLR	KRT18
		TRRIVDGKVVSETNDTKVL	KRT18
		TIQKTTTRRIVDGKVVSETNDTKVL	KRT18
		TTTRRIVDGKVVSETNDTKVL	KRT18
		GGDDDWTHLSSKEVDPSTG	SQSTM1
		GDDDWTHLSSKEVDPSTG	SQSTM1
		DDDWTHLSSKEVDPSTG	SQSTM1
		TAHSPTPVAPHPVTVPT	FAM168B
		TVHLGSDTLGDR	KLK7
		VVHKAVLDVFEEGTEASAA	SERPINA3
		VSQVVHKAVLDVFEEGTEASAATAVKIT	SERPINA3
		AVSQVVHKAVLDVFEEGTEASAATAVKITLL	SERPINA3
		ANLERTF	NME1-NME2
		SDAYRLSVSRALSAD	PTGFRN
		GSDAYRLSVSRALSADQ	PTGFRN
		GSDAYRLSVSRALSADQG	PTGFRN
		GSDAYRLSVSRALSAD	PTGFRN
		SSLAEEAARAT	MRPL4
		KLCATYKLcHPEELVLLGHSLG	CSF3
		GRSLEDDIRSDTS	ANXA4
		SAGGRDEGNYLDDALVRQD	ANXA4
		SAGGRDEGNYLDDALVRQDAQD	ANXA4
		YSFIKGDTSGDYRKVL	ANXA4
		SAGGRDEGNYLDDALVRQDAQDL	ANXA4
		YPEDLFIDKKVLKVAHVE	GPC3
		GPEPVVSQIIDKLKH	GPC3
		DGKPRVDILKAHLmKEGR	PPP3CA
		SESSSKSSQPLASKQEKD	HMGA1
		TGPGASLGTGYDR	CLDN3
		AAVYKALSDHH	ALDOA
		DIAHRIVAPGKG	ALDOA
		QSIGTENTEENRRF	ALDOA
		qKADDGRPF	ALDOA
		AADESTGSIAKRL	ALDOA
		PEILPDGDHDLKR	ALDOA
		YQKADDGRPFPQVIKSKGGVVG	ALDOA
		PEILPDGDHDLK	ALDOA
		AAVYKALSDHHIY	ALDOA
		qKADDGRPFPQVIKSKGGV	ALDOA
		ESTGSIAKRLQSIGTENTEENRR	ALDOA
		ADDGRPFPQVIKSKGGVVG	ALDOA
		qKADDGRPFPQVIK	ALDOA
		qKADDGRPFPQVIKSKGGVVG	ALDOA
		qKADDGRPFPQVIKSKGGVV	ALDOA
		ESTGSIAKRLQSIGTENTEENRRF	ALDOA
		SGGQSEEEASINL	ALDOA
		AAVYKALSDHHIYLEG	ALDOA
		AAVYKALSDHHIYLE	ALDOA
		AADESTGSIAKRLQSIGTENTEENRRF	ALDOA
		AAVYKALSDHHIYL	ALDOA
		PEILPDGDHDL	ALDOA
		LTPEQKKELSDIAHRIVAPGKG	ALDOA
		PALTPEQKKELSDIAHRIVAPGKG	ALDOA
		PALTPEQKKELSDIAHRIVAPGK	ALDOA
		LTPEQKKELSDIAHRIVAPGKGI	ALDOA
		PALTPEQKKELSDIAHRIVAPGKGI	ALDOA
		YPALTPEQKKELSDIAHRIVAPGKG	ALDOA
		QYPALTPEQKKELSDIAHRIVAPGKG	ALDOA
		PYQYPALTPEQKKELSDIAHRIVAPGKG	ALDOA
		PEQKKELSDIAHRIVAPGKG	ALDOA
		PYQYPALTPEQKKELSDIAHRIVAPGK	ALDOA
		PALTPEQKKELSDIAHRIVAPGKGIL	ALDOA
		PYQYPALTPEQKKELSDIAHRIV	ALDOA
		PYQYPALTPEQKKELSDIAHRIVAPGKGI	ALDOA
		qYPALTPEQKKELSDIAHRIVAPGK	ALDOA
		qYPALTPEQKKELSDIAHRIV	ALDOA
		PYQYPALTPEQKKELSDIAHRIVAPGKGIL	ALDOA
		QSIGTENTEENRR	ALDOA
		WLSGHAGTQAQGAARVA	TYMP
		AALDDGSALGR	TYMP
		VDVGQRLRRGTPWLRVHRDGPALSGPQSRA	TYMP
		APPAPGDFSGEGSQGLPDPSPEPKQ	TYMP
		AQSGQQLEWPEAWRQQ	TYMP
		VLSQRQRDELNRAIADYLRSNGYEE	PAFAH1B1
		TDKELSDLLDFSAMFSPPVSSGKnGP	TCF4
		YQSNTILRHLGRTLGL	GSTP1
		VLQSLFSSVPAAAGLVH	DOT1L
		VIHIRSETSVPDH	IFITM3
		nPAPPTSTVIHIRSETSVPDH	IFITM3
		APHNPAPPTSTVIHIRSETSVPDH	IFITM3
		PAPPTSTVIHIRSETSVPDH	IFITM3
		PFIPIPEKF	GDPD3
		FSVGATGVITDYPTALRHYLDNHG	GDPD3
		FSVGATGVITDYPTALRHYLDNHGPA	GDPD3
		FSVGATGVITDYPTALRHYLDNH	GDPD3
		FSVGATGVITDYPTALRHYLD	GDPD3
		EAAFSVGATGVITDYPTALRHYLDNHG	GDPD3
		EAAFSVGATGVITDYPTALRHYLDNH	GDPD3
		FSPGHFAHGSDRR	GDPD3
		PKLDPEEmKRKmREDVISSIRNF	TOMM5
		LPPEFmHAVAHQITH	BAG6
		VQMmTAK	CALM2
		FVQmMTAK	CALM2
[truncated: 651 more rows]

## Sheet: P94_164
HLA-I	HLA-I Gene	HLA-II	HLA-II Gene
APDFPEFQWSK	Myom3	VEAHVVCSVAADSLASALSLcRIPA	BMRF1
RFDEGPVRL	PIGQ	KSLGTAQADWmLSVL	Lmtk3
LYIGWDKHYGFQ	PSMA4	ATHLSHPQRRPLL	Unc13d
AYSSYVHQY	APPBP2	TITKTVTGPDGRREVV	Fga
LFQGQNSLLH	ISOC2	TEDKGEFLSEGGGVR	Fga
KRWESERIL	AP3M2	TDTEDKGEFLSEGGGVR	Fga
ITNKYQLVF	RRN3	LGDAAVTCSKVPGR	Tmem8b
RSmEHPGKLLF	ESR1	NEKGLFRRGEAHLAVNDFE	FKBP4
KVLERHITL	NANS	NEKGLFRRGEAHLAVNDF	FKBP4
LLRPGSPARVVQ	GSS	EKGLFRRGEAHLAVND	FKBP4
NVIQPGPIKTKG	DECR1	qPATFLARSPHVGVKD	GRN
NVIQPGPIKTK	DECR1	KRDTRSIEEAmNEIRAKKRL	SPAG7
QQAIDSREDPVS	CASP14	KPPQYIAVHVVPDQ	MIF
VFTKRKGHILEL	CASP14	GKPPQYIAVHVVPDQ	MIF
VDVFTKRKGHIL	CASP14	KPPQYIAVHVVPDQLm	MIF
TEVTRRMAEAEL	CASP14	YKGFQALGDAADIR	TIMP1
VKIGHSFENRP	CPA4	GPRSYTIAVASLGKG	GLA
IQKHGNFKGF	CPA4	GKARKTNPEIQSTLRKRL	CASP14
VGVDGSVYKL	GCK	VQEGKARKTNPEIQSTLRKRL	CASP14
PLVDTHSK	VIM	SNPRSLEEEKYDmSGAR	CASP14
SLPLVDTHSK	VIM	VDVFTKRKGHILE	CASP14
IYDNAVQGL	LRRC59	VQEGKARKTNPEIQSTLRKRLYLQ	CASP14
ATLEKVIEI	HDAC5	LEKFQQAIDSREDPV	CASP14
IYDSVKVYF	SLC25A3	ELEKFQQAIDSREDPV	CASP14
KTILRELKY	TBC1D30	EELEKFQQAIDSREDPV	CASP14
DFNSDTHSSTF	GAPDH	KDSPQTIPTYTDALHVYSTVEG	CASP14
VGKVIPELNG	GAPDH	SNPRSLEEEKYDmSGARLALIL	CASP14
YDNEFGYSNR	GAPDH	GGNSSGRGGSPAPYVDTFLnAPDIL	RASIP1
GKVKVGVNGF	GAPDH	ADPPPPPLPAERGRRAL	LFNG
AFNSGKVDI	GAPDH	VLTADPPPPPLPAERGRRAL	LFNG
GYSNRVVDL	GAPDH	PPPPPLPAERGRRAL	LFNG
LAPLAKVIHDN	GAPDH	PGPTPSGTNVGSSGRSPSKAVAARAA	SEC61B
AFNSGKVDIVA	GAPDH	PLVDTHSK	VIM
TYSPKIFRPKHT	IGFBP5	HSKRTLLIKTVETRDGQVINETSQ	VIM
TYSPKIFRPK	IGFBP5	HQGVmVGmGQKDSYVGDEAQS	ACTA2
YTVFDRDNNRVG	CTSD	GAPTFNVTVTKTDK	PFN1
GPIPEVLKNY	CTSD	EPGEPEFKYIGNmHG	CPD
ATVLQKTSF	RPN2	EPGEPEFKYIGNmHGNE	CPD
TTGAGNPVGDKL	CAT	GILNVSAVDKSTGKEN	HSPA8
YGSHTFKL	CAT	GILNVSAVDKSTGK	HSPA8
ATYVFLHTV	ORMDL2	GILNVSAVDKSTGKE	HSPA8
SGPPVSELITK	HIST1H1D	LNVSAVDKSTGKE	HSPA8
SAELNKEVSTN	KRT13	NVSAVDKSTGKE	HSPA8
ITQIEHEVSSS	KRT9	DPVEKALRDAKLDKSQIHD	HSPA8
NDmRQEYEQL	KRT9	ANGILNVSAVDKSTGKE	HSPA8
LEGGQEDFESS	KRT9	mTTVHAITATQKTVDGPSGK	GAPDH
YNTIDDLKDQ	KRT9	ADAPmFVmGVNHEK	GAPDH
NSGDVNVEIN	KRT9	DAPmFVmGVNHEK	GAPDH
mRLEKEIETY	KRT9	APmFVmGVNHEKYDN	GAPDH
GGGGGGGFGRV	KRT5	AKRVIISAPSADAPm	GAPDH
mDEINFmKm	KRT5	APmFVmGVNHEKYD	GAPDH
GGGGGGGFGRVS	KRT5	APSADAPmFVmGVNHEK	GAPDH
AQYEDIAQKS	KRT1	ADAPmFVmGVNHEKYDN	GAPDH
VTIKKDVDGAY	KRT1	DAPmFVmGVNHEKYDN	GAPDH
qLKSDQSRL	KRT1	qERDPSKIKWGDAGAE	GAPDH
YQAELSQmQT	KRT1	ADAPmFVmGVNHEKYD	GAPDH
LVNLGGSKSIS	KRT1	DAPmFVmGVNHEKYD	GAPDH
SIIAEVKAQ	KRT1	APSADAPmFVmGVnHEKYDN	GAPDH
VEIDPEIQKVK	KRT1	APSADAPmFVmGVNHEKYD	GAPDH
NVEIDPEIQKVK	KRT1	TPHFHYImKYGVHVKQ	ENPP5
NVEIDPEIQK	KRT1	VPTPHFHYImKYGVHVKQ	ENPP5
AENEFVTIK	KRT1	EPDEVEYEPRGSRLLVRG	LNPEP
NAENEFVTIK	KRT1	AATQFEPLAARSAFPc	LNPEP
NVEIDPEIQKV	KRT1	KNKILEALASSEDVRK	LNPEP
QTQISETNVILS	KRT1	TLPTKETIEQEKR	TMSB10
QTQISETNVIL	KRT1	TLPTKETIEQEKRSE	TMSB10
YEDIAQKS	KRT1	PTKETIEQEKRSE	TMSB10
qITAGRHGDSVR	KRT1	PTKETIEQEKRSEIS	TMSB10
EREQIKSLNNQF	KRT1	ADKPDmGEIASFDKAKLKKTETQEKN	TMSB10
IDKVRFLEQQN	KRT1	TQEKNTLPTKETIEQEKRSEIS	TMSB10
DSIIAEVK	KRT1	ADKPDmGEIASFDKAK	TMSB10
DSIIAEVKAQ	KRT1	SPKIFRPKHTRISELK	IGFBP5
DSIIAEVKAQY	KRT1	TYSPKIFRPKHTRISE	IGFBP5
RNKYEDEINKR	KRT1	SPKIFRPKHTRISELKAEAVKKD	IGFBP5
SRQFSSRS	KRT1	TYSPKIFRPKHTRISELKAEAVKKD	IGFBP5
SSYGGTLRY	LAMA5	RPKHTRISELKAEAVKKDRRK	IGFBP5
VSLDRTLQF	LAMA5	HTRISELKAEAVKKD	IGFBP5
HAHLDIEAF	ASS1	SPKIFRPKHTRISE	IGFBP5
RFDGRVVLV	HSD17B4	TRISELKAEAVKKD	IGFBP5
NVIEGPVFRPG	DSG1	SPKIFRPKHTRISELKA	IGFBP5
VTEVEENRIDVE	DSC1	TYSPKIFRPKHTRISELKAEA	IGFBP5
IISTDPNTNEGV	DSC1	LPEYGGTKVVLDDK	HSPE1
SISGPGVDKEPF	DSC1	SGPPVSELITK	HIST1H1D
ALDPEISSGEGL	DSC1	SAELNKEVSTN	KRT13
TTIAGVVYK	PSMB7	FESSGAGKIGLGGRGGSGGSYGRGSRGGSGG	KRT9
GGVDVTGPHL	PSMB7	SLGGGFGGGSRG	KRT9
KSIARVLTV	RPL35	YLSRSGGGGGGGLGSGGSIRSS	KRT9
mDAGHSSFQF	CTSV	SLGGGFGGGSR	KRT9
RSIPAITRY	DERL1	ITQIEHEVSSS	KRT9
HNWGQGFRLGDQ	DERL1	FESSGAGKIGLGGRGGSGGS	KRT9
QSYEVRLVL	DDX60L	LSRSGGGGGGGLGSGGSIRSSY	KRT9
ITNPKSLLY	TMEM62	FESSGAGKIGLGGRG	KRT9
GSWDKmLKI	WDR12	LEGGQEDFESS	KRT9
EVAAPYIEK	HAL	YLSRSGGGGGGGLGSGGSIRSSY	KRT9
PLPDEKTKKRIF	PSMC1	NSGDVNVEIN	KRT9
NTDEPPmVF	USP14	SGGGGGGGLGSGGSIRSSYSRF	KRT9
YLSNmVGGRKTL	BLMH	FRIKFEmEQNLRQGVD	KRT9
YREHVKPLFNm	BLMH	RSGGGGGGGLGSGGSIR	KRT9
SYDPTIENTF	RHEB	IAKNRKDIENQYETQ	KRT9
KRSNYITRL	HUWE1	GGGGGGGLGSGGSIRSS	KRT9
TFDVAPSRL	NOMO3	GAGKIGLGGRGGSGGSYGRGSRGGSGGSY	KRT9
YTKHGTLKY	NOMO3	SRSGGGGGGGLGSGGSIRSSYSR	KRT9
ASYEKmLKL	EPC1	GAGKIGLGGRGGSGGSY	KRT9
RTVDARLKL	ACTR3	TANEKSTmQELNSRLA	KRT9
YFDEPVELR	ARFGAP3	FESSGAGKIGLGGR	KRT9
YFDEPVEL	ARFGAP3	GGGGGGGLGSGGSIRSSYSRF	KRT9
FAFEHSEEY	TCF25	INVAPGKDLTKTL	KRT9
KVFKSLPGQNED	CSTA	SYLDKVQAL	KRT9
IVDKVKPQLEE	CSTA	SRSGGGGGGGLGSGGSIRS	KRT9
ASmPMAVLKL	PPAP2A	GGGGGGLGSGGSIR	KRT9
SNTRFGIAAK	VDAC1	AAPAYSRALSRQLSSG	HSPB1
TTKVTGSLETK	VDAC1	VLSPADKTNVKAA	HBA2
EESNYELEGK	KRT10	VAHVDDmPNAL	HBA2
GFSGGSFSRG	KRT10	SRQSSVSFRSGGSRSF	KRT5
TEELAYLKK	KRT10	SGRGLGVGFGSGGGS	KRT5
SQLALKQSLEAS	KRT10	YEEIANR	KRT5
mNAAPGVDLT	KRT10	YEEIANRS	KRT5
IRLENEIQTY	KRT10	SAITPSVSRT	KRT5
EIELQSQLALKQ	KRT10	SRQSSVSFRSGGSRSFSTA	KRT5
IDNNIEQISSY	KRT10	YEEIANRSRTEAE	KRT5
EIELQSQLALK	KRT10	qRRTTSSSTRRSGGGGGRFSScGGGGGSFGAGGGFGSRS	KRT1
HEEEmKDLRNV	KRT10	VSTSHTTISGGGSRGGGGGGYGSGGSSY	KRT1
GGGSFRGSYGSS	KRT10	LVNLGGSK	KRT1
STGDVNVEmN	KRT10	ELSQmQTQIS	KRT1
GGGSFRGSY	KRT10	EINKRTNAENEFVTIKKD	KRT1
NRKDAEAWFNEK	KRT10	SRQFSSRSGYRSGGGFSSGS	KRT1
NARLAADDFRLK	KRT10	SRQFSSRSGYRSGGGFSS	KRT1
ASYLDKVRALEE	KRT10	DYRNKYEDEINKRTNAENE	KRT1
NAAPGVDLTQL	KRT10	SRQFSSRSGYRSGGGFS	KRT1
mNAAPGVDLTQL	KRT10	SRQFSSRSGYRSGGGF	KRT1
LYDPcTVmF	TXNL4A	GGGGGSFGAGGGFGSR	KRT1
AYDPAALcGL	UBR3	KDVDGAYmTKVDLQ	KRT1
LTERIHLRNPSA	GGCT	SRQFSSRSGYRSGGGFSSGSAGIINYQRRTTSSS	KRT1
KAYRLTPKL	EIF3H	YEDIAQKSKAEAESL	KRT1
RSYARGLRL	SIGMAR1	YQAELSQmQTQISETN	KRT1
VFDPVQKTL	MTA2	SRQFSSRSGYRSGGGFSSGSAGIINYQRRTTSS	KRT1
RAFHPDLEF	FADS2	SRQFSSRSGYRSGGGFSSGSAGIInYQRRTTS	KRT1
TGYGRPRQIIS	TAGLN	DYRNKYEDEINKRTNAENEF	KRT1
ASFKPLGL	PIGT	RNKYEDEINKRTNAENEFVTIK	KRT1
RRNPEPLRF	NDUFC2	SRQFSSRSGYRSGGGFSSGSAGIINYQRRTT	KRT1
HFDDTVVcL	HNRNPU	SRQFSSRSGYRSGGGFSSGSAGIINYQR	KRT1
SFDSALQSV	RANBP2	SRQFSSRSGYRSGGGFSSGSAGIIN	KRT1
ESYDLKDTLRTm	SERPINB3	IAQKSKAEAESLYQSKYEELQITAGRHGD	KRT1
VFDPHGTL	SMC2	DSIIAEVKAQY	KRT1
ITVEKALAI	ATAD2	SmDNNRSLDLDSIIAEVKAQ	KRT1
LTHKRILKF	PRKAG2	DNNRSLDLDSIIAEVKAQ	KRT1
SREGRPIWQL	HMGCR	RNKYEDEINKR	KRT1
AGVQHIAL	HPD	YEDIAQK	KRT1
qDNTRKIIIK	PIP	KDVDGAYmT	KRT1
ASWDKTVRL	PWP2	YEDIAQKS	KRT1
WRQVEGmED	AZGP1	TSHTTISGGGSRGGGGGGYGSGGSSY	KRT1
mETLKDIVE	AZGP1	AQYEDIAQKS	KRT1
mETLKDIVEY	AZGP1	GGGGGSFGAGGGFGSRS	KRT1
SIRVTQKSYKVS	KRT8	SmDNNRSLDL	KRT1
AVEDLESVGKGA	DCD	SLVNLGGSKS	KRT1
ESVGKGAVHDV	DCD	SIIAEVKAQ	KRT1
SmDNNRNLDL	KRT4	VEIDPEIQK	KRT1
LTSVVSGHLDY	TMCO4	NAENEFVTIK	KRT1
ASVDKVLEL	HNRNPDL	SRQFSSRSGYRSGGGFSSGSAGII	KRT1
EVDETYVPK	ALB	SLVNLGGSKSI	KRT1
FPAAPAPKm	RBM47	QDmVEDYRNKYEDEINKRTNAENEFVTIK	KRT1
YTFNKVLmL	RPN1	QTQISETNVIL	KRT1
GSLDKTIRL	WDR82	KVKSREREQIKSL	KRT1
RTKEGELRI	ERAP1	SRQFSSRS	KRT1
QADPTKLEL	SLU7	RNKYEDEINKRT	KRT1
HYDEQQNFF	HIF1AN	YRSGGGFSSGSAG	KRT1
qTVKDSRTVY	CCT2	ASTSTTIRSHSSSRRG	KRT6C
YSSSRTLLF	ALG8	YEEIAQRSRAEAE	KRT6C
SIRGNNIRY	SNRPD1	ASTSTTIRSHSSSRRGFS	KRT6C
FYDERIVVV	DIP2B	VENRFIGmKSRGIYE	ASS1
SYSSREVFTSS	KRT16	VENRFIGmKSRGIYETPA	ASS1
EEANADLEVKIR	KRT16	AGRYSGRKAVIVKNIDD	RPL27
TmFENVTRAL	GSDMA	HKAEIITVSDGRGVK	VPS25
TRNDYVmmY	XPO6	HKAEIITVSDGRGVKFF	VPS25
VTTVVNPKY	ITGB1	GSRYQQLQNEEESGEPE	NDFIP1
SYDSKLVWF	BOP1	STLAEVERLKGL	SNRPA1
EAASVPVVY	FASN	ANASTLAEVERLKGL	SNRPA1
TFDDIVHSF	FASN	ASTLAEVERLKGL	SNRPA1
ATHGRFLEI	FASN	SDKYFHARGNYDAAKRGPG	SAA2
KRFDHSEIYTY	MYO1B	AVDSRTGKLTLKNKVTKEQY	DSG1
YFDPANGKF	EEF2	NVIEGPVFRPGSKT	DSG1
QAIEDmVGY	PSMD1	NVIEGPVFRPG	DSG1
GLEDEQKmL	UQCRH	SISGPGVDKEPF	DSC1
TSVPKPLKF	PSMD2	HNWGQGFRLGDQ	DERL1
RTFGHLLRY	PSMD2	DTAKKPIIGILmQKcRN	GGH
KAINPINTF	ARHGAP1	TAKKPIIGILmQKcRN	GGH
YDAEISQIHQS	KRT2	DPNVYSIKYNNQLATR	ITGAV
GYPGGIHEV	KRT2	DPNVYSIKYNNQLATRT	ITGAV
YDAEISQIHQ	KRT2	nIKSPFSLSHVPHGKKKL	GYS2
SVTDTNVILSm	KRT2	SGPLSLQEVDEQPQHP	PEBP1
NVKAQEREQIKT	KRT2	STRNENKLLPKHPHLVRQ	DSG2
SSTISSNVASK	KRT2	RNENKLLPKHPHLVRQ	DSG2
KKDVDNAYmIK	KRT2	TRNENKLLPKHPHLVRQ	DSG2
TISSNVASKA	KRT2	NENKLLPKHPHLVRQ	DSG2
ISSNVASKA	KRT2	LSTRNENKLLPKHPHLVRQ	DSG2
SFnDTFVHV	RPS14	VLSTRNENKLLPKHPHLVRQ	DSG2
ITVFSPDGHLF	PSMA8	HLQVLSTRNENKLLPKHPHLVRQ	DSG2
DLSPDDPQVQ	CST6	STRNENKLLPKHPHLVRQK	DSG2
IYDEDEVLL	PPP2R1B	GPFPKNLVQIKSNKDKEG	CDH1
RTVEKPPKF	SPTBN2	GPFPKNLVQIKSNKDKE	CDH1
FYDDKVSAL	TNS3	TGVISVVTTGLDR	CDH1
YSLQHKLLL	CHD4	HSELQVPTPGRAGLL	VAC14
RRKEVVVYL	NUP98	GRVIRGQRKGAGSVF	RPL8
AFDLTEQRY	TLK2	SQLVYQSRRGPLVKYSS	LGALS3BP
QALEKILQL	SF3B2	SQLVYQSRRGPLVKYS	LGALS3BP
IRSSHIKYI	LYPLA1	RPGAFKAELSKLVIVA	C19orf10
SKPHSEAGTAF	PKM	RNIVAAMKAHGVDK	BLVRB
PAVSEKDIQDL	PKM	ARNIVAAMKAHGVDK	BLVRB
KAFARPWSL	ZNF579	KEQTFREKAAMPVAQH	ILVBL
FFDPNTEENL	PLEC	VGEEELVSVPDAKFTKGEFQ	PALD1
SNTQAERSIIG	S100A7A	ADAAPQLGKRKRELDVEEAHAA	DCPS
DNGLKLSNAAH	SERPINA7	GPFPQRLNQLKSNKDRD	CDH3
STYRLESTL	COPB2	KERNPLKIFPSKRILRRH	CDH3
TGASGSFKLN	HIST1H1B	RSLKERNPLKIFPSKRILRRH	CDH3
IDKVRFLEQQNK	KRT76	ERNPLKIFPSKRILRRH	CDH3
KVRFLEQQNKVL	KRT76	LKERNPLKIFPSKRILRRH	CDH3
VRFLEQQNKVL	KRT76	SLKERNPLKIFPSKRILRRH	CDH3
SRGDFVVEY	SETD8	TGTISVISSGLDR	CDH3
ASNPKILSL	PROSC	LGTEIKPIPSNIDK	DDX6
LYDPSQVcF	NXPH4	VPTFKSHKGmGLVNH	PPAT
VHLTPEEKSAVT	HBB	SVPTFKSHKGmGLVNH	PPAT
RFDESmQVF	VPS39	qPFAFnCTFPPITSGEVSVTWYKNSSKI	IL1RL2
TSFERALSL	TTC8	HPEALLAQQPPDAVKPAIY	GTF3C2
TVSNAGDTYFFK	MMP25	VRRQATTIIADNIIFLSDQ	SSBP1
RRGDFIHVm	GRB2	LYIGGLSKN	NRXN2
VADPYVVIm	CPSF1	SAIFGGARPREEVVQKEQE	EIF4H
RSLDHPNVLKF	LIMK2	LEGEGSSGGGGRGGGSF	KRT10
QTYPQALTL	NISCH	SSKGSLGGGFSS	KRT10
qAEDVIRHGAD	DMKN	AEQNRKDAEAWFNEK	KRT10
qAEDVIRHGA	DMKN	ITELRRNVQAL	KRT10
qAEDVIRHGADA	DMKN	RSLLEGEGSSGGGGRGGGSF	KRT10
ALGNTGHEIGR	DMKN	NARLAADDFRLK	KRT10
ATYGDAGLTY	ALKBH2	GGFGGGSFRGSY	KRT10
YNIQKESTLHL	UBC	TEELAYLK	KRT10
IQNKPLYFADRL	ANXA2	KSEITELRRNVQAL	KRT10
RRQEAIYEm	NET1	AEQNRKDAEAWFNEKSKEL	KRT10
TFDASRTTF	NUMB	ADDFRLKYENEVALRQ	KRT10
TFDPVTKVL	AP3M1	NDRLASYLDKVRAL	KRT10
KRWESERVL	AP3M1	ISALEEQLQQIRAE	KRT10
KSFEKLmKI	ZNF512	LDIKIRLENEIQTY	KRT10
TSLPRALHF	SREBF1	GGGSFRGSYGSS	KRT10
VFDEAIRAV	RAC1	STGDVNVEmN	KRT10
VFDEAIRAVL	RAC1	LAETEGRY	KRT10
VYLPTHTSL	MYLIP	EESNYELE	KRT10
ITEEIYKTGL	ARG1	DIKIRLENE	KRT10
RDVDPGEHYILK	ARG1	SSKGSLGGGFSSGGFSGGSFSRGS	KRT10
IGLRDVDPGEH	ARG1	AAPGVDLTQLLNNmRSQYEQL	KRT10
IGLRDVDPGEHY	ARG1	HEEEmKDLRNV	KRT10
IYKTGLLSGL	ARG1	STGDVNVE	KRT10
EIYKTGLLSGL	ARG1	LQEIQLKEAKHIAEE	TPM3
QTYVSGTLRF	CEPT1	ELQEIQLKEAKHIAEE	TPM3
NFDDYTVNL	GFPT1	TGYGRPRQIIS	TAGLN
LLEPYKPPSAQ	ASNA1	PETMnEVLDMSDDEVRKAnAPEmLSDGEYI	ANK3
SGGHPLEF	RAD23B	VIFGQTSSTFTFADLAK	RANBP2
qLLLLLLLL	SYNE2	LGAKDNTAQQIKKVLHFDQVTENTTGK	SERPINB3
TFDAGLQAF	SPTAN1	DGHEFIVKREHALTS	TCEB1
ATLDNTLKL	WDR5	DGHEFIVKREHALTSG	TCEB1
ASVPPAATF	ELF3	AEIEYTFHQAPEVVR	PCDH1
VTTENQLKY	MYO1C	TAAFAAARSIRARDPG	AIFM1
AVDPDEPVHGAP	DSC3	QWPDTLKcEKFPVHGAGELCVGQnTSDKGTP	FZD1
YYDGKVmKL	TOP1	VVYALKRQGRTLYGFGG	HIST1H4H
YDGKVmKL	TOP1	qDNTRKIIIK	PIP
IRKPYIWEY	EPRS	PDYLGADQRKTKEDEKDDKPIRAL	PSMC2
IAVSEKGSmNL	PM20D1	SIRVTQKSYKVS	KRT8
LTIFKAGVKF	PM20D1	SIRVTQKSYKVSTSGPRA	KRT8
VFDPVPVGV	DHX9	SIRVTQKSYKVST	KRT8
ANRGPAYGLSR	TAGLN2	SIRVTQKSYKVSTSGPRAFSSRS	KRT8
IYDKFIAQL	PMF1-BGLAP	SIRVTQKSYKVSTSGPRAFSSR	KRT8
TNPAVAATSANL	MUC1	SIRVTQKSYKVSTSGP	KRT8
mKENFPNF	S100A7L2	SIRVTQKSYKVSTSGPRAFSSRSYTSGPGSR	KRT8
HAVYRDDLKKL	S100A8	SIRVTQKSYKVSTSGPRAFSS	KRT8
YHKYSLIKGNF	S100A8	SIRVTQKSYKVSTSGPRAFS	KRT8
mLTELEKAL	S100A8	SIRVTQKSYKVSTSGPRAF	KRT8
YRDDLKKL	S100A8	SIRVTQKSYKVSTSGPR	KRT8
MARLTWASHEK	S100A9	SIRVTQKSYKVSTSGPRAFSSRSY	KRT8
SVKLGHPDTL	S100A9	ESVGKGAVHDVKDV	DCD
IINTFHQY	S100A9	ESVGKGAVHDVKDVLD	DCD
RQILKNPDDPDm	FLG	AVEDLESVGKGAVH	DCD
DIDHNKKIDFT	FLG	ESVGKGAVHDVKDVL	DCD
DIDHNKKIDF	FLG	LESVGKGAVHDVKDVLDS	DCD
DIDHNKKIDFTE	FLG	ESVGKGAVHDVKDVLDSVL	DCD
FRQILKNPDD	FLG	ESVGKGAVHDVKD	DCD
FRQILKNPDDP	FLG	LESVGKGAVHDVKD	DCD
LDIDHNKKIDF	FLG	ESVGKGAVHDVKDVLDS	DCD
mVFKLAQA	FLG	ESVGKGAVHDVKDVLDSV	DCD
qVSSHEQSE	FLG	HSQGLGGHYADSYLKR	RAVER1
qHESGSGHSSAY	HRNR	HSQGLGGHYADSYLKRKRIF	RAVER1
LNTIAKHIDAEY	ACADSB	HSQGLGGHYADSYLKRKR	RAVER1
YFDSGDYNm	ENSA	HSLLPASNLAGKEA	RAVER1
HAIRLLLEY	GSTM5	HSLLPASnLAGKEARGWGGAGRS	RAVER1
SRDKFIREL	MYO6	AAAPASVPAQAPKRTQAPTKASE	RPL29
RRNPGVVIY	MRPL43	APASVPAQAPKRTQAPTKASE	RPL29
EAVRGRPFADVL	CREG1	IAGGGVIPHIHKSLIGKKGQQKTV	H2AFZ
QSLAADQLLKL	SRSF11	RKKFPLKIFKKPLK	STIM1
VTIQGGAHHLDL	DPP7	ASGNARIGKPAPDFK	PRDX2
GSVDKALEL	IFIT1	KGVLRQITVNDLPVG	PRDX2
QTATQLLKL	RPL7A	SSSSRQTRPILKEQS	KRT16
LPDEIYHVY	NTMT1	TPRWTPKAAHVLRKP	ITFG3
AYYHGLLGNRL	CTSA	TPRWTPKAAHVLRKPI	ITFG3
FRLFPEYKNNKL	CTSA	GKLEFPAPYWDNITDSAKEL	DCLK2
YFDENPYF	SET	SPSAAIYNIDTSSESPDH	FASN
SSSTEERRLNY	SEMG2	GIQYKALKPEVDK	CTNNA1
GEnGVQKDVSQR	SEMG1	TAGAIRGRAARVIHVVT	CTNNA1
EnGVQKDVSQRS	SEMG1	AGAIRGRAARVIHVVT	CTNNA1
qKGGSKGRLPSE	SEMG1	LEKKFKVAKARLEETDR	QARS
YTYRGPKAF	SF3A3	GPVmPVRNVYKKEKARVITEEEK	RPL13
VFDTDVVNV	RTKN2	GPVmPVRNVYKKEKARVITEE	RPL13
RVYIGRLSY	SRSF4	RRLGYKAKQGYVIYRIR	RPL15
KRFSGTVRL	RPL10A	TSPAKQQAPPVRNL	DPYSL2
LPAKILVEF	ZWINT	mQFYRHGISRPLRP	CTSF
GATESnNIAIK	NFS1	mQFYRHGISRPLRPL	CTSF
ATVPNALEF	SKIV2L	STISSNVASKA	KRT2
ATYNFSQSL	MAGED1	YHSKYEEL	KRT2
KYFDEHYEY	CKS2	GGFGGRGGGFGGGS	KRT2
KTYDRAIKL	DLG2	GGGGGGFGGGGFGSR	KRT2
VPDSSGPERIL	HNRNPK	NVKVDPEIQNVKAQ	KRT2
AGPPISEGKY	CDSN	GYPGGIHEV	KRT2
AAGPPISEGKYF	CDSN	YDAEISQIHQ	KRT2
SKGKIYPVGY	CDSN	VTDTNVILSm	KRT2
AGPPISEGKYF	CDSN	SVTDTNVILSm	KRT2
AFDLTKTNm	NAA40	GGPGGFGPGGYPGGIHEVSVN	KRT2
YSLDHISSL	NUP160	GGPGGVGGLGGPGGFGPGGYPGGIHEVSVNQ	KRT2
TRMRHVISY	UQCRQ	GGPGGVGGLGGPGGFGPGGYPGGIHEV	KRT2
ISNNRTLEL	DSP	GGPGGVGGLGGPGGFGPGGYPGGIHEVSVN	KRT2
VTGYNDPETGNI	DSP	RSKEEAEAL	KRT2
PVEEAYKRGLVG	DSP	TISSNVASK	KRT2
AGELTPEEEAQ	CALML5	SSTISSNVASK	KRT2
AGELTPEEEAQY	CALML5	KKDVDNAYmIK	KRT2
AEVNADRITWL	TGM3	TISSNVASKA	KRT2
IDVTKGQFET	ASAH1	NVKAQEREQIKTL	KRT2
IDVTKGQF	ASAH1	SRHGGGGGGFGGGGFGS	KRT2
GPPPPPPGKPQ	PRH2	YDAEISQIHQS	KRT2
HYDYIDVEm	AFAP1	GGPGGFGPGGYPGGIHEVSVNQ	KRT2
YSIEKPLKF	PTPLB	NVKAQEREQIKT	KRT2
TVHLGSDTLGDR	KLK7	GSGGGSGGRYGSGGGSKGGSISGGGY	KRT2
HFDmAVYL	LAMB1	SRHGGGGGGFGGGGFGSR	KRT2
SSLAEEAARAT	MRPL4	DVTPIPSDSTRRKGGRRGRRL	RPS14
SGAKFRISL	RPL23	APRKGKEKKEEQVISL	RPS14
LTYRRRLSY	RPL34	SSGASSPLFDSGLHLNGnSSTT	SNTG2
KVYENYPTY	DEK	mHKRKGPPGPPGRGAAAARQLGL	CC2D1A
RRLGELREL	HOOK2	RKGPPGPPGRGAAAARQLGL	CC2D1A
mTHNLLLNY	HDAC2	HSLKPLPSVPEEKKPR	PAK2
VFDVSHNAV	SEC24A	YPGAGLGALGGGALGPGGKPLKPG	ELN
STNAYmLIY	USP47	HRVEVKKAVPKEDIY	HNRNPA0
mPVGPDAILRY	BAG6	VTRNPQTARQAHLYRGIF	PKM
QYDEAVAQF	NASP	DPILYRPVAVALDTK	PKM
STYEKALGY	RMDN1	DPILYRPVAVALDTKGPE	PKM
RNYKKTLLL	ZBTB10	TmVADTPENLRLK	LASP1
RRGEFIQEI	OAS1	KELKIDIIPNPQERT	HSP90AB1
mFDEKLVTV	PPP6C	ELKIDIIPNPQERT	HSP90AB1
LPSEIEVKY	ANAPC7	DPSKLDSGKELKIDIIPNPQERT	HSP90AB1
PPVNRDLKPQRK	GAB3	nPYATTEGNSTELSINAEVYSLPSRKLVAL	PSMG2
RTmVKTLEY	C16orf62	AGLAESIFKnAER	EXOC1
IFDSKVTEI	ECT2	HAEKVAEKLEALS	RANBP1
RTHGVHmVL	ESRP1	HAEKVAEKLEALSVKEETKEDAEEKQ	RANBP1
KRNDYVHAL	PRMT1	APLNPIRNPIERPG	JAG2
AVGGLGKLGKDA	DCD	TRHDEIRKKYGL	PTTG1IP
AVEDLESVGKG	DCD	APAKKTSAKADPALLNN	CEND1
KENAGEDPGLAR	DCD	KTRKYDIITTPAERVE	FAM174B
LEKGLDGAKKAV	DCD	SSSLYGLGASRPRVA	KRT7
VPESSLAGHSF	SUMO3	SAGPGLLKAYSIRTASASR	KRT7
GTAmWFRTY	HID1	DNGLKLSNAAH	SERPINA7
VWSPQGRIHQIE	PSMA1	AAKFVARKNWVVTG	COPB2
LPAPPTQNm	SS18	HDVHFPGHTAmTEI	EPB41L5
ASIQQTLKL	SESTD1	VAVGVIKAVDKKAAGAGKVTKSAQKAQKAK	EEF1A1
TLAPSTmKI	ACTBL2	VAVGVIKAVDKKAAGAGKVTKSAQKAQKA	EEF1A1
ASFDGRISVY	SEC31A	GVIKAVDKKAAGAGKVTKSAQKAQKA	EEF1A1
RTIAKRLVL	TRIM39-RPP21	VGVIKAVDKKAAGAGKVTKSAQKAQKA	EEF1A1
ATGPSIKI	GNB2L1	TGASGSFKLN	HIST1H1B
GSWDGTLRL	GNB2L1	VINIHSETSVPDH	IFITM1
VTRLQHVTI	RNF213	TALLLSRDGRTLYVG	SEMA4B
IPAAVKLTY	UBR5	SSKEIKTVESITDIR	LAMP1
TEPLPEKTQESL	TPD52	SSKEIKTVESITDIRAD	LAMP1
VYDVTPPEL	EIF2B4	SSKEIKTVESITDIRA	LAMP1
GSWDKTLKF	RAE1	VHLTPEEKSAVT	HBB
FTDEESRVF	BCLAF1	GDLSTPDAVmGNPKVKAH	HBB
HVTLSQPKIVK	B2M	AKYAISVARKIGAR	PLS1
SVITKKLEDVK	TPD52	NAKYAISVARKIGAR	PLS1
VFDKTLAEL	ATF7IP	NNAKYAISVARKIGAR	PLS1
VmDSKIVQV	KPNA6	STRFTFRTARQVPR	ISYNA1
QTAEFKEAF	MYL6	DKYKNIGAKLVQDVA	HSPD1
AADDFRTKF	JUP	QPQVFQAGTSKPLHSSG	CAPRIN1
QIDNARLAADDF	JUP	SGPYGGGGQYFAKPR	HNRNPA1
EELNREVATN	JUP	DFDRFKVmKAKKMRNR	RPL14
TYDPTYSDF	VDR	INKKIYKIGQGYLIKDGK	RPL3
VGALAKVL	PAH	ESIRKEVKGDLENA	ANXA2
SAYGGLTSPGLS	KRT8	IQNKPLYFADRL	ANXA2
ITAVTVNQSL	KRT8	TEKAFEPATGRVIAT	ALDH9A1
RSYTSGPGSRI	KRT8	KDTLTSRPAQGVVT	FN1
IAVEPVKTY	GALK2	KDTLTSRPAQGVVTT	FN1
KmYEKILKL	COMMD4	DTLTSRPAQGVVTTLEn	FN1
HLYDPKNHILPP	CNN2	RELKPARIYGL	ATP5C1
AFDNmVTSm	TRAPPC2L	EVNPSLGKTPEEVTRTVNT	ARG1
ILDPHVVLL	NUP88	KLGTRLVPAERREKL	PTRF
KSYEAKLRL	RSL1D1	RVAPEEHPVL	POTEF
IRDNFVIVY	AP1M2	GDKKNYRGFYNRPLSPD	PTPRF
AGQAFRKFL	HSPE1-MOB4	DKKNYRGFYNRPLSPD	PTPRF
SGVFSKYQL	P4hb	AVDPDEPVHGAP	DSC3
AANVAPVPPPQ	Wnk2	SSFInKVTRADVDVQPYAF	GTPBP4
LTLKQPRCIAL	Chuk	VRSGYRIQASQQDDSmR	LSR
TGARQVVTL	Acaa1a	TSSFGGLGGGSVR	KRT19
AGAYVHVV	Tmbim6	YSHYYTTIQDLRDK	KRT19
VEATFTALACYH	Oxsm	SATSSFGGLGGGSVR	KRT19
KLVLNKnRLVT	Flii	GPGPSRDYSHYYTTIQDLRDK	KRT19
		SQFQESDDADEDYGRDSGPPTKKIR	NUCKS1
		EPEGRSYSTLTTVREIET	PVRL4
		SLGYTGARNYAGA	TSTD1
		TGYGmPRQIL	TAGLN2
		LILVIKmGVAAHKKSHEESHK	S100A8
		LILVIKmGVAAHKKSHEESHKE	S100A8
		LILVIKmGVAAHKKSHEESH	S100A8
		LILVIKmGVAAHKKSH	S100A8
		LILVIKmGVAAHKKSHE	S100A8
		LILVIKmGVAAHKKSHEE	S100A8
		LILVIKmGVAAHKKS	S100A8
		DINTDGAVNF	S100A8
		ILVIKmGVAAHKKSHEESHK	S100A8
		ILVIKmGVAAHKKSHEESHKE	S100A8
		mARLTWASHEKmHEGDEGPGHHHKPGLGEGTP	S100A9
		IEHImEDLDTNADKQ	S100A9
		VRKDLQNFLKKENKNEKVIEHIm	S100A9
		qVSTHKQSESSHGWTGPSTGVR	FLG
		qVSTHKQSESSHGWTGPSTGVRQGSHHEQ	FLG
		qVSTHKQSESSHGWTGPSTGVRQGSHHE	FLG
		qSESTHGQTAPSTGGRQGSRHEQARNSSRHSAS	FLG
		qSESTHGQTAPSTGGRQGSRHEQARNSSRHSA	FLG
		qSESTHGQTAPSTGGRQGSRHEQARNSSRHSASQ	FLG
		ESRSGHSSVFGQHESGSGHSSAY	HRNR
		GILPnHGLSENPSLSTSLRA	GPR112
		DPSGTYHAWKANAIGRG	PSMA7
		HHGLSAQILNVKS	LDB3
		qKGGSKGQLPSGSSQFPHGQKGQHY	SEMG2
		SSSTEERRLHYGENGVQKDVSQSS	SEMG1
		qKGGSKGRLPSE	SEMG1
		GEnGVQKDVSQRS	SEMG1
		SQTEEKAQGKSQKQITIPSQEQEHSQKANKISYQ	SEMG1
		qKGGSKGRLPSEFSQFPHGQKGQHY	SEMG1
		HSTLHSVFQTNQSNN	GIGYF2
		ALYnLGVQSKK	PHF19
		AHNNYQAQSAVPLRHET	ALPL
		LTRFVmEEGRKARGTG	FBP1
		AAGPPISEGKYF	CDSN
		GILNPSQPGQSSSSSQTF	CDSN
		AAGPPISEGK	CDSN
		ASEINSLQTV	SLITRK1
		LPSPILNPDIPYNQLFINNEWQDAVSKK	ALDH1B1
		VRVWRYLKGKDLVARE	AGRN
		RSSTYEVRLTQTVAH	ISG15
		GRSSTYEVRLTQTVAH	ISG15
		SSTYEVRLTQTVAH	ISG15
		VGKEDSSSTEFVEKRRAAL	SNX2
		IREADVDQDGRVNYEE	CALML5
		PGLTDTTVPRRLGPK	RPS6
		SKLKKTETQEKNPLPSKETIEQEKQAGES	TMSB4X
		KTETQEKNPLPSKETIEQEKQAGES	TMSB4X
		TQEKNPLPSKETIEQEKQ	TMSB4X
		TETQEKNPLPSKETIEQEKQ	TMSB4X
		TQEKNPLPSKETIEQEKQAGES	TMSB4X
		TETQEKNPLPSKETIEQEKQAGES	TMSB4X
		AEPAVQRTLLEK	CD99
		HTLAWKLAQSHHVKQ	GART
		HTLAWKLAQSHHVK	GART
		TLAWKLAQSHHVKQ	GART
		HGRAYVPIAQVKD	GPNMB
		INRYGHFQATITIVEG	GPNMB
		QINRYGHFQATITIVEG	GPNMB
		DPETRVKIQDAHRLHH	WDR1
		VDDTQFVRFDSDAASPR	HLA-C
		SSHNFQLESVNKLYQDEK	GOLM1
		SSHNFQLESVNKLYQD	GOLM1
		SSHNFQLESVNKLYQDE	GOLM1
		SSGFGQHGSVSGQ	FLG2
		GFGQHGSVSGQ	FLG2
		TRRIVDGKVVSETNDTKVLRH	KRT18
		TRRIVDGKVVSETNDTKVLR	KRT18
		TIQKTTTRRIVDGKVVSETNDTKVLRH	KRT18
		TIQKTTTRRIVDGKVVSETNDTKVLR	KRT18
		TRRIVDGKVVSETNDTKVL	KRT18
		TTTRRIVDGKVVSETNDTKVL	KRT18
		TIQKTTTRRIVDGKVVSETNDTKVL	KRT18
		RIVDGKVVSETNDTKVL	KRT18
		GDDDWTHLSSKEVDPSTG	SQSTM1
		TAHSPTPVAPHPVTVPT	FAM168B
		TVHLGSDTLGDR	KLK7
		SDAYRLSVSRALSAD	PTGFRN
		SSLAEEAARAT	MRPL4
		KAPTKAAPKQKIVKPVKVSAPRVGGK	RPL24
		DGKPRVDILKAHLmKEGR	PPP3CA
		AAVYKALSDHHIY	ALDOA
		AAVYKALSDHHIYLEG	ALDOA
		AAVYKALSDHHIYLE	ALDOA
		AAVYKALSDHHIYL	ALDOA
		RNLVFHLKKGYmIVK	MX1
		VIHIRSETSVPDH	IFITM3
		PAPPTSTVIHIRSETSVPDH	IFITM3
		NPAPPTSTVIHIRSETSVPDH	IFITM3
		APHNPAPPTSTVIHIRSETSVPDH	IFITM3
		HGVGFKKRAPRALKEIR	RPL31
		GVGFKKRAPRALKEIR	RPL31
		GVGFKKRAPRALKE	RPL31
		GVGFKKRAPRALKEIRK	RPL31
		YGVDVTAR	AGAP1
		PLRITGDPYKVQQAKEMVLELI	FUBP1
		VERVITImQNPRQ	RPS18
		FGFYRSGQAKETIPL	PPT1
		RADLEKLTSLSDR	C4A
		HREELVYELNPLDHRG	C4A
		HREELVYELNPLDH	C4A
		AKNKLRGPKSRNVFHIA	C8orf59
		qKENAGEDPGLAR	DCD
		VEDLESVGK	DCD
		AVGGLGKLGKDA	DCD
		KAVGGLGKLGKDAVED	DCD
		YDPEAASAPGSGNPcHEASAAQKENAGEDPGLAR	DCD
		LEKGLDGAKKAVGGLGKLGKD	DCD
		LEKGLDGAKKAVGGLGKLGKDAVEDL	DCD
		QKENAGEDPGLARQAPKPRKQ	DCD
		AAQKENAGEDPGLARQAPKPRKQ	DCD
		HEASAAQKENAGEDPGLARQAPKPRKQ	DCD
		AAQKENAGEDPGLAR	DCD
		NAGEDPGLAR	DCD
		QKENAGEDPGLA	DCD
		KAVGGLGKLGKDA	DCD
		VGGLGKLGKDAVED	DCD
		SSLLEKGLDGAKKA	DCD
		YDPEAASAPGSGNPcHEASAAQKENAGEDPGLA	DCD
		EKGLDGAKKAVGGLGKLGKDA	DCD
		AVGGLGKLGKDAVED	DCD
		EKGLDGAKKAVGGLGKLGKDAVED	DCD
		SSLLEKGLDG	DCD
		KENAGEDPGLARQAPKPRKQ	DCD
		HKPGGGDVKIESQKLN	MAP4
		PKRKmLVPVTPEVKPKRT	HMGN5
		nLATVEGnFASIDE	DCTN2
		GGPLIVHKRSRFIQVG	CFB
		GPLIVHKRSRFIQVG	CFB
		NSKQAEREEKRVLGL	SNRPB
		mEYYRALKTRNVPVR	APEH
		GmEYYRALKTRNVPVR	APEH
		TGAVGSYIYDRDPEGKVQP	CRIP2
		TEPLPEKTQESL	TPD52
		TTTEPLPEKTQESL	TPD52
		qFGHDIHHTAGQAGKEG	SBSN
		qAGREAGQFGHDIHHTAGQAGKEG	SBSN
		LPKPPKPVSKmRmATPLLmQA	CD74
		PKPPKPVSKmRmATPLLmQAL	CD74
		NRRFVNVVPTFGKKKGPNANS	FAU
		RRFVNVVPTFGKKKGPNANS	FAU
		KTQKIVIKKREPL	EBAG9
		VGLYSRFDVIHLAAQQTYn	PRKAG3
		TPTEKDEYAcRVNHVTLSQPK	B2M
		TPKIQVYSRHPAENGKSN	B2M
		GHTNSFSPLENNVKPRKLRKD	ELOVL5
		PLENNVKPRKLRKD	ELOVL5
		VNGHTNSFSPLENNVKPRKLRKD	ELOVL5
		SFSPLENNVKPRKLRKD	ELOVL5
		AVNGHTNSFSPLENNVKPRKLRKD	ELOVL5
		SVITKKLEDVK	TPD52
		QIDNARLA	JUP
		EELNREVATN	JUP
		SYKVSTSGPRAFSSRS	KRT8
		RAVVVKKIETRDGKLV	KRT8
		SSFGSGAGSSSFSRTSSS	KRT8
		SYKVSTSGPRAFSS	KRT8
		SGPGSRISSSSFSRVGSSN	KRT8
		TSGPGSRISSSSFSRVGSSN	KRT8
		SSFGSGAGSSSFSRTSSSRAVVVK	KRT8
		TSGPGSRISSSSF	KRT8
		YTSGPGSRISSSSFSRVGSSN	KRT8
		RAVVVKKIETRDGKLVSESSDVLPK	KRT8
		SRAVVVKKIETRDGKLVSESSDVLPK	KRT8
		SGPRAFSSRSYTSGPGSRISSSSFSRVG	KRT8
		TRDGKLVSESSDVLP	KRT8
		SAYGGLTSPGLS	KRT8
		SFGSGAGSSSFSRTSSSR	KRT8
		SSFGSGAGSSSFSRTSSSR	KRT8
		SGPRAFSSRSYTSGPGSRISSSS	KRT8
		SGPRAFSSRSYTSGPGSRISSSSFSR	KRT8
		VHTRRPKLPQTSDDEKKDF	SLIRP
		SHTILLVQPTKRPEGRTYAD	ERH
		HSLGGGTGSGmGTLLISK	TUBB3
		ERQFSSRS	GOLGA8F
		HLYDPKNHILPP	CNN2
		SSLPKKLALLKAPAKKKGAAAATSSKTPS	C19orf53
		SPEDLERLLPHKVFEGNRP	GPI
		mDTSRVQPIKLAR	RPS28
		KSQGKVLQATVVAVGSGSK	HSPE1-MOB4
		mEEISHSVGEHLPnTYVDLTKDP	CASP8AP2
		PSHLRATPSLPLPPSYPSPFLFKRETRD	GSK3B
		GPGAGAGREAAAVPFLK	GMFB
		ADPPAEnSSTPEAER	YBX1P10
		WEPNTRL	SLC2A6
		LLHQTGEMGLAAnKLFMLEIF	ABLIM2
		DLGGGAGRRRAPSSRLALGGAPAPPA	FBXL16
		APDVDTFSSNAWS	ZNF544
		GLDAASGALCPQAP	TNIP1
		YLLAVQSnK	ORF55
		TRLVPVERREKL	Cavin1
		LGTRLVPVERREKL	Cavin1
		TTHYGSLPQKSQHGRTQDENPVVH	Mbp
		SLPQKSQHGRTQDENPVVHF	Mbp
		FmGHYLHEVARRHPY	Alb
		DKLcAIPNLRENYG	Alb
		mGHYLHEVARRHPY	Alb
		FGDKLcAIPNLRENYG	Alb
		LGKEVQAAQARLGADm	Apoe
		EPVSTYSISVSAFTKVGnG	Ptprq
		ALARGVDAVSQHAGPLGVmPAPAGAAPQGAPRPPPLGP	UL36
		VSSVYEQHESIPLRGRQ	Fn1
		KDTLTSRPAQGVIT	Fn1
		PFVHTmPRnDTNAK	MCP
		PnLPYLIDGSHKVTQSNAILRYLGRKHn	Gstm3
		STRSVSSSSYRRmFGGSGTSSRPSSNRS	Vim
		TRSQETYETLKHEKPPQ	Fcer1g
		LIKLAQKVPTAnLENVL	Gc
		APQGSLGEYLFERLTLKHD	Ftl1
		GTLDPAnYnPSKn	Lig1
		SETAPAAPAAPAPAEKTPVKKKARKA	Hist1h1e
		AAPSPSGGGGSGGGGGTPGPIGPPASGHPAVSSmQGKRKAL	Map2k4
		ASAPAQAPKGAQAPKGAQAPVKAP	Rpl29
		YCFKENLATYEKAFKQ	Pla2g2c
		YAINTVLQPPA	Tgfbi
		PIPFFGnIFQLDLK	Cyp2e1
		GKKKTHInIVVIGHVDSGK	Eef1a1
		GKKKTHInIVVIGHVDSGKSTTTG	Eef1a1
		GKKKTHInIVVIGHVDSGKSTTT	Eef1a1
		GKKKTHInIVVIGHVDSGKSTTTGHL	Eef1a1
		GKKKTHInIVVIGHVDSGKSTTTGHLIY	Eef1a1
		GKKKTHInIVVIGHVDSGKST	Eef1a1
		GKKKTHInIVVIGHVDSGKSTTTGHLIYK	Eef1a1
		GKKKTHInIVVIGHVDSGKSTTTGHLI	Eef1a1
		FSESMSK	Nlrc4
		APVAPAKPVVPVAPAKPVAPAAPV	Akap14
		SKGGLGRRPPL	Kif22
		ISDAFSEGEPASAA	Vps54
		HSPLSPPHPNHEEPSRSGN	Lcp2
		GGTLYYMAPEHLnDInAKPTEK	Ripk1
		SAGSScSQTPSRAIPTRRVAL	Eif4ebp1
		VPALVHKDTVVKSVIVEPEG	Pzp
		VHKDTVVKSVIVEPEG	Pzp
		TQPRGPLSQAPTPAPK	Zyx
		HVQPQAKPHVQPQPVSSAN	Zyx
		HSNPRAEAELAAGPTPTEAN	Rftn1
		TnGAmKAKMQATGLVHATYYQ	1600015I10Rik
		NPEPAnRAAPEQAKKLTRLDIL	Cep170b
		EGSLPAWSFKnE	Adamts12
		EGSLPAWSFKn	Adamts12
		qKHLDLAARGPL	Oxa1l
		ATVISLAHIDSLRRESKACIPG	Slc4a9
		YHTEVFTAnFQQPHEAmKLIN	Serpina3b
		VPSYQKRPAL	Sbf2
		HSLKPLPSVPEEKKPRN	Pak2
		HSLKPLPSVPEEKKPRNK	Pak2
		RPAPPPISGGGYRARPAKATANQ	Fgb
		mHKRNGPQAPPGRGAVTARQLGL	Cc2d1a
		SAVTPVLNPLIYTLRnKEVmLALKKn	Olfr109
		AAAAATPSPANAAALAAAAAPATSVSAA	Amot
		SMGDTLAGKGLVEASHFCYL	Sec16b
		TGTETVFEKPKEGPAKSVFG	Mustn1
		TVPFTDICK	Dnaaf1
		IYLQVESK	Psg21
		TGAVGSYIYDKDPEGTVQP	Crip2
		TGHFVDQHRQAL	Pycard
		KSQYAAFSVGRKKAL	C1qtnf1
		LVNGSVSPLKYPSSSALI	Ank3

## Sheet: P94_165
HLA-I	HLA-I Gene	HLA-II	HLA-II Gene
APDFPEFQWSK	Myom3	KnKVPFYDEGCPFYEIPEVID	Gm15262
IDGGGLKSMVY	Dchs1	ATHLSHPQRRPLL	Unc13d
LFQGQNSLLH	ISOC2	TITKTVTGPDGRREVV	Fga
RRYPIARVF	GOLGA5	TEDKGEFLSEGGGVR	Fga
KRWESERIL	AP3M2	TDTEDKGEFLSEGGGVR	Fga
ITNKYQLVF	RRN3	LGDAAVTCSKVPGR	Tmem8b
RSmEHPGKLLF	ESR1	EKGLFRRGEAHLAVN	FKBP4
KVLERHITL	NANS	EKGLFRRGEAHLAVND	FKBP4
KSFNRHLHF	PYGL	NEKGLFRRGEAHLAVND	FKBP4
VGVDGSVYKL	GCK	NEKGLFRRGEAHLAVNDF	FKBP4
PLVDTHSK	VIM	QPATFLARSPHVGVKD	GRN
TYSPKIFRPK	IGFBP5	qPATFLARSPHVGVK	GRN
YGSHTFKL	CAT	KRDTRSIEEAmNEIRAKKRL	SPAG7
ATYVFLHTV	ORMDL2	KPPQYIAVHVVPDQ	MIF
SAELNKEVSTN	KRT13	KPPQYIAVHVVPDQLm	MIF
ITQIEHEVSSS	KRT9	KPPQYIAVHVVPDQL	MIF
LEGGQEDFESS	KRT9	INIVVIGHVDSGKST	EEF1A2
NSGDVNVEIN	KRT9	VDRYRLKNGRRIIL	AHCY
AQYEDIAQKS	KRT1	AGDYTIANARKLIDE	RP2
SmDNNRSLDL	KRT1	YKGFQALGDAADIR	TIMP1
EREQIKSLNNQF	KRT1	KSHIEIIRGHAAFTS	GSR
VEIDPEIQKVK	KRT1	VQEGKARKTNPEIQSTLRKRL	CASP14
NVEIDPEIQKVK	KRT1	VDVFTKRKGHILE	CASP14
NAENEFVTIK	KRT1	VQEGKARKTnPEIQSTLRKRLYLQ	CASP14
QTQISETNVIL	KRT1	LEKFQQAIDSREDPV	CASP14
RNKYEDEINKR	KRT1	ELEKFQQAIDSREDPV	CASP14
YEDIAQKS	KRT1	SNPRSLEEEKYDmSGARLAL	CASP14
VSLDRTLQF	LAMA5	EELEKFQQAIDSREDPV	CASP14
HAHLDIEAF	ASS1	KDSPQTIPTYTDALHVYSTVEGY	CASP14
RFDGRVVLV	HSD17B4	GGNSSGRGGSPAPYVDTFLnAPDIL	RASIP1
HNWGQGFRLGDQ	DERL1	PPPPPLPAERGRRAL	LFNG
IFDEVHYL	DDX60L	ADPPPPPLPAERGRRAL	LFNG
QSYEVRLVL	DDX60L	VLTADPPPPPLPAERGRRAL	LFNG
YRmNAERIL	BCAR3	PGPTPSGTNVGSSGRSPSKAVAARAA	SEC61B
PLPDEKTKKRIF	PSMC1	PGPTPSGTNVGSSGRSPSKAVAARAAGS	SEC61B
NTDEPPmVF	USP14	RTLLIKTVETRDG	VIM
KRSNYITRL	HUWE1	PLVDTHSK	VIM
ASYEKmLKL	EPC1	SLPLVDTHSK	VIM
RTVDARLKL	ACTR3	HSKRTLLIKTVETRDGQVINETSQ	VIM
YFDEPVELR	ARFGAP3	PLVDTHSKRTL	VIM
FAFEHSEEY	TCF25	HSKRTLLIKTVETRDGQVINETSQHHDDLE	VIM
RRFEQAIHY	PPP2R3A	TLLIKTVETRDGQ	VIM
IYDVQHANL	WDR61	HQGVmVGmGQKDSYVGDEAQS	ACTA2
EESNYELEGK	KRT10	GAPTFNVTVTKTDK	PFN1
KSEITELRRNVQ	KRT10	EPGEPEFKYIGNmHGNE	CPD
IDNNIEQISSY	KRT10	EPGEPEFKYIGNmHG	CPD
GGGSFRGSYGSS	KRT10	GILNVSAVDKSTGKEN	HSPA8
STGDVNVEmN	KRT10	GILNVSAVDKSTGK	HSPA8
RSYARGLRL	SIGMAR1	ANGILNVSAVDKSTGKEN	HSPA8
TPRYDSKNGTLV	C11orf52	GILNVSAVDKSTGKE	HSPA8
RAFHPDLEF	FADS2	LNVSAVDKSTGKE	HSPA8
TGYGRPRQIIS	TAGLN	NVSAVDKSTGKE	HSPA8
RRNPEPLRF	NDUFC2	ANGILNVSAVDKSTGKE	HSPA8
HFDDTVVcL	HNRNPU	DPVEKALRDAKLDKSQIHD	HSPA8
RRNDKIIVF	ERCC3	EHPDEVEDPKNKKDAKSNYKmmFVKSSGS	C11orf58
qDNTRKIIIK	PIP	RKSATARNLGL	TBC1D30
ASWDKTVRL	PWP2	SNRVVDLmAHmASKE	GAPDH
SIRVTQKSYKVS	KRT8	mTTVHAITATQKTVDGPSGK	GAPDH
AVEDLESVGKGA	DCD	VmGVNHEKYDNSL	GAPDH
ESVGKGAVHDV	DCD	HGTVKAENGKLVIN	GAPDH
ASVDKVLEL	HNRNPDL	DAPmFVmGVNHEK	GAPDH
YTFNKVLmL	RPN1	ADAPmFVmGVNHEK	GAPDH
RTKEGELRI	ERAP1	KRVIISAPSADAPm	GAPDH
RAVDQDKVLRF	KIAA1161	APmFVmGVNHEKYDN	GAPDH
RSTDRVLQW	KLHDC2	AKRVIISAPSADAPm	GAPDH
HYDEQQNFF	HIF1AN	APmFVmGVNHEKYD	GAPDH
YSSSRTLLF	ALG8	APmFVmGVNHEKY	GAPDH
FYDERIVVV	DIP2B	GAKRVIISAPSADAP	GAPDH
SYSSREVFTSS	KRT16	APSADAPmFVmGVNHEK	GAPDH
TRNDYVmmY	XPO6	FHGTVKAENGKLVING	GAPDH
VTTVVNPKY	ITGB1	ADAPmFVmGVNHEKYDN	GAPDH
SYDSKLVWF	BOP1	DAPmFVmGVNHEKYDN	GAPDH
ATHGRFLEI	FASN	qERDPSKIKWGDAGAE	GAPDH
TFDDIVHSF	FASN	ADAPmFVmGVNHEKYD	GAPDH
KRFDHSEIYTY	MYO1B	DAPmFVmGVNHEKYD	GAPDH
NRGDKYIAKF	KIF5B	DAPmFVmGVNHEKY	GAPDH
YFDPANGKF	EEF2	APSADAPmFVmGVNHEKYDN	GAPDH
RTFGHLLRY	PSMD2	APSADAPmFVmGVNHEKYD	GAPDH
TSVPKPLKF	PSMD2	TPHFHYImKYGVHVKQ	ENPP5
YDAEISQIHQ	KRT2	VPTPHFHYImKYGVHVKQ	ENPP5
SVTDTNVILSm	KRT2	EPDEVEYEPRGSRLLVRG	LNPEP
NVKAQEREQIKT	KRT2	AATQFEPLAARSAFPc	LNPEP
KKDVDNAYmIK	KRT2	TLPTKETIEQEKR	TMSB10
TISSNVASKA	KRT2	TLPTKETIEQEKRSE	TMSB10
YSLQHKLLL	CHD4	PTKETIEQEKRSE	TMSB10
RRAPHLHTL	GAK	TQEKNTLPTKETIEQEKRSEIS	TMSB10
RRKEVVVYL	NUP98	PTKETIEQEKRSEIS	TMSB10
VTYNKVLHF	SEC24C	ADKPDmGEIASFDKAKLKKTETQEKN	TMSB10
VFDTAIAHL	SIAH2	RISTmRLPDERGPL	IGFBP2
ASNPKILSL	PROSC	TRISELKAEAVKKD	IGFBP5
TSFERALSL	TTC8	TYSPKIFRPKHT	IGFBP5
RRGDFIHVm	GRB2	SPKIFRPKHTRISELK	IGFBP5
VADPYVVIm	CPSF1	YSPKIFRPKHTRISE	IGFBP5
RSLDHPNVLKF	LIMK2	TYSPKIFRPKHTRIS	IGFBP5
QTYPQALTL	NISCH	TYSPKIFRPKHTRISE	IGFBP5
SYFPEITHI	JAK1	SPKIFRPKHTRISELKA	IGFBP5
SFDETcTRF	PDPK1	TYSPKIFRPK	IGFBP5
RRQEAIYEm	NET1	SPKIFRPKHTRISELKAEAVKKD	IGFBP5
KRWESERVL	AP3M1	YSPKIFRPKHTRISELK	IGFBP5
TFDPVTKVL	AP3M1	SPKIFRPKHTRISEL	IGFBP5
TSLPRALHF	SREBF1	EETYSPKIFRPKHTRISE	IGFBP5
VFDEAIRAV	RAC1	mAEETYSPKIFRPKHTRISE	IGFBP5
VFDEAIRAVL	RAC1	YSPKIFRPKHTRISELKAEAVKKD	IGFBP5
QTYVSGTLRF	CEPT1	TYSPKIFRPKHTRISELKAEAVKKD	IGFBP5
SGGHPLEF	RAD23B	TYSPKIFRPKHTRISELKAEA	IGFBP5
YYDGKVmKL	TOP1	AEETYSPKIFRPKHTRISELKAE	IGFBP5
YDGKVmKL	TOP1	RPKHTRISELKAEAVKKDRRK	IGFBP5
YTIKDALGL	MT-CYB	ISELKAEAVKKDRRKKL	IGFBP5
IRKPYIWEY	EPRS	RPKHTRISELKAEAVKKDR	IGFBP5
VFDPVPVGV	DHX9	TYSPKIFRPKHTR	IGFBP5
YFDSGDYNm	ENSA	HTRISELKAEAVKKD	IGFBP5
SFEEKPVYI	ASCC3	SPKIFRPKHTRISE	IGFBP5
AYVPGFAHI	CUEDC2	LPEYGGTKVVLDDK	HSPE1
SRDKFIREL	MYO6	SILKIHAREIFDSR	ENO1
RRNPGVVIY	MRPL43	AGNPVGDKLNVITVGPRGPL	CAT
LRNKVIIEY	ZNHIT6	SAELNKEVSTN	KRT13
GSVDKALEL	IFIT1	SRSGGGGGGGLGSGGSIRSSYSR	KRT9
QTATQLLKL	RPL7A	GAGKIGLGGRGGSGGSYGRGSRGGSGGSY	KRT9
SGIGKKFGL	ADIRF	FESSGAGKIGLGGRGGSGGSYGRGSRGGSGG	KRT9
SDTFSGIGKKF	ADIRF	SRSGGGGGGGLGSGGSIRSSYS	KRT9
GEnGVQKDVSQR	SEMG1	GAGKIGLGGRGGSGGSY	KRT9
VFDTDVVNV	RTKN2	QEELmALKKNHKEEmSQLTGQ	KRT9
RVYIGRLSY	SRSF4	SLGGGFGGGSRG	KRT9
ALYnLGVQSKK	PHF19	YLSRSGGGGGGGLGSGGSIRSS	KRT9
KRFSGTVRL	RPL10A	SLGGGFGGGSR	KRT9
KYFDEHYEY	CKS2	ITQIEHEVS	KRT9
KTYDRAIKL	DLG2	ITQIEHEVSSS	KRT9
AFDLTKTNm	NAA40	TANEKSTmQELNSRLA	KRT9
YSLDHISSL	NUP160	LSRSGGGGGGGLGSGGSIRSSY	KRT9
TRMRHVISY	UQCRQ	FESSGAGKIGLGGRG	KRT9
YSIEKPLKF	PTPLB	FESSGAGKIGLGGR	KRT9
TVHLGSDTLGDR	KLK7	LEGGQEDFESS	KRT9
HFDmAVYL	LAMB1	SRSGGGGGGGLGSGGSIRSSYSRFSSSGGGGGG	KRT9
SSLAEEAARAT	MRPL4	SRSGGGGGGGLGSGGSIRSSYSRFSS	KRT9
SGAKFRISL	RPL23	YLSRSGGGGGGGLGSGGSIRSSY	KRT9
QYDEAVAQF	NASP	SRSGGGGGGGLGSGGSIRSSYSRFSSSGGGG	KRT9
STYEKALGY	RMDN1	NSGDVNVEIN	KRT9
RNYKKTLLL	ZBTB10	GGGGGGGLGSGGSIRSSYSRF	KRT9
RRGEFIQEI	OAS1	FRIKFEmEQNLRQGVD	KRT9
RTHGVHmVL	ESRP1	SYLDKVQAL	KRT9
KRNDYVHAL	PRMT1	VAPGKDLTK	KRT9
AVGGLGKLGKDA	DCD	RSGGGGGGGLGSGGSIR	KRT9
LEKGLDGAKKAV	DCD	IAKNRKDIENQYETQ	KRT9
YYDPKHVIF	ABCF3	GGGGGGGLGSGGSIRSS	KRT9
ASIQQTLKL	SESTD1	DFLAKNL	TSPAN8
RTIAKRLVL	TRIM39-RPP21	AAPAYSRALSRQLSSG	HSPB1
GSWDGTLRL	GNB2L1	PAYSRALSRQLSSG	HSPB1
IPAAVKLTY	UBR5	DRIDIANARAKKLIDS	SNAP23
TEPLPEKTQESL	TPD52	VLSPADKTNVKAA	HBA2
VYDVTPPEL	EIF2B4	SRQSSVSFR	KRT5
GSWDKTLKF	RAE1	SAITPSVSRT	KRT5
FTDEESRVF	BCLAF1	SRQSSVSFRSGGSRSF	KRT5
KRFDDKYTL	SPCS2	SRQSSVSFRSGGSRSFSTA	KRT5
HVTLSQPKIVK	B2M	SRQSSVSFRSGGSRS	KRT5
SVITKKLEDVK	TPD52	YEEIANRSRTEAE	KRT5
SVYDGKLLI	PON2	GGGGGGGFGRVS	KRT5
VFDKTLAEL	ATF7IP	SGYRSGGGF	KRT1
VmDSKIVQV	KPNA6	TSHTTISGGGSRGGGGGGYGSGGSSY	KRT1
AADDFRTKF	JUP	AQYEDIAQKS	KRT1
QIDNARLAADDF	JUP	ELSQmQTQIS	KRT1
RTIATALEY	BLOC1S1	EINKRTNAENEFVTIKKD	KRT1
SAYGGLTSPGLS	KRT8	SRQFSSRSGYRSGGGFS	KRT1
HLYDPKNHILPP	CNN2	SRQFSSRSGYRSGGGFSSGSA	KRT1
ILDPHVVLL	NUP88	SRQFSSRSGYRSGGGF	KRT1
KSYEAKLRL	RSL1D1	GGGGGSFGAGGGFGSR	KRT1
IRDNFVIVY	AP1M2	KDVDGAYmTKVDLQ	KRT1
nILKFQGADGK	PGDP1	YEDIAQKSKAEAESL	KRT1
EnLSAFSCLHKF	Anapc1	SRQFSSRSGYRSGGGFSSGSAGIINYQRRTTSS	KRT1
SYFNNKVGI	Dab2	RNKYEDEINKRTNAENEFVTIK	KRT1
AGAYVHVV	Tmbim6	SRQFSSRSGYRSGGGFSSGSAGIINYQRRTTS	KRT1
KLVLNKnRLVT	Flii	SRQFSSRSGYRSGGGFSSGSAGIINYQRRTT	KRT1
ARADFQKVL	FKBP4	GAYmTKVDLQAKLD	KRT1
RFDEGPVRL	PIGQ	SRQFSSRSGYRSGGGFSSGSAGIINYQR	KRT1
AYSSYVHQY	APPBP2	SRQFSSRSGYRSGGGFSSGSAGIIN	KRT1
IRSSYIRVL	MCM5	IAQKSKAEAESLYQSKYEELQITAGRHGD	KRT1
IGHVDSGK	EEF1A2	GAGGGFGSR	KRT1
GHVDSGKSTTTG	EEF1A2	DSIIAEVKAQY	KRT1
NIVVIGHVDSGK	EEF1A2	QTQISETNVIL	KRT1
VVIGHVDSGK	EEF1A2	SVRNSKIEISELNRVIQRLRSEID	KRT1
FAVRDMRQTV	EEF1A2	GSGGGSYGSGGGGGGGRGSY	KRT1
SFDSTVRL	TBL1X	YEDIAQK	KRT1
ATLEKVIEI	HDAC5	YEDIAQKS	KRT1
IFDQSGTYL	PRPF19	ASTSTTIRSHSSSRRGFS	KRT6C
SLQELKASPR	IGFBP5	ASTSTTIRSHSSSRRG	KRT6C
SYLIGRQKI	LRP1	ASTSTTIRSHSSSR	KRT6C
RTNEGVIEF	SRSF6	VENRFIGmKSRGIYE	ASS1
SGPPVSELITK	HIST1H1D	VENRFIGmKSRGIYETPA	ASS1
AGYDVEKNNSR	HIST1H1D	HKAEIITVSDGRGVK	VPS25
SLGGGFGGGSRG	KRT9	HKAEIITVSDGRGVKFF	VPS25
SLGGGFGGGSR	KRT9	GSRYQQLQnEEESGEPE	NDFIP1
SYLDKVQAL	KRT9	STLAEVERLKGL	SNRPA1
LEVIKQLKEK	SBDS	ANASTLAEVERLKGL	SNRPA1
SIFTPTNQIR	SBDS	APPRYVmTTTTLERTEG	EIF2S1
YYLNDLERI	GNAZ	IGSDKYFHARGNYDAAKRGPG	SAA2
GDPHYSFNHPFS	FOXA1	SDKYFHARGNYDAAKRGPG	SAA2
GGGGGGGFGRVS	KRT5	NVIEGPVFRPGSKT	DSG1
SLVNLGGSKS	KRT1	IKAAYLQETGKPLDET	ANXA1
AFDASRTSF	NUMBL	GFIQFAQLQFLEAK	TGFBRAP1
SSYGGTLRY	LAMA5	HNWGQGFRLGDQ	DERL1
DYDPLVVKL	EXOC4	TAKKPIIGILmQKCRNK	GGH
VSVDETIKNPR	CCT7	TAKKPIIGILmQKcRN	GGH
KSIARVLTV	RPL35	DTAKKPIIGILmQKcRN	GGH
RSIPAITRY	DERL1	PAnFWDSKn	HECW2
ATSKVALVY	ATP5B	DPNVYSIKYNNQLATR	ITGAV
RAYPHNLmTF	TRAM1	DPNVYSIKYNNQLATRT	ITGAV
TFDVAPSRL	NOMO3	PLPDEKTKKRIF	PSMC1
YFDEPVEL	ARFGAP3	DGFDSRGDVKV	PSMC1
GKFEDMAKADKA	SP100	SGPLSLQEVDEQPQHP	PEBP1
AEKIDEFLATGK	POLB	RNENKLLPKHPHLVRQ	DSG2
GSYSIKSRF	ARHGDIA	TRNENKLLPKHPHLVRQ	DSG2
GFSGGSFSRG	KRT10	STRNENKLLPKHPHLVRQ	DSG2
TEELAYLKK	KRT10	NENKLLPKHPHLVRQ	DSG2
GGFGGGSFRGSY	KRT10	VLSTRNENKLLPKHPHLVRQK	DSG2
HEEEmKDLRNV	KRT10	LSTRNENKLLPKHPHLVRQ	DSG2
LYDPcTVmF	TXNL4A	VLSTRNEnKLLPKHPHLVRQ	DSG2
AYDPAALcGL	UBR3	HLQVLSTRNENKLLPKHPHLVRQ	DSG2
KAYRLTPKL	EIF3H	RNENKLLPKHPHLVRQK	DSG2
FEIDLKEAQR	DENR	STRNENKLLPKHPHLVRQK	DSG2
YYDEKVVKL	MARS2	FPKNLVQIKSNKDKEGK	CDH1
VELQKEEAQKL	HNRNPU	GPFPKNLVQIKSNKDKEG	CDH1
SFDSALQSV	RANBP2	GPFPKNLVQIKSNKDKE	CDH1
RTYDLYITY	ATG3	TGVISVVTTGLDR	CDH1
VFDPHGTL	SMC2	HSELQVPTPGRAGLL	VAC14
ITVEKALAI	ATAD2	RSGRGDHLDRRVVL	VAC14
ASLTKILVI	VPS8	AAPSPSGGGGSGGGSGSGTPGPVGSPAPGHPAVSSmQGKRKAL	MAP2K4
KVFERQLQL	TATDN2	ARSSYNEKTPRIVVSRS	IMPAD1
LTHKRILKF	PRKAG2	SSGNAKIGHPAPNFKAT	PRDX1
SREGRPIWQL	HMGCR	SQLVYQSRRGPLVKYSS	LGALS3BP
AGVQHIAL	HPD	SQLVYQSRRGPLVKYS	LGALS3BP
ESVGKGAVHDVK	DCD	RPGAFKAELSKLVIVA	C19orf10
HPTVVISAY	CCT3	REHVmKNVDTNQDRLVT	NUCB1
EVDETYVPK	ALB	RNIVAAMKAHGVDK	BLVRB
GSLDKTIRL	WDR82	ARNIVAAMKAHGVDK	BLVRB
SFVDTRTLL	COL1A2	ADAAPQLGKRKRELDVEEAHAA	DCPS
AAYDRYLKL	CDC40	HLRNKTEDLEATSEHFKTT	VAMP8
RELAEDDSILK	ATP5I	KERNPLKIFPSKRILRRH	CDH3
VPPVQVSPLIK	ATP5I	GPFPQRLNQLKSNKDRD	CDH3
AFDFTDQcL	ACOX2	RSLKERNPLKIFPSKRILRRH	CDH3
VYDVAmKL	VCPIP1	LKERNPLKIFPSKRILRRH	CDH3
VYDLLKTNL	PSMD1	ERNPLKIFPSKRILRRH	CDH3
GLEDEQKmL	UQCRH	SLKERNPLKIFPSKRILRRH	CDH3
KAINPINTF	ARHGAP1	TGTISVISSGLDR	CDH3
YDAEISQIHQS	KRT2	GTEIKPIPSNIDK	DDX6
GYPGGIHEV	KRT2	LGTEIKPIPSNIDK	DDX6
TISSNVASK	KRT2	VPTFKSHKGmGLVNH	PPAT
SSTISSNVASK	KRT2	SVPTFKSHKGmGLVNH	PPAT
SPVESVLFY	JUP	IKKAYRKLALQLHPDR	DNAJB11
IYDEDEVLL	PPP2R1B	DIRSEYKRmYGKSLYHD	ANXA11
FYDDKVSAL	TNS3	IRSEYKRmYGKSLYHD	ANXA11
RRmEVYNEF	DDX10	SAIFGGARPREEVVQKEQE	EIF4H
AFDLTEQRY	TLK2	LEGEGSSGGGGRGGGSF	KRT10
QALEKILQL	SF3B2	SSKGSLGGGFSS	KRT10
IRSSHIKYI	LYPLA1	NHEEEmKDLRNVSTGDVNVEmN	KRT10
VTVEKVIKI	PLEC	AEQNRKDAEAWFNEK	KRT10
IPNEIIHAL	HNRNPM	RSLLEGEGSSGGGGRGGGSF	KRT10
AVGVIKAVDK	EEF1A1	TTDNANIL	KRT10
GVIKAVDK	EEF1A1	TEELAYLK	KRT10
SDYPPLGR	EEF1A1	KSEITELRRNVQAL	KRT10
QTVAVGVIKA	EEF1A1	AEQNRKDAEAWFNEKSKEL	KRT10
FAPVNVTTEVK	EEF1A1	LQIDNARLAADDFRLKYENE	KRT10
TFAPVNVTTEVK	EEF1A1	NDRLASYLDKVRAL	KRT10
SDYPPLGRFAVR	EEF1A1	LQIDNARLAADDFRLKYENEVALRQ	KRT10
AVGVIKAVDKK	EEF1A1	HEEEmKDLRNV	KRT10
SGSFKLNK	HIST1H1B	GGGSFRGSYGSS	KRT10
ASGSFKLNK	HIST1H1B	STGDVNVE	KRT10
GASGSFKLNK	HIST1H1B	STGDVNVEmN	KRT10
KLGLKSLVSK	HIST1H1B	LAETEGRY	KRT10
SELITKAVAASK	HIST1H1B	LQEIQLKEAKHIAEE	TPM3
GTGASGSFKLN	HIST1H1B	ELQEIQLKEAKHIAEE	TPM3
SELITKAVAA	HIST1H1B	GQAFHPQPVSRDSAQPS	LRIG1
SLVSKGTLVQT	HIST1H1B	RGQAFHPQPVSRDSAQPS	LRIG1
GASGSFKLNKK	HIST1H1B	IKKSFSGKKGHVLFRPT	ITIH1
GYDVEKNNSR	HIST1H1B	VRDGLRAVKNAIDDG	CCT6A
DVEKNNSR	HIST1H1B	ADKLSFGLEDEPLETATKEN	ERLIN2
RNDEELNKLLGK	HIST1H2AK	TPRYDSKNGTLV	C11orf52
SRGDFVVEY	SETD8	TGYGRPRQIIS	TAGLN
LYDPSQVcF	NXPH4	VPPELVGQPAVHLKRD	CAPN1
YPVKEFEVY	CYP4Z1	VLSIGDGIARVHGL	ATP5A1
RTVEKELTY	SERPINB6	KSTFSAHLAHGLAE	NUBP1
RSYSDPPLKF	HNRNPF	VIFGQTSSTFTFADLAK	RANBP2
IFnGTFVKL	RPL7	LGAKDNTAQQIKKVLHFDQVTENTTGK	SERPINB3
KTVNKILQI	SRP72	DGHEFIVKREHALTS	TCEB1
ATYGDAGLTY	ALKBH2	DGHEFIVKREHALTSG	TCEB1
GDVAKKLGEM	HMGB1	DGHEFIVKREHALTSGT	TCEB1
VTIARAIEL	BROX	HGVVEVDAAVTPEERHLSK	APP
GVGASGSFRLA	H1F0	AEIEYTFHQAPEVVRR	PCDH1
STLHLVLRLRGG	UBC	AEIEYTFHQAPEVVR	PCDH1
STLHLVLRL	UBC	DIPKSVRPNDEVTAVL	PIP
LVNLQHLIVN	LRFN2	SFcHPSNGTCYCLAGWTGPDCSQPCPP	PEAR1
ISYDRTLVI	PIP4K2C	PDYLGADQRKTKEDEKDDKPIRAL	PSMC2
TFDASRTTF	NUMB	SIRVTQKSYKVSTSGPRAFSSRS	KRT8
ASYSGLmRI	GPS1	SIRVTQKSYKVS	KRT8
mVDGKPVNL	RAC1	SIRVTQKSYKVSTSGPRA	KRT8
TSLPEPLRI	ADAM15	SIRVTQKSYKVST	KRT8
NFDDYTVNL	GFPT1	SIRVTQKSYKVSTSGPRAFSSR	KRT8
LLEPYKPPSAQ	ASNA1	SIRVTQKSYKVSTSGP	KRT8
NYDEALRLL	XAB2	SIRVTQKSYKVSTSGPRAFSSRSYTSGPGSR	KRT8
VSAQSLAEDDVE	TOMM20	SIRVTQKSYKVSTSGPRAFSSRSY	KRT8
RSIDKPFRL	HBS1L	SIRVTQKSYKVSTSGPRAFSS	KRT8
IYDKFIAQL	PMF1-BGLAP	SIRVTQKSYKVSTSGPRAFS	KRT8
LNTIAKHIDAEY	ACADSB	SIRVTQKSYKVSTSGPRAF	KRT8
HAIRLLLEY	GSTM5	ESVGKGAVHDVKDV	DCD
SKFDEMAKADKV	HMGB3	AVEDLESVGKGAVH	DCD
QSLAADQLLKL	SRSF11	ESVGKGAVHDVKDVL	DCD
InLFTNSFEGPV	C8B	ESVGKGAVHDVKDVLDS	DCD
VGVGmTKF	SCP2	ESVGKGAVHDVK	DCD
SFDLAIKGV	MINPP1	ESVGKGAVHDVKD	DCD
LPDEIYHVY	NTMT1	HSQGLGGHYADSYLKRKR	RAVER1
qKGGSKGRLPSE	SEMG1	HSQGLGGHYADSYLKR	RAVER1
YTYRGPKAF	SF3A3	HSLLPASNLAGKEA	RAVER1
RAAPFSLEY	PPA1	HSQGLGGHYADSYLKRKRIF	RAVER1
LPAKILVEF	ZWINT	AAAPASVPAQAPKRTQAPTKASE	RPL29
LSNDKILSL	BAMBI	IAHPKLGKRARARIAKGL	RPL29
SKGKIYPVGY	CDSN	APASVPAQAPKRTQAPTKASE	RPL29
ASEINSLQTV	SLITRK1	SPASSFHVLRSLPLSSKG	ITGB5
YTLPDGRII	ACTR2	GGGVIPHIHKSLIGKKGQQKTV	H2AFZ
ISNNRTLEL	DSP	IAGGGVIPHIHKSLIGKKGQQKTV	H2AFZ
NLQIDPTIQ	KRT6A	GEGIILFRPSHLTNK	PDIA3
HYDYIDVEm	AFAP1	GEGIILFRPSHLTN	PDIA3
GTLDSVLRY	URB1	RKKFPLKIFKKPLKK	STIM1
VYDLSIRGF	TSN	TRIPHLAGKKAVAEEDNGSIGEETDSSPG	STIM1
LTYGEVLRL	ELMO3	KGVLRQITVNDLPVG	PRDX2
SFDDLIAcV	ALG13	TPRWTPKAAHVLRKP	ITFG3
GYLPNKQVL	GCH1	TPRWTPKAAHVLRKPI	ITFG3
KVYENYPTY	DEK	DIPIYAnVHKTKKnDDP	ARAP2
mTHNLLLNY	HDAC2	SPSAAIYNIDTSSESPDH	FASN
YYINGKTGL	USP34	SPSAAIYNIDTSSESPD	FASN
VFDVSHNAV	SEC24A	GAIRGRAARVIHVVT	CTNNA1
mPVGPDAILRY	BAG6	GIQYKALKPEVDK	CTNNA1
IFDPVKQQF	CHD7	AGAIRGRAARVIHVVT	CTNNA1
mFDEKLVTV	PPP6C	TAGAIRGRAARVIHVVT	CTNNA1
LPSEIEVKY	ANAPC7	TISPLDLAKLNQVARQQSH	PCBP1
SSYGKLLLI	ARV1	LEKKFKVAKARLEETDR	QARS
RTmVKTLEY	C16orf62	GPVmPVRNVYKKEKARVITEE	RPL13
IFDSKVTEI	ECT2	GPVmPVRNVYKKEKARVITEEE	RPL13
KSIGDIFLKY	ECT2	RRLGYKAKQGYVIYR	RPL15
SSLLEKGLDG	DCD	RRLGYKAKQGYVIYRIR	RPL15
YFPDKVALL	TMEM41A	mQFYRHGISRPLR	CTSF
TLAPSTmKI	ACTBL2	GmQFYRHGISRPLR	CTSF
IEVGRKDLLR	TFAM	mQFYRHGISRPLRP	CTSF
ATGPSIKI	GNB2L1	mQFYRHGISRPLRPL	CTSF
LYDLVTEKm	SIL1	NVKAQEREQIKTL	KRT2
TFDSTIHF	SEC24B	STISSNVASKA	KRT2
ATIARELLm	STAU2	YHSKYEEL	KRT2
PLPEKTQESL	TPD52	GGFGGRGGGFGGGS	KRT2
qVYIRQLRL	API5	VKVDPEIQ	KRT2
FWAPESAPLKSK	CFL1	GGGGGGFGGGGFGSR	KRT2
SNmEKHLFNLK	CHMP1B	YDAEISQIHQS	KRT2
QTAEFKEAF	MYL6	GYPGGIHEV	KRT2
HFLPmLQTV	MYL6	YDAEISQIHQ	KRT2
TYDPTYSDF	VDR	SVTDTNVILSm	KRT2
VGALAKVL	PAH	GGPGGFGPGGYPGGIHEVSVNQ	KRT2
ERQFSSRS	GOLGA8F	GGPGGFGPGGYPGGIHEVSVN	KRT2
AFDPTSTLL	TBL3	GGPGGVGGLGGPGGFGPGGYPGGIH	KRT2
AFDNmVTSm	TRAPPC2L	GGPGGVGGLGGPGGFGPGGYPGGIHEV	KRT2
GTmNRQLKL	CHMP2A	TISSNVASK	KRT2
mDTSRVQPIK	RPS28	SSTISSNVASK	KRT2
mDTSRVQPI	RPS28	KKDVDNAYmIK	KRT2
IIEPSLRQLAQK	UBA52	SKEEAEAL	KRT2
SASPSSVEVHPV	YTHDF3	TISSNVASKA	KRT2
INLVLNHQLV	NIPBL	DTHIIKAQSQLVAG	CST6
YLLAVQSnK	ORF55	EGGLLYAFVGPAAAVVLVN	BAI1
STSPIVKSF	Igk	mHKRKGPPGPPGRGAAAARQLGL	CC2D1A
WFVNNVEVH	Ighg	GRGAAAARQLGL	CC2D1A
WFVNNVEVHTA	Ighg	RKGPPGPPGRGAAAARQLGL	CC2D1A
SGVFSKYQL	P4hb	HSLKPLPSVPEEKKPR	PAK2
KGIKSVTEL	Fabp1	FVRVLVSK	CALML3
QGLRTLFL	Ambp	HRVEVKKAVPKEDIY	HNRNPA0
ADVTPDNTHPEK	ORF64	HRVEVKKAVPKEDIYSGGGGGGSRS	HNRNPA0
AANVAPVPPPQ	Wnk2	HRVEVKKAVPKEDIYSGGGGGGSR	HNRNPA0
RTVTSSLKELYR	Ehd2	SVLKSRKLAYRPPK	CYC1
VETVmRKFSL	Svil	DPILYRPVAVALDTK	PKM
TGARQVVTL	Acaa1a	DPILYRPVAVALDTKGPE	PKM
IYLQVESK	Psg21	FQKATVVSVKnPS	PHF21B
NASSLIPKEAGS	Clca3a1	KELKIDIIPNPQERT	HSP90AB1
		DPSKLDSGKELKIDIIPNPQERT	HSP90AB1
		ELKIDIIPnPQERT	HSP90AB1
		SEVIKALKNHEDK	EHD3
		HAEKVAEKLEALS	RANBP1
		HAEKVAEKLEALSVKEETKEDAEEKQ	RANBP1
		APLNPIRNPIERPG	JAG2
		KTRHDEIRKKYGL	PTTG1IP
		TRHDEIRKKYGL	PTTG1IP
		KTRKYDIITTPAERVE	FAM174B
		TRKYDIITTPAERVE	FAM174B
		SSSLYGLGASRPRVA	KRT7
		SAGPGLLKAYSIRTASASR	KRT7
		SAGPGLLKAYSIRTASAS	KRT7
		DNGLKLSNAAH	SERPINA7
		AAKFVARKNWVVTG	COPB2
		HRNYTDFVHEHNVK	EPB41L5
		HDVHFPGHTAmTEI	EPB41L5
		VAVGVIKAVDKKAAGAGKVTKSAQKAQKAK	EEF1A1
		VAVGVIKAVDKKAAGAGKVTKSAQKAQKA	EEF1A1
		TVAVGVIKAVDKKAAGAGKVTKSAQKAQKA	EEF1A1
		APVNVTTEVKSVEmHHE	EEF1A1
		GVIKAVDKKAAGAGKVTKSAQKAQKA	EEF1A1
		VGVIKAVDKKAAGAGKVTKSAQKAQKA	EEF1A1
		VINIHSETSVPDH	IFITM1
		TALLLSRDGRTLYVG	SEMA4B
		SSKEIKTVESITDIR	LAMP1
		SSKEIKTVESITDIRAD	LAMP1
		SSKEIKTVESITDIRA	LAMP1
		GKKVLGAF	HBB
		AKYAISVARKIGAR	PLS1
		NAKYAISVARKIGAR	PLS1
		NNAKYAISVARKIGAR	PLS1
		STRFTFRTARQVPR	ISYNA1
		HGIDPTGTYHGDSDLQLDR	TUBB
		SGVYKKLTGKDVNFE	RPS7
		QPQVFQAGTSKPLHSSG	CAPRIN1
		AQEVTIARAIELKH	BROX
		TPEFQANEVRKVKK	IMPDH1
		KKRVLTLRKSLLVQTKR	RPL3
		INKKIYKIGQGYLIKDGK	RPL3
		GDETGAKVERADGYEPPVQESV	RPS3A
		TEKAFEPATGRVIAT	ALDH9A1
		KDTLTSRPAQGVVTT	FN1
		DTLTSRPAQGVVTTLEn	FN1
		SLnAPSYnWGAAL	MBD6
		SLGFDEPTEQPVRKN	HN1
		ADGGSERADGRIVKm	PSMD12
		KPKLmYQELKVPAEEPA	PLD3
		RELKPARIYGL	ATP5C1
		KLGTRLVPAERREKL	PTRF
		RVAPEEHPVL	POTEF
		HGLTAVKEKAGATL	FAM114A1
		AEKNAPAIIFI	VCP
		VKISPKGVPNEHRREAL	C1orf116
		GDKKNYRGFYNRPLSPD	PTPRF
		DKKNYRGFYNRPLSPD	PTPRF
		GDKKNYRGFYNRPLSPDL	PTPRF
		LQHLVSIRTAPDL	PTPRF
		VAGQFVIKLTHDVE	TFRC
		KGKFAIRPDKKSNPIIR	CYB5R3
		mDDFERRREL	CALD1
		TSSFGGLGGGSVR	KRT19
		YSHYYTTIQDLRDK	KRT19
		SATSSFGGLGGGSVR	KRT19
		GPGPSRDYSHYYTTIQDLRDK	KRT19
		SFGGLGGGSVRF	KRT19
		SIHGGSGGRGVSVSS	KRT19
		SQFQESDDADEDYGRDSGPPTKKIR	NUCKS1
		HKDDVKEGEGGQESFPELPSEE	FAM129A
		IQRTLNQLGTPQDSPE	STX7
		SLGYTGARNYAGA	TSTD1
		SDNQLQEGKNVIG	TAGLN2
		ILVIKMGVAAHKKSHEESHK	S100A8
		ILVIKMGVAAHKKSHEESHKE	S100A8
		LILVIKmGVAAHKKSHEESHK	S100A8
		LILVIKmGVAAHKKSHEESHKE	S100A8
		LVIKmGVAAHKKSHEESHKE	S100A8
		LILVIKmGVAAHKKSHEESH	S100A8
		LILVIKmGVAAHKKSH	S100A8
		AAHKKSH	S100A8
		LILVIKmGVAAHKKSHE	S100A8
		LILVIKmGVAAHKKSHEE	S100A8
		LILVIKmGVAAHKK	S100A8
		cPQYIRKKGADVWFK	S100A8
		mARLTWASHEKmHEGDEGPGHHHKPGLGEGT	S100A9
		VRKDLQNFLKKENKNEK	S100A9
		mARLTWASHEKmHEGDEGPGHHHKPGLGEGTP	S100A9
		IEHImEDLDTNADKQ	S100A9
		VRKDLQnFLKKENKNEKVIEHIm	S100A9
		DTNADKQLSF	S100A9
		RQILKNPDDPDm	FLG
		qSESTHGQTAPSTGGRQGSRHEQARNSSRHS	FLG
		qSESTHGQTAPSTGGRQGS	FLG
		qVSTHKQSESSHGWTGPSTGVRQGSHHEQ	FLG
		qVSTHKQSESSHGWTGPSTGVRQGSHHE	FLG
		DPSGTYHAWKANAIGRG	PSMA7
		GKRVLIAAHGNSLRG	PGAM1
		AGQVGFLnPnGSSQGK	NFIA
		PVGALGLKGn	COL5A1
		qKGGSKGQLPSGSSQFPHGQKGQHY	SEMG2
		SSSTEERRLHYGENGVQKDVSQRS	SEMG1
		SSSTEERRLHYGENGVQKDVSQSS	SEMG1
		SQTEEKAQGKSQKQITIPSQEQEHSQKANKISYQ	SEMG1
		qKGGSKGRLPSE	SEMG1
		GEnGVQKDVSQRS	SEMG1
		YGEnGVQKDVSQRS	SEMG1
		ATEGLMnLSPSAMK	PHKA1
		HSTLHSVFQTNQSNN	GIGYF2
		HSTLHSVFQTNQSN	GIGYF2
		AHNNYQAQSAVPLRHET	ALPL
		RNPEISHmLNNPDIm	UBQLN1
		IRKAYRKLSLTLHPDK	DNAJC1
		ASEINSLQTV	SLITRK1
		LLRYRNWHARSLLDRK	CLSTN1
		HLLRYRNWHARSLLDRK	CLSTN1
		KVRVWRYLKGKDLVARE	AGRN
		VRVWRYLKGKDLVARE	AGRN
		RSSTYEVRLTQTVAH	ISG15
		GRSSTYEVRLTQTVAH	ISG15
		SSTYEVRLTQTVAH	ISG15
		RSSTYEVRLTQTVAHLK	ISG15
		IREADVDQDGRVNYEE	CALML5
		PGLTDTTVPRRLGPK	RPS6
		RGSGSGFKPFKGGPPRR	SLTM
		PGADGQPGAKGEQGEAGQKGD	COL2A1
		SKLKKTETQEKNPLPSKETIEQEKQAGES	TMSB4X
		TQEKNPLPSKETIEQEKQ	TMSB4X
		TQEKNPLPSKETIEQEKQAG	TMSB4X
		TETQEKNPLPSKETIEQEKQ	TMSB4X
		TQEKNPLPSKETIEQEKQAGES	TMSB4X
		TETQEKNPLPSKETIEQEKQA	TMSB4X
		TETQEKNPLPSKETIEQEKQAGES	TMSB4X
		LPAENGETKTEESPASDEAGEKEAKSD	HMGN1
		VEGNDPTGKYDPAVR	TYRP1
		AAPAQQTTQPGGGKRKGKAQYVLAKRA	THUMPD1
		HTLAWKLAQSHHVKQ	GART
		HTLAWKLAQSHHVK	GART
		TLAWKLAQSHHVKQ	GART
		AWKLAQSHHVKQ	GART
		TLAWKLAQSHHVK	GART
		HGRAYVPIAQVKD	GPNMB
		INRYGHFQATITIVEG	GPNMB
		QINRYGHFQATITIVEG	GPNMB
		DPETRVKIQDAHRLHH	WDR1
		VDDTQFVRFDSDAASPR	HLA-C
		SSHNFQLESVNKLYQDEK	GOLM1
		SSHNFQLESVNKLYQD	GOLM1
		SSHNFQLESVNKLYQDE	GOLM1
		SSGFGQHGSVSGQ	FLG2
		TRRIVDGKVVSETNDTKVLRH	KRT18
		TRRIVDGKVVSETNDTKVLR	KRT18
		TIQKTTTRRIVDGKVVSETNDTKVLRH	KRT18
		TIQKTTTRRIVDGKVVSETNDTKVLR	KRT18
		SmQTIQKTTTRRIVDGKVVSETNDTKVLRH	KRT18
		TRRIVDGKVVSETNDTKVL	KRT18
		TTTRRIVDGKVVSETNDTKVL	KRT18
		TIQKTTTRRIVDGKVVSETNDTKVL	KRT18
		TRRIVDGKVVSETNDTK	KRT18
		TAHSPTPVAPHPVTVPT	FAM168B
		TVHLGSDTLGDR	KLK7
		GSDAYRLSVSRALSAD	PTGFRN
		qRDVYQQEKARMGSAG	ATP2C1
		ELRGFKnKLYVAVVGDK	ARAP1
		SSLAEEAARAT	MRPL4
		KAPTKAAPKQKIVKPVKVSAPRVGGKR	RPL24
		KPRVDILKAHLmKEGR	PPP3CA
		DGKPRVDILKAHLmKEGR	PPP3CA
		AAVYKALSDHHIY	ALDOA
		AAVYKALSDHHIYLEG	ALDOA
		AAVYKALSDHHIYLE	ALDOA
		AAVYKALSDHHIYL	ALDOA
		ALTFSYGRALQASALK	ALDOA
		APRPVVWKLHRALQAQRGAG	ADM2
		RNLVFHLKKGYmIVK	MX1
		VIHIRSETSVPDH	IFITM3
		APHNPAPPTSTVIHIRSETSVPDH	IFITM3
		PAPPTSTVIHIRSETSVPDH	IFITM3
		NPAPPTSTVIHIRSETSVPDH	IFITM3
		qQEILRRAARALPIYT	ZDHHC20
		DGTLQHFIDGGEPSK	PRDM6
		TSSEITTKDLKEKKEVVE	PTMA
		GVGFKKRAPRALKEIR	RPL31
		GVGFKKRAPRALKEIRK	RPL31
		HGVGFKKRAPRALKEIR	RPL31
		EKRAFDSAVAKALEHHR	IMMT
		GNKVLLLSIQNPLY	HNRNPLL
		ALTPFnPLAGLR	ABHD5
		mKKSYSGGTRTSSGRL	2021-09-09
		TRKAYGQALAKLGHASD	TKT
		VERVITImQNPRQ	RPS18
		VERVITImQNPRQYK	RPS18
		FGFYRSGQAKETIPLQE	PPT1
		FGFYRSGQAKETIPL	PPT1
		PEEYSLGRMAEGLSHHDPImKVLSI	MROH7
		RADLEKLTSLSDR	C4A
		HREELVYELNPLDHRG	C4A
		HREELVYELNPLDH	C4A
		VLLYFDSVPTSREcVG	C4A
		TPDQFmTADETRNLQ	CD44
		DPSYVNVQNLDKARQ	SHC1
		AKNKLRGPKSRNVFHIA	C8orf59
		KAVGGLGKLGKDA	DCD
		VEDLESVGK	DCD
		KAVGGLGKLGKDAVED	DCD
		qKENAGEDPGLA	DCD
		YDPEAASAPGSGNPcHEASAAQKENAGEDPGLAR	DCD
		EKGLDGAKKAVGGLGKLGK	DCD
		LEKGLDGAKKAVGGLGKLGKDA	DCD
		EKGLDGAKKAVGGLGKLGKDAVED	DCD
		KENAGEDPGLARQAPKPRKQ	DCD
		QKENAGEDPGLARQAPKPRKQ	DCD
		HEASAAQKENAGEDPGLARQAPKPRKQ	DCD
		QKENAGEDPGLAR	DCD
		SSFSTnKTPTSLHSHTSST	MUC6
		VTNEFVSEEGKFLEPH	MUC6
		HKPGGGDVKIESQKLNFKEKAQA	MAP4
		GDHVRFnISTDRRDKL	CSDE1
		PKRKmLVPVTPEVKPKRT	HMGN5
		GPLIVHKRSRFIQVG	CFB
		GGPLIVHKRSRFIQVG	CFB
		RYDEYVNVKDFSDK	PDCD6IP
		NSKQAEREEKRVLGL	SNRPB
		GmEYYRALKTRNVPVR	APEH
		KPTEKKDRVHHEPQLSDKVHNDAQSF	CALU
		QRPEFHALRAGFALDEG	ABHD14A-ACY1
		TGAVGSYIYDRDPEGKVQP	CRIP2
		TEPLPEKTQESL	TPD52
		PLPEKTQESL	TPD52
		TTTEPLPEKTQESL	TPD52
		KPPKPVSKmRmATPLLmQ	CD74
		KPPKPVSKmRMATPLLmQA	CD74
		LPKPPKPVSKmRmATPLLmQ	CD74
		LPKPPKPVSKmRmATPLLmQA	CD74
		KPPKPVSKmRmATPLLmQALP	CD74
		PKPPKPVSKmRmATPLLmQALP	CD74
		RRFVNVVPTFGKKKGPNANS	FAU
		NRRFVNVVPTFGKKKGPNANS	FAU
		KDmTPTIRKTQKIVIKKREPL	EBAG9
		KTQKIVIKKREPL	EBAG9
		TQKIVIKKREPL	EBAG9
		qRTPKIQVYSRHPAENGKSN	B2M
		HVTLSQPKIVK	B2M
		RTPKIQVYSRHPAENGKSN	B2M
		TPKIQVYSRHPAENGKSN	B2M
		SNVPmANLGVPGSPGFLNGSPTGSPYGT	EBF2
		GHTNSFSPLENNVKPRKLRKD	ELOVL5
		PLENNVKPRKLRKD	ELOVL5
		VNGHTNSFSPLENNVKPRKLRKD	ELOVL5
		SFSPLENNVKPRKLRKD	ELOVL5
		SPLENNVKPRKLRKD	ELOVL5
		AVNGHTNSFSPLENNVKPRKLRKD	ELOVL5
		SVITKKLEDVK	TPD52
		RQARYRLRHGAALYTRK	CLSTN3
		RQARYRLRHGAALYTR	CLSTN3
		QIDNARLA	JUP
		EELNREVATN	JUP
		MnPEPAGSHHVVDGQTFAVPNP	NR4A2
		YEEIALK	KRT74
		SSFGSGAGSSSFSRTSSSR	KRT8
		SYKVSTSGPRAFSSRS	KRT8
		SSRAVVVKKIETRDGKLVS	KRT8
		IRVTQKSYKVSTSGPRAFSSRS	KRT8
		SSRAVVVKKIETRDGKLV	KRT8
		SFGSGAGSSSFSRTSSS	KRT8
		SGPRAFSSRSYTSGPGSRISSSS	KRT8
		SGPRAFSSRSYTSGPGSRIS	KRT8
		SSFGSGAGSSSFSRTSSS	KRT8
		TSGPRAFSSRSYTSGP	KRT8
		SYKVSTSGPRAFSS	KRT8
		SGPGSRISSSSFSRVGSSN	KRT8
		TSGPGSRISSSSFSRVGSSN	KRT8
		SYKVSTSGPRAF	KRT8
		TRDGKLVSESSDVLPK	KRT8
		TSGPGSRISSSSF	KRT8
		SGPRAFSSRSYTSGPGSRISSSSFSR	KRT8
		YTSGPGSRISSSSFSRVGSSN	KRT8
		RAVVVKKIETRDGKLVSESSDVLPK	KRT8
		SRAVVVKKIETRDGKLVSESSDVLPK	KRT8
		SSRAVVVKKIETRDGKLVSESSDVLPK	KRT8
		SGPRAFSSRSYTSGPGSRISSSSFSRVGSSN	KRT8
		SGPRAFSSRSYTSGPGSRISSSSFSRVG	KRT8
		TRDGKLVSESSDVLP	KRT8
		SAYGGLTSPGLS	KRT8
		SPLVLEVDPNIQ	KRT8
		KSYKVSTSGPRAFSSRS	KRT8
		LKLEKREPL	TMPO
		VHTRRPKLPQTSDDEKKDF	SLIRP
		HLYDPKNHILPP	CNN2
		HLNPPGGKTSDIFGSPVTATSR	HN1L
		HLVGIDIFTGK	EIF5A
		SSLPKKLALLKAPAKKKGAAAATSSKTPS	C19orf53
		SPEDLERLLPHKVFEGNRP	GPI
		HSSRFIPLK	RPS15
		LKEKIEAEKGRDAFPVAG	RAD23A
		HGGVTGLSQY	UPF1
		KSQGKVLQATVVAVGSGSK	HSPE1-MOB4
		GKVLQATVVAVGSGSK	HSPE1-MOB4
		AGQAFRKFLPLFDRVLVERSA	HSPE1-MOB4
		TGGGNSPYPQLLR	MED20
		GPGAGAGREAAAVPFLK	GMFB
		GHGGEGGGQRQLPGAAGPPEGRRRRVL	ETNK2
		VGGTSGGQGPLGSnRVISGSPLGPAT	TNPO2
		ADPPAEnSSTPEAER	YBX1P10
		GGGGGGGLVLRGEPGPHDPW	LATS1
		APDVDTFSSNAWS	ZNF544
		RSGSGGGGGGGEARR	SSBP3
		GLDAASGALCPQAP	TNIP1
		YLLAVQSnK	ORF55
		RAISNIcGFVGEP	A25B
		FILDGFREFPLK	Gvin1
		DHSHLFTLRKVKSAHRQ	Kng1
		DLGDAASVEARHI	Ikzf3
		TRLVPVERREKL	Cavin1
		LGTRLVPVERREKL	Cavin1
		TPVLHSAMALAED	Mpp3
		mGHYLHEVARRHPY	Alb
		LPEKEKQIKKQTALAELVKH	Alb
		FGDKLcAIPNLRENYG	Alb
		LGKEVQAAQARLGADm	Apoe
		VSSVYEQHESIPLRGRQK	Fn1
		KDTLTSRPAQGVIT	Fn1
		KDTLTSRPAQGVITT	Fn1
		VSSVYEQHESIPLRGRQ	Fn1
		SIRVTQKSYKMSTSGPRAFSSRS	Krt8
		GGKNYELHPDKYILK	Ctsd
		STRSVSSSSYRRmFGGSGTSSRPSSNRS	Vim
		SSPGGAYVTRSSAVR	Vim
		SSSPGGAYVTRSSAVR	Vim
		SSPGGAYVTRSSAVRLR	Vim
		SSSPGGAYVTRSSAVRLR	Vim
		TNLESLPLVDTHSK	Vim
		TRSQETYETLKHEKPPQ	Fcer1g
		GPTHEFSKRKAVLVKN	Mug1
		APQGSLGEYLFERLTLKHD	Ftl1
		GTLDPAnYnPSKn	Lig1
		SETAPAAPAAPAPAEKTPVKKKARKA	Hist1h1e
		YFPKALAPLLLAFVTKPnG	Rangap1
		YCFKENLATYEKAFKQ	Pla2g2c
		TmFLLHKGEQNLK	Ano9
		PIPFFGnIFQLDLK	Cyp2e1
		LGKTRPGAVSPLNSPL	Trio
		GKKKTHInIVVIGHVDSGKSTTTGH	Eef1a1
		GKKKTHInIVVIGHVDSGK	Eef1a1
		GKKKTHInIVVIGHVDSGKSTTTG	Eef1a1
		GKKKTHInIVVIGHVDSGKSTTT	Eef1a1
		GKKKTHInIVVIGHVDSGKSTTTGHL	Eef1a1
		GKKKTHInIVVIGHVDSGKSTTTGHLIYK	Eef1a1
		SKGGLGRRPPL	Kif22
		PSVSHGDWnSDNPDAMVVDYEMDPAVDS	Mtus1
		VGTADGnLMIFEDKAVKCKGA	Lrrk2
		ISDAFSEGEPASAA	Vps54
		HGYGGKFGVEQDRmDR	Cttn
		SAGSScSQTPSRAIPTRRVAL	Eif4ebp1
		HGGKTFGPDLK	Serpinf2
		VHKDTVVKSVIVEPEG	Pzp
		VPALVHKDTVVKSVIVEPEG	Pzp
		HVQPQAKPHVQPQPVSSAN	Zyx
		HSNPRAEAELAAGPTPTEAN	Rftn1
		GGGGGGGGGGGGGGVAAEKSGFRVP	Znf503
		KEGYTEPVDYQVPTGTmAIFSID	Igsf1
		VTTERTAKEDIT	Mis18bp1
		EGSLPAWSFKn	Adamts12
		SAPRAEEQPSRSGERQPL	Slc15a3
		GITnPADPMERDVEV	Prss58
		HSLKPLPSVPEEKKPRN	Pak2
		HSLKPLPSVPEEKKPRNK	Pak2
		GVFGATAGAASVFGNT	Slc25a1
		RPAPPPISGGGYRARPAKATANQ	Fgb
		KASSSLPKRLAL	D8Ertd738e
		SGVRSTHQAAVVSKIDSRLEQ	Cald1
		STHQAAVVSKIDSRLEQ	Cald1
		AAAAATPSPANAAALAAAAAPATSVSAA	Amot
		IYLQVESK	Psg21
		TGAVGSYIYDKDPEGTVQP	Crip2
		TGHFVDQHRQAL	Pycard
		GAVTKVDTSRPRGPL	Kifc1
		RVmGAVTKVDTSRPRGPL	Kifc1
		mKIFIQQEFKK	Trim44
		EGGAGAPDSSSFSSK	Map1a
		ASYLLKLPQGQA	nan
		PYFFFFFFFETVSLCR	nan
		PLKQMSGHAEVALVNGSVSPLKYPSSSALINGCKATA	Ank3
		RGGAPAAVLR	BALF4
		VGFSELASPIYnVVPSGLKATnQ	4932415D10Rik
		KGLFRRGEAHLAVND	FKBP4
		EKGLFRRGEAHLAVNDF	FKBP4
		SDYQYSQRSQAGHTLHHQESRRAAL	PKP2
		GPTNFSPIINHVAR	CPNE3
		LTKLSLITAPRRERGRPS	MISP
		TVKSDNKDDDIDIDAI	EIF5
		GPRSYTIAVASLGKG	GLA
		ELEKFQQAIDSREDPVS	CASP14
		AAVFRSmNSALGKSP	AIMP2
		GPDYRVLVHRARKLAQ	PSMA2
		RTLLIKTVETRDGQVINETSQ	VIM
		YDHNFVKAINAIQKS	CTSC
		KVVVYLQKLDTAYDD	CTSC
		SPQQRWRAKVQERIR	MGP
		GAKRVIISAPSADAPm	GAPDH
		KNKILEALASSEDVRK	LNPEP
		EETYSPKIFRPKHTRISELKAEAVKKD	IGFBP5
		EETYSPKIFRPKHTRISELKAEA	IGFBP5
		TRISELKAEAVKKDRRKKL	IGFBP5
		SILKIHAREIFDSRG	ENO1
		SILKIHAREIFDSRGNPT	ENO1
		SRSGGGGGGGLGSGGSIRSSYSRFSSSG	KRT9
		SRSGGGGGGGLGSGGSIRSSYSRFS	KRT9
		SRSGGGGGGGLGSGGSIRSSYSRFSSSGGGGG	KRT9
		VAPGKDLTKTLNDmRQEYEQL	KRT9
		SmDNNRNLDLDSIIAEVKAQ	KRT5
		DNNRNLDLDSIIAEVKAQ	KRT5
		AQYEDIAQKSKAE	KRT1
		LVNLGGSK	KRT1
		SRQFSSRSGYRSGGGFSS	KRT1
		DYRNKYEDEINKRTNAENE	KRT1
		SLVNLGGSKS	KRT1
		VARGGGRGSGFGGGYGGGGF	KRT1
		SRQFSSRSGYRSGGGFSSGSAGIINYQRR	KRT1
		SRQFSSRSGYRSGGGFSSGSAGI	KRT1
		NAENEFVTIK	KRT1
		SRQFSSRSGYRSGGGFSSGSAGIINYQ	KRT1
		SRQFSSRS	KRT1
		KDVDGAYmT	KRT1
		VSTSHTTISGGGSRGGGGGGYGSGGSS	KRT1
		VARGGGRGSGFGGGY	KRT1
		YEEIAQRSRAEAE	KRT6C
		TEAQKGFQDVEAQA	BST2
		RDPDDQYKLTEDTRQLGL	LSM7
		VENRFIGmKSRGIYETP	ASS1
		AGRYSGRKAVIVKNIDD	RPL27
		ASTLAEVERLKGL	SNRPA1
		APPRYVmTTTTLERTE	EIF2S1
		NVIEGPVFRPG	DSG1
		GGTLYYMAPEHLNDVNAKPTEK	RIPK1
		RDTFLVERGKFLRKK	SULF1
		YREHVKPLFNmED	BLMH
		VGTTHDL	BLMH
		HSELQVPTPGRAGLLNTS	VAC14
		LGTIISRTAKLIVAG	NEO1
		GRVIRGQRKGAGSVF	RPL8
		RPPLEEPAAPRELGL	RBM42
		PAFSDSRECK	NAPA
		LFLQKInELPTEE	BRD4
		KEQTFREKAAMPVAQH	ILVBL
		SDPGPHPEPGEGEPFFPKGQ	SLC9A1
		KISYRILRDPAG	CDH3
		FPEPIKLDKNDRAKAS	RAB7A
		APNTFKTLDSWRD	RAB7A
		HGFSDNQKLWERNIKS	PCNP
		NVRRQATTIIADNIIFLSDQTKEKE	SSBP1
		LYIGGLSKN	NRXN2
		TVATPLNQVANPNSAIFGGARPREEVVQKEQE	EIF4H
		TVEGFEPADnKCL	SRP14
		FPGGTGQIINKNNRRLAE	GALNT1
		ENEVALRQ	KRT10
		GGFGGGSFRGS	KRT10
		ADDFRLKYENEVALRQ	KRT10
		GGGFGGDGGLLSGNEKVTmQ	KRT10
		ISALEEQLQQIRAE	KRT10
		AAPGVDLTQLLNNmRSQYEQL	KRT10
		SFGLEDEPLETATKEN	ERLIN2
		PLYQALVKVnVKLKPmLDS	PDE11A
		VVYALKRQGRTLYGFGG	HIST1H4H
		AVVDVIREL	PIP
		RKYLKYSKNILDRQDPP	AZGP1
		ESVGKGAVHDVKDVLD	DCD
		AVEDLESVGKGAVHD	DCD
		ESVGKGAVHDVKDVLDSV	DCD
		ISLKFYKELQAHGADE	ARPC2
		AIAAGHGDYALn	ANPEP
		RKKFPLKIFKKPLK	STIM1
		DGKGVLRQITVNDLPV	PRDX2
		TcSRQFTSSSSMKGSCGIGGGIGGGSSRIS	KRT16
		LTPRWTPKAAHVLR	ITFG3
		APESFEYIEAHGTGTK	FASN
		FIGDKTIQmPFLK	TMEM87A
		GPVmPVRNVYKKEKARVITEEEK	RPL13
		GPVmPVRNVYKKEKARVITE	RPL13
		TSPAKQQAPPVRNL	DPYSL2
		NVKVDPEIQNVKAQ	KRT2
		GGPGGVGGLGGPGGFGPGGYPGGIHE	KRT2
		GGPGGVGGLGGPGGFGPGGYPGGIHEVS	KRT2
		DVTPIPSDSTRRKGGRRGRRL	RPS14
		RIEDVTPIPSDSTRRKGGRRGRRL	RPS14
		APRKGKEKKEEQVISL	RPS14
		GTALDIKIKRANKVYHAG	DSCR3
		KRKGPPGPPGRGAAAARQLGL	CC2D1A
		SKPFQKYSWSVTDKEGAGSSALKRP	STRBP
		DSGKELKIDIIPNPQER	HSP90AB1
		KELKIDIIPNPQERTL	HSP90AB1
		LRPKFSQIVNTLDK	EPHB3
		LLRmESGLSDVTKDQ	THEM6
		LKDKYKNIGAKLVQDVA	HSPD1
		DKYKNIGAKLVQDVA	HSPD1
		DLKDKYKNIGAKLVQDVA	HSPD1
		TTHITKTVKGGISETRIE	EPB41L3
		ASQTFDDLPARFGYR	RNF13
		DFDRFKVmKAKKMRNR	RPL14
		GFPTVTRQNTRGPL	SHANK2
		AGFPTVTRQNTRGPL	SHANK2
		INKKIYKIGQGYLIKDGKL	RPL3
		IQNKPLYFADRL	ANXA2
		qVTQPTVGmNFKTPRGPV	RPS17
		RITYVVHPGPGLAAG	LTBP1
		GFGDSRGGGGNFGPGPGSNFRGGSDGYGSGR	HNRNPA2B1
		EVNPSLGKTPEEVTRTVNT	ARG1
		LQQVVARQGRPVVI	GFPT1
		IAALRASFNNPDR	RAD23B
		LQHLVSIRTAPDLLPH	PTPRF
		DPGQQFTWENSNLEVNKP	PTPRF
		EPDHYVVVGAQRDA	TFRC
		VEPDHYVVVGAQRDA	TFRC
		SHYYTTIQDLRDK	KRT19
		TVLERVEGAQQR	TMEM9
		FIIQFLK	SHOC2
		NPEFEKLKPKYLEE	GSTM1
		PAHLLQDDISSSYTTT	SCD
		TDPSGTYHAWKANAIGRG	PSMA7
		qKGGSKGRLPSEFSQFPHGQKGQHY	SEMG1
		EnGVQKDVSQRS	SEMG1
		DKIQLINNmLDK	PGK1
		TPKKKKKFSFKKPFKLSG	MARCKSL1
		ALYnLGVQSKK	PHF19
		TGFQAVTGKRAQL	EIF2S2
		LTRFVmEEGRKARGTG	FBP1
		LEDDVHKILIREKRREQL	GKAP1
		DIRKAYRKLSLTLHPDKN	DNAJC1
		SKDDPKELPDP	TECPR1
		SARLPGVSRSGFSSV	KRT6A
		IPKFLmANGQLVK	GDI2
		LIPKFLmANGQLVK	GDI2
		LVIVKKGEKDIPGLTDTTVPRRLGPK	RPS6
		VPIAQVKDVYVVTDQIPVFVTmFQKN	GPNMB
		GFGQHGSVSGQ	FLG2
		TRRIVDGKVVSETNDTKV	KRT18
		GGDDDWTHLSSKEVDPSTG	SQSTM1
		GDDDWTHLSSKEVDPSTG	SQSTM1
		DDDWTHLSSKEVDPSTG	SQSTM1
		SDAYRLSVSRALSAD	PTGFRN
		GSDAYRLSVSRALSADQG	PTGFRN
		KAPTKAAPKQKIVKPVKVSAPRVGGK	RPL24
		YPEDLFIDKKVLKVAHVE	GPC3
		VQRLTYRRRLSYNTASNK	RPL34
		AVYKALSDHHIYLE	ALDOA
		SVVKQDRLLGL	PDP1
		LPIPTKnMLEESKVLPIIQRWS	SETD2
		ATRKAYGQALAKLGHASDR	TKT
		AVGGLGKLGKDA	DCD
		AVEDLESVGK	DCD
		YDPEAASAPGSGNPcHEASAAQKENAGEDPGLA	DCD
		AVGGLGKLGKDAVED	DCD
		nLATVEGnFASIDE	DCTN2
		DKFLEERAKAADRLPN	TOM1
		mEYYRALKTRNVPVR	APEH
		qRPEFHALRAGFALDE	ABHD14A-ACY1
		TPTEKDEYAcRVNHVTLSQP	B2M
		TPKIQVYSRHPAENGKSNFL	B2M
		IDNARLA	JUP
		SSFGSGAGSSSFSRTSSSRAVVVK	KRT8
		TSGPRAFSSRSYTSGPGSRISSSSFSR	KRT8
		YTSGPGSRISSSSFSRVGSS	KRT8
		SRTSSSRAVVVKKIETRDGKLVSESSDVLPK	KRT8
		KTGMLADFVSQTSPM	RACGAP1
		HSLGGGTGSGmGTLLISK	TUBB3
		GSQQYRALTVPELTQQ	TUBB3
		RRDNYVPEVSALDQE	RPS17
		DVmQDHFSRASSIIDE	CLU
		AVNGVKQIKTLIEKTN	CLU
		SPEDLERLLPHKVFEGN	GPI
		mDTSRVQPIKLAR	RPS28
		AFRKFLPLFDRVLVERSA	HSPE1-MOB4
		AFRKFLPLFDRVLVERSAA	HSPE1-MOB4
		RPVFYVASRGHHADIG	OPLAH
		YPPLGHFAVGHmRQTVAmGIIKAEDRKAAGV	EEF1A1P16
		KLAETEFKIKLLEKDPYALDVPNTAF	CTAGE3P
		WEPNTRL	SLC2A6
		IDGTPADSFYEEIR	CTD-2091N23.1
		EATVQmPTIERVSMTRY	RP11-693N9.2
		VTGEFTGMPEHWARLLQTSn	RP11-32B5.1
		SPKKKmLPCYSTARIPLPnLNEDL	VP1
		HSHLFTLRKVKSAHRQ	Kng1
		VTDESLESTRRILGL	Snap23
		VVSVLDALVHSPESL	Epha8
		GTRLVPVERREKL	Cavin1
		RLVPVERREKL	Cavin1
		FmGHYLHEVARRHPY	Alb
		EHAKLVQEVTDFAK	Alb
		GDKLcAIPNLRENYG	Alb
		DKLcAIPNLRENYG	Alb
		GKKKTHInIVVIGHVDSGKST	Eef1a1
		GKKKTHInIVVIGHVDSGKSTT	Eef1a1
		GKKKTHInIVVIGHVD	Eef1a1
		GKKKTHInIVVIGHVDSGKSTTTGHLI	Eef1a1
		GKKKTHInIVVIGHVDSGKSTTTGHLIY	Eef1a1
		LILAnSQLKQASLKALKQ	Tas2r106
		EnFAVIAAPLVR	Rtl1
		qKHLDLAARGPL	Oxa1l
		GEVWASHEPRNGV	Ahctf1
		mHKRNGPQAPPGRGAVTARQLGL	Cc2d1a
		MSSLKnILYFQAGLGILAN	Vmn1r30
		TGTETVFEKPKEGPAKSVFG	Mustn1
		WPSGGQnPTSTRMGIAGLGH	Abcg4
		GVHLTSFTPPQRnISnSR	Mtch2
		TVPFTDICK	Dnaaf1
		GTCSEQMYGMCESLWEPNmDPEHLFE	Psmb3
