# Supplementary material for: Workflow enabling deepscale immunopeptidome, proteome, ubiquitylome, phosphoproteome, and acetylome analyses of sample-limited tissues
Source: Nat Commun. 2023 Apr 3;14:1851. doi: 10.1038/s41467-023-37547-0 (PMC10070353; doi:10.1038/s41467-023-37547-0)
Supplement: Supplementary file 9 — Supplementary Data 6 [file 41467_2023_37547_MOESM9_ESM.xlsx]

## Sheet: Sheet1
#	Lysis base	HLA enrichment prior to digestion	est. time, lysis to digestion	hours in native lysis (4℃)	hours in SDS lysis buffer (RT)	OGT + Triton	BeadPre clear	AcK inhib	% spectra containing AcK	Distinct peptides containing AcK				Avg # distinct AcK peptides
1	native	yes	>11	>8	3	yes	yes	no	23.9	3386			All conditions	3740.43
2	native	yes	>11	>8	3	yes	yes	yes	28.8	3989			SDS / S-Trap lysis	3631
3	native	no	5	2	3	yes	yes	yes	40	4286			HLA lysis	3887	0.070504
4	SDS	no	3	0	3	no	no	no	30.5	3957			no AcK inhibitors	3450
5	SDS	no	4	0	4	no	yes	no	26	3253			AcK inhibitors	4128	0.196522
6	SDS	no	4	0	4	yes	yes	no	28.1	3203			no HLA detergents	3605
7	SDS	no	4	0	4	yes	yes	yes	33	4109			HLA detergents	3795	0.0527046
