# Supplementary material for: Workflow enabling deepscale immunopeptidome, proteome, ubiquitylome, phosphoproteome, and acetylome analyses of sample-limited tissues
Source: Nat Commun. 2023 Apr 3;14:1851. doi: 10.1038/s41467-023-37547-0 (PMC10070353; doi:10.1038/s41467-023-37547-0)
Supplement: Supplementary file 10 — Supplementary Data 7 [file 41467_2023_37547_MOESM10_ESM.xlsx]

## Sheet: Column_Descriptions
Each tab contains a table in Gene Cluster Text (GCT ) v1.3 format, a tab-delimited text file format that is convenient for analysis of matrix-compatible datasets as it allows metadata about an experiment to be stored alongside the data from the experiment.
https://clue.io/connectopedia/gct_format	Columns to the far right in each table contain log2 TMT ratios for each sample in each plex
	Rows 4-71 contain meta data about the experiment or clinical information about each patient
ColumnHeader	Description	Comment
accession_number	Ensembl protein ID, MiTranscriptome Gene ID, Uniprot ID
accession_numbers	All accession numbers containing a sequence mapped to the representative PSM with bestScore. It is possible that the exact sequence is not present in some accession numbers. There may be simple isobaric substitutions of some amino acids, such as Leu/Ile.	PTM-omes
accession_numbers	All accession numbers for the protein subgroup that were parsimoniously grouped together on the basis of shared peptides for the protein	Proteome
accessionNumber_VMsites_numVMsitesPresent_numVMsitesLocalizedBest_earliestVMsiteAA_latestVMsiteAA	Unique identifier for each phosphosite (VM, variable modification) with EnsemblProteinID_sites_#sitesPresent_#sitesLocalized_firstSite_lastSite. The numbers in sites, firstSite, lastSite indicate the amino acid position in the protein sequence of accession_number. The N-terminal amino acid of the protein is position 1. The purpose of firstSite and lastSite is to provide a range of possibilities w…
ASnumS	Number of all samples in cohort that have this spliceform.
ASnumV	Number of all samples in cohort that have this SAAV.
best_delta_parent_mass	Difference in measured parent mass (Da) of identified peptide and calculated mass of peptide in database before accounting for variable modifications. +16 is consistent with oxidation.
best_delta_ppm	Difference in measured parent mass (Da) of identified peptide and calculated mass of peptide in database after accounting for variable modifications.
Best_numActualVMSites_k	Count of variable modifications measured in the sequence - k (acetylation, ubiquitylation, etc)
Best_numActualVMSites_sty	Count of variable modifications measured in the sequence - sty (phosphorylation)
Best_numAmbiguousVMsites_k	Count of variable modifications not confidently localized to particular positions in the sequence - k (acetylation, ubiquitylation, etc)
Best_numAmbiguousVMsites_sty	Count of variable modifications not confidently localized to particular positions in the sequence - sty (phosphorylation)
Best_numLocalizedVMsites_k	Count of variable modifications confidently localized to particular positions in the sequence - k (acetylation, ubiquitylation, etc)
Best_numLocalizedVMsites_sty	Count of variable modifications confidently localized to particular positions in the sequence - sty (phosphorylation)
Best_numPossibleVMsites_K	Count of K residues in the sequence.
Best_numPossibleVMsites_STY	Count of STY residues in the sequence.
best_parent_m_over_z	Measured precursor m/z
Best_scoreVML	Variable modification localization score is the difference in Spectrum Mill identification score between the top two phosphosite localizations (see Methods localization of phosphosites).
bestDeltaForwardReverseScore	The difference between Spectrum Mill identification score of the best target peptide (forward peptide sequence) and decoy peptide (reversed peptide sequence). A value less than or equal to zero indicates a likely false-positive identification.
bestScore	Spectrum Mill identification score	Best Items: are associated with the representative peptide for the VMsite. Selecting the representative peptide from the combined observations is done such that once confident phosphosite localization is established, higher identification scores and longer peptide lengths are preferable
chromosome	Chromosome of accession_number
entry_name	Protein description for accession_number
geneID	Gene identfier that matches accession_number
geneSymbol	Gene symbol obtained for accession_number from UCSC Table browser
geneSymbol_nuORFdb	geneSymbol passed thru from nuORFdb
geneSymbol_QUILTS	geneSymbol passed thru from QUILTS sequence database
geneSymbol_smorf	geneSymbol passed thru from smorf db
genomeCoordinates	Genome coordinates
Gnum	Number of all samples in cohort that have this SAAV germline.
id	Same as accession_number
id.description	Same as accession_number
Indel	Genomic coordinate description of the indel. Ex:
mergeType	nuORF type
numColumnsProteinObserved	The number of TMT10-plex experiments the protein subgroup was observed in (1-2).
numColumnsVMsiteObserved	The number of TMT10-plex experiments the phosphosite was observed in (1-2).
numPepsUnique	Count of distinct peptide sequences detected for the protein subgroup.
numPepsUniqueSubgroupSpecificCI	Count of distinct peptide sequences detected for the protein subgroup that are specific to the subgroup and not shared with other subgroups in the protein group
numSpectraProteinObserved	The total number of identified MS/MS spectra for the protein subgroup across all TMT-plex experiments in the cohort. Each TMT MS/MS spectrum measures a peptide from 10 samples (9 individual samples, and the common reference sample (mix of 103 tumors and 100 normal adjacent tissue).
orfCategory	dORF, lncRNA,uORF for smORFeome entries
percentCoverage	Percent of the protein sequence that is covered by peptides identified by MS/MS
plotType	nuORF type
protein_group_num	Combined number proteinGroup.subgroup
protein_mw	Calculated protein MW (Da) of the protein sequence belonging to accession number
ReadsMax	Maximum Read count in the cohort for this spliceform.
redundant_accession_numbers	Protein identifiers for proteins that have 100% sequence identity with accession_number, but were removed from the source sequence database.
SAAV	Protein position of the variant with amino acid substitution. Ex:
scoreUnique	Sum of the Spectrum Mill identification scores of the distinct peptides for the protein subgroup
scoreUniqueSubgroupSpecificCI	Sum of the Spectrum Mill identification scores of the distinct peptides for the protein subgroup that are specific to the subgroup and not shared with other subgroups in the protein group
sequence	Peptide sequence present in accession_number. Lower case indicates variable modification.
sequenceVML	Sequence integrated with variable modification localization information associated with each STY residue. (1.0: no possibility of ambiguity, numPossibleVMsites = numActualVMSites, 0.99: confidently localized above VML score threshold, 0.5: ambiguity in localization between 2 possible sites, 0.33: ambiguity in localization between 3 possible sites)
smorfType	smorf Type
Snum	Number of all samples in cohort that have this SAAV somatic.
SNV	Genomic coordinates of the variant with nucleotide substitution. Ex:
species	Species for accession_number: HOMO SAPIENS, smORFeomeHuman, , UNREADABLE, mouse, rat, etc
speciesMulti	All species represented within accession_numbers
SpliceAA	The amino acid position in the protein sequence of the splice site. ToDo explain nuance for indel
SpliceformEndAA	The amino acid position in the protein sequence of the spliceform that is end of the splice. ToDo explain nuance for indel
SpliceformStartAA	The amino acid position in the protein sequence of the spliceform that is start of the splice. ToDo explain nuance for indel
SpliceformSubType	Length change type: insertion, deletion, substitution, insertion-frameshift, deletion-frameshift
SpliceformType	QUILTS v3 exon splice junction type: (bothConserved, donorConserved, novel) or Indel type: G-indel, S-indel
StartAA	The amino acid position in the protein sequence of the first amino acid in the peptide.
Strand	Genomic strand of the spliceform (+/-).
subgroupNum	Combined number proteinGroup.subgroup
The total number of identified MS/MS spectra for the protein subgroup across all TMT-plex experiments in the cohort. Each TMT MS/MS spectrum measures a peptide from 10 samples (9 individual samples, and the common reference sample (typically a mix of all samples in the cohort).	The total number of identified MS/MS spectra for the VM site across all TMT-plex experiments in the cohort. Each TMT MS/MS spectrum measures a peptide from 10 samples (9 individual samples, and the common reference sample (typically a mix of all samples in the cohort).
transcriptID	Transcript identfier that matches accession_number
variableSites	The amino acid position in the protein sequence of a modified amino acid indicated in lowercase.
VariantScoreMax	Maximum score in the cohort for this variant call, passed thru Quilts.
VMsiteFlanks	Variable Modification site (phospho, acetyl, ubiquityl, etc) with +/-7 flanking amino acids in the protein sequence, padded with dashes (-) when within 7 residues of the ends of the protein.

## Sheet: Fig4,6_Ubiquitylome
#1.3
11928	20	48	68
id	id.description	geneSymbol	numColumnsVMsiteObserved	numSpectraVMsiteObserved	bestScore	bestDeltaForwardReverseScore	bestDeltaRank1Rank2Score	best_percent_scored_peak_intensity	best_backbone_cleavage_score	Best_scoreVML	Best_numPossibleVMsites_K	Best_numActualVMSites_k	Best_numLocalizedVMsites_k	Best_numAmbiguousVMsites_k	best_delta_parent_mass	best_delta_ppm	best_parent_m_over_z	variableSites	nterm	StartAA	previous_aa	sequence	next_aa	sequenceVML	VMsiteFlanks	peptide_num	protein_group_num	protein_score	accession_numbers	species	speciesMulti	protein_mw	bestFilename	best_matched_parent_mass	proteinName	entry_name	geneID	transcriptID	chromosome	genomeCoordinates	geneSymbol_smorf	smorfType	chromosome_smorf	genomeCoordinates_smorf	geneSymbol_nuORFdb	mergeType	plotType	redundant_accession_numbers	C3N.02145
Sample.ID	na	na	na	na	na	na	na	na	na	na	na	na	na	na	na	na	na	na	na	na	na	na	na	na	na	na	na	na	na	na	na	na	na	na	na	na	na	na	na	na	na	na	na	na	na	na	na	na	C3N.02145
Participant	na	na	na	na	na	na	na	na	na	na	na	na	na	na	na	na	na	na	na	na	na	na	na	na	na	na	na	na	na	na	na	na	na	na	na	na	na	na	na	na	na	na	na	na	na	na	na	na	C3N.02145
Experiment	na	na	na	na	na	na	na	na	na	na	na	na	na	na	na	na	na	na	na	na	na	na	na	na	na	na	na	na	na	na	na	na	na	na	na	na	na	na	na	na	na	na	na	na	na	na	na	na	1
Channel	na	na	na	na	na	na	na	na	na	na	na	na	na	na	na	na	na	na	na	na	na	na	na	na	na	na	na	na	na	na	na	na	na	na	na	na	na	na	na	na	na	na	na	na	na	na	na	na	126
Type	na	na	na	na	na	na	na	na	na	na	na	na	na	na	na	na	na	na	na	na	na	na	na	na	na	na	na	na	na	na	na	na	na	na	na	na	na	na	na	na	na	na	na	na	na	na	na	na	FT
RunOrder	na	na	na	na	na	na	na	na	na	na	na	na	na	na	na	na	na	na	na	na	na	na	na	na	na	na	na	na	na	na	na	na	na	na	na	na	na	na	na	na	na	na	na	na	na	na	na	na	1
Aliquot	na	na	na	na	na	na	na	na	na	na	na	na	na	na	na	na	na	na	na	na	na	na	na	na	na	na	na	na	na	na	na	na	na	na	na	na	na	na	na	na	na	na	na	na	na	na	na	na	CPT0118570003
Smoking.Status	na	na	na	na	na	na	na	na	na	na	na	na	na	na	na	na	na	na	na	na	na	na	na	na	na	na	na	na	na	na	na	na	na	na	na	na	na	na	na	na	na	na	na	na	na	na	na	na	non-smoker
Stage	na	na	na	na	na	na	na	na	na	na	na	na	na	na	na	na	na	na	na	na	na	na	na	na	na	na	na	na	na	na	na	na	na	na	na	na	na	na	na	na	na	na	na	na	na	na	na	na
Region.of.Origin	na	na	na	na	na	na	na	na	na	na	na	na	na	na	na	na	na	na	na	na	na	na	na	na	na	na	na	na	na	na	na	na	na	na	na	na	na	na	na	na	na	na	na	na	na	na	na	na	asian
Country.of.Origin	na	na	na	na	na	na	na	na	na	na	na	na	na	na	na	na	na	na	na	na	na	na	na	na	na	na	na	na	na	na	na	na	na	na	na	na	na	na	na	na	na	na	na	na	na	na	na	na	vietnam
Age	na	na	na	na	na	na	na	na	na	na	na	na	na	na	na	na	na	na	na	na	na	na	na	na	na	na	na	na	na	na	na	na	na	na	na	na	na	na	na	na	na	na	na	na	na	na	na	na	68
Gender	na	na	na	na	na	na	na	na	na	na	na	na	na	na	na	na	na	na	na	na	na	na	na	na	na	na	na	na	na	na	na	na	na	na	na	na	na	na	na	na	na	na	na	na	na	na	na	na	female
Ethnicity	na	na	na	na	na	na	na	na	na	na	na	na	na	na	na	na	na	na	na	na	na	na	na	na	na	na	na	na	na	na	na	na	na	na	na	na	na	na	na	na	na	na	na	na	na	na	na	na	asian
Height.cm	na	na	na	na	na	na	na	na	na	na	na	na	na	na	na	na	na	na	na	na	na	na	na	na	na	na	na	na	na	na	na	na	na	na	na	na	na	na	na	na	na	na	na	na	na	na	na	na	153
Weight.kg	na	na	na	na	na	na	na	na	na	na	na	na	na	na	na	na	na	na	na	na	na	na	na	na	na	na	na	na	na	na	na	na	na	na	na	na	na	na	na	na	na	na	na	na	na	na	na	na	55
BMI	na	na	na	na	na	na	na	na	na	na	na	na	na	na	na	na	na	na	na	na	na	na	na	na	na	na	na	na	na	na	na	na	na	na	na	na	na	na	na	na	na	na	na	na	na	na	na	na	23.5
Cigarettes.per.Day	na	na	na	na	na	na	na	na	na	na	na	na	na	na	na	na	na	na	na	na	na	na	na	na	na	na	na	na	na	na	na	na	na	na	na	na	na	na	na	na	na	na	na	na	na	na	na	na	NA
Pack.Years.Smoked	na	na	na	na	na	na	na	na	na	na	na	na	na	na	na	na	na	na	na	na	na	na	na	na	na	na	na	na	na	na	na	na	na	na	na	na	na	na	na	na	na	na	na	na	na	na	na	na	NA
Smoking.History	na	na	na	na	na	na	na	na	na	na	na	na	na	na	na	na	na	na	na	na	na	na	na	na	na	na	na	na	na	na	na	na	na	na	na	na	na	na	na	na	na	na	na	na	na	na	na	na	Lifelong non-smoker: Less than 100 cigarettes smoked in lifetime
Secondhand.Smoke	na	na	na	na	na	na	na	na	na	na	na	na	na	na	na	na	na	na	na	na	na	na	na	na	na	na	na	na	na	na	na	na	na	na	na	na	na	na	na	na	na	na	na	na	na	na	na	na
Smoking.Score.WGS	na	na	na	na	na	na	na	na	na	na	na	na	na	na	na	na	na	na	na	na	na	na	na	na	na	na	na	na	na	na	na	na	na	na	na	na	na	na	na	na	na	na	na	na	na	na	na	na	7e-05
Smoking.Signature.Fraction.WGS	na	na	na	na	na	na	na	na	na	na	na	na	na	na	na	na	na	na	na	na	na	na	na	na	na	na	na	na	na	na	na	na	na	na	na	na	na	na	na	na	na	na	na	na	na	na	na	na	0
Dominant.Signature.WGS.notSmoking.50perc	na	na	na	na	na	na	na	na	na	na	na	na	na	na	na	na	na	na	na	na	na	na	na	na	na	na	na	na	na	na	na	na	na	na	na	na	na	na	na	na	na	na	na	na	na	na	na	na	Signature5: unknown aetiology
Dominant.Signature.Fraction.WGS.notSmoking	na	na	na	na	na	na	na	na	na	na	na	na	na	na	na	na	na	na	na	na	na	na	na	na	na	na	na	na	na	na	na	na	na	na	na	na	na	na	na	na	na	na	na	na	na	na	na	na	0.56
DNP.GG.to.TT.or.CC.to.AA.Count.WGS	na	na	na	na	na	na	na	na	na	na	na	na	na	na	na	na	na	na	na	na	na	na	na	na	na	na	na	na	na	na	na	na	na	na	na	na	na	na	na	na	na	na	na	na	na	na	na	na	0
NMF.consensus	na	na	na	na	na	na	na	na	na	na	na	na	na	na	na	na	na	na	na	na	na	na	na	na	na	na	na	na	na	na	na	na	na	na	na	na	na	na	na	na	na	na	na	na	na	na	na	na	C3
NMF.cluster.membership	na	na	na	na	na	na	na	na	na	na	na	na	na	na	na	na	na	na	na	na	na	na	na	na	na	na	na	na	na	na	na	na	na	na	na	na	na	na	na	na	na	na	na	na	na	na	na	na	0.458
mRNA.Expression.Subtype.TCGA	na	na	na	na	na	na	na	na	na	na	na	na	na	na	na	na	na	na	na	na	na	na	na	na	na	na	na	na	na	na	na	na	na	na	na	na	na	na	na	na	na	na	na	na	na	na	na	na	Terminal Respiratory Unit
mRNA.stemness.index	na	na	na	na	na	na	na	na	na	na	na	na	na	na	na	na	na	na	na	na	na	na	na	na	na	na	na	na	na	na	na	na	na	na	na	na	na	na	na	na	na	na	na	na	na	na	na	na	0.5882
CIMP.status	na	na	na	na	na	na	na	na	na	na	na	na	na	na	na	na	na	na	na	na	na	na	na	na	na	na	na	na	na	na	na	na	na	na	na	na	na	na	na	na	na	na	na	na	na	na	na	na	CIMP-2
Tumor.Purity.byESTIMATE.RNAseq	na	na	na	na	na	na	na	na	na	na	na	na	na	na	na	na	na	na	na	na	na	na	na	na	na	na	na	na	na	na	na	na	na	na	na	na	na	na	na	na	na	na	na	na	na	na	na	na	0.62284
TSNet.Purity	na	na	na	na	na	na	na	na	na	na	na	na	na	na	na	na	na	na	na	na	na	na	na	na	na	na	na	na	na	na	na	na	na	na	na	na	na	na	na	na	na	na	na	na	na	na	na	na	0.76216
ESTIMATEScore	na	na	na	na	na	na	na	na	na	na	na	na	na	na	na	na	na	na	na	na	na	na	na	na	na	na	na	na	na	na	na	na	na	na	na	na	na	na	na	na	na	na	na	na	na	na	na	na	6066.98
ESTIMATE.ImmuneScore	na	na	na	na	na	na	na	na	na	na	na	na	na	na	na	na	na	na	na	na	na	na	na	na	na	na	na	na	na	na	na	na	na	na	na	na	na	na	na	na	na	na	na	na	na	na	na	na	3563.93
ESTIMATE.StromalScore	na	na	na	na	na	na	na	na	na	na	na	na	na	na	na	na	na	na	na	na	na	na	na	na	na	na	na	na	na	na	na	na	na	na	na	na	na	na	na	na	na	na	na	na	na	na	na	na	2503.06
QC.status	na	na	na	na	na	na	na	na	na	na	na	na	na	na	na	na	na	na	na	na	na	na	na	na	na	na	na	na	na	na	na	na	na	na	na	na	na	na	na	na	na	na	na	na	na	na	na	na	QC.pass
TP53.mutation	na	na	na	na	na	na	na	na	na	na	na	na	na	na	na	na	na	na	na	na	na	na	na	na	na	na	na	na	na	na	na	na	na	na	na	na	na	na	na	na	na	na	na	na	na	na	na	na
KRAS.mutation	na	na	na	na	na	na	na	na	na	na	na	na	na	na	na	na	na	na	na	na	na	na	na	na	na	na	na	na	na	na	na	na	na	na	na	na	na	na	na	na	na	na	na	na	na	na	na	na
STK11.mutation	na	na	na	na	na	na	na	na	na	na	na	na	na	na	na	na	na	na	na	na	na	na	na	na	na	na	na	na	na	na	na	na	na	na	na	na	na	na	na	na	na	na	na	na	na	na	na	na
EGFR.mutation	na	na	na	na	na	na	na	na	na	na	na	na	na	na	na	na	na	na	na	na	na	na	na	na	na	na	na	na	na	na	na	na	na	na	na	na	na	na	na	na	na	na	na	na	na	na	na	na	In_Frame_Del
KEAP1.mutation	na	na	na	na	na	na	na	na	na	na	na	na	na	na	na	na	na	na	na	na	na	na	na	na	na	na	na	na	na	na	na	na	na	na	na	na	na	na	na	na	na	na	na	na	na	na	na	na
RB1.mutation	na	na	na	na	na	na	na	na	na	na	na	na	na	na	na	na	na	na	na	na	na	na	na	na	na	na	na	na	na	na	na	na	na	na	na	na	na	na	na	na	na	na	na	na	na	na	na	na
BRAF.mutation	na	na	na	na	na	na	na	na	na	na	na	na	na	na	na	na	na	na	na	na	na	na	na	na	na	na	na	na	na	na	na	na	na	na	na	na	na	na	na	na	na	na	na	na	na	na	na	na
ARAF.mutation	na	na	na	na	na	na	na	na	na	na	na	na	na	na	na	na	na	na	na	na	na	na	na	na	na	na	na	na	na	na	na	na	na	na	na	na	na	na	na	na	na	na	na	na	na	na	na	na	NA
ERBB2.mutation	na	na	na	na	na	na	na	na	na	na	na	na	na	na	na	na	na	na	na	na	na	na	na	na	na	na	na	na	na	na	na	na	na	na	na	na	na	na	na	na	na	na	na	na	na	na	na	na	NA
TP53.mutation.status	na	na	na	na	na	na	na	na	na	na	na	na	na	na	na	na	na	na	na	na	na	na	na	na	na	na	na	na	na	na	na	na	na	na	na	na	na	na	na	na	na	na	na	na	na	na	na	na	0
KRAS.mutation.status	na	na	na	na	na	na	na	na	na	na	na	na	na	na	na	na	na	na	na	na	na	na	na	na	na	na	na	na	na	na	na	na	na	na	na	na	na	na	na	na	na	na	na	na	na	na	na	na	0
STK11.mutation.status	na	na	na	na	na	na	na	na	na	na	na	na	na	na	na	na	na	na	na	na	na	na	na	na	na	na	na	na	na	na	na	na	na	na	na	na	na	na	na	na	na	na	na	na	na	na	na	na	0
EGFR.mutation.status	na	na	na	na	na	na	na	na	na	na	na	na	na	na	na	na	na	na	na	na	na	na	na	na	na	na	na	na	na	na	na	na	na	na	na	na	na	na	na	na	na	na	na	na	na	na	na	na	1
KEAP1.mutation.status	na	na	na	na	na	na	na	na	na	na	na	na	na	na	na	na	na	na	na	na	na	na	na	na	na	na	na	na	na	na	na	na	na	na	na	na	na	na	na	na	na	na	na	na	na	na	na	na	0
RB1.mutation.status	na	na	na	na	na	na	na	na	na	na	na	na	na	na	na	na	na	na	na	na	na	na	na	na	na	na	na	na	na	na	na	na	na	na	na	na	na	na	na	na	na	na	na	na	na	na	na	na	0
BRAF.mutation.status	na	na	na	na	na	na	na	na	na	na	na	na	na	na	na	na	na	na	na	na	na	na	na	na	na	na	na	na	na	na	na	na	na	na	na	na	na	na	na	na	na	na	na	na	na	na	na	na	0
ARAF.mutation.status	na	na	na	na	na	na	na	na	na	na	na	na	na	na	na	na	na	na	na	na	na	na	na	na	na	na	na	na	na	na	na	na	na	na	na	na	na	na	na	na	na	na	na	na	na	na	na	na	0
ERBB2.mutation.status	na	na	na	na	na	na	na	na	na	na	na	na	na	na	na	na	na	na	na	na	na	na	na	na	na	na	na	na	na	na	na	na	na	na	na	na	na	na	na	na	na	na	na	na	na	na	na	na	0
Total.Mutation.Count.WGS	na	na	na	na	na	na	na	na	na	na	na	na	na	na	na	na	na	na	na	na	na	na	na	na	na	na	na	na	na	na	na	na	na	na	na	na	na	na	na	na	na	na	na	na	na	na	na	na	1516
Mutation.Count.ExcludingINDELs.WGS	na	na	na	na	na	na	na	na	na	na	na	na	na	na	na	na	na	na	na	na	na	na	na	na	na	na	na	na	na	na	na	na	na	na	na	na	na	na	na	na	na	na	na	na	na	na	na	na	1373
Total.DNP.Count.WGS	na	na	na	na	na	na	na	na	na	na	na	na	na	na	na	na	na	na	na	na	na	na	na	na	na	na	na	na	na	na	na	na	na	na	na	na	na	na	na	na	na	na	na	na	na	na	na	na	5
Number.somatic.mutations	na	na	na	na	na	na	na	na	na	na	na	na	na	na	na	na	na	na	na	na	na	na	na	na	na	na	na	na	na	na	na	na	na	na	na	na	na	na	na	na	na	na	na	na	na	na	na	na	21
Mutation.Signature.Activity.W1.COSMIC5	na	na	na	na	na	na	na	na	na	na	na	na	na	na	na	na	na	na	na	na	na	na	na	na	na	na	na	na	na	na	na	na	na	na	na	na	na	na	na	na	na	na	na	na	na	na	na	na	14.0502
Mutation.Signature.Activity.W2.COSMIC4	na	na	na	na	na	na	na	na	na	na	na	na	na	na	na	na	na	na	na	na	na	na	na	na	na	na	na	na	na	na	na	na	na	na	na	na	na	na	na	na	na	na	na	na	na	na	na	na	7.67927
Mutation.Signature.Activity.W3.COSMIC2	na	na	na	na	na	na	na	na	na	na	na	na	na	na	na	na	na	na	na	na	na	na	na	na	na	na	na	na	na	na	na	na	na	na	na	na	na	na	na	na	na	na	na	na	na	na	na	na	4.54361
ALK.fusion	na	na	na	na	na	na	na	na	na	na	na	na	na	na	na	na	na	na	na	na	na	na	na	na	na	na	na	na	na	na	na	na	na	na	na	na	na	na	na	na	na	na	na	na	na	na	na	na	0
ROS1.fusion	na	na	na	na	na	na	na	na	na	na	na	na	na	na	na	na	na	na	na	na	na	na	na	na	na	na	na	na	na	na	na	na	na	na	na	na	na	na	na	na	na	na	na	na	na	na	na	na	0
RET.fusion	na	na	na	na	na	na	na	na	na	na	na	na	na	na	na	na	na	na	na	na	na	na	na	na	na	na	na	na	na	na	na	na	na	na	na	na	na	na	na	na	na	na	na	na	na	na	na	na	0
Putative.driver.mutation	na	na	na	na	na	na	na	na	na	na	na	na	na	na	na	na	na	na	na	na	na	na	na	na	na	na	na	na	na	na	na	na	na	na	na	na	na	na	na	na	na	na	na	na	na	na	na	na
Methylation.QC	na	na	na	na	na	na	na	na	na	na	na	na	na	na	na	na	na	na	na	na	na	na	na	na	na	na	na	na	na	na	na	na	na	na	na	na	na	na	na	na	na	na	na	na	na	na	na	na	pass
Dominant.Histological.Subtype	na	na	na	na	na	na	na	na	na	na	na	na	na	na	na	na	na	na	na	na	na	na	na	na	na	na	na	na	na	na	na	na	na	na	na	na	na	na	na	na	na	na	na	na	na	na	na	na	papillary
ENSP00000313420.3_K108k_1_1_108_108	ENSP00000313420.3	PRKDC	1	1	17.41	20.36	17.33	77.6	16	10.8	2	1	1	0	-115.121	-0.3	882.812	K108k	TMT10	100	(K)	IAPYSVEIkNTCTSVYTK	(D)	IAPYSVEIK(0.99)NTCTSVYTK(0.0)	APYSVEIkNTCTSVY	1	2.1	1337.25	ENSP00000313420.3|ENSP00000345182.4|ENST00000314191.6_3_8:48805720-48872686:-|PRKDC_p.Q3568E_uc003xqi.2	Human	Human|nuORFdb_human|TCGA-IR-A3LH-01A-21D-A20U-09	474044	LP20210402_EB_LUAD_MONTE_HLAft_KGG_01.31561.31561.3	2761.54	protein kinase, DNA-activated, catalytic subunit	protein kinase, DNA-activated, catalytic subunit	ENSG00000253729.8	ENST00000314191.7	8	chr8:47773111-47774175:-			NA						-0.20383
ENSP00000313420.3_K148k_1_1_148_148	ENSP00000313420.3	PRKDC	1	1	13.91	14.96	13.69	67.4	12	13.912	2	1	1	0	-115.119	0.3	710.396	K148k	TMT10	143	(R)	LMDEFkIGELFSK	(F)	LMDEFK(0.99)IGELFSK(0.0)	SRLMDEFkIGELFSK	2	2.1	1337.25	ENSP00000313420.3|ENSP00000345182.4|ENST00000314191.6_3_8:48805720-48872686:-	Human	Human|nuORFdb_human	474044	LP20210402_EB_LUAD_MONTE_HLAft_KGG_01.47977.47977.3	2244.29	protein kinase, DNA-activated, catalytic subunit	protein kinase, DNA-activated, catalytic subunit	ENSG00000253729.8	ENST00000314191.7	8	chr8:47773111-47774175:-			NA						-0.10747
ENSP00000313420.3_K163k_1_1_163_163	ENSP00000313420.3	PRKDC	2	3	13.27	9.76	9.28	75.9	8	1.785	2	1	1	0	-115.122	-1.2	547.663	K163k	TMT10	156	(K)	FYGELALkK	(K)	FYGELALK(0.99)K(0.0)	FYGELALkKKIPDTV	3	2.1	1337.25	ENSP00000313420.3|ENSP00000345182.4|ENST00000314191.6_3_8:48805720-48872686:-	Human	Human|nuORFdb_human	474044	LP20210402_EB_LUAD_MONTE_HLAft_KGG_02.29950.29950.3	1756.1	protein kinase, DNA-activated, catalytic subunit	protein kinase, DNA-activated, catalytic subunit	ENSG00000253729.8	ENST00000314191.7	8	chr8:47773111-47774175:-			NA						-0.07041
ENSP00000313420.3_K205k_1_1_205_205	ENSP00000313420.3	PRKDC	2	4	11.92	13.05	11.46	63	12	99	1	1	1	0	-115.123	-1.4	665.7	K205k	TMT10	199	(R)	AFLGELkTQMTSAVR	(E)	AFLGELK(1.0)TQMTSAVR	RAFLGELkTQMTSAV	4	2.1	1337.25	ENSP00000313420.3|ENSP00000345182.4|ENST00000314191.6_3_8:48805720-48872686:-|PRKDC_p.Q3568E_uc003xqi.2	Human	Human|nuORFdb_human|TCGA-IR-A3LH-01A-21D-A20U-09	474044	LP20210401_EB_LUAD_MONTE_noIPtissue_KGG_01.37084.37084.3	2110.21	protein kinase, DNA-activated, catalytic subunit	protein kinase, DNA-activated, catalytic subunit	ENSG00000253729.8	ENST00000314191.7	8	chr8:47773111-47774175:-			NA						-0.37801
ENSP00000313420.3_K254k_1_1_254_254	ENSP00000313420.3	PRKDC	1	1	18.5	15.09	15.37	85.6	13	6.976	2	1	1	0	-115.114	2.5	654.898	K254k	TMT10	247	(R)	EIFNFVLkAIRPQIDLK	(R)	EIFNFVLK(0.99)AIRPQIDLK(0.0)	EIFNFVLkAIRPQID	5	2.1	1337.25	ENSP00000313420.3|ENSP00000345182.4|ENST00000314191.6_3_8:48805720-48872686:-|PRKDC_p.Q3568E_uc003xqi.2	Human	Human|nuORFdb_human|TCGA-IR-A3LH-01A-21D-A20U-09	474044	LP20210401_EB_LUAD_MONTE_noIPtissue_KGG_02.51002.51002.4	2731.68	protein kinase, DNA-activated, catalytic subunit	protein kinase, DNA-activated, catalytic subunit	ENSG00000253729.8	ENST00000314191.7	8	chr8:47773111-47774175:-			NA						NA
ENSP00000313420.3_K263k_1_1_263_263	ENSP00000313420.3	PRKDC	2	5	7.09	7.09	7.09	50.1	8	99	1	1	1	0	-115.12	0.3	518.321	K263k	TMT10	255	(K)	AIRPQIDLkR	(Y)	AIRPQIDLK(1.0)R	IRPQIDLkRYAVPSA	6	2.1	1337.25	ENSP00000313420.3|ENSP00000345182.4|ENST00000314191.6_3_8:48805720-48872686:-|PRKDC_p.Q3568E_uc003xqi.2	Human	Human|nuORFdb_human|TCGA-IR-A3LH-01A-21D-A20U-09	474044	LP20210402_EB_LUAD_MONTE_HLAft_KGG_01.17490.17490.3	1668.07	protein kinase, DNA-activated, catalytic subunit	protein kinase, DNA-activated, catalytic subunit	ENSG00000253729.8	ENST00000314191.7	8	chr8:47773111-47774175:-			NA						0.25201
ENSP00000313420.3_K310k_1_1_310_310	ENSP00000313420.3	PRKDC	2	2	6.74	2.06	4.44	51.8	7	6.74	2	1	1	0	-115.119	0.5	540.989	K310k	Hydrogen	310	(K)	kAALSALESFLK	(Q)	K(0.99)AALSALESFLK(0.0)	HTNVELKkAALSALE	7	2.1	1337.25	ENSP00000313420.3|ENSP00000345182.4|ENST00000314191.6_3_8:48805720-48872686:-	Human	Human|nuORFdb_human	474044	LP20210402_EB_LUAD_MONTE_HLAft_KGG_01.39423.39423.3	1736.07	protein kinase, DNA-activated, catalytic subunit	protein kinase, DNA-activated, catalytic subunit	ENSG00000253729.8	ENST00000314191.7	8	chr8:47773111-47774175:-			NA						-0.56702
ENSP00000313420.3_K357k_1_1_357_357	ENSP00000313420.3	PRKDC	2	4	14.17	11.66	12.32	78.9	12	99	1	1	1	0	-115.118	1	639.352	K357k	TMT10	351	(R)	NVDSNNkELSIAIR	(G)	NVDSNNK(1.0)ELSIAIR	RNVDSNNkELSIAIR	8	2.1	1337.25	ENSP00000313420.3|ENSP00000345182.4|ENST00000314191.6_3_8:48805720-48872686:-|PRKDC_p.Q3568E_uc003xqi.2	Human	Human|nuORFdb_human|TCGA-IR-A3LH-01A-21D-A20U-09	474044	LP20210402_EB_LUAD_MONTE_HLAft_KGG_02.21827.21827.3	2031.16	protein kinase, DNA-activated, catalytic subunit	protein kinase, DNA-activated, catalytic subunit	ENSG00000253729.8	ENST00000314191.7	8	chr8:47773111-47774175:-			NA						0.19642
ENSP00000313420.3_K374k_1_1_374_374	ENSP00000313420.3	PRKDC	1	1	11	12.38	13.86	72.7	10	9.886	2	1	1	0	-115.118	0.7	723.075	K374k	TMT10	365	(R)	GYGLFAGPCkVINAK	(D)	GYGLFAGPCK(0.99)VINAK(0.0)	GLFAGPCkVINAKDV	9	2.1	1337.25	ENSP00000313420.3|ENSP00000345182.4|ENST00000314191.6_3_8:48805720-48872686:-|PRKDC_p.Q3568E_uc003xqi.2	Human	Human|nuORFdb_human|TCGA-IR-A3LH-01A-21D-A20U-09	474044	LP20210402_EB_LUAD_MONTE_HLAft_KGG_01.33461.33461.3	2282.33	protein kinase, DNA-activated, catalytic subunit	protein kinase, DNA-activated, catalytic subunit	ENSG00000253729.8	ENST00000314191.7	8	chr8:47773111-47774175:-			NA						0.11859
ENSP00000313420.3_K471k_1_1_471_471	ENSP00000313420.3	PRKDC	2	4	18.94	16.86	13.62	88.7	11	99	1	1	1	0	-115.122	-1.3	566.692	K471k	TMT10	464	(K)	VFLALAAkGPVLR	(N)	VFLALAAK(1.0)GPVLR	VFLALAAkGPVLRNC	10	2.1	1337.25	ENSP00000313420.3|ENSP00000345182.4|ENST00000314191.6_3_8:48805720-48872686:-|PRKDC_p.Q3568E_uc003xqi.2	Human	Human|nuORFdb_human|TCGA-IR-A3LH-01A-21D-A20U-09	474044	LP20210401_EB_LUAD_MONTE_noIPtissue_KGG_01.39355.39355.3	1813.18	protein kinase, DNA-activated, catalytic subunit	protein kinase, DNA-activated, catalytic subunit	ENSG00000253729.8	ENST00000314191.7	8	chr8:47773111-47774175:-			NA						-0.88573
ENSP00000313420.3_K525k_1_1_525_525	ENSP00000313420.3	PRKDC	2	4	12.93	12.93	12.93	69.7	10	99	1	1	1	0	-115.113	3.9	620.337	K525k	TMT10	521	(K)	VPTYkDYVDLFR	(H)	VPTYK(1.0)DYVDLFR	KWKVPTYkDYVDLFR	11	2.1	1337.25	ENSP00000313420.3|ENSP00000345182.4|ENST00000314191.6_3_8:48805720-48872686:-|PRKDC_p.Q3568E_uc003xqi.2	Human	Human|nuORFdb_human|TCGA-IR-A3LH-01A-21D-A20U-09	474044	LP20210402_EB_LUAD_MONTE_HLAft_KGG_01.38704.38704.3	1974.11	protein kinase, DNA-activated, catalytic subunit	protein kinase, DNA-activated, catalytic subunit	ENSG00000253729.8	ENST00000314191.7	8	chr8:47773111-47774175:-			NA						-0.4336
ENSP00000313420.3_K681k_1_1_681_681	ENSP00000313420.3	PRKDC	2	2	11.74	10.64	9.51	62	9	11.743	2	1	1	0	-115.116	2.2	580.676	K681k	TMT10	680	(K)	IkYFEGVSPK	(S)	IK(0.99)YFEGVSPK(0.0)	VRNAKKIkYFEGVSP	12	2.1	1337.25	ENSP00000313420.3|ENSP00000345182.4|ENST00000314191.6_3_8:48805720-48872686:-	Human	Human|nuORFdb_human	474044	LP20210402_EB_LUAD_MONTE_HLAft_KGG_02.27993.27993.3	1855.13	protein kinase, DNA-activated, catalytic subunit	protein kinase, DNA-activated, catalytic subunit	ENSG00000253729.8	ENST00000314191.7	8	chr8:47773111-47774175:-			NA						NA
ENSP00000313420.3_K689k_1_1_689_689	ENSP00000313420.3	PRKDC	2	2	16.17	11.91	12.94	81.6	10	6.113	2	1	1	0	-115.12	-0.2	609.685	K689k	TMT10	682	(K)	YFEGVSPkSLK	(H)	YFEGVSPK(0.99)SLK(0.0)	YFEGVSPkSLKHSPE	13	2.1	1337.25	ENSP00000313420.3|ENSP00000345182.4|ENST00000314191.6_3_8:48805720-48872686:-|PRKDC_p.Q3568E_uc003xqi.2	Human	Human|nuORFdb_human|TCGA-IR-A3LH-01A-21D-A20U-09	474044	LP20210402_EB_LUAD_MONTE_HLAft_KGG_01.28927.28927.3	1942.16	protein kinase, DNA-activated, catalytic subunit	protein kinase, DNA-activated, catalytic subunit	ENSG00000253729.8	ENST00000314191.7	8	chr8:47773111-47774175:-			NA						-0.00371
ENSP00000313420.3_K801k_1_1_801_801	ENSP00000313420.3	PRKDC	1	2	20.15	20.15	20.15	81.4	18	11.239	2	1	1	0	-115.109	3.7	937.837	K801k	TMT10	791	(K)	DILPCLDGYLkTSALSDETK	(N)	DILPCLDGYLK(0.99)TSALSDETK(0.0)	PCLDGYLkTSALSDE	14	2.1	1337.25	ENSP00000313420.3|ENSP00000345182.4|ENST00000314191.6_3_8:48805720-48872686:-|PRKDC_p.Q3568E_uc003xqi.2	Human	Human|nuORFdb_human|TCGA-IR-A3LH-01A-21D-A20U-09	474044	LP20210402_EB_LUAD_MONTE_HLAft_KGG_01.44332.44335.3	2926.61	protein kinase, DNA-activated, catalytic subunit	protein kinase, DNA-activated, catalytic subunit	ENSG00000253729.8	ENST00000314191.7	8	chr8:47773111-47774175:-			NA						-0.35948
ENSP00000313420.3_K824k_1_1_824_824	ENSP00000313420.3	PRKDC	2	3	7.66	7.66	7.66	55.4	7	7.655	2	1	1	0	-115.118	1.5	479.286	K824k	TMT10	821	(R)	AAQkGFNK	(V)	AAQK(0.99)GFNK(0.0)	ALSRAAQkGFNKVVL	16	2.1	1337.25	ENSP00000313420.3|ENSP00000345182.4|ENST00000314191.6_3_8:48805720-48872686:-|PRKDC_p.Q3568E_uc003xqi.2	Human	Human|nuORFdb_human|TCGA-IR-A3LH-01A-21D-A20U-09	474044	LP20210402_EB_LUAD_MONTE_HLAft_KGG_01.11507.11507.3	1550.96	protein kinase, DNA-activated, catalytic subunit	protein kinase, DNA-activated, catalytic subunit	ENSG00000253729.8	ENST00000314191.7	8	chr8:47773111-47774175:-			NA						-1.98271
ENSP00000313420.3_K828k_1_1_828_828	ENSP00000313420.3	PRKDC	2	5	8.3	8.97	2.96	52.5	5	8.301	2	1	1	0	-115.117	1.8	492.983	K828k	TMT10	825	(K)	GFNkVVLK	(H)	GFNK(0.99)VVLK(0.0)	AAQKGFNkVVLKHLK	17	2.1	1337.25	ENSP00000313420.3|ENSP00000345182.4|ENST00000314191.6_3_8:48805720-48872686:-|PRKDC_p.Q3568E_uc003xqi.2|ENSP00000295822.2	Human	Human|nuORFdb_human|TCGA-IR-A3LH-01A-21D-A20U-09	474044	LP20210402_EB_LUAD_MONTE_HLAft_KGG_02.23618.23618.3	1592.05	protein kinase, DNA-activated, catalytic subunit	protein kinase, DNA-activated, catalytic subunit	ENSG00000253729.8	ENST00000314191.7	8	chr8:47773111-47774175:-			NA						-1.31933
ENSP00000313420.3_K838k_1_1_838_838	ENSP00000313420.3	PRKDC	2	5	16.95	12.78	12.15	81.9	14	99	1	1	1	0	-115.126	-2.8	639.999	K838k	Hydrogen	837	(K)	TkNLSSNEAISLEEIR	(I)	TK(1.0)NLSSNEAISLEEIR	LKHLKKTkNLSSNEA	18	2.1	1337.25	ENSP00000313420.3|ENSP00000345182.4|ENST00000314191.6_3_8:48805720-48872686:-|PRKDC_p.Q3568E_uc003xqi.2	Human	Human|nuORFdb_human|TCGA-IR-A3LH-01A-21D-A20U-09	474044	LP20210401_EB_LUAD_MONTE_noIPtissue_KGG_02.21890.21890.3	2033.11	protein kinase, DNA-activated, catalytic subunit	protein kinase, DNA-activated, catalytic subunit	ENSG00000253729.8	ENST00000314191.7	8	chr8:47773111-47774175:-			NA						NA
ENSP00000313420.3_K881k_1_1_881_881	ENSP00000313420.3	PRKDC	2	3	25.36	25.36	25.36	94	17	99	1	1	1	0	-115.114	2.4	897.112	K881k	TMT10	869	(K)	NLLTVTSSDEMMkSYVAWDR	(E)	NLLTVTSSDEMMK(1.0)SYVAWDR	TSSDEMMkSYVAWDR	19	2.1	1337.25	ENSP00000313420.3|ENSP00000345182.4|ENST00000314191.6_3_8:48805720-48872686:-|PRKDC_p.Q3568E_uc003xqi.2	Human	Human|nuORFdb_human|TCGA-IR-A3LH-01A-21D-A20U-09	474044	LP20210402_EB_LUAD_MONTE_HLAft_KGG_01.41681.41681.3	2804.44	protein kinase, DNA-activated, catalytic subunit	protein kinase, DNA-activated, catalytic subunit	ENSG00000253729.8	ENST00000314191.7	8	chr8:47773111-47774175:-			NA						-0.07412
ENSP00000313420.3_K1051k_1_1_1051_1051	ENSP00000313420.3	PRKDC	2	4	19.96	20.68	19.89	89.6	13	10.241	2	1	1	0	-115.123	-1.5	766.764	K1051k	TMT10	1043	(K)	QITPQQQEkSPVNTK	(S)	QITPQQQEK(0.99)SPVNTK(0.0)	ITPQQQEkSPVNTKS	20	2.1	1337.25	ENSP00000313420.3|ENSP00000345182.4|ENST00000314191.6_3_8:48805720-48872686:-|PRKDC_p.Q3568E_uc003xqi.2	Human	Human|nuORFdb_human|TCGA-IR-A3LH-01A-21D-A20U-09	474044	LP20210401_EB_LUAD_MONTE_noIPtissue_KGG_01.15277.15277.3	2413.4	protein kinase, DNA-activated, catalytic subunit	protein kinase, DNA-activated, catalytic subunit	ENSG00000253729.8	ENST00000314191.7	8	chr8:47773111-47774175:-			NA						0.18159
ENSP00000313420.3_K1074k_1_1_1074_1074	ENSP00000313420.3	PRKDC	1	2	20.97	17.36	17.6	82.4	11	99	1	1	1	0	-115.116	1.9	469.022	K1074k	TMT10	1063	(R)	LYSLALHPNAFkR	(L)	LYSLALHPNAFK(1.0)R	ALHPNAFkRLGASLA	21	2.1	1337.25	ENSP00000313420.3|ENSP00000345182.4|ENST00000314191.6_3_8:48805720-48872686:-|PRKDC_p.Q3568E_uc003xqi.2	Human	Human|nuORFdb_human|TCGA-IR-A3LH-01A-21D-A20U-09	474044	LP20210402_EB_LUAD_MONTE_HLAft_KGG_01.29425.29425.4	1988.18	protein kinase, DNA-activated, catalytic subunit	protein kinase, DNA-activated, catalytic subunit	ENSG00000253729.8	ENST00000314191.7	8	chr8:47773111-47774175:-			NA						0.44101
ENSP00000313420.3_K1186k_1_1_1186_1186	ENSP00000313420.3	PRKDC	2	4	10.14	4.16	6.06	76.9	5	10.14	2	1	1	0	-115.124	-2.4	435.007	K1186k	TMT10	1185	(R)	HkSIELFYK	(F)	HK(0.99)SIELFYK(0.0)	PQTECRHkSIELFYK	22	2.1	1337.25	ENSP00000313420.3|ENSP00000345182.4|ENST00000314191.6_3_8:48805720-48872686:-	Human	Human|nuORFdb_human	474044	LP20210401_EB_LUAD_MONTE_noIPtissue_KGG_02.18664.18664.4	1852.13	protein kinase, DNA-activated, catalytic subunit	protein kinase, DNA-activated, catalytic subunit	ENSG00000253729.8	ENST00000314191.7	8	chr8:47773111-47774175:-			NA						NA
ENSP00000313420.3_K1193k_1_1_1193_1193	ENSP00000313420.3	PRKDC	1	2	16.11	13.67	12.16	79.5	13	99	1	1	1	0	-115.11	4.5	746.098	K1193k	TMT10	1187	(K)	SIELFYkFVPLLPGNR	(S)	SIELFYK(1.0)FVPLLPGNR	KSIELFYkFVPLLPG	23	2.1	1337.25	ENSP00000313420.3|ENSP00000345182.4|ENST00000314191.6_3_8:48805720-48872686:-|PRKDC_p.Q3568E_uc003xqi.2	Human	Human|nuORFdb_human|TCGA-IR-A3LH-01A-21D-A20U-09	474044	LP20210401_EB_LUAD_MONTE_noIPtissue_KGG_02.50452.50452.3	2351.39	protein kinase, DNA-activated, catalytic subunit	protein kinase, DNA-activated, catalytic subunit	ENSG00000253729.8	ENST00000314191.7	8	chr8:47773111-47774175:-			NA						NA
ENSP00000313420.3_K1209k_1_1_1209_1209	ENSP00000313420.3	PRKDC	2	4	13.84	12.86	13.86	79.6	9	7.584	2	1	1	0	-115.122	-1	629.048	K1209k	TMT10	1203	(R)	SPNLWLkDVLK	(E)	SPNLWLK(0.99)DVLK(0.0)	RSPNLWLkDVLKEEG	24	2.1	1337.25	ENSP00000313420.3|ENSP00000345182.4|ENST00000314191.6_3_8:48805720-48872686:-|PRKDC_p.Q3568E_uc003xqi.2	Human	Human|nuORFdb_human|TCGA-IR-A3LH-01A-21D-A20U-09	474044	LP20210401_EB_LUAD_MONTE_noIPtissue_KGG_02.39396.39396.3	2000.25	protein kinase, DNA-activated, catalytic subunit	protein kinase, DNA-activated, catalytic subunit	ENSG00000253729.8	ENST00000314191.7	8	chr8:47773111-47774175:-			NA						0.25201
ENSP00000313420.3_K1407k_1_1_1407_1407	ENSP00000313420.3	PRKDC	2	4	9.72	7.45	7.82	60.3	7	9.724	2	1	1	0	-115.121	-0.4	503.967	K1407k	TMT10	1405	(K)	ALkMSPYK	(D)	ALK(0.99)MSPYK(0.0)	VNLMKALkMSPYKDI	26	2.1	1337.25	ENSP00000313420.3|ENSP00000345182.4|PRKDC_p.Q3568E_uc003xqi.2	Human	Human|TCGA-IR-A3LH-01A-21D-A20U-09	474044	LP20210402_EB_LUAD_MONTE_HLAft_KGG_02.20281.20281.3	1625.01	protein kinase, DNA-activated, catalytic subunit	protein kinase, DNA-activated, catalytic subunit	ENSG00000253729.8	ENST00000314191.7	8	chr8:47773111-47774175:-			NA						1.19704
ENSP00000313420.3_K1612k_1_1_1612_1612	ENSP00000313420.3	PRKDC	2	2	7.47	5.31	5.29	55.4	8	7.466	2	1	1	0	-115.119	0.7	399.74	K1612k	TMT10	1609	(R)	ANQkHQGLK	(L)	ANQK(0.99)HQGLK(0.0)	FRERANQkHQGLKLA	27	2.1	1337.25	ENSP00000313420.3	Human	Human	474044	LP20210402_EB_LUAD_MONTE_HLAft_KGG_01.8069.8069.4	1711.06	protein kinase, DNA-activated, catalytic subunit	protein kinase, DNA-activated, catalytic subunit	ENSG00000253729.8	ENST00000314191.7	8	chr8:47773111-47774175:-			NA						-1.06362
ENSP00000313420.3_K1617k_1_1_1617_1617	ENSP00000313420.3	PRKDC	1	2	13.87	16.42	14.93	61.7	11	13.867	2	1	1	0	-115.139	-8.2	470.078	K1617k	TMT10	1613	(K)	HQGLkLATTILQHWK	(K)	HQGLK(0.99)LATTILQHWK(0.0)	NQKHQGLkLATTILQ	28	2.1	1337.25	ENSP00000313420.3|ENSP00000345182.4|PRKDC_p.Q3568E_uc003xqi.2	Human	Human|TCGA-IR-A3LH-01A-21D-A20U-09	474044	LP20210401_EB_LUAD_MONTE_noIPtissue_KGG_02.33487.33487.5	2461.5	protein kinase, DNA-activated, catalytic subunit	protein kinase, DNA-activated, catalytic subunit	ENSG00000253729.8	ENST00000314191.7	8	chr8:47773111-47774175:-			NA						NA
ENSP00000313420.3_K1627k_1_1_1627_1627	ENSP00000313420.3	PRKDC	2	4	15.28	16.33	15.28	75.5	9	1.917	2	1	1	0	-115.127	-3.7	478.543	K1627k	TMT10	1618	(K)	LATTILQHWkK	(C)	LATTILQHWK(0.99)K(0.0)	TTILQHWkKCDSWWA	29	2.1	1337.25	ENSP00000313420.3|ENSP00000345182.4|PRKDC_p.Q3568E_uc003xqi.2	Human	Human|TCGA-IR-A3LH-01A-21D-A20U-09	474044	LP20210401_EB_LUAD_MONTE_noIPtissue_KGG_01.32021.32021.4	2026.28	protein kinase, DNA-activated, catalytic subunit	protein kinase, DNA-activated, catalytic subunit	ENSG00000253729.8	ENST00000314191.7	8	chr8:47773111-47774175:-			NA						0.67078
ENSP00000313420.3_K1857k_1_1_1857_1857	ENSP00000313420.3	PRKDC	2	8	22.01	16.59	20.36	93.5	12	22.009	2	1	1	0	-115.127	-3.1	782.428	K1857k	TMT10	1855	(R)	FTkLNESTFDTQITK	(K)	FTK(0.99)LNESTFDTQITK(0.0)	VLKSRFTkLNESTFD	31	2.1	1337.25	ENSP00000313420.3|ENSP00000345182.4|PRKDC_p.Q3568E_uc003xqi.2	Human	Human|TCGA-IR-A3LH-01A-21D-A20U-09	474044	LP20210401_EB_LUAD_MONTE_noIPtissue_KGG_01.31632.31632.3	2460.4	protein kinase, DNA-activated, catalytic subunit	protein kinase, DNA-activated, catalytic subunit	ENSG00000253729.8	ENST00000314191.7	8	chr8:47773111-47774175:-			NA						0.74861
ENSP00000313420.3_K1869k_1_1_1869_1869	ENSP00000313420.3	PRKDC	2	6	22.13	17.74	18.65	93.9	12	2.363	2	1	1	0	-115.12	-0.2	699.725	K1869k	TMT10	1858	(K)	LNESTFDTQITkK	(M)	LNESTFDTQITK(0.99)K(0.0)	TFDTQITkKMGYYKI	32	2.1	1337.25	ENSP00000313420.3|ENSP00000345182.4|PRKDC_p.Q3568E_uc003xqi.2	Human	Human|TCGA-IR-A3LH-01A-21D-A20U-09	474044	LP20210401_EB_LUAD_MONTE_noIPtissue_KGG_01.25677.25677.3	2212.28	protein kinase, DNA-activated, catalytic subunit	protein kinase, DNA-activated, catalytic subunit	ENSG00000253729.8	ENST00000314191.7	8	chr8:47773111-47774175:-			NA						-0.25201
ENSP00000313420.3_K1875k_1_1_1875_1875	ENSP00000313420.3	PRKDC	2	4	13.2	11.45	11.58	64.2	11	99	1	1	1	0	-115.122	-1.1	661.34	K1875k	TMT10	1871	(K)	MGYYkILDVMYSR	(L)	MGYYK(1.0)ILDVMYSR	TKKMGYYkILDVMYS	33	2.1	1337.25	ENSP00000313420.3|ENSP00000345182.4|PRKDC_p.Q3568E_uc003xqi.2	Human	Human|TCGA-IR-A3LH-01A-21D-A20U-09	474044	LP20210401_EB_LUAD_MONTE_noIPtissue_KGG_02.39942.39942.3	2097.13	protein kinase, DNA-activated, catalytic subunit	protein kinase, DNA-activated, catalytic subunit	ENSG00000253729.8	ENST00000314191.7	8	chr8:47773111-47774175:-			NA						0.02224
ENSP00000313420.3_K1892k_1_1_1892_1892	ENSP00000313420.3	PRKDC	1	2	9.09	8.99	9.21	62.2	8	5.116	2	1	1	0	-115.117	1.7	400.974	K1892k	TMT10	1887	(K)	DDVHAkESK	(I)	DDVHAK(0.99)ESK(0.0)	PKDDVHAkESKINQV	34	2.1	1337.25	ENSP00000313420.3|ENSP00000345182.4|PRKDC_p.Q3568E_uc003xqi.2	Human	Human|TCGA-IR-A3LH-01A-21D-A20U-09	474044	LP20210402_EB_LUAD_MONTE_HLAft_KGG_02.8258.8258.4	1715.99	protein kinase, DNA-activated, catalytic subunit	protein kinase, DNA-activated, catalytic subunit	ENSG00000253729.8	ENST00000314191.7	8	chr8:47773111-47774175:-			NA						-0.32613
ENSP00000313420.3_K1970k_1_1_1970_1970	ENSP00000313420.3	PRKDC	2	4	19.33	13.11	13.9	87.1	11	6.066	2	1	1	0	-115.114	3	731.4	K1970k	TMT10	1961	(K)	FYQGFLFSEkPEK	(N)	FYQGFLFSEK(0.99)PEK(0.0)	QGFLFSEkPEKNLLI	35	2.1	1337.25	ENSP00000313420.3|ENSP00000345182.4|PRKDC_p.Q3568E_uc003xqi.2	Human	Human|TCGA-IR-A3LH-01A-21D-A20U-09	474044	LP20210401_EB_LUAD_MONTE_noIPtissue_KGG_02.36575.36575.3	2307.3	protein kinase, DNA-activated, catalytic subunit	protein kinase, DNA-activated, catalytic subunit	ENSG00000253729.8	ENST00000314191.7	8	chr8:47773111-47774175:-			NA						-0.32983
ENSP00000313420.3_K1985k_1_1_1985_1985	ENSP00000313420.3	PRKDC	2	4	23.84	19.33	17.15	95.7	11	99	1	1	1	0	-115.114	3.3	648.723	K1985k	TMT10	1974	(K)	NLLIFENLIDLkR	(R)	NLLIFENLIDLK(1.0)R	FENLIDLkRRYNFPV	36	2.1	1337.25	ENSP00000313420.3|ENSP00000345182.4|PRKDC_p.Q3568E_uc003xqi.2	Human	Human|TCGA-IR-A3LH-01A-21D-A20U-09	474044	LP20210402_EB_LUAD_MONTE_HLAft_KGG_01.49240.49240.3	2059.27	protein kinase, DNA-activated, catalytic subunit	protein kinase, DNA-activated, catalytic subunit	ENSG00000253729.8	ENST00000314191.7	8	chr8:47773111-47774175:-			NA						-0.55219
ENSP00000313420.3_K2102k_1_1_2102_2102	ENSP00000313420.3	PRKDC	1	2	18.78	18.88	20.11	78.1	14	99	1	1	1	0	-115.112	3.5	455.64	K2102k	TMT10	2091	(R)	HECMAPLTALVkHMHR	(S)	HECMAPLTALVK(1.0)HMHR	APLTALVkHMHRSLG	37	2.1	1337.25	ENSP00000313420.3|ENSP00000345182.4|PRKDC_p.Q3568E_uc003xqi.2	Human	Human|TCGA-IR-A3LH-01A-21D-A20U-09	474044	LP20210402_EB_LUAD_MONTE_HLAft_KGG_02.24568.24568.5	2389.28	protein kinase, DNA-activated, catalytic subunit	protein kinase, DNA-activated, catalytic subunit	ENSG00000253729.8	ENST00000314191.7	8	chr8:47773111-47774175:-			NA						0.17789
ENSP00000313420.3_K2127k_1_1_2127_2127	ENSP00000313420.3	PRKDC	2	4	21.56	21.93	18.9	89.3	11	11.601	2	1	1	0	-115.121	-0.7	508.536	K2127k	TMT10	2121	(R)	DLPSWMkFLHGK	(L)	DLPSWMK(0.99)FLHGK(0.0)	RDLPSWMkFLHGKLG	38	2.1	1337.25	ENSP00000313420.3|ENSP00000345182.4|PRKDC_p.Q3568E_uc003xqi.2	Human	Human|TCGA-IR-A3LH-01A-21D-A20U-09	474044	LP20210401_EB_LUAD_MONTE_noIPtissue_KGG_02.38392.38392.4	2146.24	protein kinase, DNA-activated, catalytic subunit	protein kinase, DNA-activated, catalytic subunit	ENSG00000253729.8	ENST00000314191.7	8	chr8:47773111-47774175:-			NA						1.64175
ENSP00000313420.3_K2132k_1_1_2132_2132	ENSP00000313420.3	PRKDC	2	4	16.74	16.07	17.77	66.3	14	99	1	1	1	0	-115.125	-2.2	533.572	K2132k	TMT10	2128	(K)	FLHGkLGNPIVPLNIR	(L)	FLHGK(1.0)LGNPIVPLNIR	WMKFLHGkLGNPIVP	39	2.1	1337.25	ENSP00000313420.3|ENSP00000345182.4|PRKDC_p.Q3568E_uc003xqi.2	Human	Human|TCGA-IR-A3LH-01A-21D-A20U-09	474044	LP20210401_EB_LUAD_MONTE_noIPtissue_KGG_01.34674.34674.4	2246.39	protein kinase, DNA-activated, catalytic subunit	protein kinase, DNA-activated, catalytic subunit	ENSG00000253729.8	ENST00000314191.7	8	chr8:47773111-47774175:-			NA						-0.46325
ENSP00000313420.3_K2259k_1_1_2259_2259	ENSP00000313420.3	PRKDC	2	4	9.37	9.37	9.37	63.7	8	9.366	2	1	1	0	-115.125	-3	547.662	K2259k	TMT10	2255	(R)	LIFEkFSGK	(D)	LIFEK(0.99)FSGK(0.0)	PYRLIFEkFSGKDPN	40	2.1	1337.25	ENSP00000313420.3|ENSP00000345182.4|PRKDC_p.Q3568E_uc003xqi.2	Human	Human|TCGA-IR-A3LH-01A-21D-A20U-09	474044	LP20210401_EB_LUAD_MONTE_noIPtissue_KGG_02.34025.34025.3	1756.1	protein kinase, DNA-activated, catalytic subunit	protein kinase, DNA-activated, catalytic subunit	ENSG00000253729.8	ENST00000314191.7	8	chr8:47773111-47774175:-			NA						-0.58555
ENSP00000313420.3_K2263k_1_1_2263_2263	ENSP00000313420.3	PRKDC	2	4	11.38	8.09	5.07	71.1	8	11.383	2	1	1	0	-115.12	0	517.956	K2263k	TMT10	2260	(K)	FSGkDPNSK	(D)	FSGK(0.99)DPNSK(0.0)	IFEKFSGkDPNSKDN	41	2.1	1337.25	ENSP00000313420.3|ENSP00000345182.4|PRKDC_p.Q3568E_uc003xqi.2	Human	Human|TCGA-IR-A3LH-01A-21D-A20U-09	474044	LP20210401_EB_LUAD_MONTE_noIPtissue_KGG_01.11963.11963.3	1666.97	protein kinase, DNA-activated, catalytic subunit	protein kinase, DNA-activated, catalytic subunit	ENSG00000253729.8	ENST00000314191.7	8	chr8:47773111-47774175:-			NA						0.01853
ENSP00000313420.3_K2350k_1_1_2350_2350	ENSP00000313420.3	PRKDC	2	4	12.38	11.91	11.91	74.9	10	12.379	2	1	1	0	-115.117	1.4	518.78	K2350k	TMT10	2348	(K)	QLkQHQNTMEDK	(F)	QLK(0.99)QHQNTMEDK(0.0)	ELVAKQLkQHQNTME	42	2.1	1337.25	ENSP00000313420.3|ENSP00000345182.4|PRKDC_p.Q3568E_uc003xqi.2	Human	Human|TCGA-IR-A3LH-01A-21D-A20U-09	474044	LP20210402_EB_LUAD_MONTE_HLAft_KGG_01.9591.9591.4	2187.22	protein kinase, DNA-activated, catalytic subunit	protein kinase, DNA-activated, catalytic subunit	ENSG00000253729.8	ENST00000314191.7	8	chr8:47773111-47774175:-			NA						-0.07412
ENSP00000313420.3_K2369k_1_1_2369_2369	ENSP00000313420.3	PRKDC	2	4	13.92	10.54	9.49	71.9	8	99	1	1	1	0	-115.112	5.3	525.304	K2369k	TMT10	2367	(K)	VTkSFPPLADR	(F)	VTK(1.0)SFPPLADR	VCLNKVTkSFPPLAD	43	2.1	1337.25	ENSP00000313420.3|ENSP00000345182.4|PRKDC_p.Q3568E_uc003xqi.2	Human	Human|TCGA-IR-A3LH-01A-21D-A20U-09	474044	LP20210402_EB_LUAD_MONTE_HLAft_KGG_01.24062.24062.3	1689.01	protein kinase, DNA-activated, catalytic subunit	protein kinase, DNA-activated, catalytic subunit	ENSG00000253729.8	ENST00000314191.7	8	chr8:47773111-47774175:-			NA						-0.79308
ENSP00000313420.3_K2416k_1_1_2416_2416	ENSP00000313420.3	PRKDC	2	3	12.84	12.49	8.94	70	10	3.319	2	1	1	0	-115.103	7.5	749.087	K2416k	TMT10	2405	(R)	VEGMTELYFQLkSK	(D)	VEGMTELYFQLK(0.99)SK(0.0)	TELYFQLkSKDFVQV	44	2.1	1337.25	ENSP00000313420.3|ENSP00000345182.4|PRKDC_p.Q3568E_uc003xqi.2	Human	Human|TCGA-IR-A3LH-01A-21D-A20U-09	474044	LP20210402_EB_LUAD_MONTE_HLAft_KGG_02.40460.40460.3	2360.35	protein kinase, DNA-activated, catalytic subunit	protein kinase, DNA-activated, catalytic subunit	ENSG00000253729.8	ENST00000314191.7	8	chr8:47773111-47774175:-			NA						-0.22607
ENSP00000313420.3_K2418k_1_1_2418_2418	ENSP00000313420.3	PRKDC	2	3	7.6	7.6	7.6	49.6	7	99	1	1	1	0	-115.123	-1.9	484.932	K2418k	TMT10	2417	(K)	SkDFVQVMR	(H)	SK(1.0)DFVQVMR	LYFQLKSkDFVQVMR	45	2.1	1337.25	ENSP00000313420.3|ENSP00000345182.4|PRKDC_p.Q3568E_uc003xqi.2	Human	Human|TCGA-IR-A3LH-01A-21D-A20U-09	474044	LP20210401_EB_LUAD_MONTE_noIPtissue_KGG_01.19437.19437.3	1567.9	protein kinase, DNA-activated, catalytic subunit	protein kinase, DNA-activated, catalytic subunit	ENSG00000253729.8	ENST00000314191.7	8	chr8:47773111-47774175:-			NA						-1.58246
ENSP00000313420.3_K2503k_1_1_2503_2503	ENSP00000313420.3	PRKDC	1	2	19.69	19.17	21.13	82.2	18	99	1	1	1	0	-115.113	2.5	925.552	K2503k	TMT10	2501	(K)	LAkDVLIQGLIDENPGLQLIIR	(N)	LAK(1.0)DVLIQGLIDENPGLQLIIR	QEIFKLAkDVLIQGL	46	2.1	1337.25	ENSP00000313420.3|ENSP00000345182.4|PRKDC_p.Q3568E_uc003xqi.2	Human	Human|TCGA-IR-A3LH-01A-21D-A20U-09	474044	LP20210401_EB_LUAD_MONTE_noIPtissue_KGG_01.53892.53892.3	2889.75	protein kinase, DNA-activated, catalytic subunit	protein kinase, DNA-activated, catalytic subunit	ENSG00000253729.8	ENST00000314191.7	8	chr8:47773111-47774175:-			NA						NA
ENSP00000313420.3_K2694k_1_1_2694_2694	ENSP00000313420.3	PRKDC	2	3	17.9	18.69	17.9	77.3	11	17.899	2	1	1	0	-115.119	0.3	596.686	K2694k	TMT10	2691	(R)	APLkSVGPDFGK	(K)	APLK(0.99)SVGPDFGK(0.0)	RLQRAPLkSVGPDFG	47	2.1	1337.25	ENSP00000313420.3|ENSP00000345182.4	Human	Human	474044	LP20210401_EB_LUAD_MONTE_noIPtissue_KGG_02.25317.25317.3	1903.16	protein kinase, DNA-activated, catalytic subunit	protein kinase, DNA-activated, catalytic subunit	ENSG00000253729.8	ENST00000314191.7	8	chr8:47773111-47774175:-			NA						-0.54478
ENSP00000313420.3_K2702k_1_1_2702_2702	ENSP00000313420.3	PRKDC	2	4	13.14	9.23	9.23	69	7	2.423	2	1	1	0	-115.121	-0.5	502.961	K2702k	TMT10	2695	(K)	SVGPDFGkK	(R)	SVGPDFGK(0.99)K(0.0)	SVGPDFGkKRLGLPG	48	2.1	1337.25	ENSP00000313420.3|ENSP00000345182.4|PRKDC_p.Q3568E_uc003xqi.2	Human	Human|TCGA-IR-A3LH-01A-21D-A20U-09	474044	LP20210401_EB_LUAD_MONTE_noIPtissue_KGG_01.17614.17614.3	1621.99	protein kinase, DNA-activated, catalytic subunit	protein kinase, DNA-activated, catalytic subunit	ENSG00000253729.8	ENST00000314191.7	8	chr8:47773111-47774175:-			NA						-0.5559
ENSP00000313420.3_K2715k_1_1_2715_2715	ENSP00000313420.3	PRKDC	2	3	17.81	13.84	15.93	91.9	10	4.427	2	1	1	0	-115.115	2.3	652.712	K2715k	TMT10	2705	(R)	LGLPGDEVDNkVK	(G)	LGLPGDEVDNK(0.99)VK(0.0)	PGDEVDNkVKGAAGR	49	2.1	1337.25	ENSP00000313420.3|ENSP00000345182.4|PRKDC_p.Q3568E_uc003xqi.2	Human	Human|TCGA-IR-A3LH-01A-21D-A20U-09	474044	LP20210402_EB_LUAD_MONTE_HLAft_KGG_01.26677.26677.3	2071.24	protein kinase, DNA-activated, catalytic subunit	protein kinase, DNA-activated, catalytic subunit	ENSG00000253729.8	ENST00000314191.7	8	chr8:47773111-47774175:-			NA						0.10006
ENSP00000313420.3_K2738k_1_1_2738_2738	ENSP00000313420.3	PRKDC	2	3	8.44	7.69	8.44	51.6	9	99	1	1	1	0	-115.113	3.9	566.303	K2738k	TMT10	2735	(R)	DQEkLSLMYAR	(K)	DQEK(1.0)LSLMYAR	RFMRDQEkLSLMYAR	50	2.1	1337.25	ENSP00000313420.3|ENSP00000345182.4|PRKDC_p.Q3568E_uc003xqi.2	Human	Human|TCGA-IR-A3LH-01A-21D-A20U-09	474044	LP20210402_EB_LUAD_MONTE_HLAft_KGG_02.22292.22292.3	1812.01	protein kinase, DNA-activated, catalytic subunit	protein kinase, DNA-activated, catalytic subunit	ENSG00000253729.8	ENST00000314191.7	8	chr8:47773111-47774175:-			NA						0.71896
ENSP00000313420.3_K2764k_1_1_2764_2764	ENSP00000313420.3	PRKDC	1	2	12.73	10.21	13.64	69.6	9	99	1	1	1	0	-115.12	0	565.313	K2764k	TMT10	2763	(K)	MkQDAQVVLYR	(S)	MK(1.0)QDAQVVLYR	IKSELKMkQDAQVVL	51	2.1	1337.25	ENSP00000345182.4|ENSP00000313420.3	Human	Human	474044	LP20210401_EB_LUAD_MONTE_noIPtissue_KGG_01.20780.20780.3	1809.05	protein kinase, DNA-activated, catalytic subunit	protein kinase, DNA-activated, catalytic subunit	ENSG00000253729.8	ENST00000314191.7	8	chr8:47773111-47774175:-			NA						NA
ENSP00000313420.3_K2806k_1_1_2806_2806	ENSP00000313420.3	PRKDC	1	2	18.91	18.82	19.8	86.1	16	18.396	2	1	1	0	-115.116	1.4	850.51	K2806k	TMT10	2801	(R)	DPIIAkQLFSSLFSGILK	(E)	DPIIAK(0.99)QLFSSLFSGILK(0.0)	QRDPIIAkQLFSSLF	52	2.1	1337.25	ENSP00000313420.3|ENSP00000345182.4|PRKDC_p.Q3568E_uc003xqi.2	Human	Human|TCGA-IR-A3LH-01A-21D-A20U-09	474044	LP20210401_EB_LUAD_MONTE_noIPtissue_KGG_02.59820.59820.3	2664.63	protein kinase, DNA-activated, catalytic subunit	protein kinase, DNA-activated, catalytic subunit	ENSG00000253729.8	ENST00000314191.7	8	chr8:47773111-47774175:-			NA						NA
ENSP00000313420.3_K2818k_1_1_2818_2818	ENSP00000313420.3	PRKDC	1	1	19.77	19.53	19.26	86.5	14	6.861	2	1	1	0	-115.125	-2	805.782	K2818k	TMT10	2807	(K)	QLFSSLFSGILkEMDK	(F)	QLFSSLFSGILK(0.99)EMDK(0.0)	SLFSGILkEMDKFKT	53	2.1	1337.25	ENSP00000313420.3|ENSP00000345182.4|PRKDC_p.Q3568E_uc003xqi.2	Human	Human|TCGA-IR-A3LH-01A-21D-A20U-09	474044	LP20210401_EB_LUAD_MONTE_noIPtissue_KGG_01.56638.56638.3	2530.46	protein kinase, DNA-activated, catalytic subunit	protein kinase, DNA-activated, catalytic subunit	ENSG00000253729.8	ENST00000314191.7	8	chr8:47773111-47774175:-			NA						NA
ENSP00000313420.3_K2829k_1_1_2829_2829	ENSP00000313420.3	PRKDC	2	4	13.34	12.36	14.53	67	9	13.337	2	1	1	0	-115.121	-0.7	616.691	K2829k	TMT10	2825	(K)	TLSEkNNITQK	(L)	TLSEK(0.99)NNITQK(0.0)	KFKTLSEkNNITQKL	54	2.1	1337.25	ENSP00000313420.3|ENSP00000345182.4|PRKDC_p.Q3568E_uc003xqi.2	Human	Human|TCGA-IR-A3LH-01A-21D-A20U-09	474044	LP20210401_EB_LUAD_MONTE_noIPtissue_KGG_02.15362.15362.3	1963.18	protein kinase, DNA-activated, catalytic subunit	protein kinase, DNA-activated, catalytic subunit	ENSG00000253729.8	ENST00000314191.7	8	chr8:47773111-47774175:-			NA						-0.48549
ENSP00000313420.3_K2835k_1_1_2835_2835	ENSP00000313420.3	PRKDC	2	4	16.23	13.15	17.38	78.2	11	99	1	1	1	0	-115.126	-2.8	649.69	K2835k	TMT10	2830	(K)	NNITQkLLQDFNR	(F)	NNITQK(1.0)LLQDFNR	EKNNITQkLLQDFNR	55	2.1	1337.25	ENSP00000313420.3|ENSP00000345182.4|PRKDC_p.Q3568E_uc003xqi.2	Human	Human|TCGA-IR-A3LH-01A-21D-A20U-09	474044	LP20210401_EB_LUAD_MONTE_noIPtissue_KGG_01.34589.34589.3	2062.18	protein kinase, DNA-activated, catalytic subunit	protein kinase, DNA-activated, catalytic subunit	ENSG00000253729.8	ENST00000314191.7	8	chr8:47773111-47774175:-			NA						3.02038
ENSP00000313420.3_K2908k_1_1_2908_2908	ENSP00000313420.3	PRKDC	2	4	17.47	15	12.69	90.8	9	99	1	1	1	0	-115.12	-0.1	484.303	K2908k	TMT10	2900	(R)	LLPAELPAkR	(V)	LLPAELPAK(1.0)R	LPAELPAkRVRGKAR	56	2.1	1337.25	ENSP00000313420.3|ENSP00000345182.4|PRKDC_p.Q3568E_uc003xqi.2	Human	Human|TCGA-IR-A3LH-01A-21D-A20U-09	474044	LP20210401_EB_LUAD_MONTE_noIPtissue_KGG_01.25621.25621.3	1566.01	protein kinase, DNA-activated, catalytic subunit	protein kinase, DNA-activated, catalytic subunit	ENSG00000253729.8	ENST00000314191.7	8	chr8:47773111-47774175:-			NA						0.22607
ENSP00000313420.3_K2928k_1_1_2928_2928	ENSP00000313420.3	PRKDC	2	4	14.36	14.36	14.36	74.2	8	99	1	1	1	0	-115.121	-0.6	507.631	K2928k	TMT10	2923	(R)	WVELAkLYR	(S)	WVELAK(1.0)LYR	LRWVELAkLYRSIGE	57	2.1	1337.25	ENSP00000313420.3|ENSP00000345182.4|PRKDC_p.Q3568E_uc003xqi.2	Human	Human|TCGA-IR-A3LH-01A-21D-A20U-09	474044	LP20210401_EB_LUAD_MONTE_noIPtissue_KGG_01.35015.35015.3	1636	protein kinase, DNA-activated, catalytic subunit	protein kinase, DNA-activated, catalytic subunit	ENSG00000253729.8	ENST00000314191.7	8	chr8:47773111-47774175:-			NA						-0.4929
ENSP00000313420.3_K2950k_1_1_2950_2950	ENSP00000313420.3	PRKDC	2	4	26.88	23.54	25.19	87.8	20	99	1	1	1	0	-115.112	2.8	893.165	K2950k	TMT10	2941	(R)	GIFTSEIGTkQITQSALLAEAR	(S)	GIFTSEIGTK(1.0)QITQSALLAEAR	FTSEIGTkQITQSAL	58	2.1	1337.25	ENSP00000313420.3|ENSP00000345182.4|PRKDC_p.Q3568E_uc003xqi.2	Human	Human|TCGA-IR-A3LH-01A-21D-A20U-09	474044	LP20210402_EB_LUAD_MONTE_HLAft_KGG_02.38612.38612.3	2792.59	protein kinase, DNA-activated, catalytic subunit	protein kinase, DNA-activated, catalytic subunit	ENSG00000253729.8	ENST00000314191.7	8	chr8:47773111-47774175:-			NA						-0.21865
ENSP00000313420.3_K2970k_1_1_2970_2970	ENSP00000313420.3	PRKDC	2	4	18.51	20.06	18.27	84.3	14	13.546	2	1	1	0	-115.119	0.3	802.073	K2970k	TMT10	2963	(R)	SDYSEAAkQYDEALNK	(Q)	SDYSEAAK(0.99)QYDEALNK(0.0)	SDYSEAAkQYDEALN	59	2.1	1337.25	ENSP00000313420.3|ENSP00000345182.4|PRKDC_p.Q3568E_uc003xqi.2	Human	Human|TCGA-IR-A3LH-01A-21D-A20U-09	474044	LP20210401_EB_LUAD_MONTE_noIPtissue_KGG_02.25008.25008.3	2519.32	protein kinase, DNA-activated, catalytic subunit	protein kinase, DNA-activated, catalytic subunit	ENSG00000253729.8	ENST00000314191.7	8	chr8:47773111-47774175:-			NA						0.05559
ENSP00000313420.3_K2978k_1_1_2978_2978	ENSP00000313420.3	PRKDC	2	2	26.59	25.37	22.83	91.6	20	19.855	2	1	1	0	-115.116	1.2	1013.17	K2978k	TMT10	2971	(K)	QYDEALNkQDWVDGEPTEAEK	(D)	QYDEALNK(0.99)QDWVDGEPTEAEK(0.0)	QYDEALNkQDWVDGE	60	2.1	1337.25	ENSP00000313420.3|ENSP00000345182.4|PRKDC_p.Q3568E_uc003xqi.2	Human	Human|TCGA-IR-A3LH-01A-21D-A20U-09	474044	LP20210402_EB_LUAD_MONTE_HLAft_KGG_02.28039.28039.3	3152.6	protein kinase, DNA-activated, catalytic subunit	protein kinase, DNA-activated, catalytic subunit	ENSG00000253729.8	ENST00000314191.7	8	chr8:47773111-47774175:-			NA						NA
ENSP00000313420.3_K3128k_1_1_3128_3128	ENSP00000313420.3	PRKDC	1	2	17.21	14.86	14.84	71.1	16	17.21	2	1	1	0	-115.11	3.2	1032.6	K3128k	TMT10	3126	(R)	LTkLQSVQALTEIQEFISFISK	(Q)	LTK(0.99)LQSVQALTEIQEFISFISK(0.0)	LHQSRLTkLQSVQAL	61	2.1	1337.25	ENSP00000313420.3|ENSP00000345182.4|PRKDC_p.Q3568E_uc003xqi.2	Human	Human|TCGA-IR-A3LH-01A-21D-A20U-09	474044	LP20210401_EB_LUAD_MONTE_noIPtissue_KGG_01.63971.63971.3	3210.9	protein kinase, DNA-activated, catalytic subunit	protein kinase, DNA-activated, catalytic subunit	ENSG00000253729.8	ENST00000314191.7	8	chr8:47773111-47774175:-			NA						NA
ENSP00000313420.3_K3158k_1_1_3158_3158	ENSP00000313420.3	PRKDC	2	4	22.55	17.14	16.9	92.2	10	99	1	1	1	0	-115.121	-0.7	557.323	K3158k	TMT10	3148	(K)	QGNLSSQVPLkR	(L)	QGNLSSQVPLK(1.0)R	LSSQVPLkRLLNTWT	62	2.1	1337.25	ENSP00000313420.3|ENSP00000345182.4|PRKDC_p.Q3568E_uc003xqi.2	Human	TCGA-IR-A3LH-01A-21D-A20U-09|Human	474044	LP20210401_EB_LUAD_MONTE_noIPtissue_KGG_02.15556.15556.3	1785.07	protein kinase, DNA-activated, catalytic subunit	protein kinase, DNA-activated, catalytic subunit	ENSG00000253729.8	ENST00000314191.7	8	chr8:47773111-47774175:-			NA						-0.6782
ENSP00000313420.3_K3172k_1_1_3172_3172	ENSP00000313420.3	PRKDC	2	3	22	20.06	22	82	16	99	1	1	1	0	-115.117	1.1	884.432	K3172k	TMT10	3168	(R)	YPDAkMDPMNIWDDIITNR	(C)	YPDAK(1.0)MDPMNIWDDIITNR	TNRYPDAkMDPMNIW	63	2.1	1337.25	ENSP00000313420.3|ENSP00000345182.4|PRKDC_p.Q3568E_uc003xqi.2	Human	Human|TCGA-IR-A3LH-01A-21D-A20U-09	474044	LP20210401_EB_LUAD_MONTE_noIPtissue_KGG_02.47866.47866.3	2766.4	protein kinase, DNA-activated, catalytic subunit	protein kinase, DNA-activated, catalytic subunit	ENSG00000253729.8	ENST00000314191.7	8	chr8:47773111-47774175:-			NA						2.01235
ENSP00000313420.3_K3192k_1_1_3192_3192	ENSP00000313420.3	PRKDC	1	2	12.93	7.49	10.75	76.4	8	9.309	2	1	1	0	-115.117	1.5	625.016	K3192k	TMT10	3187	(R)	CFFLSkIEEK	(L)	CFFLSK(0.99)IEEK(0.0)	NRCFFLSkIEEKLTP	64	2.1	1337.25	ENSP00000313420.3|ENSP00000345182.4|PRKDC_p.Q3568E_uc003xqi.2	Human	Human|TCGA-IR-A3LH-01A-21D-A20U-09	474044	LP20210402_EB_LUAD_MONTE_HLAft_KGG_02.34581.34581.3	1988.15	protein kinase, DNA-activated, catalytic subunit	protein kinase, DNA-activated, catalytic subunit	ENSG00000253729.8	ENST00000314191.7	8	chr8:47773111-47774175:-			NA						-0.92279
ENSP00000313420.3_K3196k_1_1_3196_3196	ENSP00000313420.3	PRKDC	1	1	25.66	25.66	25.66	87.7	19	99	1	1	1	0	-115.133	-4.2	1053.16	K3196k	TMT10	3193	(K)	IEEkLTPLPEDNSMNVDQDGDPSDR	(M)	IEEK(1.0)LTPLPEDNSMNVDQDGDPSDR	FLSKIEEkLTPLPED	65	2.1	1337.25	ENSP00000313420.3|ENSP00000345182.4|PRKDC_p.Q3568E_uc003xqi.2	Human	Human|TCGA-IR-A3LH-01A-21D-A20U-09	474044	LP20210401_EB_LUAD_MONTE_noIPtissue_KGG_02.30008.30008.3	3272.6	protein kinase, DNA-activated, catalytic subunit	protein kinase, DNA-activated, catalytic subunit	ENSG00000253729.8	ENST00000314191.7	8	chr8:47773111-47774175:-			NA						NA
ENSP00000313420.3_K3248k_1_1_3248_3248	ENSP00000313420.3	PRKDC	2	6	8.48	10.32	9.07	58.8	7	8.477	2	1	1	0	-115.122	-1.5	508.611	K3248k	Hydrogen	3248	(R)	kQNNFSLAMK	(L)	K(0.99)QNNFSLAMK(0.0)	KMIDSARkQNNFSLA	66	2.1	1337.25	ENSP00000313420.3|ENSP00000345182.4|PRKDC_p.Q3568E_uc003xqi.2	Human	Human|TCGA-IR-A3LH-01A-21D-A20U-09	474044	LP20210401_EB_LUAD_MONTE_noIPtissue_KGG_02.18624.18624.3	1638.94	protein kinase, DNA-activated, catalytic subunit	protein kinase, DNA-activated, catalytic subunit	ENSG00000253729.8	ENST00000314191.7	8	chr8:47773111-47774175:-			NA						-0.28536
ENSP00000313420.3_K3260k_1_1_3260_3260	ENSP00000313420.3	PRKDC	2	4	12.19	3.38	3.38	63.3	6	12.187	2	1	1	0	-115.122	-1.2	484.981	K3260k	TMT10	3258	(K)	LLkELHK	(E)	LLK(0.99)ELHK(0.0)	SLAMKLLkELHKESK	67	2.1	1337.25	ENSP00000313420.3|ENSP00000345182.4|PRKDC_p.Q3568E_uc003xqi.2	Human	Human|TCGA-IR-A3LH-01A-21D-A20U-09	474044	LP20210401_EB_LUAD_MONTE_noIPtissue_KGG_02.21542.21542.3	1568.05	protein kinase, DNA-activated, catalytic subunit	protein kinase, DNA-activated, catalytic subunit	ENSG00000253729.8	ENST00000314191.7	8	chr8:47773111-47774175:-			NA						-0.46325
ENSP00000313420.3_K3355k_1_1_3355_3355	ENSP00000313420.3	PRKDC	2	3	24.45	24.45	24.45	88.4	18	99	1	1	1	0	-115.123	-1.2	915.141	K3355k	TMT10	3336	(R)	IIANALSSEPACLAEIEEDkAR	(R)	IIANALSSEPACLAEIEEDK(1.0)AR	LAEIEEDkARRILEL	68	2.1	1337.25	ENSP00000313420.3|ENSP00000345182.4|PRKDC_p.Q3568E_uc003xqi.2	Human	Human|TCGA-IR-A3LH-01A-21D-A20U-09	474044	LP20210402_EB_LUAD_MONTE_HLAft_KGG_02.39190.39190.3	2858.53	protein kinase, DNA-activated, catalytic subunit	protein kinase, DNA-activated, catalytic subunit	ENSG00000253729.8	ENST00000314191.7	8	chr8:47773111-47774175:-			NA						-0.02224
ENSP00000313420.3_K3372k_1_1_3372_3372	ENSP00000313420.3	PRKDC	1	2	23.12	19.39	21.68	86.8	18	99	1	1	1	0	-115.124	-1.5	908.812	K3372k	TMT10	3359	(R)	ILELSGSSSEDSEkVIAGLYQR	(A)	ILELSGSSSEDSEK(1.0)VIAGLYQR	SSSEDSEkVIAGLYQ	69	2.1	1337.25	ENSP00000313420.3|ENSP00000345182.4|PRKDC_p.Q3568E_uc003xqi.2	Human	Human|TCGA-IR-A3LH-01A-21D-A20U-09	474044	LP20210402_EB_LUAD_MONTE_HLAft_KGG_02.39377.39377.3	2839.55	protein kinase, DNA-activated, catalytic subunit	protein kinase, DNA-activated, catalytic subunit	ENSG00000253729.8	ENST00000314191.7	8	chr8:47773111-47774175:-			NA						-0.32983
ENSP00000313420.3_K3449k_1_1_3449_3449	ENSP00000313420.3	PRKDC	1	1	26.77	22.64	21.37	95	19	3.559	3	1	1	0	-115.121	-0.3	952.277	K3449k	TMT10	3426	(R)	KEEENASVIDSAELQAYPALVVEkMLK	(A)	K(0.0)EEENASVIDSAELQAYPALVVEK(0.99)MLK(0.0)	YPALVVEkMLKALKL	70	2.1	1337.25	ENSP00000313420.3|ENSP00000345182.4	Human	Human	474044	LP20210401_EB_LUAD_MONTE_noIPtissue_KGG_01.48714.48714.4	3921.21	protein kinase, DNA-activated, catalytic subunit	protein kinase, DNA-activated, catalytic subunit	ENSG00000253729.8	ENST00000314191.7	8	chr8:47773111-47774175:-			NA						NA
ENSP00000313420.3_K3598k_1_1_3598_3598	ENSP00000313420.3	PRKDC	2	3	13.33	8.94	9.45	70.7	8	13.329	2	1	1	0	-115.113	4	548.337	K3598k	TMT10	3594	(R)	AELAkTPVNK	(K)	AELAK(0.99)TPVNK(0.0)	DVRAELAkTPVNKKN	71	2.1	1337.25	ENSP00000313420.3|ENSP00000345182.4|PRKDC_p.Q3568E_uc003xqi.2	Human	Human|TCGA-IR-A3LH-01A-21D-A20U-09	474044	LP20210402_EB_LUAD_MONTE_HLAft_KGG_02.17485.17485.3	1758.11	protein kinase, DNA-activated, catalytic subunit	protein kinase, DNA-activated, catalytic subunit	ENSG00000253729.8	ENST00000314191.7	8	chr8:47773111-47774175:-			NA						1.28227
ENSP00000313420.3_K3631k_1_1_3631_3631	ENSP00000313420.3	PRKDC	2	4	7.37	7.37	7.37	62.3	5	7.368	2	1	1	0	-115.118	1.7	437.926	K3631k	Hydrogen	3631	(R)	kFIQTFGK	(E)	K(0.99)FIQTFGK(0.0)	GLGAFRRkFIQTFGK	72	2.1	1337.25	ENSP00000313420.3|ENSP00000345182.4|PRKDC_p.Q3568E_uc003xqi.2	Human	Human|TCGA-IR-A3LH-01A-21D-A20U-09	474044	LP20210402_EB_LUAD_MONTE_HLAft_KGG_01.19975.19975.3	1426.88	protein kinase, DNA-activated, catalytic subunit	protein kinase, DNA-activated, catalytic subunit	ENSG00000253729.8	ENST00000314191.7	8	chr8:47773111-47774175:-			NA						0.23348
ENSP00000313420.3_K3638k_1_1_3638_3638	ENSP00000313420.3	PRKDC	1	1	9.49	14.02	9.49	62.9	8	6.73	2	1	1	0	-115.137	-8.6	644.687	K3638k	TMT10	3632	(K)	FIQTFGkEFDK	(H)	FIQTFGK(0.99)EFDK(0.0)	KFIQTFGkEFDKHFG	73	2.1	1337.25	ENSP00000313420.3|ENSP00000345182.4|PRKDC_p.Q3568E_uc003xqi.2	Human	Human|TCGA-IR-A3LH-01A-21D-A20U-09	474044	LP20210401_EB_LUAD_MONTE_noIPtissue_KGG_01.35623.35623.3	2047.18	protein kinase, DNA-activated, catalytic subunit	protein kinase, DNA-activated, catalytic subunit	ENSG00000253729.8	ENST00000314191.7	8	chr8:47773111-47774175:-			NA						NA
ENSP00000313420.3_K3642k_1_1_3642_3642	ENSP00000313420.3	PRKDC	2	4	6.45	2.25	6.94	56	7	6.449	2	1	1	0	-115.118	1.3	395.722	K3642k	TMT10	3639	(K)	EFDkHFGK	(G)	EFDK(0.99)HFGK(0.0)	TFGKEFDkHFGKGGS	74	2.1	1337.25	ENSP00000313420.3|ENSP00000345182.4|PRKDC_p.Q3568E_uc003xqi.2	Human	Human|TCGA-IR-A3LH-01A-21D-A20U-09	474044	LP20210402_EB_LUAD_MONTE_HLAft_KGG_01.17432.17432.4	1694.98	protein kinase, DNA-activated, catalytic subunit	protein kinase, DNA-activated, catalytic subunit	ENSG00000253729.8	ENST00000314191.7	8	chr8:47773111-47774175:-			NA						-0.75973
ENSP00000313420.3_K3669k_1_1_3669_3669	ENSP00000313420.3	PRKDC	1	1	16.32	16.32	16.54	64.3	11	4.439	2	1	1	0	-115.129	-3.5	861.471	K3669k	TMT10	3656	(K)	LSDFNDITNMLLLkMNK	(D)	LSDFNDITNMLLLK(0.99)MNK(0.0)	ITNMLLLkMNKDSKP	75	2.1	1337.25	ENSP00000313420.3|ENSP00000345182.4|PRKDC_p.Q3568E_uc003xqi.2	Human	Human|TCGA-IR-A3LH-01A-21D-A20U-09	474044	LP20210401_EB_LUAD_MONTE_noIPtissue_KGG_01.52327.52327.3	2697.53	protein kinase, DNA-activated, catalytic subunit	protein kinase, DNA-activated, catalytic subunit	ENSG00000253729.8	ENST00000314191.7	8	chr8:47773111-47774175:-			NA						NA
ENSP00000313420.3_K3691k_1_1_3691_3691	ENSP00000313420.3	PRKDC	1	1	11.89	11.89	11.89	54.1	11	99	1	1	1	0	-115.118	1	758.702	K3691k	TMT10	3682	(K)	ECSPWMSDFkVEFLR	(N)	ECSPWMSDFK(1.0)VEFLR	SPWMSDFkVEFLRNE	76	2.1	1337.25	ENSP00000313420.3|ENSP00000345182.4|PRKDC_p.Q3568E_uc003xqi.2	Human	Human|TCGA-IR-A3LH-01A-21D-A20U-09	474044	LP20210402_EB_LUAD_MONTE_HLAft_KGG_01.42819.42819.3	2389.21	protein kinase, DNA-activated, catalytic subunit	protein kinase, DNA-activated, catalytic subunit	ENSG00000253729.8	ENST00000314191.7	8	chr8:47773111-47774175:-			NA						0.07041
ENSP00000313420.3_K3710k_1_1_3710_3710	ENSP00000313420.3	PRKDC	2	3	8.03	8.03	9.3	46.9	8	99	1	1	1	0	-115.122	-1.5	385.471	K3710k	TMT10	3709	(R)	GkPLPEYHVR	(I)	GK(1.0)PLPEYHVR	GQYDGRGkPLPEYHV	77	2.1	1337.25	ENSP00000313420.3|ENSP00000345182.4|PRKDC_p.Q3568E_uc003xqi.2	Human	Human|TCGA-IR-A3LH-01A-21D-A20U-09	474044	LP20210401_EB_LUAD_MONTE_noIPtissue_KGG_01.12337.12337.4	1653.98	protein kinase, DNA-activated, catalytic subunit	protein kinase, DNA-activated, catalytic subunit	ENSG00000253729.8	ENST00000314191.7	8	chr8:47773111-47774175:-			NA						-0.33354
ENSP00000313420.3_K3753k_1_1_3753_3753	ENSP00000313420.3	PRKDC	2	8	17.31	16.57	14.79	89	10	99	1	1	1	0	-115.123	-1.5	614.001	K3753k	TMT10	3747	(R)	EHPFLVkGGEDLR	(Q)	EHPFLVK(1.0)GGEDLR	REHPFLVkGGEDLRQ	78	2.1	1337.25	ENSP00000313420.3|ENSP00000345182.4|PRKDC_p.Q3568E_uc003xqi.2	Human	Human|TCGA-IR-A3LH-01A-21D-A20U-09	474044	LP20210401_EB_LUAD_MONTE_noIPtissue_KGG_01.17853.17853.3	1955.11	protein kinase, DNA-activated, catalytic subunit	protein kinase, DNA-activated, catalytic subunit	ENSG00000253729.8	ENST00000314191.7	8	chr8:47773111-47774175:-			NA						2.12353
ENSP00000313420.3_K3825k_1_1_3825_3825	ENSP00000313420.3	PRKDC	1	2	23.46	19.65	19.73	88.9	17	99	1	1	1	0	-115.113	2.7	879.787	K3825k	TMT10	3814	(K)	DLLLNTMSQEEkAAYLSDPR	(A)	DLLLNTMSQEEK(1.0)AAYLSDPR	NTMSQEEkAAYLSDP	79	2.1	1337.25	ENSP00000313420.3|PRKDC_p.Q3568E_uc003xqi.2	Human	Human|TCGA-IR-A3LH-01A-21D-A20U-09	474044	LP20210402_EB_LUAD_MONTE_HLAft_KGG_02.36657.36657.3	2752.46	protein kinase, DNA-activated, catalytic subunit	protein kinase, DNA-activated, catalytic subunit	ENSG00000253729.8	ENST00000314191.7	8	chr8:47773111-47774175:-			NA						0.07041
ENSP00000313420.3_K3840k_1_1_3840_3840	ENSP00000313420.3	PRKDC	1	2	15.32	15.59	15.71	77.1	10	9.36	2	1	1	0	-115.117	1.6	694.037	K3840k	TMT10	3834	(R)	APPCEYkDWLTK	(M)	APPCEYK(0.99)DWLTK(0.0)	RAPPCEYkDWLTKMS	80	2.1	1337.25	ENSP00000313420.3|ENSP00000345182.4|PRKDC_p.Q3568E_uc003xqi.2	Human	Human|TCGA-IR-A3LH-01A-21D-A20U-09	474044	LP20210402_EB_LUAD_MONTE_HLAft_KGG_01.31192.31192.3	2195.21	protein kinase, DNA-activated, catalytic subunit	protein kinase, DNA-activated, catalytic subunit	ENSG00000253729.8	ENST00000314191.7	8	chr8:47773111-47774175:-			NA						-0.41878
ENSP00000313420.3_K3845k_1_1_3845_3845	ENSP00000313420.3	PRKDC	2	4	7.77	4.06	6.81	66.5	7	7.064	2	1	1	0	-115.125	-3.2	546.639	K3845k	TMT10	3841	(K)	DWLTkMSGK	(H)	DWLTK(0.99)MSGK(0.0)	EYKDWLTkMSGKHDV	81	2.1	1337.25	ENSP00000313420.3|ENSP00000345182.4|PRKDC_p.Q3568E_uc003xqi.2	Human	Human|TCGA-IR-A3LH-01A-21D-A20U-09	474044	LP20210401_EB_LUAD_MONTE_noIPtissue_KGG_02.29488.29488.3	1753.03	protein kinase, DNA-activated, catalytic subunit	protein kinase, DNA-activated, catalytic subunit	ENSG00000253729.8	ENST00000314191.7	8	chr8:47773111-47774175:-			NA						0.063
ENSP00000313420.3_K3877k_1_1_3877_3877	ENSP00000313420.3	PRKDC	1	1	8.77	10.38	11.31	71.7	7	8.773	2	1	1	0	-115.109	6.5	558.01	K3877k	TMT10	3875	(R)	ESkVPADLLK	(R)	ESK(0.99)VPADLLK(0.0)	SFRKRESkVPADLLK	82	2.1	1337.25	ENSP00000313420.3|ENSP00000345182.4|PRKDC_p.Q3568E_uc003xqi.2	Human	Human|TCGA-IR-A3LH-01A-21D-A20U-09	474044	LP20210402_EB_LUAD_MONTE_HLAft_KGG_01.25912.25912.3	1787.12	protein kinase, DNA-activated, catalytic subunit	protein kinase, DNA-activated, catalytic subunit	ENSG00000253729.8	ENST00000314191.7	8	chr8:47773111-47774175:-			NA						-0.37431
ENSP00000313420.3_K3884k_1_1_3884_3884	ENSP00000313420.3	PRKDC	2	4	11.02	8.48	4.04	74.6	6	99	1	1	1	0	-115.12	-0.2	418.929	K3884k	TMT10	3878	(K)	VPADLLkR	(A)	VPADLLK(1.0)R	KVPADLLkRAFVRMS	83	2.1	1337.25	ENSP00000313420.3|ENSP00000345182.4|PRKDC_p.Q3568E_uc003xqi.2	Human	Human|TCGA-IR-A3LH-01A-21D-A20U-09	474044	LP20210401_EB_LUAD_MONTE_noIPtissue_KGG_01.22988.22988.3	1369.89	protein kinase, DNA-activated, catalytic subunit	protein kinase, DNA-activated, catalytic subunit	ENSG00000253729.8	ENST00000314191.7	8	chr8:47773111-47774175:-			NA						0.28907
ENSP00000313420.3_K4007k_1_1_4007_4007	ENSP00000313420.3	PRKDC	2	3	21.77	16.83	18.79	85	15	10.936	2	1	1	0	-115.106	4.7	775.407	K4007k	TMT10	3993	(R)	SDPGLLTNTMDVFVkEPSFDWK	(N)	SDPGLLTNTMDVFVK(0.99)EPSFDWK(0.0)	NTMDVFVkEPSFDWK	84	2.1	1337.25	ENSP00000313420.3|ENSP00000345182.4|ENST00000536483.1_1_8:48686736-48691238:-|PRKDC_p.Q3568E_uc003xqi.2	Human	Human|nuORFdb_human|TCGA-IR-A3LH-01A-21D-A20U-09	474044	LP20210401_EB_LUAD_MONTE_noIPtissue_KGG_02.47992.47992.4	3213.71	protein kinase, DNA-activated, catalytic subunit	protein kinase, DNA-activated, catalytic subunit	ENSG00000253729.8	ENST00000314191.7	8	chr8:47773111-47774175:-			NA						0.50772
ENSP00000313420.3_K4019k_1_1_4019_4019	ENSP00000313420.3	PRKDC	2	4	9.31	7.39	7.06	68.8	7	9.306	2	1	1	0	-115.119	0.8	537.31	K4019k	TMT10	4015	(K)	NFEQkMLK	(K)	NFEQK(0.99)MLK(0.0)	DWKNFEQkMLKKGGS	85	2.1	1337.25	ENSP00000313420.3|ENSP00000345182.4|ENST00000536483.1_1_8:48686736-48691238:-|PRKDC_p.Q3568E_uc003xqi.2	Human	Human|nuORFdb_human|TCGA-IR-A3LH-01A-21D-A20U-09	474044	LP20210401_EB_LUAD_MONTE_noIPtissue_KGG_02.21720.21720.3	1725.03	protein kinase, DNA-activated, catalytic subunit	protein kinase, DNA-activated, catalytic subunit	ENSG00000253729.8	ENST00000314191.7	8	chr8:47773111-47774175:-			NA						-1.33786
ENSP00000313420.3_K4023k_1_1_4023_4023	ENSP00000313420.3	PRKDC	2	4	21.05	17.9	14.05	91.2	11	21.049	2	1	1	0	-115.11	4.8	711.072	K4023k	TMT10	4023	(K)	kGGSWIQEINVAEK	(N)	K(0.99)GGSWIQEINVAEK(0.0)	FEQKMLKkGGSWIQE	86	2.1	1337.25	ENSP00000313420.3|ENSP00000345182.4|ENST00000536483.1_1_8:48686736-48691238:-	Human	Human|nuORFdb_human	474044	LP20210402_EB_LUAD_MONTE_HLAft_KGG_02.30914.30914.3	2246.31	protein kinase, DNA-activated, catalytic subunit	protein kinase, DNA-activated, catalytic subunit	ENSG00000253729.8	ENST00000314191.7	8	chr8:47773111-47774175:-			NA						-0.17048
ENSP00000313420.3_K4070k_1_1_4070_4070	ENSP00000313420.3	PRKDC	2	3	21.05	16.24	16.3	76.9	17	99	1	1	1	0	-115.116	1.4	752.407	K4070k	TMT10	4051	(K)	LAGANPAVITCDELLLGHEkAPAFR	(D)	LAGANPAVITCDELLLGHEK(1.0)APAFR	ELLLGHEkAPAFRDY	87	2.1	1337.25	ENSP00000313420.3|ENSP00000345182.4|ENST00000536483.1_1_8:48686736-48691238:-|PRKDC_p.Q3568E_uc003xqi.2	Human	Human|nuORFdb_human|TCGA-IR-A3LH-01A-21D-A20U-09	474044	LP20210402_EB_LUAD_MONTE_HLAft_KGG_01.38980.38980.4	3121.72	protein kinase, DNA-activated, catalytic subunit	protein kinase, DNA-activated, catalytic subunit	ENSG00000253729.8	ENST00000314191.7	8	chr8:47773111-47774175:-			NA						-0.35948
ENSP00000300648.6_K17k_1_1_17_17	ENSP00000300648.6	GCN1	2	3	9.56	10.56	9.36	59.9	8	9.555	2	1	1	0	-115.121	-0.5	561.006	K17k	TMT10	14	(R)	FAGkVTTASVK	(E)	FAGK(0.99)VTTASVK(0.0)	TLKRFAGkVTTASVK	2	3.1	770.28	ENSP00000300648.6	Human	Human	295101	LP20210401_EB_LUAD_MONTE_noIPtissue_KGG_02.19956.19956.3	1796.12	GCN1 activator of EIF2AK4	GCN1 activator of EIF2AK4	ENSG00000089154.11	ENST00000300648.7	12	chr12:120127202-120127851:-			NA						NA
ENSP00000300648.6_K235k_1_1_235_235	ENSP00000300648.6	GCN1	1	1	11.29	6.62	8.03	73.5	9	1.459	3	1	1	0	-115.119	0.6	514.829	K235k	TMT10	230	(K)	NILMSkVKPPK	(Y)	NILMSK(0.99)VK(0.0)PPK(0.0)	MKNILMSkVKPPKYL	3	3.1	770.28	ENSP00000300648.6	Human	Human	295101	LP20210401_EB_LUAD_MONTE_noIPtissue_KGG_01.24250.24250.4	2171.41	GCN1 activator of EIF2AK4	GCN1 activator of EIF2AK4	ENSG00000089154.11	ENST00000300648.7	12	chr12:120127202-120127851:-			NA						NA
ENSP00000300648.6_K268k_1_1_268_268	ENSP00000300648.6	GCN1	2	3	18.14	11.29	9.85	92.1	12	99	1	1	1	0	-115.113	3.9	618.388	K268k	TMT10	260	(K)	DLILPTIQkSLLR	(S)	DLILPTIQK(1.0)SLLR	LILPTIQkSLLRSPE	4	3.1	770.28	ENSP00000300648.6	Human	Human	295101	LP20210402_EB_LUAD_MONTE_HLAft_KGG_02.40950.40950.3	1968.26	GCN1 activator of EIF2AK4	GCN1 activator of EIF2AK4	ENSG00000089154.11	ENST00000300648.7	12	chr12:120127202-120127851:-			NA						1.0488
ENSP00000300648.6_K436k_1_1_436_436	ENSP00000300648.6	GCN1	2	4	12.04	9.07	8.62	63.9	8	99	1	1	1	0	-115.121	-0.3	537.64	K436k	TMT10	432	(K)	AFSLkTSTSAVR	(H)	AFSLK(1.0)TSTSAVR	FKKAFSLkTSTSAVR	5	3.1	770.28	ENSP00000300648.6	Human	Human	295101	LP20210401_EB_LUAD_MONTE_noIPtissue_KGG_02.19675.19675.3	1726.03	GCN1 activator of EIF2AK4	GCN1 activator of EIF2AK4	ENSG00000089154.11	ENST00000300648.7	12	chr12:120127202-120127851:-			NA						-0.38542
ENSP00000300648.6_K521k_1_1_521_521	ENSP00000300648.6	GCN1	1	1	15.17	15.17	15.17	66.1	11	2.148	2	1	1	0	-115.116	1.9	722.419	K521k	TMT10	510	(K)	LSSFWQLIVDEkK	(Q)	LSSFWQLIVDEK(0.99)K(0.0)	WQLIVDEkKQVFTSE	6	3.1	770.28	ENSP00000300648.6	Human	Human	295101	LP20210401_EB_LUAD_MONTE_noIPtissue_KGG_02.47278.47278.3	2280.36	GCN1 activator of EIF2AK4	GCN1 activator of EIF2AK4	ENSG00000089154.11	ENST00000300648.7	12	chr12:120127202-120127851:-			NA						NA
ENSP00000300648.6_K599k_1_1_599_599	ENSP00000300648.6	GCN1	1	1	17.45	18.33	16.48	73.2	15	12.255	2	1	1	0	-115.12	0	650.141	K599k	TMT10	591	(K)	LLSSLGGFkLAHGLLEELK	(T)	LLSSLGGFK(0.99)LAHGLLEELK(0.0)	LSSLGGFkLAHGLLE	7	3.1	770.28	ENSP00000300648.6	Human	Human	295101	LP20210401_EB_LUAD_MONTE_noIPtissue_KGG_02.49438.49438.4	2712.66	GCN1 activator of EIF2AK4	GCN1 activator of EIF2AK4	ENSG00000089154.11	ENST00000300648.7	12	chr12:120127202-120127851:-			NA						NA
ENSP00000300648.6_K635k_1_1_635_635	ENSP00000300648.6	GCN1	1	1	19.22	17.69	19.23	79.4	17	99	1	1	1	0	-115.113	2.4	735.409	K635k	TMT10	617	(K)	VLPLEALVTDAGEVTEAGkAYVPPR	(V)	VLPLEALVTDAGEVTEAGK(1.0)AYVPPR	GEVTEAGkAYVPPRV	8	3.1	770.28	ENSP00000300648.6	Human	Human	295101	LP20210402_EB_LUAD_MONTE_HLAft_KGG_01.52269.52269.4	3053.73	GCN1 activator of EIF2AK4	GCN1 activator of EIF2AK4	ENSG00000089154.11	ENST00000300648.7	12	chr12:120127202-120127851:-			NA						0.53737
ENSP00000300648.6_K695k_1_1_695_695	ENSP00000300648.6	GCN1	2	4	11.86	11.8	14.94	66.1	9	99	1	1	1	0	-115.117	2.1	555.307	K695k	TMT10	694	(R)	MkIDPEAFITR	(H)	MK(1.0)IDPEAFITR	PALLARMkIDPEAFI	9	3.1	770.28	ENSP00000300648.6	Human	Human	295101	LP20210402_EB_LUAD_MONTE_HLAft_KGG_01.35186.35186.3	1779.02	GCN1 activator of EIF2AK4	GCN1 activator of EIF2AK4	ENSG00000089154.11	ENST00000300648.7	12	chr12:120127202-120127851:-			NA						-0.89685
ENSP00000300648.6_K776k_1_1_776_776	ENSP00000300648.6	GCN1	2	2	24.62	20.18	22.36	96.7	19	13.627	2	1	1	0	-115.127	-1.8	928.982	K776k	TMT10	761	(R)	EEFAIMQTPAGELYDkSIIQSAQQDSIK	(K)	EEFAIMQTPAGELYDK(0.99)SIIQSAQQDSIK(0.0)	PAGELYDkSIIQSAQ	10	3.1	770.28	ENSP00000300648.6	Human	Human	295101	LP20210401_EB_LUAD_MONTE_noIPtissue_KGG_01.43705.43705.4	3828.03	GCN1 activator of EIF2AK4	GCN1 activator of EIF2AK4	ENSG00000089154.11	ENST00000300648.7	12	chr12:120127202-120127851:-			NA						-0.10377
ENSP00000300648.6_K788k_1_1_788_788	ENSP00000300648.6	GCN1	2	4	18.2	13.11	16.88	85.5	12	1.982	2	1	1	0	-115.12	0.2	673.393	K788k	TMT10	777	(K)	SIIQSAQQDSIkK	(A)	SIIQSAQQDSIK(0.99)K(0.0)	SAQQDSIkKANMKRE	11	3.1	770.28	ENSP00000300648.6	Human	Human	295101	LP20210401_EB_LUAD_MONTE_noIPtissue_KGG_02.21260.21260.3	2133.28	GCN1 activator of EIF2AK4	GCN1 activator of EIF2AK4	ENSG00000089154.11	ENST00000300648.7	12	chr12:120127202-120127851:-			NA						-0.50402
ENSP00000300648.6_K802k_1_1_802_802	ENSP00000300648.6	GCN1	2	3	19.02	14.36	10.28	78.1	13	19.022	2	1	1	0	-115.11	4.3	761.775	K802k	TMT10	798	(K)	AYSFkEQIIELELK	(E)	AYSFK(0.99)EQIIELELK(0.0)	ENKAYSFkEQIIELE	12	3.1	770.28	ENSP00000300648.6	Human	Human	295101	LP20210402_EB_LUAD_MONTE_HLAft_KGG_02.40977.40977.3	2398.42	GCN1 activator of EIF2AK4	GCN1 activator of EIF2AK4	ENSG00000089154.11	ENST00000300648.7	12	chr12:120127202-120127851:-			NA						-0.19271
ENSP00000300648.6_K829k_1_1_829_829	ENSP00000300648.6	GCN1	2	2	12.27	8.1	6.64	81.8	6	4.038	2	1	1	0	-115.115	3	588.01	K829k	TMT10	822	(K)	EEVQLTSkQK	(E)	EEVQLTSK(0.99)QK(0.0)	EEVQLTSkQKEMLQA	14	3.1	770.28	ENSP00000300648.6	Human	Human	295101	LP20210402_EB_LUAD_MONTE_HLAft_KGG_02.14723.14723.3	1877.13	GCN1 activator of EIF2AK4	GCN1 activator of EIF2AK4	ENSG00000089154.11	ENST00000300648.7	12	chr12:120127202-120127851:-			NA						-1.09697
ENSP00000300648.6_K831k_1_1_831_831	ENSP00000300648.6	GCN1	2	3	5.64	5.64	5.64	46	9	99	1	1	1	0	-115.128	-4.6	568.306	K831k	TMT10	830	(K)	QkEMLQAQLDR	(E)	QK(1.0)EMLQAQLDR	VQLTSKQkEMLQAQL	15	3.1	770.28	ENSP00000300648.6	Human	Human	295101	LP20210401_EB_LUAD_MONTE_noIPtissue_KGG_02.16869.16869.3	1818.03	GCN1 activator of EIF2AK4	GCN1 activator of EIF2AK4	ENSG00000089154.11	ENST00000300648.7	12	chr12:120127202-120127851:-			NA						0.20383
ENSP00000300648.6_K948k_1_1_948_948	ENSP00000300648.6	GCN1	2	4	19.49	21.53	20.89	88.8	12	99	1	1	1	0	-115.12	-0.1	645.67	K948k	TMT10	937	(K)	SWCQEELSVAVkR	(A)	SWCQEELSVAVK(1.0)R	EELSVAVkRAVMLLH	16	3.1	770.28	ENSP00000300648.6	Human	Human	295101	LP20210402_EB_LUAD_MONTE_HLAft_KGG_02.24816.24816.3	2050.12	GCN1 activator of EIF2AK4	GCN1 activator of EIF2AK4	ENSG00000089154.11	ENST00000300648.7	12	chr12:120127202-120127851:-			NA						-0.09265
ENSP00000300648.6_K965k_1_1_965_965	ENSP00000300648.6	GCN1	2	4	19.65	18.59	21.57	83.4	14	19.645	2	1	1	0	-115.111	3	743.933	K965k	TMT10	963	(R)	VGkGEPGAAPLSAPAFSLVFPFLK	(M)	VGK(0.99)GEPGAAPLSAPAFSLVFPFLK(0.0)	TITSRVGkGEPGAAP	17	3.1	770.28	ENSP00000300648.6	Human	Human	295101	LP20210402_EB_LUAD_MONTE_HLAft_KGG_01.55853.55853.4	3087.82	GCN1 activator of EIF2AK4	GCN1 activator of EIF2AK4	ENSG00000089154.11	ENST00000300648.7	12	chr12:120127202-120127851:-			NA						-0.98209
ENSP00000300648.6_K1121k_1_1_1121_1121	ENSP00000300648.6	GCN1	2	4	22.47	20.82	19.04	81.5	17	99	1	1	1	0	-115.126	-2.1	755.652	K1121k	TMT10	1105	(R)	GLMELHMVLPAPDTDEkNGLNLLR	(R)	GLMELHMVLPAPDTDEK(1.0)NGLNLLR	PAPDTDEkNGLNLLR	18	3.1	770.28	ENSP00000300648.6	Human	Human	295101	LP20210401_EB_LUAD_MONTE_noIPtissue_KGG_02.42783.42783.4	3134.71	GCN1 activator of EIF2AK4	GCN1 activator of EIF2AK4	ENSG00000089154.11	ENST00000300648.7	12	chr12:120127202-120127851:-			NA						-0.14824
ENSP00000300648.6_K1134k_1_1_1134_1134	ENSP00000300648.6	GCN1	2	8	13.64	12.42	11.28	77.4	10	5.119	2	1	1	0	-115.122	-0.8	566.576	K1134k	TMT10	1130	(R)	LWVVkFDKEEEIR	(K)	LWVVK(0.99)FDK(0.0)EEEIR	LRRLWVVkFDKEEEI	19	3.1	770.28	ENSP00000300648.6|ENST00000548132.1_1_12:120592933-120593466:-	Human	Human|nuORFdb_human	295101	LP20210401_EB_LUAD_MONTE_noIPtissue_KGG_02.33745.33745.4	2378.41	GCN1 activator of EIF2AK4	GCN1 activator of EIF2AK4	ENSG00000089154.11	ENST00000300648.7	12	chr12:120127202-120127851:-			NA						-1.50834
ENSP00000300648.6_K1208k_1_1_1208_1208	ENSP00000300648.6	GCN1	2	4	29.92	28.74	29.02	94.8	18	99	1	1	1	0	-115.119	0.2	711.897	K1208k	TMT10	1201	(R)	LMEIYQEkLYRPPPVLDALGR	(V)	LMEIYQEK(1.0)LYRPPPVLDALGR	LMEIYQEkLYRPPPV	20	3.1	770.28	ENSP00000300648.6	Human	Human	295101	LP20210401_EB_LUAD_MONTE_noIPtissue_KGG_01.42454.42454.4	2959.68	GCN1 activator of EIF2AK4	GCN1 activator of EIF2AK4	ENSG00000089154.11	ENST00000300648.7	12	chr12:120127202-120127851:-			NA						0.63002
ENSP00000300648.6_K1243k_1_1_1243_1243	ENSP00000300648.6	GCN1	1	1	10.74	8.66	7.98	54.9	13	10.742	2	1	1	0	-115.111	3.3	695.892	K1243k	TMT10	1235	(R)	CGLALALNkLSQYLDSSQVK	(P)	CGLALALNK(0.99)LSQYLDSSQVK(0.0)	GLALALNkLSQYLDS	21	3.1	770.28	ENSP00000300648.6	Human	Human	295101	LP20210402_EB_LUAD_MONTE_HLAft_KGG_02.52092.52092.4	2895.66	GCN1 activator of EIF2AK4	GCN1 activator of EIF2AK4	ENSG00000089154.11	ENST00000300648.7	12	chr12:120127202-120127851:-			NA						-1.44904
ENSP00000300648.6_K1304k_1_1_1304_1304	ENSP00000300648.6	GCN1	1	1	24.2	22.2	20.92	92.2	19	99	1	1	1	0	-115.126	-1.6	849.432	K1304k	TMT10	1290	(K)	ENVNSLLPVFEEFLkNAPNDASYDAVR	(Q)	ENVNSLLPVFEEFLK(1.0)NAPNDASYDAVR	PVFEEFLkNAPNDAS	22	3.1	770.28	ENSP00000300648.6	Human	Human	295101	LP20210401_EB_LUAD_MONTE_noIPtissue_KGG_01.54371.54371.4	3509.83	GCN1 activator of EIF2AK4	GCN1 activator of EIF2AK4	ENSG00000089154.11	ENST00000300648.7	12	chr12:120127202-120127851:-			NA						NA
ENSP00000300648.6_K1390k_1_1_1390_1390	ENSP00000300648.6	GCN1	2	4	19.22	16.51	12.95	88.7	12	99	1	1	1	0	-115.109	5.1	689.7	K1390k	TMT10	1381	(R)	LMQQLLESDkYAER	(K)	LMQQLLESDK(1.0)YAER	QQLLESDkYAERKGA	23	3.1	770.28	ENSP00000300648.6	Human	Human	295101	LP20210402_EB_LUAD_MONTE_HLAft_KGG_02.33773.33773.3	2182.19	GCN1 activator of EIF2AK4	GCN1 activator of EIF2AK4	ENSG00000089154.11	ENST00000300648.7	12	chr12:120127202-120127851:-			NA						0.21865
ENSP00000300648.6_K1395k_1_1_1395_1395	ENSP00000300648.6	GCN1	2	5	14.67	12.14	11.68	83.3	9	14.669	2	1	1	0	-115.121	-0.4	574.022	K1395k	TMT10	1395	(R)	kGAAYGLAGLVK	(G)	K(0.99)GAAYGLAGLVK(0.0)	SDKYAERkGAAYGLA	24	3.1	770.28	ENSP00000300648.6	Human	Human	295101	LP20210401_EB_LUAD_MONTE_noIPtissue_KGG_01.28748.28748.3	1835.17	GCN1 activator of EIF2AK4	GCN1 activator of EIF2AK4	ENSG00000089154.11	ENST00000300648.7	12	chr12:120127202-120127851:-			NA						NA
ENSP00000300648.6_K1406k_1_1_1406_1406	ENSP00000300648.6	GCN1	1	2	23.29	25.4	23.59	90.8	17	12.473	2	1	1	0	-115.121	-0.6	791.826	K1406k	TMT10	1396	(K)	GAAYGLAGLVkGLGILSLK	(Q)	GAAYGLAGLVK(0.99)GLGILSLK(0.0)	YGLAGLVkGLGILSL	25	3.1	770.28	ENSP00000300648.6	Human	Human	295101	LP20210401_EB_LUAD_MONTE_noIPtissue_KGG_01.53347.53347.3	2488.58	GCN1 activator of EIF2AK4	GCN1 activator of EIF2AK4	ENSG00000089154.11	ENST00000300648.7	12	chr12:120127202-120127851:-			NA						NA
ENSP00000300648.6_K1553k_1_1_1553_1553	ENSP00000300648.6	GCN1	2	4	21.07	17.77	15.53	94.5	12	4.149	2	1	1	0	-115.11	4.5	543.074	K1553k	TMT10	1543	(K)	LTEVLTDSHVkVQK	(A)	LTEVLTDSHVK(0.99)VQK(0.0)	VLTDSHVkVQKAGQQ	26	3.1	770.28	ENSP00000300648.6	Human	Human	295101	LP20210402_EB_LUAD_MONTE_HLAft_KGG_01.28980.28980.4	2284.38	GCN1 activator of EIF2AK4	GCN1 activator of EIF2AK4	ENSG00000089154.11	ENST00000300648.7	12	chr12:120127202-120127851:-			NA						-1.38234
ENSP00000300648.6_K1556k_1_1_1556_1556	ENSP00000300648.6	GCN1	2	3	6.48	4.89	6.48	52.2	8	99	1	1	1	0	-115.12	-0.2	481.286	K1556k	TMT10	1554	(K)	VQkAGQQALR	(Q)	VQK(1.0)AGQQALR	DSHVKVQkAGQQALR	27	3.1	770.28	ENSP00000300648.6	Human	Human	295101	LP20210401_EB_LUAD_MONTE_noIPtissue_KGG_02.9463.9463.3	1556.96	GCN1 activator of EIF2AK4	GCN1 activator of EIF2AK4	ENSG00000089154.11	ENST00000300648.7	12	chr12:120127202-120127851:-			NA						-0.18901
ENSP00000300648.6_K1663k_1_1_1663_1663	ENSP00000300648.6	GCN1	1	3	25.58	20.32	21.27	95.2	21	99	1	1	1	0	-115.118	0.6	997.564	K1663k	TMT10	1650	(K)	DLAPYLPSVTPGLkASLLDPVPEVR	(T)	DLAPYLPSVTPGLK(1.0)ASLLDPVPEVR	PSVTPGLkASLLDPV	28	3.1	770.28	ENSP00000300648.6	Human	Human	295101	LP20210401_EB_LUAD_MONTE_noIPtissue_KGG_02.47784.47784.3	3105.8	GCN1 activator of EIF2AK4	GCN1 activator of EIF2AK4	ENSG00000089154.11	ENST00000300648.7	12	chr12:120127202-120127851:-			NA						NA
ENSP00000300648.6_K1679k_1_1_1679_1679	ENSP00000300648.6	GCN1	1	2	11.14	9.35	7.92	55.2	11	11.138	2	1	1	0	-115.124	-2.1	583.354	K1679k	TMT10	1675	(R)	TVSAkALGAMVK	(G)	TVSAK(0.99)ALGAMVK(0.0)	EVRTVSAkALGAMVK	29	3.1	770.28	ENSP00000300648.6	Human	Human	295101	LP20210401_EB_LUAD_MONTE_noIPtissue_KGG_02.27122.27122.3	1863.17	GCN1 activator of EIF2AK4	GCN1 activator of EIF2AK4	ENSG00000089154.11	ENST00000300648.7	12	chr12:120127202-120127851:-			NA						NA
ENSP00000300648.6_K1734k_1_1_1734_1734	ENSP00000300648.6	GCN1	1	2	15.31	17.01	17.19	78.5	11	15.307	2	1	1	0	-115.123	-1.2	701.414	K1734k	TMT10	1732	(K)	LEkLMPEIVATASK	(V)	LEK(0.99)LMPEIVATASK(0.0)	LGVEKLEkLMPEIVA	30	3.1	770.28	ENSP00000300648.6	Human	Human	295101	LP20210401_EB_LUAD_MONTE_noIPtissue_KGG_01.41511.41511.3	2217.35	GCN1 activator of EIF2AK4	GCN1 activator of EIF2AK4	ENSG00000089154.11	ENST00000300648.7	12	chr12:120127202-120127851:-			NA						NA
ENSP00000300648.6_K1745k_1_1_1745_1745	ENSP00000300648.6	GCN1	2	3	24.46	22.05	19.41	93	17	99	1	1	1	0	-115.123	-1.1	598.341	K1745k	TMT10	1735	(K)	LMPEIVATASkVDIAPHVR	(D)	LMPEIVATASK(1.0)VDIAPHVR	EIVATASkVDIAPHV	31	3.1	770.28	ENSP00000300648.6	Human	Human	295101	LP20210401_EB_LUAD_MONTE_noIPtissue_KGG_01.39218.39218.4	2505.46	GCN1 activator of EIF2AK4	GCN1 activator of EIF2AK4	ENSG00000089154.11	ENST00000300648.7	12	chr12:120127202-120127851:-			NA						0.80049
ENSP00000300648.6_K1959k_1_1_1959_1959	ENSP00000300648.6	GCN1	2	3	16.9	14.47	14.41	74	13	99	1	1	1	0	-115.123	-1.2	792.474	K1959k	TMT10	1956	(K)	LGEkILPEIIPILEEGLR	(S)	LGEK(1.0)ILPEIIPILEEGLR	LVRKLGEkILPEIIP	32	3.1	770.28	ENSP00000300648.6	Human	Human	295101	LP20210401_EB_LUAD_MONTE_noIPtissue_KGG_02.54968.54968.3	2490.53	GCN1 activator of EIF2AK4	GCN1 activator of EIF2AK4	ENSG00000089154.11	ENST00000300648.7	12	chr12:120127202-120127851:-			NA						-0.82273
ENSP00000300648.6_K2083k_1_1_2083_2083	ENSP00000300648.6	GCN1	1	1	14.78	14.78	16.36	74.3	13	99	1	1	1	0	-115.111	4	784.143	K2083k	TMT10	2075	(R)	VVLPYLVPkLTTPPVNTR	(V)	VVLPYLVPK(1.0)LTTPPVNTR	VLPYLVPkLTTPPVN	34	3.1	770.28	ENSP00000300648.6	Human	Human	295101	LP20210402_EB_LUAD_MONTE_HLAft_KGG_02.43659.43659.3	2465.53	GCN1 activator of EIF2AK4	GCN1 activator of EIF2AK4	ENSG00000089154.11	ENST00000300648.7	12	chr12:120127202-120127851:-			NA						-0.3706
ENSP00000300648.6_K2221k_1_1_2221_2221	ENSP00000300648.6	GCN1	1	2	22.98	22.26	21.64	90.5	18	1.635	2	1	1	0	-115.131	-3.5	787.926	K2221k	TMT10	2200	(R)	LFNDSSPVVLEESWDALNAITkK	(L)	LFNDSSPVVLEESWDALNAITK(0.99)K(0.0)	DALNAITkKLDAGNQ	35	3.1	770.28	ENSP00000300648.6	Human	Human	295101	LP20210401_EB_LUAD_MONTE_noIPtissue_KGG_01.53709.53709.4	3263.81	GCN1 activator of EIF2AK4	GCN1 activator of EIF2AK4	ENSG00000089154.11	ENST00000300648.7	12	chr12:120127202-120127851:-			NA						NA
ENSP00000300648.6_K2237k_1_1_2237_2237	ENSP00000300648.6	GCN1	1	4	23.75	20.16	21.41	82.8	16	23.753	2	1	1	0	-115.123	-1.1	553.324	K2237k	TMT10	2222	(K)	KLDAGNQLALIEELHkEIR	(L)	K(0.0)LDAGNQLALIEELHK(0.99)EIR	ALIEELHkEIRLIGN	36	3.1	770.28	ENSP00000300648.6	Human	Human	295101	LP20210401_EB_LUAD_MONTE_noIPtissue_KGG_01.35713.35713.5	2877.71	GCN1 activator of EIF2AK4	GCN1 activator of EIF2AK4	ENSG00000089154.11	ENST00000300648.7	12	chr12:120127202-120127851:-			NA						NA
ENSP00000300648.6_K2280k_1_1_2280_2280	ENSP00000300648.6	GCN1	2	4	22.57	21.3	17.87	88.4	14	9.551	2	1	1	0	-115.122	-1.1	749.073	K2280k	TMT10	2270	(R)	EGVLTGSPEQkEEAAK	(A)	EGVLTGSPEQK(0.99)EEAAK(0.0)	LTGSPEQkEEAAKAL	37	3.1	770.28	ENSP00000300648.6	Human	Human	295101	LP20210401_EB_LUAD_MONTE_noIPtissue_KGG_01.17952.17952.3	2360.33	GCN1 activator of EIF2AK4	GCN1 activator of EIF2AK4	ENSG00000089154.11	ENST00000300648.7	12	chr12:120127202-120127851:-			NA						-0.43731
ENSP00000300648.6_K2285k_1_1_2285_2285	ENSP00000300648.6	GCN1	2	3	12.22	12.77	12.79	66.5	11	99	1	1	1	0	-115.119	0.4	538.324	K2285k	TMT10	2281	(K)	EEAAkALGLVIR	(L)	EEAAK(1.0)ALGLVIR	EQKEEAAkALGLVIR	38	3.1	770.28	ENSP00000300648.6	Human	Human	295101	LP20210401_EB_LUAD_MONTE_noIPtissue_KGG_01.32078.32078.3	1728.08	GCN1 activator of EIF2AK4	GCN1 activator of EIF2AK4	ENSG00000089154.11	ENST00000300648.7	12	chr12:120127202-120127851:-			NA						NA
ENSP00000300648.6_K2366k_1_1_2366_2366	ENSP00000300648.6	GCN1	1	2	11.57	7.24	4.81	67.4	8	11.571	2	1	1	0	-115.123	-2.2	486.972	K2366k	TMT10	2365	(R)	LkAADALGK	(L)	LK(0.99)AADALGK(0.0)	SNRGVRLkAADALGK	39	3.1	770.28	ENSP00000300648.6	Human	Human	295101	LP20210401_EB_LUAD_MONTE_noIPtissue_KGG_01.21100.21100.3	1574.02	GCN1 activator of EIF2AK4	GCN1 activator of EIF2AK4	ENSG00000089154.11	ENST00000300648.7	12	chr12:120127202-120127851:-			NA						NA
ENSP00000300648.6_K2418k_1_1_2418_2418	ENSP00000300648.6	GCN1	2	3	18.93	18.44	18.93	79.9	11	99	1	1	1	0	-115.127	-3.5	629.703	K2418k	TMT10	2410	(R)	FVIQGAGAkVDAVIR	(K)	FVIQGAGAK(1.0)VDAVIR	VIQGAGAkVDAVIRK	40	3.1	770.28	ENSP00000300648.6	Human	Human	295101	LP20210401_EB_LUAD_MONTE_noIPtissue_KGG_02.32557.32557.3	2002.22	GCN1 activator of EIF2AK4	GCN1 activator of EIF2AK4	ENSG00000089154.11	ENST00000300648.7	12	chr12:120127202-120127851:-			NA						-0.64114
ENSP00000300648.6_K2550k_1_1_2550_2550	ENSP00000300648.6	GCN1	1	1	16.61	17.73	17.07	60.5	14	7.37	2	1	1	0	-115.122	-0.8	539.112	K2550k	TMT10	2538	(R)	HHIETGGGQLPAkLSSLFVK	(C)	HHIETGGGQLPAK(0.99)LSSLFVK(0.0)	GGGQLPAkLSSLFVK	41	3.1	770.28	ENSP00000300648.6	Human	Human	295101	LP20210401_EB_LUAD_MONTE_noIPtissue_KGG_02.32344.32344.5	2806.65	GCN1 activator of EIF2AK4	GCN1 activator of EIF2AK4	ENSG00000089154.11	ENST00000300648.7	12	chr12:120127202-120127851:-			NA						NA
ENSP00000300648.6_K2572k_1_1_2572_2572	ENSP00000300648.6	GCN1	2	4	11.96	11.96	11.96	61.1	10	11.957	2	1	1	0	-115.115	2.6	687.731	K2572k	TMT10	2568	(R)	LVAEkMIWWANK	(D)	LVAEK(0.99)MIWWANK(0.0)	DIRLVAEkMIWWANK	42	3.1	770.28	ENSP00000300648.6	Human	Human	295101	LP20210402_EB_LUAD_MONTE_HLAft_KGG_01.42320.42320.3	2176.29	GCN1 activator of EIF2AK4	GCN1 activator of EIF2AK4	ENSG00000089154.11	ENST00000300648.7	12	chr12:120127202-120127851:-			NA						-1.9197
ENSP00000300648.6_K2591k_1_1_2591_2591	ENSP00000300648.6	GCN1	2	2	21.34	16.19	12.66	94	14	6.502	2	1	1	0	-115.121	-0.3	776.475	K2591k	TMT10	2580	(K)	DPLPPLDPQAIkPILK	(A)	DPLPPLDPQAIK(0.99)PILK(0.0)	PLDPQAIkPILKALL	43	3.1	770.28	ENSP00000300648.6	Human	Human	295101	LP20210401_EB_LUAD_MONTE_noIPtissue_KGG_02.42283.42283.3	2442.53	GCN1 activator of EIF2AK4	GCN1 activator of EIF2AK4	ENSG00000089154.11	ENST00000300648.7	12	chr12:120127202-120127851:-			NA						-1.07474
ENSP00000300648.6_K2621k_1_1_2621_2621	ENSP00000300648.6	GCN1	1	1	15.71	15.94	15.2	69	12	99	1	1	1	0	-115.123	-1.7	655.697	K2621k	TMT10	2610	(R)	AYSDQAIVNLLkMR	(Q)	AYSDQAIVNLLK(1.0)MR	QAIVNLLkMRQGEEV	44	3.1	770.28	ENSP00000300648.6	Human	Human	295101	LP20210401_EB_LUAD_MONTE_noIPtissue_KGG_01.39318.39318.3	2080.2	GCN1 activator of EIF2AK4	GCN1 activator of EIF2AK4	ENSG00000089154.11	ENST00000300648.7	12	chr12:120127202-120127851:-			NA						NA
ENSP00000425956.2_K654k_1_1_654_654	ENSP00000425956.2	RNF213	1	2	18.75	18.36	17.96	81.9	13	99	1	1	1	0	-115.124	-1.6	673.607	K654k	TMT10	646	(K)	HVVPLPDGkSTDFLPVDCPVR	(S)	HVVPLPDGK(1.0)STDFLPVDCPVR	VVPLPDGkSTDFLPV	1	4.1	764.3	ENSP00000324392.4|ENSP00000425956.2|ENSP00000464087.1|ENST00000559070.5_1_17:78261823-78310301:+	Human	Human|nuORFdb_human	604064	LP20210401_EB_LUAD_MONTE_noIPtissue_KGG_02.32571.32571.4	2806.53	ring finger protein 213	ring finger protein 213	ENSG00000173821.19	ENST00000508628.6	17	chr17:80393496-80395312:+			NA						NA
ENSP00000425956.2_K1107k_1_1_1107_1107	ENSP00000425956.2	RNF213	1	2	18.68	18.66	15.29	78.7	12	99	1	1	1	0	-115.121	-0.3	473.782	K1107k	TMT10	1099	(K)	HLLTLADVkHVFR	(L)	HLLTLADVK(1.0)HVFR	LLTLADVkHVFRLCG	2	4.1	764.3	ENSP00000425956.2|ENSP00000464087.1|ENST00000559070.5_1_17:78261823-78310301:+	Human	Human|nuORFdb_human	604064	LP20210401_EB_LUAD_MONTE_noIPtissue_KGG_02.31467.31467.4	2007.23	ring finger protein 213	ring finger protein 213	ENSG00000173821.19	ENST00000508628.6	17	chr17:80393496-80395312:+			NA						NA
ENSP00000425956.2_K1128k_1_1_1128_1128	ENSP00000425956.2	RNF213	2	7	19.65	14.97	13.06	92.3	10	99	1	1	1	0	-115.116	2.6	786.951	K1128k	TMT10	1119	(K)	ILANVTEDAkR	(L)	ILANVTEDAK(1.0)R	ANVTEDAkRLIAVAD	3	4.1	764.3	ENSP00000425956.2|ENSP00000464087.1|ENST00000559070.5_1_17:78261823-78310301:+	Human	Human|nuORFdb_human	604064	LP20210402_EB_LUAD_MONTE_HLAft_KGG_01.22172.22172.2	1688.01	ring finger protein 213	ring finger protein 213	ENSG00000173821.19	ENST00000508628.6	17	chr17:80393496-80395312:+			NA						-0.39284
ENSP00000425956.2_K1453k_1_1_1453_1453	ENSP00000425956.2	RNF213	1	1	15.24	11.07	10.17	77.9	10	1.469	2	1	1	0	-115.122	-1	781.78	K1453k	TMT10	1440	(R)	ETLDQINQELIQAkK	(L)	ETLDQINQELIQAK(0.99)K(0.0)	NQELIQAkKLLQDIS	4	4.1	764.3	ENSP00000425956.2|ENSP00000464087.1|ENST00000559070.5_1_17:78261823-78310301:+	Human	Human|nuORFdb_human	604064	LP20210401_EB_LUAD_MONTE_noIPtissue_KGG_02.33190.33190.3	2458.45	ring finger protein 213	ring finger protein 213	ENSG00000173821.19	ENST00000508628.6	17	chr17:80393496-80395312:+			NA						NA
ENSP00000425956.2_K1635k_1_1_1635_1635	ENSP00000425956.2	RNF213	2	3	8.53	9.49	8.53	55	9	8.525	2	1	1	0	-115.113	3.4	722.743	K1635k	TMT10	1628	(R)	EYSLEEVkELLNK	(L)	EYSLEEVK(0.99)ELLNK(0.0)	EYSLEEVkELLNKLM	6	4.1	764.3	ENSP00000425956.2|ENSP00000464087.1	Human	Human	604064	LP20210402_EB_LUAD_MONTE_HLAft_KGG_02.42285.42285.3	2281.33	ring finger protein 213	ring finger protein 213	ENSG00000173821.19	ENST00000508628.6	17	chr17:80393496-80395312:+			NA						-0.5596
ENSP00000425956.2_K2020k_1_1_2020_2020	ENSP00000425956.2	RNF213	2	2	11.93	12.18	11.67	68.6	10	99	1	1	1	0	-115.128	-3.9	654.029	K2020k	TMT10	2018	(R)	VPkQTLSAAAVFNDR	(L)	VPK(1.0)QTLSAAAVFNDR	AGHYRVPkQTLSAAA	7	4.1	764.3	ENSP00000425956.2|ENSP00000464087.1|ENST00000622931.1_1_17:78313699-78314272:+	Human	Human|nuORFdb_human	604064	LP20210401_EB_LUAD_MONTE_noIPtissue_KGG_01.28267.28267.3	2075.2	ring finger protein 213	ring finger protein 213	ENSG00000173821.19	ENST00000508628.6	17	chr17:80393496-80395312:+			NA						0.01853
ENSP00000425956.2_K2065k_1_1_2065_2065	ENSP00000425956.2	RNF213	2	5	14.22	11.49	11.51	78.3	10	10.907	2	1	1	0	-115.11	5.5	619.381	K2065k	TMT10	2060	(K)	MQLNVkNVPLK	(T)	MQLNVK(0.99)NVPLK(0.0)	MKMQLNVkNVPLKTI	8	4.1	764.3	ENSP00000425956.2|ENSP00000464087.1	Human	Human	604064	LP20210402_EB_LUAD_MONTE_HLAft_KGG_01.30479.30479.3	1971.24	ring finger protein 213	ring finger protein 213	ENSG00000173821.19	ENST00000508628.6	17	chr17:80393496-80395312:+			NA						0.30389
ENSP00000425956.2_K2070k_1_1_2070_2070	ENSP00000425956.2	RNF213	2	9	12.76	8.45	7.95	74.1	7	99	1	1	1	0	-115.12	0.2	428.605	K2070k	TMT10	2066	(K)	NVPLkTIR	(L)	NVPLK(1.0)TIR	NVKNVPLkTIRLIDP	9	4.1	764.3	ENSP00000425956.2|ENSP00000464087.1	Human	Human	604064	LP20210401_EB_LUAD_MONTE_noIPtissue_KGG_01.16425.16425.3	1398.92	ring finger protein 213	ring finger protein 213	ENSG00000173821.19	ENST00000508628.6	17	chr17:80393496-80395312:+			NA						-0.90056
ENSP00000425956.2_K2185k_1_1_2185_2185	ENSP00000425956.2	RNF213	2	9	19.34	20.51	17.61	78.5	12	99	1	1	1	0	-115.119	0.3	819.777	K2185k	TMT10	2179	(K)	VTCRPPkEVIDMELSALR	(S)	VTCRPPK(1.0)EVIDMELSALR	KVTCRPPkEVIDMEL	10	4.1	764.3	ENSP00000425956.2|ENSP00000464087.1	Human	Human	604064	LP20210401_EB_LUAD_MONTE_noIPtissue_KGG_01.34059.34059.3	2572.44	ring finger protein 213	ring finger protein 213	ENSG00000173821.19	ENST00000508628.6	17	chr17:80393496-80395312:+			NA						1.07103
ENSP00000425956.2_K2416k_1_1_2416_2416	ENSP00000425956.2	RNF213	2	4	16.33	15.08	14.45	88	11	99	1	1	1	0	-115.114	3.2	597.333	K2416k	TMT10	2408	(R)	VPFNVDFDkLPR	(H)	VPFNVDFDK(1.0)LPR	PFNVDFDkLPRHKKL	11	4.1	764.3	ENSP00000425956.2|ENSP00000464087.1	Human	Human	604064	LP20210402_EB_LUAD_MONTE_HLAft_KGG_01.38394.38394.3	1905.1	ring finger protein 213	ring finger protein 213	ENSG00000173821.19	ENST00000508628.6	17	chr17:80393496-80395312:+			NA						-0.50402
ENSP00000425956.2_K2480k_1_1_2480_2480	ENSP00000425956.2	RNF213	2	4	10.95	8.49	8.25	67.5	8	99	1	1	1	0	-115.12	-0.2	483.299	K2480k	TMT10	2478	(R)	LIkFLSDLR	(R)	LIK(1.0)FLSDLR	CGKTRLIkFLSDLRR	12	4.1	764.3	ENSP00000425956.2|ENSP00000464087.1	Human	Human	604064	LP20210401_EB_LUAD_MONTE_noIPtissue_KGG_02.41072.41072.3	1563	ring finger protein 213	ring finger protein 213	ENSG00000173821.19	ENST00000508628.6	17	chr17:80393496-80395312:+			NA						-4.69549
ENSP00000425956.2_K2496k_1_1_2496_2496	ENSP00000425956.2	RNF213	2	9	16.76	12.93	12.52	85.2	9	6.727	2	1	1	0	-115.12	-0.2	597.024	K2496k	TMT10	2488	(R)	GGTNADTIkLVK	(V)	GGTNADTIK(0.99)LVK(0.0)	GTNADTIkLVKVHGG	13	4.1	764.3	ENSP00000425956.2|ENSP00000464087.1	Human	Human	604064	LP20210401_EB_LUAD_MONTE_noIPtissue_KGG_01.21538.21538.3	1904.18	ring finger protein 213	ring finger protein 213	ENSG00000173821.19	ENST00000508628.6	17	chr17:80393496-80395312:+			NA						-1.3601
ENSP00000425956.2_K2499k_1_1_2499_2499	ENSP00000425956.2	RNF213	2	3	20.53	16.15	19.95	86.5	14	99	1	1	1	0	-115.114	3	523.538	K2499k	TMT10	2497	(K)	LVkVHGGTTADMIYSR	(V)	LVK(1.0)VHGGTTADMIYSR	ADTIKLVkVHGGTTA	14	4.1	764.3	ENSP00000425956.2|ENSP00000464087.1	Human	Human	604064	LP20210402_EB_LUAD_MONTE_HLAft_KGG_02.20912.20912.4	2206.24	ring finger protein 213	ring finger protein 213	ENSG00000173821.19	ENST00000508628.6	17	chr17:80393496-80395312:+			NA						-0.9302
ENSP00000425956.2_K2793k_1_1_2793_2793	ENSP00000425956.2	RNF213	1	2	8.73	7.96	7.32	62	7	8.728	2	1	1	0	-115.122	-1.2	515.335	K2793k	TMT10	2790	(K)	TIAkNLALK	(E)	TIAK(0.99)NLALK(0.0)	PLRKTIAkNLALKEN	15	4.1	764.3	ENSP00000425956.2|ENSP00000464087.1	Human	Human	604064	LP20210401_EB_LUAD_MONTE_noIPtissue_KGG_02.23514.23514.3	1659.11	ring finger protein 213	ring finger protein 213	ENSG00000173821.19	ENST00000508628.6	17	chr17:80393496-80395312:+			NA						NA
ENSP00000425956.2_K2907k_1_1_2907_2907	ENSP00000425956.2	RNF213	1	2	20.48	19.69	17.63	80.2	15	20.481	2	1	1	0	-115.115	1.5	640.541	K2907k	TMT10	2904	(K)	MPLkTLHPLLEDGCIEDDPAPHK	(K)	MPLK(0.99)TLHPLLEDGCIEDDPAPHK(0.0)	DSPKMPLkTLHPLLE	16	4.1	764.3	ENSP00000425956.2|ENSP00000464087.1	Human	Human	604064	LP20210402_EB_LUAD_MONTE_HLAft_KGG_01.33389.33389.5	3313.79	ring finger protein 213	ring finger protein 213	ENSG00000173821.19	ENST00000508628.6	17	chr17:80393496-80395312:+			NA						-0.70784
ENSP00000425956.2_K2926k_1_1_2926_2926	ENSP00000425956.2	RNF213	1	1	20.15	20.15	20.15	74.7	15	1.349	2	1	1	0	-115.111	3.3	572.306	K2926k	TMT10	2908	(K)	TLHPLLEDGCIEDDPAPHkK	(V)	TLHPLLEDGCIEDDPAPHK(0.99)K(0.0)	EDDPAPHkKVGFVGI	17	4.1	764.3	ENSP00000425956.2|ENSP00000464087.1	Human	Human	604064	LP20210402_EB_LUAD_MONTE_HLAft_KGG_01.23757.23757.5	2972.61	ring finger protein 213	ring finger protein 213	ENSG00000173821.19	ENST00000508628.6	17	chr17:80393496-80395312:+			NA						-1.23039
ENSP00000425956.2_K2942k_1_1_2942_2942	ENSP00000425956.2	RNF213	1	1	18.25	14	14.45	77.4	13	99	1	1	1	0	-115.119	0.5	773.414	K2942k	TMT10	2928	(K)	VGFVGISNWALDPAkMNR	(G)	VGFVGISNWALDPAK(1.0)MNR	NWALDPAkMNRGIFV	18	4.1	764.3	ENSP00000425956.2|ENSP00000464087.1	Human	Human	604064	LP20210402_EB_LUAD_MONTE_HLAft_KGG_02.41637.41637.3	2433.35	ring finger protein 213	ring finger protein 213	ENSG00000173821.19	ENST00000508628.6	17	chr17:80393496-80395312:+			NA						0.10747
ENSP00000425956.2_K2964k_1_1_2964_2964	ENSP00000425956.2	RNF213	1	2	27.72	24.86	23.93	95.2	18	99	1	1	1	0	-115.104	5.2	1021.19	K2964k	TMT10	2952	(R)	GSPNETELIESAkGICSSDILVQDR	(V)	GSPNETELIESAK(1.0)GICSSDILVQDR	TELIESAkGICSSDI	19	4.1	764.3	ENSP00000425956.2|ENSP00000464087.1	Human	Human	604064	LP20210402_EB_LUAD_MONTE_HLAft_KGG_01.37224.37224.3	3176.65	ring finger protein 213	ring finger protein 213	ENSG00000173821.19	ENST00000508628.6	17	chr17:80393496-80395312:+			NA						-0.26683
ENSP00000425956.2_K3017k_1_1_3017_3017	ENSP00000425956.2	RNF213	2	4	15.58	15.44	17.9	81.2	9	99	1	1	1	0	-115.123	-2	503.611	K3017k	TMT10	3011	(K)	MVFAAAkASNR	(K)	MVFAAAK(1.0)ASNR	KMVFAAAkASNRKPS	21	4.1	764.3	ENSP00000425956.2|ENSP00000464087.1	Human	Human	604064	LP20210401_EB_LUAD_MONTE_noIPtissue_KGG_02.18074.18074.3	1623.94	ring finger protein 213	ring finger protein 213	ENSG00000173821.19	ENST00000508628.6	17	chr17:80393496-80395312:+			NA						-1.21186
ENSP00000425956.2_K3022k_1_1_3022_3022	ENSP00000425956.2	RNF213	2	3	12.29	11.37	10.11	66.8	9	99	1	1	1	0	-115.122	-0.9	589.342	K3022k	TMT10	3022	(R)	kPSPQDIAQAVLR	(N)	K(1.0)PSPQDIAQAVLR	AAKASNRkPSPQDIA	22	4.1	764.3	ENSP00000425956.2|ENSP00000464087.1	Human	Human	604064	LP20210401_EB_LUAD_MONTE_noIPtissue_KGG_02.30120.30120.3	1881.13	ring finger protein 213	ring finger protein 213	ENSG00000173821.19	ENST00000508628.6	17	chr17:80393496-80395312:+			NA						-0.54849
ENSP00000425956.2_K3039k_1_1_3039_3039	ENSP00000425956.2	RNF213	1	1	16.93	13.53	12.03	74.2	12	16.925	2	1	1	0	-115.112	2.6	748.662	K3039k	TMT10	3035	(R)	NFSGkDDIQALDIFLANLPEAK	(C)	NFSGK(0.99)DDIQALDIFLANLPEAK(0.0)	VLRNFSGkDDIQALD	23	4.1	764.3	ENSP00000425956.2|ENSP00000464087.1	Human	Human	604064	LP20210402_EB_LUAD_MONTE_HLAft_KGG_02.52540.52540.4	3106.74	ring finger protein 213	ring finger protein 213	ENSG00000173821.19	ENST00000508628.6	17	chr17:80393496-80395312:+			NA						-0.48178
ENSP00000425956.2_K3077k_1_1_3077_3077	ENSP00000425956.2	RNF213	2	3	29.26	25.72	25.69	90.9	17	99	1	1	1	0	-115.118	0.8	872.767	K3077k	TMT10	3069	(K)	QNIFGPSQkVPGGEQEDAESR	(Y)	QNIFGPSQK(1.0)VPGGEQEDAESR	NIFGPSQkVPGGEQE	24	4.1	764.3	ENSP00000425956.2|ENSP00000464087.1	Human	Human	604064	LP20210401_EB_LUAD_MONTE_noIPtissue_KGG_01.20697.20697.3	2731.41	ring finger protein 213	ring finger protein 213	ENSG00000173821.19	ENST00000508628.6	17	chr17:80393496-80395312:+			NA						3.07597
ENSP00000425956.2_K3208k_1_1_3208_3208	ENSP00000425956.2	RNF213	2	3	13.75	9.45	10.3	58.1	10	99	1	1	1	0	-115.121	-0.5	514.299	K3208k	TMT10	3204	(K)	DVVYkHFPIPLINR	(L)	DVVYK(1.0)HFPIPLINR	EEKDVVYkHFPIPLI	25	4.1	764.3	ENSP00000425956.2|ENSP00000464087.1	Human	Human	604064	LP20210401_EB_LUAD_MONTE_noIPtissue_KGG_02.34300.34300.4	2169.29	ring finger protein 213	ring finger protein 213	ENSG00000173821.19	ENST00000508628.6	17	chr17:80393496-80395312:+			NA						-1.17109
ENSP00000425956.2_K3231k_1_1_3231_3231	ENSP00000425956.2	RNF213	1	1	22.25	20.63	18.37	89.8	13	5.457	2	1	1	0	-115.12	0.1	590.585	K3231k	TMT10	3221	(K)	HYLDINTVLEkWQK	(S)	HYLDINTVLEK(0.99)WQK(0.0)	DINTVLEkWQKSIVE	26	4.1	764.3	ENSP00000425956.2|ENSP00000464087.1	Human	Human	604064	LP20210401_EB_LUAD_MONTE_noIPtissue_KGG_02.38291.38291.4	2474.44	ring finger protein 213	ring finger protein 213	ENSG00000173821.19	ENST00000508628.6	17	chr17:80393496-80395312:+			NA						NA
ENSP00000425956.2_K3251k_1_1_3251_3251	ENSP00000425956.2	RNF213	2	4	13.86	14.42	14.49	74.8	9	13.862	2	1	1	0	-115.12	-0.1	486.036	K3251k	TMT10	3247	(K)	FINVkAHHFQK	(R)	FINVK(0.99)AHHFQK(0.0)	VEKFINVkAHHFQKR	27	4.1	764.3	ENSP00000425956.2|ENSP00000464087.1	Human	Human	604064	LP20210401_EB_LUAD_MONTE_noIPtissue_KGG_01.18271.18271.4	2056.24	ring finger protein 213	ring finger protein 213	ENSG00000173821.19	ENST00000508628.6	17	chr17:80393496-80395312:+			NA						-1.74923
ENSP00000425956.2_K3566k_1_1_3566_3566	ENSP00000425956.2	RNF213	1	2	18.12	16.48	16.2	73.1	18	99	1	1	1	0	-115.126	-2.3	803.087	K3566k	TMT10	3564	(K)	VGkETSELGGSDVSILDTTR	(L)	VGK(1.0)ETSELGGSDVSILDTTR	ESSEKVGkETSELGG	28	4.1	764.3	ENSP00000425956.2|ENSP00000464087.1	Human	Human	604064	LP20210401_EB_LUAD_MONTE_noIPtissue_KGG_02.28009.28009.3	2522.37	ring finger protein 213	ring finger protein 213	ENSG00000173821.19	ENST00000508628.6	17	chr17:80393496-80395312:+			NA						NA
ENSP00000425956.2_K3787k_1_1_3787_3787	ENSP00000425956.2	RNF213	1	1	11.81	11.81	11.81	67.8	9	99	1	1	1	0	-115.122	-1	631.357	K3787k	TMT10	3787	(K)	kFVDIFQQTPLGR	(F)	K(1.0)FVDIFQQTPLGR	DAEGLPKkFVDIFQQ	29	4.1	764.3	ENSP00000425956.2|ENSP00000464087.1|ENST00000558116.5_1_17:78327911-78355781:+	Human	Human|nuORFdb_human	604064	LP20210401_EB_LUAD_MONTE_noIPtissue_KGG_02.37237.37237.3	2007.18	ring finger protein 213	ring finger protein 213	ENSG00000173821.19	ENST00000508628.6	17	chr17:80393496-80395312:+			NA						NA
ENSP00000425956.2_K3925k_1_1_3925_3925	ENSP00000425956.2	RNF213	2	3	13.46	11.63	10.76	73.2	9	13.456	2	1	1	0	-115.113	3.3	689.406	K3925k	Hydrogen	3922	(R)	NTLkPSPQAWLQLVK	(N)	NTLK(0.99)PSPQAWLQLVK(0.0)	MLTRNTLkPSPQAWL	30	4.1	764.3	ENSP00000425956.2|ENSP00000464087.1|ENST00000558116.5_1_17:78327911-78355781:+	Human	Human|nuORFdb_human	604064	LP20210401_EB_LUAD_MONTE_noIPtissue_KGG_01.39112.39112.3	2181.32	ring finger protein 213	ring finger protein 213	ENSG00000173821.19	ENST00000508628.6	17	chr17:80393496-80395312:+			NA						0.15565
ENSP00000425956.2_K4149k_1_1_4149_4149	ENSP00000425956.2	RNF213	2	2	24.53	19.17	12.36	96	13	99	1	1	1	0	-115.122	-0.9	725.429	K4149k	TMT10	4136	(K)	EVIESLLSLLFVQkGR	(L)	EVIESLLSLLFVQK(1.0)GR	LSLLFVQkGRLRDAA	31	4.1	764.3	ENSP00000425956.2|ENSP00000464087.1|ENST00000558116.5_1_17:78327911-78355781:+	Human	Human|nuORFdb_human	604064	LP20210401_EB_LUAD_MONTE_noIPtissue_KGG_02.59527.59527.3	2289.39	ring finger protein 213	ring finger protein 213	ENSG00000173821.19	ENST00000508628.6	17	chr17:80393496-80395312:+			NA						NA
ENSP00000425956.2_K4175k_1_1_4175_4175	ENSP00000425956.2	RNF213	1	1	9.92	9.92	9.92	58.3	10	99	1	1	1	0	-115.116	2	710.731	K4175k	TMT10	4165	(K)	SLSPFNDVVDkTPVIR	(S)	SLSPFNDVVDK(1.0)TPVIR	PFNDVVDkTPVIRSV	32	4.1	764.3	ENSP00000425956.2|ENSP00000464087.1|ENST00000558116.5_1_17:78327911-78355781:+	Human	Human|nuORFdb_human	604064	LP20210401_EB_LUAD_MONTE_noIPtissue_KGG_01.34708.34708.3	2245.3	ring finger protein 213	ring finger protein 213	ENSG00000173821.19	ENST00000508628.6	17	chr17:80393496-80395312:+			NA						NA
ENSP00000425956.2_K4255k_1_1_4255_4255	ENSP00000425956.2	RNF213	1	4	13.66	10.81	11.55	62.9	8	99	1	1	1	0	-115.12	0.2	418.56	K4255k	Hydrogen	4253	(R)	FLkAYSPASR	(G)	FLK(1.0)AYSPASR	EEEGRFLkAYSPASR	33	4.1	764.3	ENSP00000425956.2|ENSP00000464087.1|ENST00000558116.5_1_17:78327911-78355781:+	Human	Human|nuORFdb_human	604064	LP20210401_EB_LUAD_MONTE_noIPtissue_KGG_01.11589.11589.3	1368.78	ring finger protein 213	ring finger protein 213	ENSG00000173821.19	ENST00000508628.6	17	chr17:80393496-80395312:+			NA						NA
ENSP00000425956.2_K4303k_1_1_4303_4303	ENSP00000425956.2	RNF213	1	2	27.94	26.66	25.15	98.3	15	3.083	2	1	1	0	-115.116	1.5	826.759	K4303k	TMT10	4288	(R)	AADFLSEPEGGPEMAkEK	(Q)	AADFLSEPEGGPEMAK(0.99)EK(0.0)	EGGPEMAkEKQCYLQ	34	4.1	764.3	ENSP00000425956.2|ENSP00000464087.1|ENST00000558116.5_1_17:78327911-78355781:+	Human	Human|nuORFdb_human	604064	LP20210401_EB_LUAD_MONTE_noIPtissue_KGG_01.28739.28739.3	2593.38	ring finger protein 213	ring finger protein 213	ENSG00000173821.19	ENST00000508628.6	17	chr17:80393496-80395312:+			NA						NA
ENSP00000425956.2_K4305k_1_1_4305_4305	ENSP00000425956.2	RNF213	1	1	14.73	7.14	11.88	75.8	9	14.728	2	1	1	0	-115.111	4.8	632.688	K4305k	TMT10	4304	(K)	EkQCYLQQVK	(Q)	EK(0.99)QCYLQQVK(0.0)	GPEMAKEkQCYLQQV	35	4.1	764.3	ENSP00000425956.2|ENSP00000464087.1	Human	Human	604064	LP20210402_EB_LUAD_MONTE_HLAft_KGG_01.18216.18216.3	2011.16	ring finger protein 213	ring finger protein 213	ENSG00000173821.19	ENST00000508628.6	17	chr17:80393496-80395312:+			NA						0.64855
ENSP00000425956.2_K4346k_1_1_4346_4346	ENSP00000425956.2	RNF213	2	4	17.7	15.15	17.1	83.8	13	10.705	2	1	1	0	-115.125	-1.6	600.331	K4346k	TMT10	4337	(R)	GMEFVQGLSkPGRPHQWVFPK	(D)	GMEFVQGLSK(0.99)PGRPHQWVFPK(0.0)	EFVQGLSkPGRPHQW	36	4.1	764.3	ENSP00000425956.2|ENSP00000464087.1|ENST00000558116.5_1_17:78327911-78355781:+	Human	Human|nuORFdb_human	604064	LP20210401_EB_LUAD_MONTE_noIPtissue_KGG_02.32917.32917.5	3112.75	ring finger protein 213	ring finger protein 213	ENSG00000173821.19	ENST00000508628.6	17	chr17:80393496-80395312:+			NA						NA
ENSP00000425956.2_K4361k_1_1_4361_4361	ENSP00000425956.2	RNF213	2	2	9.4	9.4	9.4	65.7	8	99	1	1	1	0	-115.12	0.1	462.607	K4361k	TMT10	4358	(K)	DVVkQQGLR	(Q)	DVVK(1.0)QQGLR	VFPKDVVkQQGLRQD	37	4.1	764.3	ENSP00000425956.2|ENSP00000464087.1|ENST00000558116.5_1_17:78327911-78355781:+	Human	Human|nuORFdb_human	604064	LP20210401_EB_LUAD_MONTE_noIPtissue_KGG_02.10762.10762.3	1500.93	ring finger protein 213	ring finger protein 213	ENSG00000173821.19	ENST00000508628.6	17	chr17:80393496-80395312:+			NA						-0.41137
ENSP00000425956.2_K4596k_1_1_4596_4596	ENSP00000425956.2	RNF213	2	4	8.16	7.09	4.93	67.6	7	3.292	2	1	1	0	-115.118	1	408.489	K4596k	TMT10	4590	(R)	DGFHLVkDK	(A)	DGFHLVK(0.99)DK(0.0)	RDGFHLVkDKADRTQ	38	4.1	764.3	ENSP00000425956.2|ENSP00000464087.1|ENST00000558116.5_1_17:78327911-78355781:+	Human	Human|nuORFdb_human	604064	LP20210402_EB_LUAD_MONTE_HLAft_KGG_01.19237.19237.4	1746.05	ring finger protein 213	ring finger protein 213	ENSG00000173821.19	ENST00000508628.6	17	chr17:80393496-80395312:+			NA						1.50463
ENSP00000425956.2_K4823k_1_1_4823_4823	ENSP00000425956.2	RNF213	2	3	23.18	26.23	23.18	87	14	99	1	1	1	0	-115.12	0.2	556.322	K4823k	TMT10	4814	(R)	VPILWHFLQkEAELR	(L)	VPILWHFLQK(1.0)EAELR	ILWHFLQkEAELRLV	39	4.1	764.3	ENSP00000425956.2|ENSP00000464087.1|ENST00000411702.7_1_17:78356744-78367295:+|ENST00000427003.7_1_17:78356226-78367295:+	Human	Human|nuORFdb_human	604064	LP20210401_EB_LUAD_MONTE_noIPtissue_KGG_01.46150.46150.4	2337.38	ring finger protein 213	ring finger protein 213	ENSG00000173821.19	ENST00000508628.6	17	chr17:80393496-80395312:+			NA						0.97097
ENSP00000425956.2_K4831k_1_1_4831_4831	ENSP00000425956.2	RNF213	2	3	16.99	13.75	14.13	77.4	11	99	1	1	1	0	-115.118	0.8	628.395	K4831k	TMT10	4829	(R)	LVkFLPEILALQR	(D)	LVK(1.0)FLPEILALQR	EAELRLVkFLPEILA	40	4.1	764.3	ENSP00000425956.2|ENSP00000464087.1|ENST00000411702.7_1_17:78356744-78367295:+|ENST00000427003.7_1_17:78356226-78367295:+	Human	Human|nuORFdb_human	604064	LP20210401_EB_LUAD_MONTE_noIPtissue_KGG_02.47891.47943.3	1998.29	ring finger protein 213	ring finger protein 213	ENSG00000173821.19	ENST00000508628.6	17	chr17:80393496-80395312:+			NA						-0.23348
ENSP00000425956.2_K4845k_1_1_4845_4845	ENSP00000425956.2	RNF213	2	2	21.89	23.72	22.38	88.9	15	99	1	1	1	0	-115.129	-3.6	842.114	K4845k	TMT10	4842	(R)	DLVkQFQNVQQVEYSSIR	(G)	DLVK(1.0)QFQNVQQVEYSSIR	ALQRDLVkQFQNVQQ	41	4.1	764.3	ENSP00000425956.2	Human	Human	604064	LP20210401_EB_LUAD_MONTE_noIPtissue_KGG_01.34521.34521.3	2639.46	ring finger protein 213	ring finger protein 213	ENSG00000173821.19	ENST00000508628.6	17	chr17:80393496-80395312:+			NA						0.32983
ENSP00000425956.2_K5023k_1_1_5023_5023	ENSP00000425956.2	RNF213	2	4	17.11	13.71	12.15	71.1	11	99	1	1	1	0	-115.121	-0.8	568.352	K5023k	TMT10	5020	(R)	LSLkGIPTLVYR	(H)	LSLK(1.0)GIPTLVYR	GKPRLSLkGIPTLVY	42	4.1	764.3	ENSP00000425956.2|ENSP00000464087.1|ENST00000411702.7_1_17:78356744-78367295:+	Human	Human|nuORFdb_human	604064	LP20210401_EB_LUAD_MONTE_noIPtissue_KGG_02.37059.37101.3	1818.16	ring finger protein 213	ring finger protein 213	ENSG00000173821.19	ENST00000508628.6	17	chr17:80393496-80395312:+			NA						-0.08894
ENSP00000425956.2_K5044k_1_1_5044_5044	ENSP00000425956.2	RNF213	2	3	25.02	21.18	19.14	85.5	14	3.424	2	1	1	0	-115.121	-0.4	513.265	K5044k	TMT10	5032	(R)	HDWNYEHLFMDIkNK	(M)	HDWNYEHLFMDIK(0.99)NK(0.0)	EHLFMDIkNKMAQDS	43	4.1	764.3	ENSP00000425956.2|ENSP00000464087.1|ENST00000411702.7_1_17:78356744-78367295:+|ENST00000427003.7_1_17:78356226-78367295:+|ENST00000560083.1_1_17:78360201-78362555:+	Human	Human|nuORFdb_human	604064	LP20210401_EB_LUAD_MONTE_noIPtissue_KGG_02.33694.33694.5	2677.42	ring finger protein 213	ring finger protein 213	ENSG00000173821.19	ENST00000508628.6	17	chr17:80393496-80395312:+			NA						-0.40395
ENSP00000425956.2_K5155k_1_1_5155_5155	ENSP00000425956.2	RNF213	2	3	14.19	11.35	11.67	82.8	9	14.186	2	1	1	0	-115.103	9.7	603.342	K5155k	TMT10	5154	(R)	YkADLSPENAK	(L)	YK(0.99)ADLSPENAK(0.0)	GEISSRYkADLSPEN	44	4.1	764.3	ENSP00000425956.2|ENSP00000464087.1|ENST00000411702.7_1_17:78356744-78367295:+|ENST00000427003.7_1_17:78356226-78367295:+|ENST00000560083.1_1_17:78362921-78367295:+	Human	Human|nuORFdb_human	604064	LP20210401_EB_LUAD_MONTE_noIPtissue_KGG_02.17340.17364.3	1923.12	ring finger protein 213	ring finger protein 213	ENSG00000173821.19	ENST00000508628.6	17	chr17:80393496-80395312:+			NA						1.14145
ENSP00000425956.2_K5250k_1_1_5250_5250	ENSP00000425956.2	RNF213	1	2	11.91	7.61	8.56	68.9	8	99	1	1	1	0	-115.124	-3.1	467.942	K5250k	TMT10	5245	(K)	TAAVLkWNR	(E)	TAAVLK(1.0)WNR	WKTAAVLkWNREMR-	45	4.1	764.3	ENSP00000425956.2|ENSP00000464087.1|ENST00000411702.7_1_17:78356744-78367295:+|ENST00000427003.7_1_17:78356226-78367295:+|ENST00000560083.1_1_17:78362921-78367295:+	Human	Human|nuORFdb_human	604064	LP20210401_EB_LUAD_MONTE_noIPtissue_KGG_01.20338.20338.3	1516.94	ring finger protein 213	ring finger protein 213	ENSG00000173821.19	ENST00000508628.6	17	chr17:80393496-80395312:+			NA						NA
ENSP00000418194.2_K107k_1_1_107_107	ENSP00000418194.2	PARP14	1	2	16.36	14.36	18.89	70.7	17	5.001	2	1	1	0	-115.133	-3.7	889.228	K107k	TMT10	85	(K)	LTVQLPATPDEIDHVFEEELLTkESK	(T)	LTVQLPATPDEIDHVFEEELLTK(0.99)ESK(0.0)	FEEELLTkESKTKED	1	5.1	692.45	ENSP00000418194.2	Human	Human	204850	LP20210401_EB_LUAD_MONTE_noIPtissue_KGG_02.48473.48473.4	3669.02	poly(ADP-ribose) polymerase family member 14	poly(ADP-ribose) polymerase family member 14	ENSG00000173193.15	ENST00000474629.7	3	chr3:122728595-122730840:+			NA						NA
ENSP00000418194.2_K116k_1_1_116_116	ENSP00000418194.2	PARP14	1	1	11.28	11.28	12.48	69.2	12	11.275	2	1	1	0	-115.119	0.6	769.066	K116k	TMT10	113	(K)	EDVkEPDVSEELDTK	(L)	EDVK(0.99)EPDVSEELDTK(0.0)	SKTKEDVkEPDVSEE	2	5.1	692.45	ENSP00000418194.2	Human	Human	204850	LP20210401_EB_LUAD_MONTE_noIPtissue_KGG_02.23820.23820.3	2420.3	poly(ADP-ribose) polymerase family member 14	poly(ADP-ribose) polymerase family member 14	ENSG00000173193.15	ENST00000474629.7	3	chr3:122728595-122730840:+			NA						NA
ENSP00000418194.2_K197k_1_1_197_197	ENSP00000418194.2	PARP14	2	2	17.95	16.96	15.53	79.2	14	99	1	1	1	0	-115.119	0.6	587.571	K197k	TMT10	187	(R)	DFDVAVVTFQkHIDTIR	(F)	DFDVAVVTFQK(1.0)HIDTIR	VAVVTFQkHIDTIRF	3	5.1	692.45	ENSP00000418194.2	Human	Human	204850	LP20210401_EB_LUAD_MONTE_noIPtissue_KGG_01.37982.37982.4	2462.38	poly(ADP-ribose) polymerase family member 14	poly(ADP-ribose) polymerase family member 14	ENSG00000173193.15	ENST00000474629.7	3	chr3:122728595-122730840:+			NA						NA
ENSP00000418194.2_K287k_1_1_287_287	ENSP00000418194.2	PARP14	2	5	18.61	19.31	20.95	88.8	13	9.616	2	1	1	0	-115.121	-0.4	727.75	K287k	TMT10	279	(K)	VLDTIMATkLDFNK	(M)	VLDTIMATK(0.99)LDFNK(0.0)	LDTIMATkLDFNKMP	4	5.1	692.45	ENSP00000418194.2	Human	Human	204850	LP20210401_EB_LUAD_MONTE_noIPtissue_KGG_01.43413.43413.3	2296.36	poly(ADP-ribose) polymerase family member 14	poly(ADP-ribose) polymerase family member 14	ENSG00000173193.15	ENST00000474629.7	3	chr3:122728595-122730840:+			NA						-0.36689
ENSP00000418194.2_K317k_1_1_317_317	ENSP00000418194.2	PARP14	2	2	15.22	13.19	15.55	67.6	15	15.219	2	1	1	0	-115.11	3.5	926.882	K317k	TMT10	314	(K)	PLIkLPAPFEESLDLPLWK	(F)	PLIK(0.99)LPAPFEESLDLPLWK(0.0)	GKEKPLIkLPAPFEE	5	5.1	692.45	ENSP00000418194.2	Human	Human	204850	LP20210402_EB_LUAD_MONTE_HLAft_KGG_02.55310.55310.3	2893.74	poly(ADP-ribose) polymerase family member 14	poly(ADP-ribose) polymerase family member 14	ENSG00000173193.15	ENST00000474629.7	3	chr3:122728595-122730840:+			NA						-0.41137
ENSP00000418194.2_K332k_1_1_332_332	ENSP00000418194.2	PARP14	1	1	25.09	22.14	27.52	92.7	16	6.648	2	1	1	0	-115.129	-3	948.539	K332k	TMT10	318	(K)	LPAPFEESLDLPLWkFLQK	(K)	LPAPFEESLDLPLWK(0.99)FLQK(0.0)	SLDLPLWkFLQKKNH	6	5.1	692.45	ENSP00000418194.2	Human	Human	204850	LP20210401_EB_LUAD_MONTE_noIPtissue_KGG_02.58388.58388.3	2958.73	poly(ADP-ribose) polymerase family member 14	poly(ADP-ribose) polymerase family member 14	ENSG00000173193.15	ENST00000474629.7	3	chr3:122728595-122730840:+			NA						NA
ENSP00000418194.2_K337k_1_1_337_337	ENSP00000418194.2	PARP14	2	2	9.1	9.1	9.1	68.7	10	99	1	1	1	0	-115.117	1.7	496.759	K337k	TMT10	337	(K)	kNHLIEEINDEMR	(R)	K(1.0)NHLIEEINDEMR	LWKFLQKkNHLIEEI	7	5.1	692.45	ENSP00000418194.2	Human	Human	204850	LP20210402_EB_LUAD_MONTE_HLAft_KGG_01.24681.24681.4	2099.13	poly(ADP-ribose) polymerase family member 14	poly(ADP-ribose) polymerase family member 14	ENSG00000173193.15	ENST00000474629.7	3	chr3:122728595-122730840:+			NA						-0.21495
ENSP00000418194.2_K381k_1_1_381_381	ENSP00000418194.2	PARP14	2	3	20.56	21	20.56	88.9	14	99	1	1	1	0	-115.113	3.1	717.727	K381k	TMT10	380	(R)	IkTWQADTSTTLSSIR	(S)	IK(1.0)TWQADTSTTLSSIR	NEGRPRIkTWQADTS	8	5.1	692.45	ENSP00000418194.2	Human	Human	204850	LP20210402_EB_LUAD_MONTE_HLAft_KGG_02.29077.29077.3	2266.28	poly(ADP-ribose) polymerase family member 14	poly(ADP-ribose) polymerase family member 14	ENSG00000173193.15	ENST00000474629.7	3	chr3:122728595-122730840:+			NA						-0.60408
ENSP00000418194.2_K404k_1_1_404_404	ENSP00000418194.2	PARP14	2	5	19.05	21.94	21.76	82.4	14	19.048	2	1	1	0	-115.117	1.5	777.106	K404k	TMT10	400	(K)	VNPIkVDPTMWDTIK	(N)	VNPIK(0.99)VDPTMWDTIK(0.0)	KYKVNPIkVDPTMWD	9	5.1	692.45	ENSP00000418194.2	Human	Human	204850	LP20210401_EB_LUAD_MONTE_noIPtissue_KGG_01.39846.39846.3	2444.42	poly(ADP-ribose) polymerase family member 14	poly(ADP-ribose) polymerase family member 14	ENSG00000173193.15	ENST00000474629.7	3	chr3:122728595-122730840:+			NA						-0.69302
ENSP00000418194.2_K414k_1_1_414_414	ENSP00000418194.2	PARP14	2	6	19.94	20.83	17.24	92.2	12	7.465	2	1	1	0	-115.122	-0.9	745.401	K414k	TMT10	405	(K)	VDPTMWDTIkNDVK	(D)	VDPTMWDTIK(0.99)NDVK(0.0)	PTMWDTIkNDVKDDR	10	5.1	692.45	ENSP00000418194.2	Human	Human	204850	LP20210401_EB_LUAD_MONTE_noIPtissue_KGG_02.38163.38163.3	2349.31	poly(ADP-ribose) polymerase family member 14	poly(ADP-ribose) polymerase family member 14	ENSG00000173193.15	ENST00000474629.7	3	chr3:122728595-122730840:+			NA						-0.19642
ENSP00000418194.2_K459k_1_1_459_459	ENSP00000418194.2	PARP14	2	4	15.86	9.24	10.65	84.8	10	3.906	2	1	1	0	-115.121	-0.3	621.371	K459k	TMT10	451	(R)	ELIESTTQkIK	(R)	ELIESTTQK(0.99)IK(0.0)	LIESTTQkIKREEQS	11	5.1	692.45	ENSP00000418194.2	Human	Human	204850	LP20210401_EB_LUAD_MONTE_noIPtissue_KGG_01.24048.24048.3	1977.22	poly(ADP-ribose) polymerase family member 14	poly(ADP-ribose) polymerase family member 14	ENSG00000173193.15	ENST00000474629.7	3	chr3:122728595-122730840:+			NA						-0.48549
ENSP00000418194.2_K468k_1_1_468_468	ENSP00000418194.2	PARP14	2	3	10.58	4.51	2.22	72.5	6	3.53	2	1	1	0	-115.121	-0.4	521.631	K468k	TMT10	463	(R)	EEQSLkEK	(M)	EEQSLK(0.99)EK(0.0)	KREEQSLkEKMIISP	12	5.1	692.45	ENSP00000418194.2	Human	Human	204850	LP20210401_EB_LUAD_MONTE_noIPtissue_KGG_01.10981.10981.3	1678	poly(ADP-ribose) polymerase family member 14	poly(ADP-ribose) polymerase family member 14	ENSG00000173193.15	ENST00000474629.7	3	chr3:122728595-122730840:+			NA						-0.48178
ENSP00000418194.2_K470k_1_1_470_470	ENSP00000418194.2	PARP14	2	2	5.36	5.64	5.36	37.4	6	99	1	1	1	0	-115.119	0.5	458.598	K470k	TMT10	469	(K)	EkMIISPGR	(Y)	EK(1.0)MIISPGR	EEQSLKEkMIISPGR	13	5.1	692.45	ENSP00000418194.2	Human	Human	204850	LP20210401_EB_LUAD_MONTE_noIPtissue_KGG_02.15766.15766.3	1488.9	poly(ADP-ribose) polymerase family member 14	poly(ADP-ribose) polymerase family member 14	ENSG00000173193.15	ENST00000474629.7	3	chr3:122728595-122730840:+			NA						-0.37801
ENSP00000418194.2_K511k_1_1_511_511	ENSP00000418194.2	PARP14	1	2	16.82	13.59	15.14	73.1	12	16.818	2	1	1	0	-115.111	3.7	597.835	K511k	TMT10	504	(R)	VTQHLCLkGPSADVYK	(A)	VTQHLCLK(0.99)GPSADVYK(0.0)	VTQHLCLkGPSADVY	14	5.1	692.45	ENSP00000418194.2	Human	Human	204850	LP20210402_EB_LUAD_MONTE_HLAft_KGG_02.23765.23765.4	2503.43	poly(ADP-ribose) polymerase family member 14	poly(ADP-ribose) polymerase family member 14	ENSG00000173193.15	ENST00000474629.7	3	chr3:122728595-122730840:+			NA						-1.27116
ENSP00000418194.2_K519k_1_1_519_519	ENSP00000418194.2	PARP14	2	3	12.96	9.01	10.04	75.5	8	3.1	2	1	1	0	-115.112	4.8	536.646	K519k	TMT10	512	(K)	GPSADVYkAK	(C)	GPSADVYK(0.99)AK(0.0)	GPSADVYkAKCEIQE	15	5.1	692.45	ENSP00000418194.2	Human	Human	204850	LP20210402_EB_LUAD_MONTE_HLAft_KGG_02.14586.14586.3	1723.04	poly(ADP-ribose) polymerase family member 14	poly(ADP-ribose) polymerase family member 14	ENSG00000173193.15	ENST00000474629.7	3	chr3:122728595-122730840:+			NA						-0.80049
ENSP00000418194.2_K521k_1_1_521_521	ENSP00000418194.2	PARP14	2	3	12.18	3.82	4.57	72.7	7	12.184	2	1	1	0	-115.115	2.9	526.63	K521k	TMT10	520	(K)	AkCEIQEK	(V)	AK(0.99)CEIQEK(0.0)	SADVYKAkCEIQEKV	16	5.1	692.45	ENSP00000418194.2	Human	Human	204850	LP20210402_EB_LUAD_MONTE_HLAft_KGG_02.10739.10739.3	1692.99	poly(ADP-ribose) polymerase family member 14	poly(ADP-ribose) polymerase family member 14	ENSG00000173193.15	ENST00000474629.7	3	chr3:122728595-122730840:+			NA						-0.87091
ENSP00000418194.2_K599k_1_1_599_599	ENSP00000418194.2	PARP14	2	4	18.15	16.53	16.48	91.8	9	99	1	1	1	0	-115.117	2.1	522.96	K599k	TMT10	591	(K)	QMLSALNYkR	(I)	QMLSALNYK(1.0)R	MLSALNYkRIEVENK	17	5.1	692.45	ENSP00000418194.2	Human	Human	204850	LP20210402_EB_LUAD_MONTE_HLAft_KGG_02.22944.22944.3	1681.98	poly(ADP-ribose) polymerase family member 14	poly(ADP-ribose) polymerase family member 14	ENSG00000173193.15	ENST00000474629.7	3	chr3:122728595-122730840:+			NA						-1.00803
ENSP00000418194.2_K606k_1_1_606_606	ENSP00000418194.2	PARP14	1	3	15.62	13.18	13.64	81.4	10	12.01	2	1	1	0	-115.121	-0.4	492.538	K606k	TMT10	601	(R)	IEVENkEVLHGK	(K)	IEVENK(0.99)EVLHGK(0.0)	KRIEVENkEVLHGKK	18	5.1	692.45	ENSP00000418194.2	Human	Human	204850	LP20210401_EB_LUAD_MONTE_noIPtissue_KGG_02.19655.19655.4	2082.25	poly(ADP-ribose) polymerase family member 14	poly(ADP-ribose) polymerase family member 14	ENSG00000173193.15	ENST00000474629.7	3	chr3:122728595-122730840:+			NA						NA
ENSP00000418194.2_K670k_1_1_670_670	ENSP00000418194.2	PARP14	2	2	19	16.11	14.48	85.2	13	99	1	1	1	0	-115.118	1.1	708.721	K670k	TMT10	660	(K)	LLFNFVEQNMkIER	(L)	LLFNFVEQNMK(1.0)IER	NFVEQNMkIERLVEV	19	5.1	692.45	ENSP00000418194.2	Human	Human	204850	LP20210401_EB_LUAD_MONTE_noIPtissue_KGG_02.44363.44363.3	2239.27	poly(ADP-ribose) polymerase family member 14	poly(ADP-ribose) polymerase family member 14	ENSG00000173193.15	ENST00000474629.7	3	chr3:122728595-122730840:+			NA						-0.67449
ENSP00000418194.2_K678k_1_1_678_678	ENSP00000418194.2	PARP14	2	4	15.53	18.92	19.49	77.6	12	15.86	2	1	1	0	-115.121	-0.6	730.116	K678k	TMT10	674	(R)	LVEVkPSLVIDYLK	(T)	LVEVK(0.99)PSLVIDYLK(0.0)	IERLVEVkPSLVIDY	20	5.1	692.45	ENSP00000418194.2	Human	Human	204850	LP20210401_EB_LUAD_MONTE_noIPtissue_KGG_02.44735.44735.3	2303.46	poly(ADP-ribose) polymerase family member 14	poly(ADP-ribose) polymerase family member 14	ENSG00000173193.15	ENST00000474629.7	3	chr3:122728595-122730840:+			NA						-1.65287
ENSP00000418194.2_K711k_1_1_711_711	ENSP00000418194.2	PARP14	2	6	21.99	19.13	19.79	94.1	13	2.662	2	1	1	0	-115.12	0	735.079	K711k	TMT10	700	(K)	VNVQVSFNPENkQK	(G)	VNVQVSFNPENK(0.99)QK(0.0)	VSFNPENkQKGILLT	21	5.1	692.45	ENSP00000418194.2	Human	Human	204850	LP20210401_EB_LUAD_MONTE_noIPtissue_KGG_02.24782.24782.3	2318.34	poly(ADP-ribose) polymerase family member 14	poly(ADP-ribose) polymerase family member 14	ENSG00000173193.15	ENST00000474629.7	3	chr3:122728595-122730840:+			NA						-1.44904
ENSP00000418194.2_K713k_1_1_713_713	ENSP00000418194.2	PARP14	2	4	11.62	10.43	10.38	71.5	8	11.621	2	1	1	0	-115.12	-0.3	539.675	K713k	TMT10	712	(K)	QkGILLTGSK	(T)	QK(0.99)GILLTGSK(0.0)	FNPENKQkGILLTGS	22	5.1	692.45	ENSP00000418194.2	Human	Human	204850	LP20210401_EB_LUAD_MONTE_noIPtissue_KGG_02.19850.19850.3	1732.13	poly(ADP-ribose) polymerase family member 14	poly(ADP-ribose) polymerase family member 14	ENSG00000173193.15	ENST00000474629.7	3	chr3:122728595-122730840:+			NA						-0.87832
ENSP00000418194.2_K721k_1_1_721_721	ENSP00000418194.2	PARP14	2	4	13.33	11.04	9.52	79.7	11	9.348	2	1	1	0	-115.117	1.6	644.404	K721k	TMT10	714	(K)	GILLTGSkTEVLK	(A)	GILLTGSK(0.99)TEVLK(0.0)	GILLTGSkTEVLKAV	23	5.1	692.45	ENSP00000418194.2	Human	Human	204850	LP20210401_EB_LUAD_MONTE_noIPtissue_KGG_02.30128.30128.3	2046.31	poly(ADP-ribose) polymerase family member 14	poly(ADP-ribose) polymerase family member 14	ENSG00000173193.15	ENST00000474629.7	3	chr3:122728595-122730840:+			NA						-0.29648
ENSP00000418194.2_K726k_1_1_726_726	ENSP00000418194.2	PARP14	1	2	14.47	9.89	11.32	75.5	9	14.466	2	1	1	0	-115.115	3.1	596.375	K726k	TMT10	722	(K)	TEVLkAVDIVK	(Q)	TEVLK(0.99)AVDIVK(0.0)	GSKTEVLkAVDIVKQ	24	5.1	692.45	ENSP00000418194.2	Human	Human	204850	LP20210402_EB_LUAD_MONTE_HLAft_KGG_02.33680.33680.3	1902.22	poly(ADP-ribose) polymerase family member 14	poly(ADP-ribose) polymerase family member 14	ENSG00000173193.15	ENST00000474629.7	3	chr3:122728595-122730840:+			NA						-0.33725
ENSP00000418194.2_K757k_1_1_757_757	ENSP00000418194.2	PARP14	2	4	12.63	11.79	9.56	86	7	99	1	1	1	0	-115.12	0.1	461.584	K757k	TMT10	752	(K)	QFFQDkAR	(F)	QFFQDK(1.0)AR	AKQFFQDkARFYQSE	25	5.1	692.45	ENSP00000418194.2	Human	Human	204850	LP20210401_EB_LUAD_MONTE_noIPtissue_KGG_02.14883.14883.3	1497.86	poly(ADP-ribose) polymerase family member 14	poly(ADP-ribose) polymerase family member 14	ENSG00000173193.15	ENST00000474629.7	3	chr3:122728595-122730840:+			NA						-1.68993
ENSP00000418194.2_K766k_1_1_766_766	ENSP00000418194.2	PARP14	2	4	11.31	10.62	7.16	74.2	7	99	1	1	1	0	-115.119	0.7	471.928	K766k	TMT10	760	(R)	FYQSEIkR	(L)	FYQSEIK(1.0)R	RFYQSEIkRLFGCYI	26	5.1	692.45	ENSP00000418194.2	Human	Human	204850	LP20210402_EB_LUAD_MONTE_HLAft_KGG_02.15551.15551.3	1528.89	poly(ADP-ribose) polymerase family member 14	poly(ADP-ribose) polymerase family member 14	ENSG00000173193.15	ENST00000474629.7	3	chr3:122728595-122730840:+			NA						-0.41878
ENSP00000418194.2_K791k_1_1_791_791	ENSP00000418194.2	PARP14	2	3	14.13	14.13	14.13	78.6	10	99	1	1	1	0	-115.117	1.9	575.285	K791k	TMT10	783	(K)	EGGSPAGQkCFSR	(T)	EGGSPAGQK(1.0)CFSR	GGSPAGQkCFSRTVL	27	5.1	692.45	ENSP00000418194.2	Human	Human	204850	LP20210402_EB_LUAD_MONTE_HLAft_KGG_02.9297.9297.3	1838.96	poly(ADP-ribose) polymerase family member 14	poly(ADP-ribose) polymerase family member 14	ENSG00000173193.15	ENST00000474629.7	3	chr3:122728595-122730840:+			NA						-1.04138
ENSP00000418194.2_K854k_1_1_854_854	ENSP00000418194.2	PARP14	2	3	24.79	19.2	18.8	93.7	14	99	1	1	1	0	-115.114	2.8	705.369	K854k	TMT10	840	(K)	AAGPELQADCDQIVkR	(E)	AAGPELQADCDQIVK(1.0)R	ADCDQIVkREGRLLP	28	5.1	692.45	ENSP00000418194.2	Human	Human	204850	LP20210402_EB_LUAD_MONTE_HLAft_KGG_02.19546.19546.3	2229.21	poly(ADP-ribose) polymerase family member 14	poly(ADP-ribose) polymerase family member 14	ENSG00000173193.15	ENST00000474629.7	3	chr3:122728595-122730840:+			NA						-0.18901
ENSP00000418194.2_K868k_1_1_868_868	ENSP00000418194.2	PARP14	2	4	18.99	18.63	16.38	87.9	10	6.031	2	1	1	0	-115.116	2.2	614.713	K868k	TMT10	859	(R)	LLPGNATISkAGK	(L)	LLPGNATISK(0.99)AGK(0.0)	PGNATISkAGKLPYH	29	5.1	692.45	ENSP00000418194.2	Human	Human	204850	LP20210402_EB_LUAD_MONTE_HLAft_KGG_01.25549.25549.3	1957.24	poly(ADP-ribose) polymerase family member 14	poly(ADP-ribose) polymerase family member 14	ENSG00000173193.15	ENST00000474629.7	3	chr3:122728595-122730840:+			NA						-0.64484
ENSP00000418194.2_K948k_1_1_948_948	ENSP00000418194.2	PARP14	2	4	9.48	8.77	4.11	63.8	6	2	2	1	1	0	-115.118	1.2	504.958	K948k	TMT10	943	(K)	ENFQFkK	(D)	ENFQFK(0.99)K(0.0)	IKENFQFkKDGHCLK	30	5.1	692.45	ENSP00000418194.2	Human	Human	204850	LP20210402_EB_LUAD_MONTE_HLAft_KGG_02.20391.20391.3	1627.98	poly(ADP-ribose) polymerase family member 14	poly(ADP-ribose) polymerase family member 14	ENSG00000173193.15	ENST00000474629.7	3	chr3:122728595-122730840:+			NA						-0.4299
ENSP00000418194.2_K955k_1_1_955_955	ENSP00000418194.2	PARP14	1	1	10.39	9.27	8.31	31.6	12	10.389	2	1	1	0	-115.115	2	620.085	K955k	TMT10	950	(K)	DGHCLkEIYLVDVSEK	(T)	DGHCLK(0.99)EIYLVDVSEK(0.0)	KKDGHCLkEIYLVDV	31	5.1	692.45	ENSP00000418194.2	Human	Human	204850	LP20210402_EB_LUAD_MONTE_HLAft_KGG_01.31518.31518.4	2592.43	poly(ADP-ribose) polymerase family member 14	poly(ADP-ribose) polymerase family member 14	ENSG00000173193.15	ENST00000474629.7	3	chr3:122728595-122730840:+			NA						0.7449
ENSP00000418194.2_K965k_1_1_965_965	ENSP00000418194.2	PARP14	2	2	21.62	22.39	21.99	90.1	19	15.106	2	1	1	0	-115.11	3.6	938.188	K965k	TMT10	956	(K)	EIYLVDVSEkTVEAFAEAVK	(T)	EIYLVDVSEK(0.99)TVEAFAEAVK(0.0)	YLVDVSEkTVEAFAE	32	5.1	692.45	ENSP00000418194.2	Human	Human	204850	LP20210402_EB_LUAD_MONTE_HLAft_KGG_01.57414.57414.3	2927.66	poly(ADP-ribose) polymerase family member 14	poly(ADP-ribose) polymerase family member 14	ENSG00000173193.15	ENST00000474629.7	3	chr3:122728595-122730840:+			NA						-0.31872
ENSP00000418194.2_K975k_1_1_975_975	ENSP00000418194.2	PARP14	2	3	19.36	17.15	19.03	86.4	13	7.436	2	1	1	0	-115.125	-2.3	704.74	K975k	TMT10	966	(K)	TVEAFAEAVkTVFK	(A)	TVEAFAEAVK(0.99)TVFK(0.0)	EAFAEAVkTVFKATL	33	5.1	692.45	ENSP00000418194.2	Human	Human	204850	LP20210402_EB_LUAD_MONTE_HLAft_KGG_01.48631.48695.3	2227.33	poly(ADP-ribose) polymerase family member 14	poly(ADP-ribose) polymerase family member 14	ENSG00000173193.15	ENST00000474629.7	3	chr3:122728595-122730840:+			NA						-0.07783
ENSP00000418194.2_K1027k_1_1_1027_1027	ENSP00000418194.2	PARP14	2	4	19.96	18.13	19.07	82	16	99	1	1	1	0	-115.116	1.6	932.522	K1027k	TMT10	1021	(K)	EGVQNAkTDVVVNSVPLDLVLSR	(G)	EGVQNAK(1.0)TDVVVNSVPLDLVLSR	KEGVQNAkTDVVVNS	35	5.1	692.45	ENSP00000418194.2	Human	Human	204850	LP20210401_EB_LUAD_MONTE_noIPtissue_KGG_02.40753.40753.3	2910.67	poly(ADP-ribose) polymerase family member 14	poly(ADP-ribose) polymerase family member 14	ENSG00000173193.15	ENST00000474629.7	3	chr3:122728595-122730840:+			NA						-0.3113
ENSP00000418194.2_K1409k_1_1_1409_1409	ENSP00000418194.2	PARP14	2	3	16.53	13.61	15.53	81.4	11	8.356	2	1	1	0	-115.12	0	704.073	K1409k	TMT10	1401	(K)	LASFLGFSkQSPQK	(K)	LASFLGFSK(0.99)QSPQK(0.0)	ASFLGFSkQSPQKKN	37	5.1	692.45	ENSP00000418194.2	Human	Human	204850	LP20210401_EB_LUAD_MONTE_noIPtissue_KGG_02.35198.35198.3	2225.33	poly(ADP-ribose) polymerase family member 14	poly(ADP-ribose) polymerase family member 14	ENSG00000173193.15	ENST00000474629.7	3	chr3:122728595-122730840:+			NA						-1.1748
ENSP00000418194.2_K1415k_1_1_1415_1415	ENSP00000418194.2	PARP14	2	2	4.94	2.83	4.99	35.5	6	4.939	2	1	1	0	-115.112	5.8	441.939	K1415k	Hydrogen	1415	(K)	kNHLVLEK	(K)	K(0.99)NHLVLEK(0.0)	SKQSPQKkNHLVLEK	38	5.1	692.45	ENSP00000418194.2	Human	Human	204850	LP20210402_EB_LUAD_MONTE_HLAft_KGG_01.11347.11347.3	1438.91	poly(ADP-ribose) polymerase family member 14	poly(ADP-ribose) polymerase family member 14	ENSG00000173193.15	ENST00000474629.7	3	chr3:122728595-122730840:+			NA						-0.91909
ENSP00000418194.2_K1422k_1_1_1422_1422	ENSP00000418194.2	PARP14	1	2	8.67	7.21	6.23	59.1	6	1.448	2	1	1	0	-115.121	-0.9	388.995	K1422k	TMT10	1416	(K)	NHLVLEkK	(T)	NHLVLEK(0.99)K(0.0)	KNHLVLEkKTESATF	39	5.1	692.45	ENSP00000418194.2	Human	Human	204850	LP20210401_EB_LUAD_MONTE_noIPtissue_KGG_02.13055.13055.4	1668.08	poly(ADP-ribose) polymerase family member 14	poly(ADP-ribose) polymerase family member 14	ENSG00000173193.15	ENST00000474629.7	3	chr3:122728595-122730840:+			NA						NA
ENSP00000418194.2_K1470k_1_1_1470_1470	ENSP00000418194.2	PARP14	2	3	18.22	20.23	20.68	83.8	13	18.22	2	1	1	0	-115.119	0.5	834.092	K1470k	TMT10	1466	(K)	DFDEkEYQELNELQK	(K)	DFDEK(0.99)EYQELNELQK(0.0)	CIKDFDEkEYQELNE	40	5.1	692.45	ENSP00000418194.2|ENST00000475640.1_1_3:122437249-122439770:+	Human	Human|nuORFdb_human	204850	LP20210401_EB_LUAD_MONTE_noIPtissue_KGG_01.31038.31038.3	2615.38	poly(ADP-ribose) polymerase family member 14	poly(ADP-ribose) polymerase family member 14	ENSG00000173193.15	ENST00000474629.7	3	chr3:122728595-122730840:+			NA						-0.77085
ENSP00000418194.2_K1496k_1_1_1496_1496	ENSP00000418194.2	PARP14	2	4	6.38	6.38	6.38	43.4	7	99	1	1	1	0	-115.119	0.7	399.514	K1496k	TMT10	1492	(K)	RPLIkVLGISR	(D)	RPLIK(1.0)VLGISR	DHKRPLIkVLGISRD	41	5.1	692.45	ENSP00000418194.2|ENST00000475640.1_1_3:122437249-122439770:+	Human	Human|nuORFdb_human	204850	LP20210402_EB_LUAD_MONTE_HLAft_KGG_01.26386.26386.4	1710.15	poly(ADP-ribose) polymerase family member 14	poly(ADP-ribose) polymerase family member 14	ENSG00000173193.15	ENST00000474629.7	3	chr3:122728595-122730840:+			NA						0.37801
ENSP00000418194.2_K1516k_1_1_1516_1516	ENSP00000418194.2	PARP14	1	1	12.3	12.03	6.44	80.8	8	99	1	1	1	0	-115.121	-0.5	483.264	K1516k	TMT10	1509	(R)	DEIEAMIkR	(V)	DEIEAMIK(1.0)R	DEIEAMIkRVRLAKE	42	5.1	692.45	ENSP00000418194.2|ENST00000475640.1_1_3:122437249-122439770:+	Human	Human|nuORFdb_human	204850	LP20210402_EB_LUAD_MONTE_HLAft_KGG_01.24383.24383.3	1562.9	poly(ADP-ribose) polymerase family member 14	poly(ADP-ribose) polymerase family member 14	ENSG00000173193.15	ENST00000474629.7	3	chr3:122728595-122730840:+			NA						-0.98579
ENSP00000418194.2_K1663k_1_1_1663_1663	ENSP00000418194.2	PARP14	1	1	13.76	17.78	16.38	65.1	11	1.543	2	1	1	0	-115.114	2.8	759.753	K1663k	TMT10	1651	(R)	IQNPDLWNSYQAkK	(K)	IQNPDLWNSYQAK(0.99)K(0.0)	LWNSYQAkKKTMDAK	43	5.1	692.45	ENSP00000418194.2	Human	Human	204850	LP20210402_EB_LUAD_MONTE_HLAft_KGG_01.29169.29169.3	2392.36	poly(ADP-ribose) polymerase family member 14	poly(ADP-ribose) polymerase family member 14	ENSG00000173193.15	ENST00000474629.7	3	chr3:122728595-122730840:+			NA						-0.8672
ENSP00000418194.2_K1704k_1_1_1704_1704	ENSP00000418194.2	PARP14	2	4	13.17	12.49	13.26	63.8	10	13.171	2	1	1	0	-115.119	0.6	601.005	K1704k	TMT10	1700	(R)	SYAGkNAVAYGK	(G)	SYAGK(0.99)NAVAYGK(0.0)	FNRSYAGkNAVAYGK	44	5.1	692.45	ENSP00000418194.2	Human	Human	204850	LP20210401_EB_LUAD_MONTE_noIPtissue_KGG_02.15224.15224.3	1916.12	poly(ADP-ribose) polymerase family member 14	poly(ADP-ribose) polymerase family member 14	ENSG00000173193.15	ENST00000474629.7	3	chr3:122728595-122730840:+			NA						-0.39654
ENSP00000418194.2_K624k_1_0_623_624	ENSP00000418194.2	PARP14	2	5	8.84	9.97	9.97	35.8	6	0	2	1	0	1	-115.117	1.8	399.756	K624k	TMT10	616	(K)	GLTHNLLKk	(Q)	GLTHNLLK(0.50)K(0.50)	LTHNLLKkQNSSPNT	45	5.1	692.45	ENSP00000418194.2	Human	Human	204850	LP20210402_EB_LUAD_MONTE_HLAft_KGG_02.17802.17802.4	1711.12	poly(ADP-ribose) polymerase family member 14	poly(ADP-ribose) polymerase family member 14	ENSG00000173193.15	ENST00000474629.7	3	chr3:122728595-122730840:+			NA						-0.18901
ENSP00000418194.2_K1480k_1_0_1480_1481	ENSP00000418194.2	PARP14	2	4	19.84	13.5	15.78	87.8	10	0.378	2	1	0	1	-115.122	-1	665.37	K1480k	TMT10	1471	(K)	EYQELNELQkK	(L)	EYQELNELQK(0.50)K(0.50)	QELNELQkKLNINIS	46	5.1	692.45	ENSP00000418194.2|ENST00000475640.1_1_3:122437249-122439770:+	Human	Human|nuORFdb_human	204850	LP20210401_EB_LUAD_MONTE_noIPtissue_KGG_02.22768.22768.3	2109.22	poly(ADP-ribose) polymerase family member 14	poly(ADP-ribose) polymerase family member 14	ENSG00000173193.15	ENST00000474629.7	3	chr3:122728595-122730840:+			NA						-0.32613
ENSP00000312735.5_K87k_1_1_87_87	ENSP00000312735.5	POLR2B	1	1	14.43	12.13	11.68	74.1	10	14.432	2	1	1	0	-115.116	2	706.42	K87k	TMT10	84	(R)	YLLkFEQIYLSK	(P)	YLLK(0.99)FEQIYLSK(0.0)	EPPRYLLkFEQIYLS	1	6.1	595.59	ENSP00000312735.5|ENSP00000391452.2	Human	Human	135321	LP20210401_EB_LUAD_MONTE_noIPtissue_KGG_02.43621.43622.3	2232.36	RNA polymerase II subunit B	RNA polymerase II subunit B	ENSG00000047315.17	ENST00000314595.6	4	chr4:57030986-57031158:+			NA					ENSP00000370625.1	NA
ENSP00000312735.5_K95k_1_1_95_95	ENSP00000312735.5	POLR2B	2	8	22.09	18.15	19.13	84.5	13	99	1	1	1	0	-115.122	-0.9	545.038	K95k	TMT10	88	(K)	FEQIYLSkPTHWER	(D)	FEQIYLSK(1.0)PTHWER	FEQIYLSkPTHWERD	2	6.1	595.59	ENSP00000312735.5|ENSP00000391452.2	Human	Human	135321	LP20210401_EB_LUAD_MONTE_noIPtissue_KGG_02.28472.28472.4	2292.25	RNA polymerase II subunit B	RNA polymerase II subunit B	ENSG00000047315.17	ENST00000314595.6	4	chr4:57030986-57031158:+			NA					ENSP00000370625.1	-0.063
ENSP00000312735.5_K130k_1_1_130_130	ENSP00000312735.5	POLR2B	2	9	25.84	18.55	24	96.5	17	6.619	2	1	1	0	-115.117	1.4	871.176	K130k	TMT10	117	(R)	NLTYSAPLYVDITkTVIK	(E)	NLTYSAPLYVDITK(0.99)TVIK(0.0)	PLYVDITkTVIKEGE	3	6.1	595.59	ENSP00000312735.5|ENSP00000391096.3|ENSP00000391452.2	Human	Human	135321	LP20210402_EB_LUAD_MONTE_HLAft_KGG_02.43714.43714.3	2726.63	RNA polymerase II subunit B	RNA polymerase II subunit B	ENSG00000047315.17	ENST00000314595.6	4	chr4:57030986-57031158:+			NA					ENSP00000370625.1	0.27795
ENSP00000312735.5_K134k_1_1_134_134	ENSP00000312735.5	POLR2B	2	4	20.52	19.62	20.64	79.4	14	20.52	2	1	1	0	-115.124	-1.4	617.842	K134k	TMT10	131	(K)	TVIkEGEEQLQTQHQK	(T)	TVIK(0.99)EGEEQLQTQHQK(0.0)	DITKTVIkEGEEQLQ	4	6.1	595.59	ENSP00000312735.5|ENSP00000391096.3|ENSP00000391452.2	Human	Human	135321	LP20210401_EB_LUAD_MONTE_noIPtissue_KGG_02.18495.18495.4	2583.47	RNA polymerase II subunit B	RNA polymerase II subunit B	ENSG00000047315.17	ENST00000314595.6	4	chr4:57030986-57031158:+			NA					ENSP00000370625.1	0.3076
ENSP00000312735.5_K146k_1_1_146_146	ENSP00000312735.5	POLR2B	2	4	24.1	22.54	21.9	91.6	14	7.146	2	1	1	0	-115.118	0.7	644.099	K146k	TMT10	135	(K)	EGEEQLQTQHQkTFIGK	(I)	EGEEQLQTQHQK(0.99)TFIGK(0.0)	QLQTQHQkTFIGKIP	5	6.1	595.59	ENSP00000312735.5|ENSP00000391096.3|ENSP00000391452.2	Human	Human	135321	LP20210401_EB_LUAD_MONTE_noIPtissue_KGG_01.17866.17866.4	2688.49	RNA polymerase II subunit B	RNA polymerase II subunit B	ENSG00000047315.17	ENST00000314595.6	4	chr4:57030986-57031158:+			NA					ENSP00000370625.1	0.21495
ENSP00000312735.5_K151k_1_1_151_151	ENSP00000312735.5	POLR2B	2	6	16.18	12	11.75	70.6	9	99	1	1	1	0	-115.118	1.2	544.668	K151k	TMT10	147	(K)	TFIGkIPIMLR	(S)	TFIGK(1.0)IPIMLR	HQKTFIGkIPIMLRS	6	6.1	595.59	ENSP00000312735.5|ENSP00000391096.3|ENSP00000391452.2	Human	Human	135321	LP20210402_EB_LUAD_MONTE_HLAft_KGG_01.40263.40263.3	1747.11	RNA polymerase II subunit B	RNA polymerase II subunit B	ENSG00000047315.17	ENST00000314595.6	4	chr4:57030986-57031158:+			NA					ENSP00000370625.1	0.14083
ENSP00000312735.5_K199k_1_1_199_199	ENSP00000312735.5	POLR2B	2	5	18.46	16.85	18.3	82.1	15	18.462	2	1	1	0	-115.114	2.3	650.375	K199k	TMT10	193	(K)	VLIAQEkMATNTVYVFAK	(K)	VLIAQEK(0.99)MATNTVYVFAK(0.0)	KVLIAQEkMATNTVY	7	6.1	595.59	ENSP00000312735.5|ENSP00000391096.3|ENSP00000391452.2	Human	Human	135321	LP20210402_EB_LUAD_MONTE_HLAft_KGG_01.41869.41869.4	2713.59	RNA polymerase II subunit B	RNA polymerase II subunit B	ENSG00000047315.17	ENST00000314595.6	4	chr4:57030986-57031158:+			NA					ENSP00000370625.1	-0.10377
ENSP00000312735.5_K210k_1_1_210_210	ENSP00000312735.5	POLR2B	2	3	20.97	19.68	16.54	90.5	9	1.778	2	1	1	0	-115.119	0.4	649.038	K210k	TMT10	200	(K)	MATNTVYVFAkK	(D)	MATNTVYVFAK(0.99)K(0.0)	NTVYVFAkKDSKYAY	8	6.1	595.59	ENSP00000312735.5|ENSP00000391096.3|ENSP00000391452.2	Human	Human	135321	LP20210401_EB_LUAD_MONTE_noIPtissue_KGG_01.29277.29277.3	2060.22	RNA polymerase II subunit B	RNA polymerase II subunit B	ENSG00000047315.17	ENST00000314595.6	4	chr4:57030986-57031158:+			NA					ENSP00000370625.1	-0.20383
ENSP00000312735.5_K214k_1_1_214_214	ENSP00000312735.5	POLR2B	2	6	11.4	11.4	11.4	63.6	8	99	1	1	1	0	-115.114	3.8	564.935	K214k	TMT10	212	(K)	DSkYAYTGECR	(S)	DSK(1.0)YAYTGECR	VFAKKDSkYAYTGEC	9	6.1	595.59	ENSP00000391452.2|ENSP00000312735.5|ENSP00000391096.3	Human	Human	135321	LP20210402_EB_LUAD_MONTE_HLAft_KGG_02.10004.10004.3	1807.9	RNA polymerase II subunit B	RNA polymerase II subunit B	ENSG00000047315.17	ENST00000314595.6	4	chr4:57030986-57031158:+			NA					ENSP00000370625.1	-0.30389
ENSP00000312735.5_K264k_1_1_264_264	ENSP00000312735.5	POLR2B	2	2	20.48	20.48	20.09	91.1	14	99	1	1	1	0	-115.119	0.2	852.523	K264k	TMT10	256	(R)	IVATLPYIkQEVPIIIVFR	(A)	IVATLPYIK(1.0)QEVPIIIVFR	VATLPYIkQEVPIII	10	6.1	595.59	ENSP00000312735.5|ENSP00000391096.3|ENSP00000391452.2	Human	Human	135321	LP20210402_EB_LUAD_MONTE_HLAft_KGG_02.53670.53670.3	2670.67	RNA polymerase II subunit B	RNA polymerase II subunit B	ENSG00000047315.17	ENST00000314595.6	4	chr4:57030986-57031158:+			NA					ENSP00000370625.1	-0.46696
ENSP00000312735.5_K340k_1_1_340_340	ENSP00000312735.5	POLR2B	2	4	6.88	4.91	3.21	57.5	6	6.883	2	1	1	0	-115.117	1.8	517.649	K340k	TMT10	338	(K)	YAkEVLQK	(E)	YAK(0.99)EVLQK(0.0)	EKRIKYAkEVLQKEM	11	6.1	595.59	ENSP00000312735.5|ENSP00000391096.3|ENSP00000391452.2	Human	Human	135321	LP20210402_EB_LUAD_MONTE_HLAft_KGG_01.20006.20006.3	1666.05	RNA polymerase II subunit B	RNA polymerase II subunit B	ENSG00000047315.17	ENST00000314595.6	4	chr4:57030986-57031158:+			NA					ENSP00000370625.1	0.68561
ENSP00000312735.5_K345k_1_1_345_345	ENSP00000312735.5	POLR2B	1	2	17.96	17.96	15.83	76.6	14	17.028	2	1	1	0	-115.125	-1.7	730.383	K345k	TMT10	341	(K)	EVLQkEMLPHVGVSDFCETK	(K)	EVLQK(0.99)EMLPHVGVSDFCETK(0.0)	YAKEVLQkEMLPHVG	12	6.1	595.59	ENSP00000312735.5|ENSP00000391096.3|ENSP00000391452.2	Human	Human	135321	LP20210402_EB_LUAD_MONTE_HLAft_KGG_01.34077.34077.4	3033.64	RNA polymerase II subunit B	RNA polymerase II subunit B	ENSG00000047315.17	ENST00000314595.6	4	chr4:57030986-57031158:+			NA					ENSP00000370625.1	-1.35639
ENSP00000312735.5_K421k_1_1_421_421	ENSP00000312735.5	POLR2B	2	3	11.59	9.89	10.08	73.3	8	99	1	1	1	0	-115.118	1.3	499.62	K421k	TMT10	417	(R)	IYAQkFIDR	(G)	IYAQK(1.0)FIDR	EVRIYAQkFIDRGKD	13	6.1	595.59	ENSP00000312735.5|ENSP00000391096.3|ENSP00000391452.2	Human	Human	135321	LP20210402_EB_LUAD_MONTE_HLAft_KGG_01.25452.25452.3	1611.96	RNA polymerase II subunit B	RNA polymerase II subunit B	ENSG00000047315.17	ENST00000314595.6	4	chr4:57030986-57031158:+			NA					ENSP00000370625.1	0.23718
ENSP00000312735.5_K427k_1_1_427_427	ENSP00000312735.5	POLR2B	1	2	12.29	9.01	10.23	72.1	9	12.289	2	1	1	0	-115.119	0.6	607.361	K427k	TMT10	426	(R)	GkDFNLELAIK	(T)	GK(0.99)DFNLELAIK(0.0)	QKFIDRGkDFNLELA	14	6.1	595.59	ENSP00000312735.5|ENSP00000391096.3|ENSP00000391452.2	Human	Human	135321	LP20210401_EB_LUAD_MONTE_noIPtissue_KGG_02.32977.32977.3	1935.19	RNA polymerase II subunit B	RNA polymerase II subunit B	ENSG00000047315.17	ENST00000314595.6	4	chr4:57030986-57031158:+			NA					ENSP00000370625.1	NA
ENSP00000312735.5_K436k_1_1_436_436	ENSP00000312735.5	POLR2B	2	2	13.15	13.85	13.45	73.1	10	99	1	1	1	0	-115.124	-2.3	554.983	K436k	TMT10	428	(K)	DFNLELAIkTR	(I)	DFNLELAIK(1.0)TR	FNLELAIkTRIISDG	15	6.1	595.59	ENSP00000312735.5|ENSP00000391096.3|ENSP00000391452.2	Human	Human	135321	LP20210401_EB_LUAD_MONTE_noIPtissue_KGG_01.32957.32957.3	1778.06	RNA polymerase II subunit B	RNA polymerase II subunit B	ENSG00000047315.17	ENST00000314595.6	4	chr4:57030986-57031158:+			NA					ENSP00000370625.1	-1.18962
ENSP00000312735.5_K445k_1_1_445_445	ENSP00000312735.5	POLR2B	1	2	10.75	10.67	10.65	64.9	11	10.747	2	1	1	0	-115.124	-1.6	660.36	K445k	TMT10	439	(R)	IISDGLkYSLATGNWGDQK	(K)	IISDGLK(0.99)YSLATGNWGDQK(0.0)	RIISDGLkYSLATGN	16	6.1	595.59	ENSP00000312735.5|ENSP00000391096.3|ENSP00000391452.2	Human	Human	135321	LP20210402_EB_LUAD_MONTE_HLAft_KGG_01.39516.39516.4	2753.54	RNA polymerase II subunit B	RNA polymerase II subunit B	ENSG00000047315.17	ENST00000314595.6	4	chr4:57030986-57031158:+			NA					ENSP00000370625.1	-0.42619
ENSP00000312735.5_K457k_1_1_457_457	ENSP00000312735.5	POLR2B	2	7	20.71	20.41	20.85	88.2	12	2	2	1	1	0	-115.123	-1.5	680.701	K457k	TMT10	446	(K)	YSLATGNWGDQkK	(A)	YSLATGNWGDQK(0.99)K(0.0)	TGNWGDQkKAHQARA	17	6.1	595.59	ENSP00000312735.5|ENSP00000391096.3|ENSP00000391452.2	Human	Human	135321	LP20210401_EB_LUAD_MONTE_noIPtissue_KGG_02.23582.23582.3	2155.21	RNA polymerase II subunit B	RNA polymerase II subunit B	ENSG00000047315.17	ENST00000314595.6	4	chr4:57030986-57031158:+			NA					ENSP00000370625.1	0.25942
ENSP00000312735.5_K578k_1_1_578_578	ENSP00000312735.5	POLR2B	1	2	26.38	26.38	26.38	81.9	19	99	1	1	1	0	-115.111	3	743.39	K578k	TMT10	567	(K)	IFVNGCWVGIHkDPEQLMNTLR	(K)	IFVNGCWVGIHK(1.0)DPEQLMNTLR	GCWVGIHkDPEQLMN	18	6.1	595.59	ENSP00000312735.5|ENSP00000391096.3|ENSP00000391452.2	Human	Human	135321	LP20210402_EB_LUAD_MONTE_HLAft_KGG_01.41699.41699.4	3085.65	RNA polymerase II subunit B	RNA polymerase II subunit B	ENSG00000047315.17	ENST00000314595.6	4	chr4:57030986-57031158:+			NA					ENSP00000370625.1	-0.29277
ENSP00000312735.5_K630k_1_1_630_630	ENSP00000312735.5	POLR2B	1	3	8.33	5.55	8.26	63.5	7	3.987	2	1	1	0	-115.115	3.3	547.357	K630k	TMT10	624	(R)	PLLIVEkQK	(L)	PLLIVEK(0.99)QK(0.0)	RPLLIVEkQKLLLKK	19	6.1	595.59	ENSP00000312735.5|ENSP00000391096.3|ENSP00000391452.2	Human	Human	135321	LP20210402_EB_LUAD_MONTE_HLAft_KGG_01.30007.30007.3	1755.17	RNA polymerase II subunit B	RNA polymerase II subunit B	ENSG00000047315.17	ENST00000314595.6	4	chr4:57030986-57031158:+			NA					ENSP00000370625.1	-0.45584
ENSP00000312735.5_K644k_1_1_644_644	ENSP00000312735.5	POLR2B	1	1	11.06	7.09	5.69	72.4	7	99	1	1	1	0	-115.122	-1.3	461.262	K644k	TMT10	639	(R)	HIDQLkER	(E)	HIDQLK(1.0)ER	KRHIDQLkEREYNNY	20	6.1	595.59	ENSP00000312735.5|ENSP00000391096.3|ENSP00000391452.2	Human	Human	135321	LP20210401_EB_LUAD_MONTE_noIPtissue_KGG_01.9354.9354.3	1496.89	RNA polymerase II subunit B	RNA polymerase II subunit B	ENSG00000047315.17	ENST00000314595.6	4	chr4:57030986-57031158:+			NA					ENSP00000370625.1	NA
ENSP00000312735.5_K730k_1_1_730_730	ENSP00000312735.5	POLR2B	1	2	21.7	21.7	21.97	85.7	17	99	1	1	1	0	-115.127	-2.4	715.61	K730k	TMT10	722	(R)	NTYQSAMGkQAMGVYITNFHVR	(M)	NTYQSAMGK(1.0)QAMGVYITNFHVR	TYQSAMGkQAMGVYI	21	6.1	595.59	ENSP00000312735.5|ENSP00000391096.3|ENSP00000391452.2	Human	Human	135321	LP20210401_EB_LUAD_MONTE_noIPtissue_KGG_02.31398.31398.4	2974.54	RNA polymerase II subunit B	RNA polymerase II subunit B	ENSG00000047315.17	ENST00000314595.6	4	chr4:57030986-57031158:+			NA					ENSP00000370625.1	NA
ENSP00000312735.5_K756k_1_1_756_756	ENSP00000312735.5	POLR2B	2	4	29.79	25.15	26.28	94.4	16	99	1	1	1	0	-115.121	-0.4	648.107	K756k	TMT10	744	(R)	MDTLAHVLYYPQkPLVTTR	(S)	MDTLAHVLYYPQK(1.0)PLVTTR	HVLYYPQkPLVTTRS	22	6.1	595.59	ENSP00000312735.5|ENSP00000391096.3|ENSP00000391452.2	Human	Human	135321	LP20210401_EB_LUAD_MONTE_noIPtissue_KGG_01.37363.37363.4	2704.53	RNA polymerase II subunit B	RNA polymerase II subunit B	ENSG00000047315.17	ENST00000314595.6	4	chr4:57030986-57031158:+			NA					ENSP00000370625.1	-0.23718
ENSP00000312735.5_K821k_1_1_821_821	ENSP00000312735.5	POLR2B	2	5	18.8	13.82	12.67	83.6	9	18.799	2	1	1	0	-115.125	-2.8	643.342	K821k	TMT10	821	(K)	kGFDQEEVFEK	(P)	K(0.99)GFDQEEVFEK(0.0)	YKEQESKkGFDQEEV	23	6.1	595.59	ENSP00000312735.5|ENSP00000391096.3|ENSP00000391452.2	Human	Human	135321	LP20210401_EB_LUAD_MONTE_noIPtissue_KGG_02.24354.24396.3	2043.14	RNA polymerase II subunit B	RNA polymerase II subunit B	ENSG00000047315.17	ENST00000314595.6	4	chr4:57030986-57031158:+			NA					ENSP00000370625.1	-0.33354
ENSP00000312735.5_K831k_1_1_831_831	ENSP00000312735.5	POLR2B	2	5	21.88	19.54	20.4	93.8	11	99	1	1	1	0	-115.126	-3.3	642.323	K831k	TMT10	822	(K)	GFDQEEVFEkPTR	(E)	GFDQEEVFEK(1.0)PTR	DQEEVFEkPTRETCQ	24	6.1	595.59	ENSP00000312735.5|ENSP00000391096.3|ENSP00000391452.2	Human	Human	135321	LP20210401_EB_LUAD_MONTE_noIPtissue_KGG_02.22704.22704.3	2040.08	RNA polymerase II subunit B	RNA polymerase II subunit B	ENSG00000047315.17	ENST00000314595.6	4	chr4:57030986-57031158:+			NA					ENSP00000370625.1	0.29648
ENSP00000312735.5_K847k_1_1_847_847	ENSP00000312735.5	POLR2B	2	4	18.45	18.45	18.45	81.4	15	99	1	1	1	0	-115.116	1.9	771.081	K847k	TMT10	842	(R)	HAIYDkLDDDGLIAPGVR	(V)	HAIYDK(1.0)LDDDGLIAPGVR	MRHAIYDkLDDDGLI	25	6.1	595.59	ENSP00000312735.5|ENSP00000391096.3|ENSP00000391452.2	Human	Human	135321	LP20210402_EB_LUAD_MONTE_HLAft_KGG_01.29496.29496.3	2426.34	RNA polymerase II subunit B	RNA polymerase II subunit B	ENSG00000047315.17	ENST00000314595.6	4	chr4:57030986-57031158:+			NA					ENSP00000370625.1	0.41878
ENSP00000312735.5_K869k_1_1_869_869	ENSP00000312735.5	POLR2B	2	5	27.93	24.1	24.52	92	21	99	1	1	1	0	-115.125	-1.7	1058.54	K869k	TMT10	860	(R)	VSGDDVIIGkTVTLPENEDELESTNR	(R)	VSGDDVIIGK(1.0)TVTLPENEDELESTNR	GDDVIIGkTVTLPEN	26	6.1	595.59	ENSP00000312735.5|ENSP00000391096.3|ENSP00000391452.2	Human	Human	135321	LP20210402_EB_LUAD_MONTE_HLAft_KGG_02.34351.34351.3	3288.72	RNA polymerase II subunit B	RNA polymerase II subunit B	ENSG00000047315.17	ENST00000314595.6	4	chr4:57030986-57031158:+			NA					ENSP00000370625.1	0.35948
ENSP00000312735.5_K934k_1_1_934_934	ENSP00000312735.5	POLR2B	2	4	14.53	12.61	11.46	76.4	10	99	1	1	1	0	-115.116	2.5	525.635	K934k	TMT10	928	(R)	IPQIGDkFASR	(H)	IPQIGDK(1.0)FASR	RIPQIGDkFASRHGQ	27	6.1	595.59	ENSP00000312735.5|ENSP00000391096.3|ENSP00000391452.2	Human	Human	135321	LP20210402_EB_LUAD_MONTE_HLAft_KGG_01.26896.26896.3	1690.01	RNA polymerase II subunit B	RNA polymerase II subunit B	ENSG00000047315.17	ENST00000314595.6	4	chr4:57030986-57031158:+			NA					ENSP00000370625.1	-0.88944
ENSP00000312735.5_K988k_1_1_988_988	ENSP00000312735.5	POLR2B	1	2	14.85	13.74	12.04	74	13	6.724	2	1	1	0	-115.113	2.9	643.611	K988k	TMT10	976	(R)	MTIGHLIECLQGkVSANK	(G)	MTIGHLIECLQGK(0.99)VSANK(0.0)	LIECLQGkVSANKGE	28	6.1	595.59	ENSP00000312735.5|ENSP00000391096.3|ENSP00000391452.2	Human	Human	135321	LP20210402_EB_LUAD_MONTE_HLAft_KGG_01.43056.43056.4	2686.54	RNA polymerase II subunit B	RNA polymerase II subunit B	ENSG00000047315.17	ENST00000314595.6	4	chr4:57030986-57031158:+			NA					ENSP00000370625.1	-0.69302
ENSP00000312735.5_K993k_1_1_993_993	ENSP00000312735.5	POLR2B	2	8	26.66	23.87	26.01	92.7	21	26.013	2	1	1	0	-115.117	1.2	949.508	K993k	TMT10	989	(K)	VSANkGEIGDATPFNDAVNVQK	(I)	VSANK(0.99)GEIGDATPFNDAVNVQK(0.0)	QGKVSANkGEIGDAT	29	6.1	595.59	ENSP00000312735.5|ENSP00000391096.3|ENSP00000391452.2	Human	Human	135321	LP20210401_EB_LUAD_MONTE_noIPtissue_KGG_01.29248.29248.3	2961.62	RNA polymerase II subunit B	RNA polymerase II subunit B	ENSG00000047315.17	ENST00000314595.6	4	chr4:57030986-57031158:+			NA					ENSP00000370625.1	-0.30389
ENSP00000312735.5_K1010k_1_1_1010_1010	ENSP00000312735.5	POLR2B	2	4	27.91	24.64	23.22	94.5	23	99	1	1	1	0	-115.118	0.5	913.217	K1010k	TMT10	994	(K)	GEIGDATPFNDAVNVQkISNLLSDYGYHLR	(G)	GEIGDATPFNDAVNVQK(1.0)ISNLLSDYGYHLR	NDAVNVQkISNLLSD	30	6.1	595.59	ENSP00000312735.5|ENSP00000391096.3|ENSP00000391452.2	Human	Human	135321	LP20210401_EB_LUAD_MONTE_noIPtissue_KGG_02.49066.49066.4	3764.96	RNA polymerase II subunit B	RNA polymerase II subunit B	ENSG00000047315.17	ENST00000314595.6	4	chr4:57030986-57031158:+			NA					ENSP00000370625.1	1.47499
ENSP00000312735.5_K1143k_1_1_1143_1143	ENSP00000312735.5	POLR2B	2	4	10.91	9.79	6.13	64.4	8	99	1	1	1	0	-115.117	2.5	467.952	K1143k	TMT10	1142	(R)	NkTQISLVR	(M)	NK(1.0)TQISLVR	ECRGCRNkTQISLVR	31	6.1	595.59	ENSP00000312735.5|ENSP00000391096.3|ENSP00000391452.2	Human	Human	135321	LP20210402_EB_LUAD_MONTE_HLAft_KGG_02.14426.14426.3	1516.96	RNA polymerase II subunit B	RNA polymerase II subunit B	ENSG00000047315.17	ENST00000314595.6	4	chr4:57030986-57031158:+			NA					ENSP00000370625.1	-0.37801
ENSP00000262461.2_K237k_1_1_237_237	ENSP00000262461.2	SLC12A2	2	12	19.34	23.92	21.27	77.2	15	14.319	2	1	1	0	-115.12	0	654.97	K237k	TMT10	229	(R)	HTAAQLGEkLLRPSLAELHDELEK	(E)	HTAAQLGEK(0.99)LLRPSLAELHDELEK(0.0)	TAAQLGEkLLRPSLA	1	7.1	593.2	ENSP00000262461.2|ENSP00000340878.4|ENSP00000486323.1|SLC12A2_p.R828Q_uc003kus.2	Human	Human|TCGA-BS-A0UV-01A-11D-A10B-09	132129	LP20210401_EB_LUAD_MONTE_noIPtissue_KGG_01.35510.35510.5	3385.94	solute carrier family 12 member 2	solute carrier family 12 member 2	ENSG00000064651.14	ENST00000262461.7	5	chr5:128186629-128189677:+			NA						0.10006
ENSP00000262461.2_K252k_1_1_252_252	ENSP00000262461.2	SLC12A2	2	14	35.24	33.35	39.77	93.8	20	99	1	1	1	0	-115.109	2.9	993.25	K252k	TMT10	238	(K)	LLRPSLAELHDELEkEPFEDGFANGEESTPTR	(D)	LLRPSLAELHDELEK(1.0)EPFEDGFANGEESTPTR	ELHDELEkEPFEDGF	2	7.1	593.2	ENSP00000262461.2|ENSP00000340878.4|ENSP00000486323.1|SLC12A2_p.R828Q_uc003kus.2	Human	Human|TCGA-BS-A0UV-01A-11D-A10B-09	132129	LP20210402_EB_LUAD_MONTE_HLAft_KGG_02.38633.38633.4	4085.09	solute carrier family 12 member 2	solute carrier family 12 member 2	ENSG00000064651.14	ENST00000262461.7	5	chr5:128186629-128189677:+			NA						1.94565
ENSP00000262461.2_K280k_1_1_280_280	ENSP00000262461.2	SLC12A2	2	4	22.54	21.36	20.55	89.9	13	6.637	2	1	1	0	-115.115	2.5	713.742	K280k	TMT10	270	(R)	DAVVTYTAESkGVVK	(F)	DAVVTYTAESK(0.99)GVVK(0.0)	VTYTAESkGVVKFGW	3	7.1	593.2	ENSP00000262461.2|ENSP00000340878.4|ENSP00000486323.1|SLC12A2_p.R828Q_uc003kus.2	Human	Human|TCGA-BS-A0UV-01A-11D-A10B-09	132129	LP20210401_EB_LUAD_MONTE_noIPtissue_KGG_01.23758.23758.3	2254.33	solute carrier family 12 member 2	solute carrier family 12 member 2	ENSG00000064651.14	ENST00000262461.7	5	chr5:128186629-128189677:+			NA						4.53243
ENSP00000262461.2_K833k_1_1_833_833	ENSP00000262461.2	SLC12A2	2	4	12.89	15.27	12.51	72.5	11	12.893	2	1	1	0	-115.116	1.9	651.351	K833k	TMT10	830	(R)	QAMkEMSIDQAK	(Y)	QAMK(0.99)EMSIDQAK(0.0)	GPRRQAMkEMSIDQA	4	7.1	593.2	ENSP00000262461.2|ENSP00000340878.4|ENSP00000486323.1|ENST00000504416.5_1_5:127493760-127503560:+|ENST00000509616.1_1_5:127493760-127507455:+|SLC12A2_p.R828Q_uc003kus.2	Human	Human|nuORFdb_human|TCGA-BS-A0UV-01A-11D-A10B-09	132129	LP20210402_EB_LUAD_MONTE_HLAft_KGG_01.20800.20800.3	2067.15	solute carrier family 12 member 2	solute carrier family 12 member 2	ENSG00000064651.14	ENST00000262461.7	5	chr5:128186629-128189677:+			NA						1.02656
ENSP00000262461.2_K841k_1_1_841_841	ENSP00000262461.2	SLC12A2	2	4	13.15	11.72	13.31	70.4	10	99	1	1	1	0	-115.121	-0.5	571.292	K841k	TMT10	834	(K)	EMSIDQAkYQR	(W)	EMSIDQAK(1.0)YQR	EMSIDQAkYQRWLIK	5	7.1	593.2	ENSP00000262461.2|ENSP00000340878.4|ENSP00000486323.1|ENST00000504416.5_1_5:127493760-127503560:+|ENST00000509616.1_1_5:127493760-127507455:+|SLC12A2_p.R828Q_uc003kus.2	Human	Human|nuORFdb_human|TCGA-BS-A0UV-01A-11D-A10B-09	132129	LP20210401_EB_LUAD_MONTE_noIPtissue_KGG_01.15216.15216.3	1826.98	solute carrier family 12 member 2	solute carrier family 12 member 2	ENSG00000064651.14	ENST00000262461.7	5	chr5:128186629-128189677:+			NA						0.36319
ENSP00000262461.2_K923k_1_1_923_923	ENSP00000262461.2	SLC12A2	2	6	25.85	23.04	22.36	96	16	25.85	2	1	1	0	-115.118	0.5	764.169	K923k	TMT10	922	(R)	LkEGLDISHLQGQEELLSSQEK	(S)	LK(0.99)EGLDISHLQGQEELLSSQEK(0.0)	GVVVIRLkEGLDISH	6	7.1	593.2	ENSP00000262461.2|ENSP00000340878.4|ENSP00000486323.1|SLC12A2_p.R828Q_uc003kus.2	Human	Human|TCGA-BS-A0UV-01A-11D-A10B-09	132129	LP20210402_EB_LUAD_MONTE_HLAft_KGG_01.34105.34105.4	3168.77	solute carrier family 12 member 2	solute carrier family 12 member 2	ENSG00000064651.14	ENST00000262461.7	5	chr5:128186629-128189677:+			NA						6.81532
ENSP00000262461.2_K943k_1_1_943_943	ENSP00000262461.2	SLC12A2	2	10	28.75	25.13	27.83	95.4	19	5.726	2	1	1	0	-115.112	2.4	1094.91	K943k	TMT10	924	(K)	EGLDISHLQGQEELLSSQEkSPGTK	(D)	EGLDISHLQGQEELLSSQEK(0.99)SPGTK(0.0)	ELLSSQEkSPGTKDV	7	7.1	593.2	ENSP00000262461.2|ENSP00000340878.4|ENSP00000486323.1|SLC12A2_p.R828Q_uc003kus.2	Human	Human|TCGA-BS-A0UV-01A-11D-A10B-09	132129	LP20210402_EB_LUAD_MONTE_HLAft_KGG_02.30485.30485.3	3397.84	solute carrier family 12 member 2	solute carrier family 12 member 2	ENSG00000064651.14	ENST00000262461.7	5	chr5:128186629-128189677:+			NA						2.23842
ENSP00000262461.2_K948k_1_1_948_948	ENSP00000262461.2	SLC12A2	2	4	17.96	21.94	21.02	74.3	12	17.961	2	1	1	0	-115.115	2.2	723.073	K948k	TMT10	944	(K)	SPGTkDVVVSVEYSK	(K)	SPGTK(0.99)DVVVSVEYSK(0.0)	QEKSPGTkDVVVSVE	8	7.1	593.2	ENSP00000262461.2|ENSP00000340878.4|ENSP00000486323.1|SLC12A2_p.R828Q_uc003kus.2	Human	Human|TCGA-BS-A0UV-01A-11D-A10B-09	132129	LP20210402_EB_LUAD_MONTE_HLAft_KGG_02.24378.24378.3	2282.32	solute carrier family 12 member 2	solute carrier family 12 member 2	ENSG00000064651.14	ENST00000262461.7	5	chr5:128186629-128189677:+			NA						2.96109
ENSP00000262461.2_K958k_1_1_958_958	ENSP00000262461.2	SLC12A2	2	4	19.28	18.08	17.75	89.8	10	1.894	2	1	1	0	-115.117	1.6	609.022	K958k	TMT10	949	(K)	DVVVSVEYSkK	(S)	DVVVSVEYSK(0.99)K(0.0)	VVSVEYSkKSDLDTS	9	7.1	593.2	ENSP00000262461.2|ENSP00000340878.4|ENSP00000486323.1|SLC12A2_p.R828Q_uc003kus.2	Human	Human|TCGA-BS-A0UV-01A-11D-A10B-09	132129	LP20210402_EB_LUAD_MONTE_HLAft_KGG_01.23906.23906.3	1940.17	solute carrier family 12 member 2	solute carrier family 12 member 2	ENSG00000064651.14	ENST00000262461.7	5	chr5:128186629-128189677:+			NA						2.29772
ENSP00000262461.2_K966k_1_1_966_966	ENSP00000262461.2	SLC12A2	2	8	15.43	9.71	10.27	74	10	15.425	2	1	1	0	-115.115	2.6	631.352	K966k	TMT10	960	(K)	SDLDTSkPLSEK	(P)	SDLDTSK(0.99)PLSEK(0.0)	KSDLDTSkPLSEKPI	10	7.1	593.2	ENSP00000262461.2|ENSP00000340878.4|ENSP00000486323.1|SLC12A2_p.R828Q_uc003kus.2	Human	Human|TCGA-BS-A0UV-01A-11D-A10B-09	132129	LP20210402_EB_LUAD_MONTE_HLAft_KGG_02.18562.18562.3	2007.16	solute carrier family 12 member 2	solute carrier family 12 member 2	ENSG00000064651.14	ENST00000262461.7	5	chr5:128186629-128189677:+			NA						2.67943
ENSP00000262461.2_K971k_1_1_971_971	ENSP00000262461.2	SLC12A2	2	8	21.75	21.99	23.27	86.2	13	10.182	3	1	1	0	-115.114	2.4	540.315	K971k	TMT10	960	(K)	SDLDTSKPLSEkPITHK	(V)	SDLDTSK(0.0)PLSEK(0.99)PITHK(0.0)	TSKPLSEkPITHKVE	11	7.1	593.2	ENSP00000262461.2|ENSP00000340878.4|ENSP00000486323.1|SLC12A2_p.R828Q_uc003kus.2	Human	Human|TCGA-BS-A0UV-01A-11D-A10B-09	132129	LP20210402_EB_LUAD_MONTE_HLAft_KGG_02.19589.19589.5	2812.66	solute carrier family 12 member 2	solute carrier family 12 member 2	ENSG00000064651.14	ENST00000262461.7	5	chr5:128186629-128189677:+			NA						1.75664
ENSP00000262461.2_K976k_1_1_976_976	ENSP00000262461.2	SLC12A2	2	16	17.35	19.29	19.29	79.3	11	7.816	3	1	1	0	-115.117	1	685.14	K976k	TMT10	967	(K)	PLSEKPITHkVEEEDGK	(T)	PLSEK(0.0)PITHK(0.99)VEEEDGK(0.0)	SEKPITHkVEEEDGK	12	7.1	593.2	ENSP00000262461.2|ENSP00000486323.1|SLC12A2_p.R828Q_uc003kus.2	Human	Human|TCGA-BS-A0UV-01A-11D-A10B-09	132129	LP20210401_EB_LUAD_MONTE_noIPtissue_KGG_02.19749.19749.4	2852.65	solute carrier family 12 member 2	solute carrier family 12 member 2	ENSG00000064651.14	ENST00000262461.7	5	chr5:128186629-128189677:+			NA						1.16739
ENSP00000262461.2_K983k_1_1_983_983	ENSP00000262461.2	SLC12A2	2	4	18.85	14.14	15.28	75.1	13	18.85	2	1	1	0	-115.122	-0.8	744.082	K983k	TMT10	977	(K)	VEEEDGkTATQPLLK	(K)	VEEEDGK(0.99)TATQPLLK(0.0)	KVEEEDGkTATQPLL	13	7.1	593.2	ENSP00000262461.2|ENSP00000486323.1|SLC12A2_p.R828Q_uc003kus.2	Human	Human|TCGA-BS-A0UV-01A-11D-A10B-09	132129	LP20210401_EB_LUAD_MONTE_noIPtissue_KGG_01.22630.22630.3	2345.35	solute carrier family 12 member 2	solute carrier family 12 member 2	ENSG00000064651.14	ENST00000262461.7	5	chr5:128186629-128189677:+			NA						2.72761
ENSP00000262461.2_K991k_1_1_991_991	ENSP00000262461.2	SLC12A2	2	6	16.33	12.07	10.56	85.9	8	1.548	2	1	1	0	-115.121	-0.5	524.667	K991k	TMT10	984	(K)	TATQPLLkK	(E)	TATQPLLK(0.99)K(0.0)	TATQPLLkKESKGPI	14	7.1	593.2	ENSP00000262461.2|ENSP00000486323.1|SLC12A2_p.R828Q_uc003kus.2	Human	Human|TCGA-BS-A0UV-01A-11D-A10B-09	132129	LP20210401_EB_LUAD_MONTE_noIPtissue_KGG_02.17838.17838.3	1687.11	solute carrier family 12 member 2	solute carrier family 12 member 2	ENSG00000064651.14	ENST00000262461.7	5	chr5:128186629-128189677:+			NA						1.48981
ENSP00000262461.2_K995k_1_1_995_995	ENSP00000262461.2	SLC12A2	2	6	16.95	13.94	13.25	81.3	12	14.482	2	1	1	0	-115.125	-2.4	723.086	K995k	TMT10	993	(K)	ESkGPIVPLNVADQK	(L)	ESK(0.99)GPIVPLNVADQK(0.0)	PLLKKESkGPIVPLN	15	7.1	593.2	ENSP00000262461.2|ENSP00000340878.4|ENSP00000486323.1|SLC12A2_p.R828Q_uc003kus.2	Human	Human|TCGA-BS-A0UV-01A-11D-A10B-09	132129	LP20210402_EB_LUAD_MONTE_HLAft_KGG_02.27236.27248.3	2282.37	solute carrier family 12 member 2	solute carrier family 12 member 2	ENSG00000064651.14	ENST00000262461.7	5	chr5:128186629-128189677:+			NA						2.51266
ENSP00000262461.2_K1007k_1_1_1007_1007	ENSP00000262461.2	SLC12A2	2	8	25.8	24.44	24.77	95.2	18	14.783	2	1	1	0	-115.132	-4.1	990.23	K1007k	TMT10	996	(K)	GPIVPLNVADQkLLEASTQFQK	(K)	GPIVPLNVADQK(0.99)LLEASTQFQK(0.0)	PLNVADQkLLEASTQ	16	7.1	593.2	ENSP00000262461.2|ENSP00000340878.4|ENSP00000486323.1|SLC12A2_p.R828Q_uc003kus.2	Human	Human|TCGA-BS-A0UV-01A-11D-A10B-09	132129	LP20210401_EB_LUAD_MONTE_noIPtissue_KGG_01.45364.45364.3	3083.81	solute carrier family 12 member 2	solute carrier family 12 member 2	ENSG00000064651.14	ENST00000262461.7	5	chr5:128186629-128189677:+			NA						5.40704
ENSP00000262461.2_K1017k_1_1_1017_1017	ENSP00000262461.2	SLC12A2	2	4	14.99	11.67	11.3	80.2	9	2	2	1	1	0	-115.112	4.3	622.371	K1017k	TMT10	1008	(K)	LLEASTQFQkK	(Q)	LLEASTQFQK(0.99)K(0.0)	EASTQFQkKQGKNTI	17	7.1	593.2	ENSP00000262461.2|ENSP00000340878.4	Human	Human	132129	LP20210402_EB_LUAD_MONTE_HLAft_KGG_02.25667.25667.3	1980.21	solute carrier family 12 member 2	solute carrier family 12 member 2	ENSG00000064651.14	ENST00000262461.7	5	chr5:128186629-128189677:+			NA						2.86473
ENSP00000262461.2_K1061k_1_1_1061_1061	ENSP00000262461.2	SLC12A2	2	4	15.98	10.03	9.62	80	8	99	1	1	1	0	-115.121	-0.5	449.608	K1061k	TMT10	1056	(R)	VFIGGkINR	(I)	VFIGGK(1.0)INR	IRVFIGGkINRIDHD	18	7.1	593.2	ENSP00000262461.2|ENSP00000340878.4|ENSP00000486323.1|SLC12A2_p.R828Q_uc003kus.2	Human	Human|TCGA-BS-A0UV-01A-11D-A10B-09	132129	LP20210401_EB_LUAD_MONTE_noIPtissue_KGG_02.20052.20052.3	1461.93	solute carrier family 12 member 2	solute carrier family 12 member 2	ENSG00000064651.14	ENST00000262461.7	5	chr5:128186629-128189677:+			NA						2.73502
ENSP00000262461.2_K1095k_1_1_1095_1095	ENSP00000262461.2	SLC12A2	2	14	28.55	25.78	23.52	98.8	16	3.618	2	1	1	0	-115.116	1.4	826.795	K1095k	TMT10	1081	(R)	IDFSDIMVLGDINTkPK	(K)	IDFSDIMVLGDINTK(0.99)PK(0.0)	VLGDINTkPKKENII	19	7.1	593.2	ENSP00000262461.2|ENSP00000340878.4|ENSP00000486323.1|SLC12A2_p.R828Q_uc003kus.2	Human	Human|TCGA-BS-A0UV-01A-11D-A10B-09	132129	LP20210401_EB_LUAD_MONTE_noIPtissue_KGG_02.46997.46997.3	2593.49	solute carrier family 12 member 2	solute carrier family 12 member 2	ENSG00000064651.14	ENST00000262461.7	5	chr5:128186629-128189677:+			NA						2.21248
ENSP00000262461.2_K1098k_1_1_1098_1098	ENSP00000262461.2	SLC12A2	2	10	24.87	22.44	21.89	88.2	13	99	1	1	1	0	-115.116	1.8	660.015	K1098k	Hydrogen	1098	(K)	kENIIAFEEIIEPYR	(L)	K(1.0)ENIIAFEEIIEPYR	DINTKPKkENIIAFE	20	7.1	593.2	ENSP00000262461.2|ENSP00000340878.4|ENSP00000486323.1|SLC12A2_p.R828Q_uc003kus.2	Human	Human|TCGA-BS-A0UV-01A-11D-A10B-09	132129	LP20210402_EB_LUAD_MONTE_HLAft_KGG_01.39032.39032.3	2093.15	solute carrier family 12 member 2	solute carrier family 12 member 2	ENSG00000064651.14	ENST00000262461.7	5	chr5:128186629-128189677:+			NA						1.5454
ENSP00000262461.2_K1118k_1_1_1118_1118	ENSP00000262461.2	SLC12A2	1	4	17.19	16.74	12.94	79	12	17.187	2	1	1	0	-115.122	-1.1	710.035	K1118k	TMT10	1113	(R)	LHEDDkEQDIADK	(M)	LHEDDK(0.99)EQDIADK(0.0)	YRLHEDDkEQDIADK	21	7.1	593.2	ENSP00000262461.2|ENSP00000340878.4|ENSP00000486323.1|SLC12A2_p.R828Q_uc003kus.2	Human	Human|TCGA-BS-A0UV-01A-11D-A10B-09	132129	LP20210401_EB_LUAD_MONTE_noIPtissue_KGG_01.15113.15113.3	2243.21	solute carrier family 12 member 2	solute carrier family 12 member 2	ENSG00000064651.14	ENST00000262461.7	5	chr5:128186629-128189677:+			NA						NA
ENSP00000262461.2_K1125k_1_1_1125_1125	ENSP00000262461.2	SLC12A2	2	14	24.71	22.68	19.38	87.5	14	3.917	3	1	1	0	-115.116	1.5	524.085	K1125k	TMT10	1113	(R)	LHEDDKEQDIADkMK	(E)	LHEDDK(0.0)EQDIADK(0.99)MK(0.0)	KEQDIADkMKEDEPW	22	7.1	593.2	ENSP00000262461.2|ENSP00000340878.4|ENSP00000486323.1|SLC12A2_p.R828Q_uc003kus.2	Human	Human|TCGA-BS-A0UV-01A-11D-A10B-09	132129	LP20210402_EB_LUAD_MONTE_HLAft_KGG_01.21767.21767.5	2731.51	solute carrier family 12 member 2	solute carrier family 12 member 2	ENSG00000064651.14	ENST00000262461.7	5	chr5:128186629-128189677:+			NA						4.33231
ENSP00000262461.2_K1143k_1_1_1143_1143	ENSP00000262461.2	SLC12A2	1	1	8.23	8.95	8.57	54.1	10	3.616	2	1	1	0	-115.107	6.5	680.39	K1143k	TMT10	1134	(R)	ITDNELELYkTK	(T)	ITDNELELYK(0.99)TK(0.0)	DNELELYkTKTYRQI	23	7.1	593.2	ENSP00000262461.2|ENSP00000340878.4|ENSP00000486323.1|SLC12A2_p.R828Q_uc003kus.2	Human	Human|TCGA-BS-A0UV-01A-11D-A10B-09	132129	LP20210402_EB_LUAD_MONTE_HLAft_KGG_02.28935.28935.3	2154.26	solute carrier family 12 member 2	solute carrier family 12 member 2	ENSG00000064651.14	ENST00000262461.7	5	chr5:128186629-128189677:+			NA						0.29648
ENSP00000262461.2_K995kK1007k_2_2_995_1007	ENSP00000262461.2	SLC12A2	1	2	17.11	15.24	15.73	81.6	17	15.318	3	2	2	0	-230.227	3.9	857.484	K995k K1007k	TMT10	993	(K)	ESkGPIVPLNVADQkLLEASTQFQK	(K)	ESK(0.99)GPIVPLNVADQK(0.99)LLEASTQFQK(0.0)	PLLKKESkGPIVPLN|PLNVADQkLLEASTQ	24	7.1	593.2	ENSP00000262461.2|ENSP00000340878.4|ENSP00000486323.1|SLC12A2_p.R828Q_uc003kus.2	Human	Human|TCGA-BS-A0UV-01A-11D-A10B-09	132129	LP20210401_EB_LUAD_MONTE_noIPtissue_KGG_02.40027.40027.4	3657.14	solute carrier family 12 member 2	solute carrier family 12 member 2	ENSG00000064651.14	ENST00000262461.7	5	chr5:128186629-128189677:+			NA						NA
ENSP00000227378.3_K3k_1_1_3_3	ENSP00000227378.3	HSPA8	2	6	27.19	28.66	28.92	92.9	18	27.193	2	1	1	0	-115.11	3.6	716.623	K3k	Acetyl	2	(M)	SkGPAVGIDLGTTYSCVGVFQHGK	(V)	SK(0.99)GPAVGIDLGTTYSCVGVFQHGK(0.0)	#NAME?	1	8.1	578.24	ENSP00000227378.3|ENSP00000404372.2|ENSP00000433584.1|ENSP00000437189.1|ENST00000527983.5_1_11:122930124-122932032:-|ENST00000531063.1_1_11:122931759-122932032:-|ENST00000532167.5_1_11:122930938-122932032:-|ENST00000533238.5_1_11:122929516-122932032:-	Human	Human|nuORFdb_human	71125	LP20210402_EB_LUAD_MONTE_HLAft_KGG_02.35939.35939.4	2978.58	heat shock protein family A (Hsp70) member 8	heat shock protein family A (Hsp70) member 8	ENSG00000109971.14	ENST00000227378.7	11	chr11:123057497-123057736:-			NA					ENSP00000432083.1|ENSP00000437125.1	-0.08524
ENSP00000227378.3_K25k_1_1_25_25	ENSP00000227378.3	HSPA8	1	1	29.12	26.48	26.99	83.1	23	99	1	1	1	0	-115.111	2.3	954.741	K25k	TMT10	4	(K)	GPAVGIDLGTTYSCVGVFQHGkVEIIANDQGNR	(T)	GPAVGIDLGTTYSCVGVFQHGK(1.0)VEIIANDQGNR	VGVFQHGkVEIIAND	2	8.1	578.24	ENSP00000227378.3|ENSP00000404372.2|ENSP00000433584.1|ENSP00000437189.1|ENST00000527983.5_1_11:122930124-122932032:-	Human	Human|nuORFdb_human	71125	LP20210402_EB_LUAD_MONTE_HLAft_KGG_01.39200.39200.4	3931.05	heat shock protein family A (Hsp70) member 8	heat shock protein family A (Hsp70) member 8	ENSG00000109971.14	ENST00000227378.7	11	chr11:123057497-123057736:-			NA					ENSP00000432083.1|ENSP00000437125.1	-0.70043
ENSP00000227378.3_K56k_1_1_56_56	ENSP00000227378.3	HSPA8	2	7	24.11	22.32	27.98	88	19	24.11	2	1	1	0	-115.119	0.3	964.188	K56k	TMT10	50	(R)	LIGDAAkNQVAMNPTNTVFDAK	(R)	LIGDAAK(0.99)NQVAMNPTNTVFDAK(0.0)	RLIGDAAkNQVAMNP	3	8.1	578.24	ENSP00000227378.3|ENSP00000404372.2|ENSP00000433584.1|ENSP00000437189.1|ENST00000527983.5_1_11:122930124-122932032:-|ENST00000532780.5_1_11:122930757-122933127:-|ENST00000533238.5_1_11:122929516-122932032:-	Human	Human|nuORFdb_human	71125	LP20210402_EB_LUAD_MONTE_HLAft_KGG_01.35945.35945.3	3005.67	heat shock protein family A (Hsp70) member 8	heat shock protein family A (Hsp70) member 8	ENSG00000109971.14	ENST00000227378.7	11	chr11:123057497-123057736:-			NA					ENSP00000432083.1|ENSP00000437125.1	-0.9265
ENSP00000227378.3_K71k_1_1_71_71	ENSP00000227378.3	HSPA8	2	12	23.88	21.47	22.69	94.5	14	99	1	1	1	0	-115.117	1.2	717.04	K71k	TMT10	57	(K)	NQVAMNPTNTVFDAkR	(L)	NQVAMNPTNTVFDAK(1.0)R	TNTVFDAkRLIGRRF	4	8.1	578.24	ENSP00000227378.3|ENSP00000404372.2|ENSP00000433584.1|ENSP00000437189.1|ENST00000527983.5_1_11:122930124-122932032:-|ENST00000532780.5_1_11:122930757-122933127:-|ENST00000533238.5_1_11:122929516-122932032:-	Human	Human|nuORFdb_human	71125	LP20210402_EB_LUAD_MONTE_HLAft_KGG_01.23683.23683.3	2264.22	heat shock protein family A (Hsp70) member 8	heat shock protein family A (Hsp70) member 8	ENSG00000109971.14	ENST00000227378.7	11	chr11:123057497-123057736:-			NA					ENSP00000432083.1|ENSP00000437125.1	-0.8672
ENSP00000227378.3_K102k_1_1_102_102	ENSP00000227378.3	HSPA8	2	4	7.72	6.47	7.4	63.4	6	7.718	2	1	1	0	-115.121	-0.8	521.648	K102k	TMT10	101	(R)	PkVQVEYK	(G)	PK(0.99)VQVEYK(0.0)	VNDAGRPkVQVEYKG	5	8.1	578.24	ENSP00000227378.3|ENSP00000247207.6|ENSP00000404372.2|ENSP00000433584.1|ENST00000527983.5_1_11:122930124-122932032:-|ENST00000532780.5_1_11:122930757-122933127:-	Human	Human|nuORFdb_human	71125	LP20210401_EB_LUAD_MONTE_noIPtissue_KGG_02.17646.17646.3	1678.05	heat shock protein family A (Hsp70) member 8	heat shock protein family A (Hsp70) member 8	ENSG00000109971.14	ENST00000227378.7	11	chr11:123057497-123057736:-			NA					ENSP00000432083.1|ENSP00000437125.1	2.5942
ENSP00000227378.3_K108k_1_1_108_108	ENSP00000227378.3	HSPA8	2	4	16.33	13.4	13.19	78.7	9	8.266	2	1	1	0	-115.117	2	585.003	K108k	TMT10	103	(K)	VQVEYkGETK	(S)	VQVEYK(0.99)GETK(0.0)	PKVQVEYkGETKSFY	6	8.1	578.24	ENSP00000227378.3|ENSP00000247207.6|ENSP00000404372.2|ENSP00000433584.1	Human	Human|nuORFdb_human	71125	LP20210402_EB_LUAD_MONTE_HLAft_KGG_01.17048.17048.3	1868.11	heat shock protein family A (Hsp70) member 8	heat shock protein family A (Hsp70) member 8	ENSG00000109971.14	ENST00000227378.7	11	chr11:123057497-123057736:-			NA					ENSP00000432083.1|ENSP00000437125.1	1.28227
ENSP00000227378.3_K112k_1_1_112_112	ENSP00000227378.3	HSPA8	2	2	21.12	23.04	19.99	92.9	15	21.125	2	1	1	0	-115.122	-0.9	868.792	K112k	TMT10	109	(K)	GETkSFYPEEVSSMVLTK	(M)	GETK(0.99)SFYPEEVSSMVLTK(0.0)	VEYKGETkSFYPEEV	7	8.1	578.24	ENSP00000227378.3|ENSP00000404372.2|ENSP00000433584.1|ENST00000527983.5_1_11:122930124-122932032:-|ENST00000532780.5_1_11:122930757-122933127:-	Human	Human|nuORFdb_human	71125	LP20210401_EB_LUAD_MONTE_noIPtissue_KGG_01.36422.36422.3	2719.48	heat shock protein family A (Hsp70) member 8	heat shock protein family A (Hsp70) member 8	ENSG00000109971.14	ENST00000227378.7	11	chr11:123057497-123057736:-			NA					ENSP00000432083.1|ENSP00000437125.1	-0.50772
ENSP00000227378.3_K126k_1_1_126_126	ENSP00000227378.3	HSPA8	2	8	29.6	24.73	29.42	100	14	3.266	2	1	1	0	-115.115	2	816.77	K126k	TMT10	113	(K)	SFYPEEVSSMVLTkMK	(E)	SFYPEEVSSMVLTK(0.99)MK(0.0)	VSSMVLTkMKEIAEA	8	8.1	578.24	ENSP00000227378.3|ENSP00000404372.2|ENSP00000433584.1|ENST00000527983.5_1_11:122930124-122932032:-|ENST00000532780.5_1_11:122930757-122933127:-	Human	Human|nuORFdb_human	71125	LP20210402_EB_LUAD_MONTE_HLAft_KGG_01.43835.43998.3	2563.41	heat shock protein family A (Hsp70) member 8	heat shock protein family A (Hsp70) member 8	ENSG00000109971.14	ENST00000227378.7	11	chr11:123057497-123057736:-			NA					ENSP00000432083.1|ENSP00000437125.1	0.31501
ENSP00000227378.3_K128k_1_1_128_128	ENSP00000227378.3	HSPA8	2	4	13.75	10.05	9.88	77.6	9	13.754	2	1	1	0	-115.127	-3.9	609.012	K128k	TMT10	127	(K)	MkEIAEAYLGK	(T)	MK(0.99)EIAEAYLGK(0.0)	SMVLTKMkEIAEAYL	9	8.1	578.24	ENSP00000227378.3|ENSP00000404372.2|ENSP00000433584.1|ENST00000419827.2_1_7:10491071-10492091:+|ENST00000527983.5_1_11:122930124-122932032:-|ENST00000532780.5_1_11:122930757-122933127:-	Human	Human|nuORFdb_human	71125	LP20210401_EB_LUAD_MONTE_noIPtissue_KGG_02.33547.33558.3	1940.15	heat shock protein family A (Hsp70) member 8	heat shock protein family A (Hsp70) member 8	ENSG00000109971.14	ENST00000227378.7	11	chr11:123057497-123057736:-			NA					ENSP00000432083.1|ENSP00000437125.1	-0.4299
ENSP00000227378.3_K137k_1_1_137_137	ENSP00000227378.3	HSPA8	2	4	24.87	18.09	19.5	87.9	19	99	1	1	1	0	-115.121	-0.2	825.683	K137k	TMT10	129	(K)	EIAEAYLGkTVTNAVVTVPAYFNDSQR	(Q)	EIAEAYLGK(1.0)TVTNAVVTVPAYFNDSQR	IAEAYLGkTVTNAVV	10	8.1	578.24	ENSP00000227378.3|ENSP00000404372.2|ENST00000527983.5_1_11:122930124-122932032:-|ENST00000532780.5_1_11:122930757-122933127:-	Human	Human|nuORFdb_human	71125	LP20210401_EB_LUAD_MONTE_noIPtissue_KGG_01.45971.45971.4	3414.83	heat shock protein family A (Hsp70) member 8	heat shock protein family A (Hsp70) member 8	ENSG00000109971.14	ENST00000227378.7	11	chr11:123057497-123057736:-			NA					ENSP00000432083.1|ENSP00000437125.1	0.9302
ENSP00000227378.3_K187k_1_1_187_187	ENSP00000227378.3	HSPA8	2	8	30.14	28.63	28.63	97.6	15	1.313	2	1	1	0	-115.115	2.3	787.46	K187k	TMT10	172	(R)	IINEPTAAAIAYGLDkK	(V)	IINEPTAAAIAYGLDK(0.99)K(0.0)	AIAYGLDkKVGAERN	11	8.1	578.24	ENSP00000227378.3|ENSP00000247207.6|ENSP00000404372.2|ENSP00000433584.1|ENST00000527983.5_1_11:122930124-122932032:-|ENST00000532091.1_1_11:122929724-122930952:-|ENST00000532167.5_1_11:122930757-122931830:-|ENST00000532780.5_1_11:122930757-122933127:-	Human	Human|nuORFdb_human	71125	LP20210402_EB_LUAD_MONTE_HLAft_KGG_01.38931.38931.3	2475.48	heat shock protein family A (Hsp70) member 8	heat shock protein family A (Hsp70) member 8	ENSG00000109971.14	ENST00000227378.7	11	chr11:123057497-123057736:-			NA					ENSP00000432083.1|ENSP00000437125.1	-0.61519
ENSP00000227378.3_K246k_1_1_246_246	ENSP00000227378.3	HSPA8	2	4	6.37	8.61	8.61	58.9	7	99	1	1	1	0	-115.142	-12.4	578.975	K246k	TMT10	237	(R)	MVNHFIAEFkR	(K)	MVNHFIAEFK(1.0)R	NHFIAEFkRKHKKDI	12	8.1	578.24	ENSP00000227378.3|ENSP00000404372.2|ENSP00000433316.1|ENSP00000433584.1|ENST00000527983.5_1_11:122930124-122932032:-|ENST00000532091.1_1_11:122929724-122930952:-	Human	nuORFdb_human|Human	71125	LP20210401_EB_LUAD_MONTE_noIPtissue_KGG_02.26555.26555.3	1850.05	heat shock protein family A (Hsp70) member 8	heat shock protein family A (Hsp70) member 8	ENSG00000109971.14	ENST00000227378.7	11	chr11:123057497-123057736:-			NA					ENSP00000432083.1|ENSP00000437125.1	-0.75602
ENSP00000227378.3_K319k_1_1_319_319	ENSP00000227378.3	HSPA8	2	8	19.61	13.75	12.25	92.4	10	99	1	1	1	0	-115.114	3.7	771.449	K319k	TMT10	312	(R)	GTLDPVEkALR	(D)	GTLDPVEK(1.0)ALR	GTLDPVEkALRDAKL	13	8.1	578.24	ENSP00000227378.3|ENSP00000404372.2|ENSP00000433316.1|ENSP00000433584.1|ENSP00000437189.1|ENST00000527983.5_1_11:122930124-122932032:-|ENST00000532091.1_1_11:122929724-122930952:-	Human	Human|nuORFdb_human	71125	LP20210402_EB_LUAD_MONTE_HLAft_KGG_02.23908.23908.2	1657	heat shock protein family A (Hsp70) member 8	heat shock protein family A (Hsp70) member 8	ENSG00000109971.14	ENST00000227378.7	11	chr11:123057497-123057736:-			NA					ENSP00000432083.1|ENSP00000437125.1	2.56825
ENSP00000227378.3_K328k_1_1_328_328	ENSP00000227378.3	HSPA8	1	2	10.93	10.93	12.31	66.6	11	99	1	1	1	0	-115.112	3.9	546.062	K328k	TMT10	326	(K)	LDkSQIHDIVLVGGSTR	(I)	LDK(1.0)SQIHDIVLVGGSTR	LRDAKLDkSQIHDIV	14	8.1	578.24	ENSP00000227378.3|ENSP00000404372.2|ENSP00000433316.1|ENSP00000433584.1|ENSP00000437189.1|ENST00000527983.5_1_11:122930124-122932032:-|ENST00000532091.1_1_11:122929724-122930952:-	Human	Human|nuORFdb_human	71125	LP20210402_EB_LUAD_MONTE_HLAft_KGG_01.29399.29399.4	2296.34	heat shock protein family A (Hsp70) member 8	heat shock protein family A (Hsp70) member 8	ENSG00000109971.14	ENST00000227378.7	11	chr11:123057497-123057736:-			NA					ENSP00000432083.1|ENSP00000437125.1	-0.51513
ENSP00000227378.3_K348k_1_1_348_348	ENSP00000227378.3	HSPA8	2	4	16.38	16.38	11.91	82.6	11	11.905	2	1	1	0	-115.114	3	675.065	K348k	TMT10	346	(K)	IQkLLQDFFNGK	(E)	IQK(0.99)LLQDFFNGK(0.0)	TRIPKIQkLLQDFFN	15	8.1	578.24	ENSP00000227378.3|ENSP00000247207.6|ENSP00000404372.2|ENSP00000433316.1|ENSP00000433584.1|ENSP00000437189.1|ENST00000419827.2_1_7:10491071-10492091:+|ENST00000527983.5_1_11:122930124-122932032:-|ENST00000532091.1_1_11:122929724-122930952:-	Human	Human|nuORFdb_human	71125	LP20210401_EB_LUAD_MONTE_noIPtissue_KGG_02.49676.49676.3	2138.29	heat shock protein family A (Hsp70) member 8	heat shock protein family A (Hsp70) member 8	ENSG00000109971.14	ENST00000227378.7	11	chr11:123057497-123057736:-			NA					ENSP00000432083.1|ENSP00000437125.1	0.33725
ENSP00000227378.3_K357k_1_1_357_357	ENSP00000227378.3	HSPA8	2	4	15.53	13.99	14.96	83.6	11	7.47	2	1	1	0	-115.117	1.6	713.406	K357k	TMT10	349	(K)	LLQDFFNGkELNK	(S)	LLQDFFNGK(0.99)ELNK(0.0)	LQDFFNGkELNKSIN	16	8.1	578.24	ENSP00000227378.3|ENSP00000247207.6|ENSP00000310219.4|ENSP00000404372.2|ENSP00000433316.1|ENSP00000433584.1|ENSP00000437189.1|ENST00000419827.2_1_7:10491071-10492091:+|ENST00000445535.1_1_1:161576981-161578004:+|ENST00000527983.5_1_11:122930124-122932032:-|ENST00000532091.1_1_11:122929724-122930952:-	Human	Human|nuORFdb_human	71125	LP20210402_EB_LUAD_MONTE_HLAft_KGG_02.41438.41438.3	2253.32	heat shock protein family A (Hsp70) member 8	heat shock protein family A (Hsp70) member 8	ENSG00000109971.14	ENST00000227378.7	11	chr11:123057497-123057736:-			NA					ENSP00000432083.1|ENSP00000437125.1	-0.67078
ENSP00000227378.3_K423k_1_1_423_423	ENSP00000227378.3	HSPA8	2	7	31.01	25.83	25.5	96	22	99	1	1	1	0	-115.106	3.7	968.997	K423k	TMT10	417	(R)	NTTIPTkQTQTFTTYSDNQPGVLIQVYEGER	(A)	NTTIPTK(1.0)QTQTFTTYSDNQPGVLIQVYEGER	RNTTIPTkQTQTFTT	17	8.1	578.24	ENSP00000227378.3|ENSP00000404372.2|ENSP00000433316.1|ENSP00000433584.1|ENSP00000437189.1	Human	Human	71125	LP20210402_EB_LUAD_MONTE_HLAft_KGG_01.37175.37175.4	3988.07	heat shock protein family A (Hsp70) member 8	heat shock protein family A (Hsp70) member 8	ENSG00000109971.14	ENST00000227378.7	11	chr11:123057497-123057736:-			NA					ENSP00000432083.1|ENSP00000437125.1	-0.24089
ENSP00000227378.3_K451k_1_1_451_451	ENSP00000227378.3	HSPA8	1	3	10.23	4.99	8.65	58.5	8	10.23	2	1	1	0	-115.117	1.9	593.007	K451k	TMT10	448	(R)	AMTkDNNLLGK	(F)	AMTK(0.99)DNNLLGK(0.0)	EGERAMTkDNNLLGK	18	8.1	578.24	ENSP00000227378.3|ENSP00000247207.6|ENSP00000404372.2|ENSP00000433316.1|ENSP00000433584.1	Human	Human	71125	LP20210402_EB_LUAD_MONTE_HLAft_KGG_01.22084.22084.3	1892.12	heat shock protein family A (Hsp70) member 8	heat shock protein family A (Hsp70) member 8	ENSG00000109971.14	ENST00000227378.7	11	chr11:123057497-123057736:-			NA					ENSP00000432083.1|ENSP00000437125.1	1.57875
ENSP00000227378.3_K497k_1_1_497_497	ENSP00000227378.3	HSPA8	2	4	5.62	5.62	5.62	37.9	6	5.622	2	1	1	0	-115.121	-1	668.385	K497k	TMT10	494	(K)	STGkENK	(I)	STGK(0.99)ENK(0.0)	AVDKSTGkENKITIT	19	8.1	578.24	ENSP00000227378.3|ENSP00000247207.6|ENSP00000433316.1	Human	Human	71125	LP20210401_EB_LUAD_MONTE_noIPtissue_KGG_02.7577.7577.2	1450.88	heat shock protein family A (Hsp70) member 8	heat shock protein family A (Hsp70) member 8	ENSG00000109971.14	ENST00000227378.7	11	chr11:123057497-123057736:-			NA					ENSP00000432083.1|ENSP00000437125.1	-2.21989
ENSP00000227378.3_K500k_1_1_500_500	ENSP00000227378.3	HSPA8	2	4	12	8.37	6.8	69.6	7	11.996	2	1	1	0	-115.117	2	583.338	K500k	TMT10	498	(K)	ENkITITNDK	(G)	ENK(0.99)ITITNDK(0.0)	KSTGKENkITITNDK	20	8.1	578.24	ENSP00000227378.3|ENSP00000247207.6|ENSP00000433316.1|ENSP00000433584.1|ENSP00000437189.1|ENST00000532091.1_1_11:122929265-122929517:-	Human	Human|nuORFdb_human	71125	LP20210402_EB_LUAD_MONTE_HLAft_KGG_02.16520.16520.3	1863.12	heat shock protein family A (Hsp70) member 8	heat shock protein family A (Hsp70) member 8	ENSG00000109971.14	ENST00000227378.7	11	chr11:123057497-123057736:-			NA					ENSP00000432083.1|ENSP00000437125.1	-0.22607
ENSP00000227378.3_K507k_1_1_507_507	ENSP00000227378.3	HSPA8	2	8	15.13	8.08	9.51	84.9	8	99	1	1	1	0	-115.119	0.9	680.891	K507k	TMT10	501	(K)	ITITNDkGR	(L)	ITITNDK(1.0)GR	KITITNDkGRLSKED	21	8.1	578.24	ENSP00000227378.3|ENSP00000247207.6|ENSP00000310219.4|ENSP00000364801.3|ENSP00000364805.4|ENSP00000433316.1|ENSP00000433584.1|ENSP00000437189.1|ENSP00000477378.1	Human	Human	71125	LP20210402_EB_LUAD_MONTE_HLAft_KGG_01.13255.13255.2	1475.89	heat shock protein family A (Hsp70) member 8	heat shock protein family A (Hsp70) member 8	ENSG00000109971.14	ENST00000227378.7	11	chr11:123057497-123057736:-			NA					ENSP00000432083.1|ENSP00000437125.1	-0.3076
ENSP00000227378.3_K512k_1_1_512_512	ENSP00000227378.3	HSPA8	2	7	16.35	8.19	5.01	85.8	7	99	1	1	1	0	-115.117	2.5	666.871	K512k	TMT10	510	(R)	LSkEDIER	(M)	LSK(1.0)EDIER	NDKGRLSkEDIERMV	22	8.1	578.24	ENSP00000227378.3|ENSP00000433316.1|ENSP00000433584.1|ENSP00000437189.1|ENST00000485881.1_1_3:137600646-137600757:+	Human	Human|nuORFdb_human	71125	LP20210402_EB_LUAD_MONTE_HLAft_KGG_02.13699.13699.2	1447.85	heat shock protein family A (Hsp70) member 8	heat shock protein family A (Hsp70) member 8	ENSG00000109971.14	ENST00000227378.7	11	chr11:123057497-123057736:-			NA					ENSP00000432083.1|ENSP00000437125.1	1.27857
ENSP00000227378.3_K524k_1_1_524_524	ENSP00000227378.3	HSPA8	2	32	20.08	20.08	21.73	85	13	4.169	3	1	1	0	-115.117	1	625.59	K524k	TMT10	518	(R)	MVQEAEkYKAEDEK	(Q)	MVQEAEK(0.99)YK(0.0)AEDEK(0.0)	RMVQEAEkYKAEDEK	23	8.1	578.24	ENSP00000227378.3|ENSP00000433316.1	Human	Human	71125	LP20210401_EB_LUAD_MONTE_noIPtissue_KGG_01.22250.22250.4	2614.46	heat shock protein family A (Hsp70) member 8	heat shock protein family A (Hsp70) member 8	ENSG00000109971.14	ENST00000227378.7	11	chr11:123057497-123057736:-			NA					ENSP00000432083.1|ENSP00000437125.1	-0.10377
ENSP00000227378.3_K531k_1_1_531_531	ENSP00000227378.3	HSPA8	1	2	8.85	5.26	4.67	62.3	6	99	1	1	1	0	-115.117	2.2	609.819	K531k	TMT10	527	(K)	AEDEkQR	(D)	AEDEK(1.0)QR	KYKAEDEkQRDKVSS	24	8.1	578.24	ENSP00000227378.3|ENSP00000433316.1|ENSP00000433584.1|ENSP00000437189.1|ENST00000454171.1_1_7:84658221-84658887:+	Human	Human|nuORFdb_human	71125	LP20210402_EB_LUAD_MONTE_HLAft_KGG_02.6147.6147.2	1333.75	heat shock protein family A (Hsp70) member 8	heat shock protein family A (Hsp70) member 8	ENSG00000109971.14	ENST00000227378.7	11	chr11:123057497-123057736:-			NA					ENSP00000432083.1|ENSP00000437125.1	0.51143
ENSP00000227378.3_K539k_1_1_539_539	ENSP00000227378.3	HSPA8	2	14	15.98	16.7	15.66	72.2	11	15.977	2	1	1	0	-115.124	-1.5	759.735	K539k	TMT10	536	(K)	VSSkNSLESYAFNMK	(A)	VSSK(0.99)NSLESYAFNMK(0.0)	QRDKVSSkNSLESYA	25	8.1	578.24	ENSP00000227378.3|ENSP00000433316.1|ENSP00000433584.1|ENSP00000437189.1	Human	Human	71125	LP20210401_EB_LUAD_MONTE_noIPtissue_KGG_02.30408.30408.3	2392.31	heat shock protein family A (Hsp70) member 8	heat shock protein family A (Hsp70) member 8	ENSG00000109971.14	ENST00000227378.7	11	chr11:123057497-123057736:-			NA					ENSP00000432083.1|ENSP00000437125.1	3.20568
ENSP00000227378.3_K550k_1_1_550_550	ENSP00000227378.3	HSPA8	2	5	23.87	25.49	23.57	95.2	16	10.818	2	1	1	0	-115.127	-2.8	883.445	K550k	TMT10	540	(K)	NSLESYAFNMkATVEDEK	(L)	NSLESYAFNMK(0.99)ATVEDEK(0.0)	ESYAFNMkATVEDEK	26	8.1	578.24	ENSP00000227378.3|ENSP00000433316.1|ENSP00000433584.1|ENSP00000437189.1	Human	Human	71125	LP20210401_EB_LUAD_MONTE_noIPtissue_KGG_02.36983.36983.3	2763.45	heat shock protein family A (Hsp70) member 8	heat shock protein family A (Hsp70) member 8	ENSG00000109971.14	ENST00000227378.7	11	chr11:123057497-123057736:-			NA					ENSP00000432083.1|ENSP00000437125.1	-0.79679
ENSP00000227378.3_K589k_1_1_589_589	ENSP00000227378.3	HSPA8	2	4	18.05	18.05	18.05	83.4	13	14.806	2	1	1	0	-115.126	-2.6	580.298	K589k	TMT10	584	(K)	NQTAEkEEFEHQQK	(E)	NQTAEK(0.99)EEFEHQQK(0.0)	DKNQTAEkEEFEHQQ	27	8.1	578.24	ENSP00000227378.3|ENSP00000433316.1|ENSP00000433584.1|ENSP00000437189.1	Human	Human	71125	LP20210401_EB_LUAD_MONTE_noIPtissue_KGG_01.11223.11223.4	2433.3	heat shock protein family A (Hsp70) member 8	heat shock protein family A (Hsp70) member 8	ENSG00000109971.14	ENST00000227378.7	11	chr11:123057497-123057736:-			NA					ENSP00000432083.1|ENSP00000437125.1	0.7449
ENSP00000227378.3_K597k_1_1_597_597	ENSP00000227378.3	HSPA8	2	10	19.38	12.47	16.4	87.8	11	7.299	2	1	1	0	-115.117	1.3	716.045	K597k	TMT10	590	(K)	EEFEHQQkELEK	(V)	EEFEHQQK(0.99)ELEK(0.0)	EEFEHQQkELEKVCN	28	8.1	578.24	ENSP00000227378.3|ENSP00000433316.1|ENSP00000433584.1|ENSP00000437189.1	Human	Human	71125	LP20210402_EB_LUAD_MONTE_HLAft_KGG_01.16198.16198.3	2261.24	heat shock protein family A (Hsp70) member 8	heat shock protein family A (Hsp70) member 8	ENSG00000109971.14	ENST00000227378.7	11	chr11:123057497-123057736:-			NA					ENSP00000432083.1|ENSP00000437125.1	-0.44472
ENSP00000227378.3_K601k_1_1_601_601	ENSP00000227378.3	HSPA8	1	2	12.74	10.29	12.74	55.7	11	12.741	2	1	1	0	-115.115	2.4	672.725	K601k	TMT10	598	(K)	ELEkVCNPIITK	(L)	ELEK(0.99)VCNPIITK(0.0)	HQQKELEkVCNPIIT	29	8.1	578.24	ENSP00000227378.3|ENSP00000433316.1|ENSP00000433584.1|ENSP00000437189.1	Human	Human	71125	LP20210402_EB_LUAD_MONTE_HLAft_KGG_02.27425.27425.3	2131.28	heat shock protein family A (Hsp70) member 8	heat shock protein family A (Hsp70) member 8	ENSG00000109971.14	ENST00000227378.7	11	chr11:123057497-123057736:-			NA					ENSP00000432083.1|ENSP00000437125.1	-1.40457
ENSP00000227378.3_K609k_1_1_609_609	ENSP00000227378.3	HSPA8	1	2	19.39	17.61	17.98	78.3	20	99	1	1	1	0	-115.107	2.9	1154.56	K609k	TMT10	602	(K)	VCNPIITkLYQSAGGMPGGMPGGFPGGGAPPSGGASSGPTIEEVD	(-)	VCNPIITK(1.0)LYQSAGGMPGGMPGGFPGGGAPPSGGASSGPTIEEVD	VCNPIITkLYQSAGG	30	8.1	578.24	ENSP00000227378.3|ENSP00000433316.1|ENSP00000433584.1|ENSP00000437189.1	Human	Human	71125	LP20210402_EB_LUAD_MONTE_HLAft_KGG_01.50337.50337.4	4730.33	heat shock protein family A (Hsp70) member 8	heat shock protein family A (Hsp70) member 8	ENSG00000109971.14	ENST00000227378.7	11	chr11:123057497-123057736:-			NA					ENSP00000432083.1|ENSP00000437125.1	0.15195
ENSP00000364801.3_K3k_1_1_3_3	ENSP00000364801.3	HSPA1B	1	5	30.52	32.7	33.54	91.4	22	30.515	2	1	1	0	-115.11	3.7	713.129	K3k	Acetyl	2	(M)	AkAAAIGIDLGTTYSCVGVFQHGK	(V)	AK(0.99)AAAIGIDLGTTYSCVGVFQHGK(0.0)	#NAME?	31	8.2	578.24	ENSP00000364801.3|ENSP00000477378.1	Human	Human	70336.2	LP20210402_EB_LUAD_MONTE_HLAft_KGG_01.41364.41364.4	2964.6	heat shock protein family A (Hsp70) member 1B	heat shock protein family A (Hsp70) member 1B	ENSG00000204388.7	ENST00000375650.5	6	chr6:31829874-31830254:+			NA					ENSP00000364802.5	-1.07844
ENSP00000364801.3_K25k_1_1_25_25	ENSP00000364801.3	HSPA1B	1	1	16.78	16.64	16.76	46.6	18	99	1	1	1	0	-115.125	-1.3	955.241	K25k	TMT10	4	(K)	AAAIGIDLGTTYSCVGVFQHGkVEIIANDQGNR	(T)	AAAIGIDLGTTYSCVGVFQHGK(1.0)VEIIANDQGNR	VGVFQHGkVEIIAND	32	8.2	578.24	ENSP00000364801.3	Human	Human	70336.2	LP20210402_EB_LUAD_MONTE_HLAft_KGG_02.38325.38325.4	3933.07	heat shock protein family A (Hsp70) member 1B	heat shock protein family A (Hsp70) member 1B	ENSG00000204388.7	ENST00000375650.5	6	chr6:31829874-31830254:+			NA					ENSP00000364802.5	-0.41507
ENSP00000364801.3_K56k_1_1_56_56	ENSP00000364801.3	HSPA1B	2	7	28.03	26.73	27.6	93.6	19	28.032	2	1	1	0	-115.117	1	967.207	K56k	TMT10	50	(R)	LIGDAAkNQVALNPQNTVFDAK	(R)	LIGDAAK(0.99)NQVALNPQNTVFDAK(0.0)	RLIGDAAkNQVALNP	33	8.2	578.24	ENSP00000364801.3	Human	Human	70336.2	LP20210402_EB_LUAD_MONTE_HLAft_KGG_01.36682.36682.3	3014.72	heat shock protein family A (Hsp70) member 1B	heat shock protein family A (Hsp70) member 1B	ENSG00000204388.7	ENST00000375650.5	6	chr6:31829874-31830254:+			NA					ENSP00000364802.5	-0.53737
ENSP00000364801.3_K71k_1_1_71_71	ENSP00000364801.3	HSPA1B	2	3	16.88	19.24	16.8	74.8	14	99	1	1	1	0	-115.117	1.4	720.058	K71k	TMT10	57	(K)	NQVALNPQNTVFDAkR	(L)	NQVALNPQNTVFDAK(1.0)R	QNTVFDAkRLIGRKF	34	8.2	578.24	ENSP00000364801.3	Human	Human	70336.2	LP20210402_EB_LUAD_MONTE_HLAft_KGG_01.24785.24785.3	2273.28	heat shock protein family A (Hsp70) member 1B	heat shock protein family A (Hsp70) member 1B	ENSG00000204388.7	ENST00000375650.5	6	chr6:31829874-31830254:+			NA					ENSP00000364802.5	-0.21495
ENSP00000364801.3_K77k_1_1_77_77	ENSP00000364801.3	HSPA1B	2	3	12.24	14.1	12.24	78.6	8	12.235	2	1	1	0	-115.117	1.8	565.299	K77k	Hydrogen	77	(R)	kFGDPVVQSDMK	(H)	K(0.99)FGDPVVQSDMK(0.0)	AKRLIGRkFGDPVVQ	35	8.2	578.24	ENSP00000364801.3	Human	Human	70336.2	LP20210401_EB_LUAD_MONTE_noIPtissue_KGG_02.18688.18688.3	1809	heat shock protein family A (Hsp70) member 1B	heat shock protein family A (Hsp70) member 1B	ENSG00000204388.7	ENST00000375650.5	6	chr6:31829874-31830254:+			NA					ENSP00000364802.5	-0.48178
ENSP00000364801.3_K108k_1_1_108_108	ENSP00000364801.3	HSPA1B	2	4	13.11	12.89	12.42	74	8	7.303	2	1	1	0	-115.117	1.7	570.999	K108k	TMT10	103	(K)	VQVSYkGETK	(A)	VQVSYK(0.99)GETK(0.0)	PKVQVSYkGETKAFY	36	8.2	578.24	ENSP00000364801.3	Human	Human	70336.2	LP20210402_EB_LUAD_MONTE_HLAft_KGG_01.16572.16572.3	1826.1	heat shock protein family A (Hsp70) member 1B	heat shock protein family A (Hsp70) member 1B	ENSG00000204388.7	ENST00000375650.5	6	chr6:31829874-31830254:+			NA					ENSP00000364802.5	0.34836
ENSP00000364801.3_K126k_1_1_126_126	ENSP00000364801.3	HSPA1B	2	7	27.63	24.22	25.38	97.2	14	3.231	2	1	1	0	-115.118	0.7	816.11	K126k	TMT10	113	(K)	AFYPEEISSMVLTkMK	(E)	AFYPEEISSMVLTK(0.99)MK(0.0)	ISSMVLTkMKEIAEA	37	8.2	578.24	ENSP00000364801.3	Human	Human	70336.2	LP20210401_EB_LUAD_MONTE_noIPtissue_KGG_02.45702.46067.3	2561.43	heat shock protein family A (Hsp70) member 1B	heat shock protein family A (Hsp70) member 1B	ENSG00000204388.7	ENST00000375650.5	6	chr6:31829874-31830254:+			NA					ENSP00000364802.5	-0.1223
ENSP00000364801.3_K159k_1_1_159_159	ENSP00000364801.3	HSPA1B	2	3	16.13	14.55	14.39	68.5	12	99	1	1	1	0	-115.131	-5.4	657.048	K159k	TMT10	156	(R)	QATkDAGVIAGLNVLR	(I)	QATK(1.0)DAGVIAGLNVLR	DSQRQATkDAGVIAG	38	8.2	578.24	ENSP00000364801.3|ENSP00000364805.4	Human	Human	70336.2	LP20210401_EB_LUAD_MONTE_noIPtissue_KGG_02.30466.30466.3	2084.26	heat shock protein family A (Hsp70) member 1B	heat shock protein family A (Hsp70) member 1B	ENSG00000204388.7	ENST00000375650.5	6	chr6:31829874-31830254:+			NA					ENSP00000364802.5	-1.68623
ENSP00000364801.3_K319k_1_1_319_319	ENSP00000364801.3	HSPA1B	2	4	16.12	9.89	10.59	85.9	9	99	1	1	1	0	-115.124	-2.4	529.307	K319k	TMT10	312	(R)	STLEPVEkALR	(D)	STLEPVEK(1.0)ALR	STLEPVEkALRDAKL	39	8.2	578.24	ENSP00000310219.4|ENSP00000364801.3|ENSP00000477378.1|ENST00000445535.1_1_1:161576080-161577181:+	Human	Human|nuORFdb_human	70336.2	LP20210401_EB_LUAD_MONTE_noIPtissue_KGG_01.23292.23292.3	1701.03	heat shock protein family A (Hsp70) member 1B	heat shock protein family A (Hsp70) member 1B	ENSG00000204388.7	ENST00000375650.5	6	chr6:31829874-31830254:+			NA					ENSP00000364802.5	0.79308
ENSP00000364801.3_K348k_1_1_348_348	ENSP00000364801.3	HSPA1B	2	4	13.41	15.19	13.41	68.8	11	99	1	1	1	0	-115.116	2.4	603.34	K348k	TMT10	346	(K)	VQkLLQDFFNGR	(D)	VQK(1.0)LLQDFFNGR	TRIPKVQkLLQDFFN	40	8.2	578.24	ENSP00000364801.3|ENSP00000477378.1	Human	Human	70336.2	LP20210402_EB_LUAD_MONTE_HLAft_KGG_02.45038.45038.3	1923.12	heat shock protein family A (Hsp70) member 1B	heat shock protein family A (Hsp70) member 1B	ENSG00000204388.7	ENST00000375650.5	6	chr6:31829874-31830254:+			NA					ENSP00000364802.5	-0.55219
ENSP00000364801.3_K423k_1_1_423_423	ENSP00000364801.3	HSPA1B	2	5	33.75	29.67	30.07	95.2	27	99	1	1	1	0	-115.109	2.9	1291	K423k	TMT10	417	(R)	NSTIPTkQTQIFTTYSDNQPGVLIQVYEGER	(A)	NSTIPTK(1.0)QTQIFTTYSDNQPGVLIQVYEGER	RNSTIPTkQTQIFTT	41	8.2	578.24	ENSP00000364801.3|ENSP00000364805.4|ENSP00000477378.1	Human	Human	70336.2	LP20210402_EB_LUAD_MONTE_HLAft_KGG_02.39611.39611.3	3986.09	heat shock protein family A (Hsp70) member 1B	heat shock protein family A (Hsp70) member 1B	ENSG00000204388.7	ENST00000375650.5	6	chr6:31829874-31830254:+			NA					ENSP00000364802.5	-0.21124
ENSP00000364801.3_K451k_1_1_451_451	ENSP00000364801.3	HSPA1B	1	2	13.45	11.13	13	65.9	9	99	1	1	1	0	-115.114	3.9	788.43	K451k	TMT10	448	(R)	AMTkDNNLLGR	(F)	AMTK(1.0)DNNLLGR	EGERAMTkDNNLLGR	42	8.2	578.24	ENSP00000364801.3|ENSP00000364805.4|ENSP00000477378.1|ENST00000445535.1_1_1:161576981-161578004:+	Human	Human|nuORFdb_human	70336.2	LP20210402_EB_LUAD_MONTE_HLAft_KGG_02.16489.16489.2	1690.97	heat shock protein family A (Hsp70) member 1B	heat shock protein family A (Hsp70) member 1B	ENSG00000204388.7	ENST00000375650.5	6	chr6:31829874-31830254:+			NA					ENSP00000364802.5	-0.97468
ENSP00000364801.3_K500k_1_1_500_500	ENSP00000364801.3	HSPA1B	2	4	13.76	13.88	9.14	73.8	8	13.761	2	1	1	0	-115.117	1.7	564.002	K500k	TMT10	498	(K)	ANkITITNDK	(G)	ANK(0.99)ITITNDK(0.0)	KSTGKANkITITNDK	43	8.2	578.24	ENSP00000310219.4|ENSP00000364801.3|ENSP00000477378.1	Human	Human	70336.2	LP20210402_EB_LUAD_MONTE_HLAft_KGG_01.17307.17307.3	1805.11	heat shock protein family A (Hsp70) member 1B	heat shock protein family A (Hsp70) member 1B	ENSG00000204388.7	ENST00000375650.5	6	chr6:31829874-31830254:+			NA					ENSP00000364802.5	-0.83014
ENSP00000364801.3_K512k_1_1_512_512	ENSP00000364801.3	HSPA1B	2	5	13.4	3.98	5.28	79.4	6	99	1	1	1	0	-115.118	1.3	673.878	K512k	TMT10	510	(R)	LSkEEIER	(M)	LSK(1.0)EEIER	NDKGRLSkEEIERMV	44	8.2	578.24	ENSP00000364801.3|ENSP00000364805.4|ENSP00000477378.1	Human	Human	70336.2	LP20210402_EB_LUAD_MONTE_HLAft_KGG_01.13648.13648.2	1461.87	heat shock protein family A (Hsp70) member 1B	heat shock protein family A (Hsp70) member 1B	ENSG00000204388.7	ENST00000375650.5	6	chr6:31829874-31830254:+			NA					ENSP00000364802.5	0.11859
ENSP00000364801.3_K524k_1_1_524_524	ENSP00000364801.3	HSPA1B	2	5	22.88	22.36	23.38	83	14	3.463	2	1	1	0	-115.123	-1.1	842.44	K524k	TMT10	518	(R)	MVQEAEkYKAEDEVQR	(E)	MVQEAEK(0.99)YK(0.0)AEDEVQR	RMVQEAEkYKAEDEV	45	8.2	578.24	ENSP00000364801.3|ENSP00000477378.1	Human	Human	70336.2	LP20210401_EB_LUAD_MONTE_noIPtissue_KGG_01.21674.21674.3	2640.43	heat shock protein family A (Hsp70) member 1B	heat shock protein family A (Hsp70) member 1B	ENSG00000204388.7	ENST00000375650.5	6	chr6:31829874-31830254:+			NA					ENSP00000364802.5	0.45584
ENSP00000364801.3_K526k_1_1_526_526	ENSP00000364801.3	HSPA1B	1	2	8.52	8.52	8.52	54.5	8	99	1	1	1	0	-115.119	0.9	494.258	K526k	TMT10	525	(K)	YkAEDEVQR	(E)	YK(1.0)AEDEVQR	VQEAEKYkAEDEVQR	46	8.2	578.24	ENSP00000364801.3|ENSP00000364805.4|ENSP00000477378.1	Human	Human	70336.2	LP20210402_EB_LUAD_MONTE_HLAft_KGG_01.9455.9455.3	1595.88	heat shock protein family A (Hsp70) member 1B	heat shock protein family A (Hsp70) member 1B	ENSG00000204388.7	ENST00000375650.5	6	chr6:31829874-31830254:+			NA					ENSP00000364802.5	-1.58246
ENSP00000364801.3_K539k_1_1_539_539	ENSP00000364801.3	HSPA1B	2	7	19.05	14.83	19.7	79.4	14	19.051	2	1	1	0	-115.116	1.8	749.075	K539k	TMT10	536	(R)	VSAkNALESYAFNMK	(S)	VSAK(0.99)NALESYAFNMK(0.0)	QRERVSAkNALESYA	47	8.2	578.24	ENSP00000364801.3|ENSP00000477378.1	Human	Human	70336.2	LP20210402_EB_LUAD_MONTE_HLAft_KGG_02.34414.34414.3	2360.33	heat shock protein family A (Hsp70) member 1B	heat shock protein family A (Hsp70) member 1B	ENSG00000204388.7	ENST00000375650.5	6	chr6:31829874-31830254:+			NA					ENSP00000364802.5	-0.13342
ENSP00000364801.3_K550k_1_1_550_550	ENSP00000364801.3	HSPA1B	2	8	25.05	22.63	22.6	96.1	18	13.89	2	1	1	0	-115.123	-0.9	697.861	K550k	TMT10	540	(K)	NALESYAFNMkSAVEDEGLK	(G)	NALESYAFNMK(0.99)SAVEDEGLK(0.0)	ESYAFNMkSAVEDEG	48	8.2	578.24	ENSP00000364801.3|ENSP00000477378.1	Human	Human	70336.2	LP20210401_EB_LUAD_MONTE_noIPtissue_KGG_01.41659.41659.4	2903.54	heat shock protein family A (Hsp70) member 1B	heat shock protein family A (Hsp70) member 1B	ENSG00000204388.7	ENST00000375650.5	6	chr6:31829874-31830254:+			NA					ENSP00000364802.5	-0.8635
ENSP00000364801.3_K559k_1_1_559_559	ENSP00000364801.3	HSPA1B	2	4	14.92	7.93	7.93	76.4	9	3.711	2	1	1	0	-115.121	-0.8	568.989	K559k	TMT10	551	(K)	SAVEDEGLkGK	(I)	SAVEDEGLK(0.99)GK(0.0)	AVEDEGLkGKISEAD	49	8.2	578.24	ENSP00000364801.3	Human	Human	70336.2	LP20210401_EB_LUAD_MONTE_noIPtissue_KGG_02.14759.14759.3	1820.07	heat shock protein family A (Hsp70) member 1B	heat shock protein family A (Hsp70) member 1B	ENSG00000204388.7	ENST00000375650.5	6	chr6:31829874-31830254:+			NA					ENSP00000364802.5	-1.08586
ENSP00000364801.3_K561k_1_1_561_561	ENSP00000364801.3	HSPA1B	2	3	6.58	3.54	6.15	52.1	6	6.58	2	1	1	0	-115.12	-0.2	473.945	K561k	TMT10	560	(K)	GkISEADK	(K)	GK(0.99)ISEADK(0.0)	EDEGLKGkISEADKK	50	8.2	578.24	ENSP00000364801.3|ENSP00000477378.1	Human	Human	70336.2	LP20210401_EB_LUAD_MONTE_noIPtissue_KGG_01.10580.10580.3	1534.94	heat shock protein family A (Hsp70) member 1B	heat shock protein family A (Hsp70) member 1B	ENSG00000204388.7	ENST00000375650.5	6	chr6:31829874-31830254:+			NA					ENSP00000364802.5	1.67511
ENSP00000364801.3_K595k_1_1_595_595	ENSP00000364801.3	HSPA1B	2	4	8.21	8.21	8.21	57.5	5	99	1	1	1	0	-115.121	-0.9	435.224	K595k	TMT10	590	(K)	DEFEHkR	(K)	DEFEHK(1.0)R	EKDEFEHkRKELEQV	51	8.2	578.24	ENSP00000364801.3|ENSP00000477378.1	Human	Human	70336.2	LP20210401_EB_LUAD_MONTE_noIPtissue_KGG_02.8026.8026.3	1418.78	heat shock protein family A (Hsp70) member 1B	heat shock protein family A (Hsp70) member 1B	ENSG00000204388.7	ENST00000375650.5	6	chr6:31829874-31830254:+			NA					ENSP00000364802.5	-1.4824
ENSP00000364801.3_K597k_1_1_597_597	ENSP00000364801.3	HSPA1B	1	7	32.85	35.08	34.8	92.9	26	32.851	2	1	1	0	-115.114	1.6	978.772	K597k	TMT10	596	(K)	RkELEQVCNPIISGLYQGAGGPGPGGFGAQGPK	(G)	RK(0.99)ELEQVCNPIISGLYQGAGGPGPGGFGAQGPK(0.0)	DEFEHKRkELEQVCN	52	8.2	578.24	ENSP00000364801.3|ENSP00000477378.1	Human	Human	70336.2	LP20210402_EB_LUAD_MONTE_HLAft_KGG_02.35453.35453.4	4027.18	heat shock protein family A (Hsp70) member 1B	heat shock protein family A (Hsp70) member 1B	ENSG00000204388.7	ENST00000375650.5	6	chr6:31829874-31830254:+			NA					ENSP00000364802.5	-1.18221
ENSP00000364801.3_K628k_1_1_628_628	ENSP00000364801.3	HSPA1B	1	4	29.48	21.94	22.06	87.4	19	99	1	1	1	0	-115.114	1.3	1146.81	K628k	TMT10	598	(K)	ELEQVCNPIISGLYQGAGGPGPGGFGAQGPkGGSGSGPTIEEVD	(-)	ELEQVCNPIISGLYQGAGGPGPGGFGAQGPK(1.0)GGSGSGPTIEEVD	GFGAQGPkGGSGSGP	53	8.2	578.24	ENSP00000364801.3|ENSP00000477378.1	Human	Human	70336.2	LP20210402_EB_LUAD_MONTE_HLAft_KGG_01.46049.46049.4	4699.34	heat shock protein family A (Hsp70) member 1B	heat shock protein family A (Hsp70) member 1B	ENSG00000204388.7	ENST00000375650.5	6	chr6:31829874-31830254:+			NA					ENSP00000364802.5	-0.01482
ENSP00000351777.6_K8k_1_1_8_8	ENSP00000351777.6	VCP	2	8	22.34	21.32	21.41	96.2	15	22.341	2	1	1	0	-115.12	0.1	1017.53	K8k	Acetyl	2	(M)	ASGADSkGDDLSTAILK	(Q)	ASGADSK(0.99)GDDLSTAILK(0.0)	MASGADSkGDDLSTA	1	9.1	573.73	ENSP00000351777.6|ENST00000493886.5_1_9:35062192-35072350:-	Human	Human|nuORFdb_human	90004.9	LP20210402_EB_LUAD_MONTE_HLAft_KGG_01.30908.30908.2	2149.18	valosin containing protein	valosin containing protein	ENSG00000165280.16	ENST00000358901.11	9	chr9:35056064-35057119:-			NA						-0.34095
ENSP00000351777.6_K18k_1_1_18_18	ENSP00000351777.6	VCP	2	4	16.14	13.29	12.01	82.3	9	5.43	2	1	1	0	-115.131	-5.7	621.028	K18k	TMT10	9	(K)	GDDLSTAILkQK	(N)	GDDLSTAILK(0.99)QK(0.0)	DLSTAILkQKNRPNR	2	9.1	573.73	ENSP00000351777.6|ENST00000493886.5_1_9:35062192-35072350:-	Human	Human|nuORFdb_human	90004.9	LP20210402_EB_LUAD_MONTE_HLAft_KGG_01.28133.28157.3	1976.2	valosin containing protein	valosin containing protein	ENSG00000165280.16	ENST00000358901.11	9	chr9:35056064-35057119:-			NA						-0.21495
ENSP00000351777.6_K45k_1_1_45_45	ENSP00000351777.6	VCP	2	2	22.29	16.09	15.26	88.4	20	99	1	1	1	0	-115.128	-2.3	887.212	K45k	TMT10	26	(R)	LIVDEAINEDNSVVSLSQPkMDELQLFR	(G)	LIVDEAINEDNSVVSLSQPK(1.0)MDELQLFR	VVSLSQPkMDELQLF	3	9.1	573.73	ENSP00000351777.6|ENST00000493886.5_1_9:35062192-35072350:-	Human	Human|nuORFdb_human	90004.9	LP20210401_EB_LUAD_MONTE_noIPtissue_KGG_02.48699.48699.4	3660.96	valosin containing protein	valosin containing protein	ENSG00000165280.16	ENST00000358901.11	9	chr9:35056064-35057119:-			NA						1.53799
ENSP00000351777.6_K60k_1_1_60_60	ENSP00000351777.6	VCP	2	2	12.69	4.97	2.22	80.8	6	3.636	2	1	1	0	-115.121	-0.4	501.648	K60k	TMT10	54	(R)	GDTVLLkGK	(K)	GDTVLLK(0.99)GK(0.0)	RGDTVLLkGKKRREA	4	9.1	573.73	ENSP00000351777.6|ENST00000493886.5_1_9:35062192-35072350:-	Human	Human|nuORFdb_human	90004.9	LP20210401_EB_LUAD_MONTE_noIPtissue_KGG_02.20116.20116.3	1618.05	valosin containing protein	valosin containing protein	ENSG00000165280.16	ENST00000358901.11	9	chr9:35056064-35057119:-			NA						-0.30389
ENSP00000351777.6_K81k_1_1_81_81	ENSP00000351777.6	VCP	1	2	28.02	24.63	25.51	91.3	16	99	1	1	1	0	-115.115	2	818.402	K81k	TMT10	66	(R)	EAVCIVLSDDTCSDEkIR	(M)	EAVCIVLSDDTCSDEK(1.0)IR	DDTCSDEkIRMNRVV	5	9.1	573.73	ENSP00000351777.6|ENST00000493886.5_1_9:35062192-35072350:-	Human	Human|nuORFdb_human	90004.9	LP20210402_EB_LUAD_MONTE_HLAft_KGG_02.28817.28817.3	2568.3	valosin containing protein	valosin containing protein	ENSG00000165280.16	ENST00000358901.11	9	chr9:35056064-35057119:-			NA						0.09265
ENSP00000351777.6_K109k_1_1_109_109	ENSP00000351777.6	VCP	2	4	26.42	26.53	31.26	94.3	14	5.041	2	1	1	0	-115.123	-1	821.121	K109k	TMT10	96	(R)	LGDVISIQPCPDVkYGK	(R)	LGDVISIQPCPDVK(0.99)YGK(0.0)	IQPCPDVkYGKRIHV	6	9.1	573.73	ENSP00000351777.6|ENST00000493886.5_1_9:35062192-35072350:-	Human	Human|nuORFdb_human	90004.9	LP20210402_EB_LUAD_MONTE_HLAft_KGG_02.35061.35061.3	2576.47	valosin containing protein	valosin containing protein	ENSG00000165280.16	ENST00000358901.11	9	chr9:35056064-35057119:-			NA						-2.3496
ENSP00000351777.6_K148k_1_1_148_148	ENSP00000351777.6	VCP	2	4	9.33	9.33	7.11	58.9	7	99	1	1	1	0	-115.121	-0.6	430.929	K148k	TMT10	148	(R)	kGDIFLVR	(G)	K(1.0)GDIFLVR	EAYRPIRkGDIFLVR	7	9.1	573.73	ENSP00000351777.6|ENST00000493886.5_1_9:35062192-35072350:-	Human	Human|nuORFdb_human	90004.9	LP20210401_EB_LUAD_MONTE_noIPtissue_KGG_01.23081.23081.3	1405.89	valosin containing protein	valosin containing protein	ENSG00000165280.16	ENST00000358901.11	9	chr9:35056064-35057119:-			NA						-1.63434
ENSP00000351777.6_K164k_1_1_164_164	ENSP00000351777.6	VCP	2	6	32.04	31.82	27.03	87.7	23	32.041	2	1	1	0	-115.105	3.6	815.225	K164k	TMT10	160	(R)	AVEFkVVETDPSPYCIVAPDTVIHCEGEPIK	(R)	AVEFK(0.99)VVETDPSPYCIVAPDTVIHCEGEPIK(0.0)	GMRAVEFkVVETDPS	8	9.1	573.73	ENSP00000351777.6|ENST00000493886.5_1_9:35062192-35072350:-	Human	Human|nuORFdb_human	90004.9	LP20210402_EB_LUAD_MONTE_HLAft_KGG_01.41159.41159.5	4187.2	valosin containing protein	valosin containing protein	ENSG00000165280.16	ENST00000358901.11	9	chr9:35056064-35057119:-			NA						0.35948
ENSP00000351777.6_K211k_1_1_211_211	ENSP00000351777.6	VCP	2	3	9.83	3.87	3.87	80	6	9.816	2	1	1	0	-115.118	1.7	586.373	K211k	Hydrogen	211	(R)	kQLAQIK	(E)	K(0.99)QLAQIK(0.0)	DDIGGCRkQLAQIKE	9	9.1	573.73	ENSP00000351777.6|ENST00000493886.5_1_9:35062192-35072350:-	Human	Human|nuORFdb_human	90004.9	LP20210402_EB_LUAD_MONTE_HLAft_KGG_01.11134.11134.2	1286.86	valosin containing protein	valosin containing protein	ENSG00000165280.16	ENST00000358901.11	9	chr9:35056064-35057119:-			NA						-0.04818
ENSP00000351777.6_K217k_1_1_217_217	ENSP00000351777.6	VCP	2	8	15.93	15.63	17.05	84.9	12	99	1	1	1	0	-115.121	-0.7	671.057	K217k	TMT10	212	(K)	QLAQIkEMVELPLR	(H)	QLAQIK(1.0)EMVELPLR	RKQLAQIkEMVELPL	10	9.1	573.73	ENSP00000351777.6|ENST00000493886.5_1_9:35062192-35072350:-	Human	Human|nuORFdb_human	90004.9	LP20210401_EB_LUAD_MONTE_noIPtissue_KGG_02.40623.40623.3	2126.28	valosin containing protein	valosin containing protein	ENSG00000165280.16	ENST00000358901.11	9	chr9:35056064-35057119:-			NA						0.27054
ENSP00000351777.6_K231k_1_1_231_231	ENSP00000351777.6	VCP	2	14	22.21	19.01	19.01	87.2	12	5.739	2	1	1	0	-115.115	2.2	701.771	K231k	TMT10	226	(R)	HPALFkAIGVKPPR	(G)	HPALFK(0.99)AIGVK(0.0)PPR	LRHPALFkAIGVKPP	11	9.1	573.73	ENSP00000351777.6|ENST00000493886.5_1_9:35062192-35072350:-	Human	Human|nuORFdb_human	90004.9	LP20210402_EB_LUAD_MONTE_HLAft_KGG_01.23536.23536.3	2218.42	valosin containing protein	valosin containing protein	ENSG00000165280.16	ENST00000358901.11	9	chr9:35056064-35057119:-			NA						1.00432
ENSP00000351777.6_K236k_1_1_236_236	ENSP00000351777.6	VCP	2	6	10.83	4.21	7.87	72.4	7	99	1	1	1	0	-115.118	1.8	394.251	K236k	TMT10	232	(K)	AIGVkPPR	(G)	AIGVK(1.0)PPR	LFKAIGVkPPRGILL	12	9.1	573.73	ENSP00000351777.6|ENST00000493886.5_1_9:35062192-35072350:-	Human	Human|nuORFdb_human	90004.9	LP20210402_EB_LUAD_MONTE_HLAft_KGG_01.13207.13375.3	1295.86	valosin containing protein	valosin containing protein	ENSG00000165280.16	ENST00000358901.11	9	chr9:35056064-35057119:-			NA						-0.74861
ENSP00000351777.6_K251k_1_1_251_251	ENSP00000351777.6	VCP	2	4	24.36	20.08	18.44	96.1	16	99	1	1	1	0	-115.124	-2.1	690.746	K251k	TMT10	240	(R)	GILLYGPPGTGkTLIAR	(A)	GILLYGPPGTGK(1.0)TLIAR	YGPPGTGkTLIARAV	13	9.1	573.73	ENSP00000351777.6|ENST00000493886.5_1_9:35062192-35072350:-	Human	Human|nuORFdb_human	90004.9	LP20210401_EB_LUAD_MONTE_noIPtissue_KGG_02.34436.34436.3	2185.35	valosin containing protein	valosin containing protein	ENSG00000165280.16	ENST00000358901.11	9	chr9:35056064-35057119:-			NA						-0.36319
ENSP00000351777.6_K288k_1_1_288_288	ENSP00000351777.6	VCP	2	6	10.32	6.82	4.44	69.7	6	10.317	2	1	1	0	-115.12	0.4	432.233	K288k	Hydrogen	288	(R)	kAFEEAEK	(N)	K(0.99)AFEEAEK(0.0)	ESESNLRkAFEEAEK	14	9.1	573.73	ENSP00000351777.6|ENST00000493886.5_1_9:35062192-35072350:-	Human	Human|nuORFdb_human	90004.9	LP20210402_EB_LUAD_MONTE_HLAft_KGG_01.9646.9646.3	1409.8	valosin containing protein	valosin containing protein	ENSG00000165280.16	ENST00000358901.11	9	chr9:35056064-35057119:-			NA						-0.40025
ENSP00000351777.6_K295k_1_1_295_295	ENSP00000351777.6	VCP	1	4	22.36	17.2	18.06	89.3	18	22.36	2	1	1	0	-115.112	2.6	797.69	K295k	TMT10	289	(K)	AFEEAEkNAPAIIFIDELDAIAPK	(R)	AFEEAEK(0.99)NAPAIIFIDELDAIAPK(0.0)	KAFEEAEkNAPAIIF	15	9.1	573.73	ENSP00000351777.6|ENST00000493886.5_1_9:35062192-35072350:-	Human	Human|nuORFdb_human	90004.9	LP20210402_EB_LUAD_MONTE_HLAft_KGG_02.54887.54887.4	3302.85	valosin containing protein	valosin containing protein	ENSG00000165280.16	ENST00000358901.11	9	chr9:35056064-35057119:-			NA						-0.30019
ENSP00000351777.6_K336k_1_1_336_336	ENSP00000351777.6	VCP	2	4	24.63	21.67	20.13	93.6	13	99	1	1	1	0	-115.114	2.9	686.738	K336k	TMT10	324	(R)	IVSQLLTLMDGLkQR	(A)	IVSQLLTLMDGLK(1.0)QR	LTLMDGLkQRAHVIV	16	9.1	573.73	ENSP00000351777.6|ENST00000493886.5_1_9:35057116-35062147:-	Human	Human|nuORFdb_human	90004.9	LP20210402_EB_LUAD_MONTE_HLAft_KGG_02.53490.53490.3	2173.31	valosin containing protein	valosin containing protein	ENSG00000165280.16	ENST00000358901.11	9	chr9:35056064-35057119:-			NA						0.23348
ENSP00000351777.6_K386k_1_1_386_386	ENSP00000351777.6	VCP	2	4	19.89	16.01	16.99	91.8	10	3.921	2	1	1	0	-115.121	-0.5	510.806	K386k	TMT10	378	(R)	LEILQIHTkNMK	(L)	LEILQIHTK(0.99)NMK(0.0)	EILQIHTkNMKLADD	17	9.1	573.73	ENSP00000351777.6|ENST00000493886.5_1_9:35057116-35062147:-	Human	Human|nuORFdb_human	90004.9	LP20210401_EB_LUAD_MONTE_noIPtissue_KGG_02.29000.29000.4	2155.32	valosin containing protein	valosin containing protein	ENSG00000165280.16	ENST00000358901.11	9	chr9:35056064-35057119:-			NA						-0.11118
ENSP00000351777.6_K486k_1_1_486_486	ENSP00000351777.6	VCP	2	4	32.17	26.52	27.13	96.9	18	99	1	1	1	0	-115.116	1.5	947.834	K486k	TMT10	466	(R)	ETVVEVPQVTWEDIGGLEDVkR	(E)	ETVVEVPQVTWEDIGGLEDVK(1.0)R	IGGLEDVkRELQELV	18	9.1	573.73	ENSP00000351777.6|ENST00000480327.1_1_9:35060776-35061606:-|ENST00000493886.5_1_9:35057116-35062147:-	Human	Human|nuORFdb_human	90004.9	LP20210402_EB_LUAD_MONTE_HLAft_KGG_02.42682.42682.3	2956.6	valosin containing protein	valosin containing protein	ENSG00000165280.16	ENST00000358901.11	9	chr9:35056064-35057119:-			NA						0.94132
ENSP00000351777.6_K502k_1_1_502_502	ENSP00000351777.6	VCP	2	4	27.67	24.24	24.9	97.3	17	3.447	2	1	1	0	-115.11	3.5	696.891	K502k	TMT10	488	(R)	ELQELVQYPVEHPDkFLK	(F)	ELQELVQYPVEHPDK(0.99)FLK(0.0)	YPVEHPDkFLKFGMT	19	9.1	573.73	ENSP00000351777.6|ENST00000493886.5_1_9:35057116-35062147:-	Human	Human|nuORFdb_human	90004.9	LP20210402_EB_LUAD_MONTE_HLAft_KGG_02.38895.39060.4	2899.65	valosin containing protein	valosin containing protein	ENSG00000165280.16	ENST00000358901.11	9	chr9:35056064-35057119:-			NA						-0.02965
ENSP00000351777.6_K505k_1_1_505_505	ENSP00000351777.6	VCP	2	7	15.78	10.56	8.52	86.5	8	15.783	2	1	1	0	-115.116	2.5	500.282	K505k	Hydrogen	503	(K)	FLkFGMTPSK	(G)	FLK(0.99)FGMTPSK(0.0)	EHPDKFLkFGMTPSK	20	9.1	573.73	ENSP00000351777.6|ENST00000493886.5_1_9:35057116-35062147:-	Human	Human|nuORFdb_human	90004.9	LP20210402_EB_LUAD_MONTE_HLAft_KGG_02.25080.25080.3	1613.95	valosin containing protein	valosin containing protein	ENSG00000165280.16	ENST00000358901.11	9	chr9:35056064-35057119:-			NA						-0.3076
ENSP00000351777.6_K512k_1_1_512_512	ENSP00000351777.6	VCP	1	1	8.93	9.43	8.93	54.7	11	8.93	2	1	1	0	-115.124	-1.4	858.119	K512k	TMT10	506	(K)	FGMTPSkGVLFYGPPGCGK	(T)	FGMTPSK(0.99)GVLFYGPPGCGK(0.0)	KFGMTPSkGVLFYGP	21	9.1	573.73	ENSP00000351777.6|ENST00000493886.5_1_9:35057116-35062147:-	Human	Human|nuORFdb_human	90004.9	LP20210402_EB_LUAD_MONTE_HLAft_KGG_01.37408.37408.3	2687.47	valosin containing protein	valosin containing protein	ENSG00000165280.16	ENST00000358901.11	9	chr9:35056064-35057119:-			NA						0.14083
ENSP00000351777.6_K524k_1_1_524_524	ENSP00000351777.6	VCP	1	1	17.28	17.28	17.28	72.7	15	6.436	2	1	1	0	-115.116	1.8	784.118	K524k	TMT10	513	(K)	GVLFYGPPGCGkTLLAK	(A)	GVLFYGPPGCGK(0.99)TLLAK(0.0)	YGPPGCGkTLLAKAI	22	9.1	573.73	ENSP00000351777.6|ENST00000493886.5_1_9:35057116-35062147:-	Human	Human|nuORFdb_human	90004.9	LP20210402_EB_LUAD_MONTE_HLAft_KGG_02.36918.36918.3	2465.46	valosin containing protein	valosin containing protein	ENSG00000165280.16	ENST00000358901.11	9	chr9:35056064-35057119:-			NA						1.3008
ENSP00000351777.6_K529k_1_1_529_529	ENSP00000351777.6	VCP	2	6	25.39	23.22	24.03	88	18	25.394	2	1	1	0	-115.113	2.5	893.178	K529k	TMT10	525	(K)	TLLAkAIANECQANFISIK	(G)	TLLAK(0.99)AIANECQANFISIK(0.0)	CGKTLLAkAIANECQ	23	9.1	573.73	ENSP00000351777.6|ENST00000493886.5_1_9:35057116-35062147:-	Human	Human|nuORFdb_human	90004.9	LP20210402_EB_LUAD_MONTE_HLAft_KGG_01.42618.42618.3	2792.63	valosin containing protein	valosin containing protein	ENSG00000165280.16	ENST00000358901.11	9	chr9:35056064-35057119:-			NA						-0.81532
ENSP00000351777.6_K584k_1_1_584_584	ENSP00000351777.6	VCP	1	1	9.03	9.03	9.03	46.7	13	99	1	1	1	0	-115.102	7.3	832.11	K584k	TMT10	568	(R)	QAAPCVLFFDELDSIAkAR	(G)	QAAPCVLFFDELDSIAK(1.0)AR	DELDSIAkARGGNIG	24	9.1	573.73	ENSP00000351777.6|ENST00000493886.5_1_9:35057116-35062147:-	Human	Human|nuORFdb_human	90004.9	LP20210401_EB_LUAD_MONTE_noIPtissue_KGG_01.49555.49555.3	2609.42	valosin containing protein	valosin containing protein	ENSG00000165280.16	ENST00000358901.11	9	chr9:35056064-35057119:-			NA						NA
ENSP00000351777.6_K614k_1_1_614_614	ENSP00000351777.6	VCP	2	8	27.25	25.91	27.13	94.6	15	1.377	2	1	1	0	-115.124	-1.6	794.103	K614k	TMT10	600	(R)	VINQILTEMDGMSTkK	(N)	VINQILTEMDGMSTK(0.99)K(0.0)	EMDGMSTkKNVFIIG	25	9.1	573.73	ENSP00000351777.6|ENST00000493886.5_1_9:35057116-35062147:-	Human	Human|nuORFdb_human	90004.9	LP20210401_EB_LUAD_MONTE_noIPtissue_KGG_02.43919.43919.3	2495.42	valosin containing protein	valosin containing protein	ENSG00000165280.16	ENST00000358901.11	9	chr9:35056064-35057119:-			NA						0.36689
ENSP00000351777.6_K651k_1_1_651_651	ENSP00000351777.6	VCP	2	4	21.8	19.82	19.32	93.7	13	99	1	1	1	0	-115.114	2.8	715.072	K651k	TMT10	639	(R)	LDQLIYIPLPDEkSR	(V)	LDQLIYIPLPDEK(1.0)SR	YIPLPDEkSRVAILK	27	9.1	573.73	ENSP00000351777.6|ENST00000493886.5_1_9:35057116-35062147:-	Human	Human|nuORFdb_human	90004.9	LP20210402_EB_LUAD_MONTE_HLAft_KGG_01.44578.44578.3	2258.32	valosin containing protein	valosin containing protein	ENSG00000165280.16	ENST00000358901.11	9	chr9:35056064-35057119:-			NA						-0.46325
ENSP00000351777.6_K658k_1_1_658_658	ENSP00000351777.6	VCP	2	9	14.51	8.04	9.59	79.1	8	99	1	1	1	0	-115.119	0.7	670.933	K658k	TMT10	654	(R)	VAILkANLR	(K)	VAILK(1.0)ANLR	KSRVAILkANLRKSP	28	9.1	573.73	ENSP00000351777.6|ENST00000493886.5_1_9:35057116-35062147:-	Human	Human|nuORFdb_human	90004.9	LP20210402_EB_LUAD_MONTE_HLAft_KGG_01.25872.25872.2	1455.98	valosin containing protein	valosin containing protein	ENSG00000165280.16	ENST00000358901.11	9	chr9:35056064-35057119:-			NA						-1.14145
ENSP00000351777.6_K668k_1_1_668_668	ENSP00000351777.6	VCP	2	7	16.6	15.66	15.04	79.4	12	16.603	2	1	1	0	-115.115	2.2	702.075	K668k	TMT10	664	(K)	SPVAkDVDLEFLAK	(M)	SPVAK(0.99)DVDLEFLAK(0.0)	LRKSPVAkDVDLEFL	29	9.1	573.73	ENSP00000351777.6|ENST00000493886.5_1_9:35057116-35062147:-	Human	Human|nuORFdb_human	90004.9	LP20210402_EB_LUAD_MONTE_HLAft_KGG_02.36519.36519.3	2219.33	valosin containing protein	valosin containing protein	ENSG00000165280.16	ENST00000358901.11	9	chr9:35056064-35057119:-			NA						1.18592
ENSP00000229268.8_K80k_1_1_80_80	ENSP00000229268.8	USP5	2	4	20.11	12.6	14.34	82.4	11	99	1	1	1	0	-115.115	2.6	517.268	K80k	TMT10	78	(R)	RPkEEDPATGTGDPPR	(K)	RPK(1.0)EEDPATGTGDPPR	LRRTRRPkEEDPATG	1	10.1	569.17	ENSP00000229268.8|ENSP00000373883.5	Human	Human	96697.4	LP20210402_EB_LUAD_MONTE_HLAft_KGG_02.8325.8325.4	2181.17	ubiquitin specific peptidase 5	ubiquitin specific peptidase 5	ENSG00000111667.13	ENST00000229268.12	12	chr12:6866075-6866629:+			NA						2.27919
ENSP00000229268.8_K163k_1_1_163_163	ENSP00000229268.8	USP5	2	4	15.75	15.75	15.75	80.4	10	99	1	1	1	0	-115.123	-1.7	596.645	K163k	TMT10	163	(R)	kQEVQAWDGEVR	(Q)	K(1.0)QEVQAWDGEVR	SADSASRkQEVQAWD	2	10.1	569.17	ENSP00000229268.8|ENSP00000373883.5	Human	Human	96697.4	LP20210401_EB_LUAD_MONTE_noIPtissue_KGG_02.17090.17090.3	1903.04	ubiquitin specific peptidase 5	ubiquitin specific peptidase 5	ENSG00000111667.13	ENST00000229268.12	12	chr12:6866075-6866629:+			NA						NA
ENSP00000229268.8_K184k_1_1_184_184	ENSP00000229268.8	USP5	2	5	16.73	17.93	18.93	82.3	11	99	1	1	1	0	-115.121	-0.3	614.006	K184k	TMT10	179	(K)	HAFSLkQLDNPAR	(I)	HAFSLK(1.0)QLDNPAR	SKHAFSLkQLDNPAR	3	10.1	569.17	ENSP00000229268.8|ENSP00000373883.5	Human	Human	96697.4	LP20210401_EB_LUAD_MONTE_noIPtissue_KGG_02.19490.19490.3	1955.12	ubiquitin specific peptidase 5	ubiquitin specific peptidase 5	ENSG00000111667.13	ENST00000229268.12	12	chr12:6866075-6866629:+			NA						0.96726
ENSP00000229268.8_K318k_1_1_318_318	ENSP00000229268.8	USP5	2	7	30.67	23.11	24.18	96.4	19	99	1	1	1	0	-115.126	-1.8	1067.25	K318k	TMT10	304	(R)	IGEWELIQESGVPLkPLFGPGYTGIR	(N)	IGEWELIQESGVPLK(1.0)PLFGPGYTGIR	QESGVPLkPLFGPGY	4	10.1	569.17	ENSP00000229268.8|ENSP00000373883.5|ENST00000535080.1_1_12:6966027-6967782:+|ENST00000537267.5_1_12:6966716-6975238:+	Human	Human|nuORFdb_human	96697.4	LP20210401_EB_LUAD_MONTE_noIPtissue_KGG_02.50370.50370.3	3314.86	ubiquitin specific peptidase 5	ubiquitin specific peptidase 5	ENSG00000111667.13	ENST00000229268.12	12	chr12:6866075-6866629:+			NA						2.79061
ENSP00000229268.8_K357k_1_1_357_357	ENSP00000229268.8	USP5	2	8	12.56	8.58	7.56	77	6	8.284	2	1	1	0	-115.119	0.6	733.935	K357k	TMT10	354	(K)	YVDkLEK	(I)	YVDK(0.99)LEK(0.0)	FQRKYVDkLEKIFQN	5	10.1	569.17	ENSP00000229268.8|ENSP00000373883.5|ENST00000537267.5_1_12:6966716-6975238:+	Human	Human|nuORFdb_human	96697.4	LP20210402_EB_LUAD_MONTE_HLAft_KGG_01.19620.19620.2	1581.98	ubiquitin specific peptidase 5	ubiquitin specific peptidase 5	ENSG00000111667.13	ENST00000229268.12	12	chr12:6866075-6866629:+			NA						2.39407
ENSP00000229268.8_K360k_1_1_360_360	ENSP00000229268.8	USP5	2	20	28.17	28.07	28.17	98.7	19	28.166	2	1	1	0	-115.116	1.4	1017.55	K360k	TMT10	358	(K)	LEkIFQNAPTDPTQDFSTQVAK	(L)	LEK(0.99)IFQNAPTDPTQDFSTQVAK(0.0)	KYVDKLEkIFQNAPT	6	10.1	569.17	ENSP00000229268.8|ENSP00000373883.5|ENST00000537267.5_1_12:6966716-6975238:+	Human	Human|nuORFdb_human	96697.4	LP20210402_EB_LUAD_MONTE_HLAft_KGG_01.40055.40055.3	3165.74	ubiquitin specific peptidase 5	ubiquitin specific peptidase 5	ENSG00000111667.13	ENST00000229268.12	12	chr12:6866075-6866629:+			NA						1.93453
ENSP00000229268.8_K379k_1_1_379_379	ENSP00000229268.8	USP5	2	3	27.97	28.29	27.24	85.3	22	10.593	2	1	1	0	-115.111	2.2	785.215	K379k	TMT10	361	(K)	IFQNAPTDPTQDFSTQVAkLGHGLLSGEYSK	(P)	IFQNAPTDPTQDFSTQVAK(0.99)LGHGLLSGEYSK(0.0)	DFSTQVAkLGHGLLS	7	10.1	569.17	ENSP00000229268.8|ENSP00000373883.5|ENST00000537267.5_1_12:6966716-6975238:+	Human	Human|nuORFdb_human	96697.4	LP20210401_EB_LUAD_MONTE_noIPtissue_KGG_01.47229.47229.5	4037.16	ubiquitin specific peptidase 5	ubiquitin specific peptidase 5	ENSG00000111667.13	ENST00000229268.12	12	chr12:6866075-6866629:+			NA						3.23904
ENSP00000229268.8_K391k_1_1_391_391	ENSP00000229268.8	USP5	2	10	31.65	31.38	30.47	91.1	16	99	1	1	1	0	-115.121	-0.3	876.447	K391k	TMT10	380	(K)	LGHGLLSGEYSkPVPESGDGER	(V)	LGHGLLSGEYSK(1.0)PVPESGDGER	LLSGEYSkPVPESGD	8	10.1	569.17	ENSP00000229268.8|ENSP00000373883.5|ENST00000537267.5_1_12:6966716-6975238:+	Human	Human|nuORFdb_human	96697.4	LP20210402_EB_LUAD_MONTE_HLAft_KGG_02.23558.23558.3	2742.45	ubiquitin specific peptidase 5	ubiquitin specific peptidase 5	ENSG00000111667.13	ENST00000229268.12	12	chr12:6866075-6866629:+			NA						3.93206
ENSP00000229268.8_K406k_1_1_406_406	ENSP00000229268.8	USP5	2	7	18.95	19.88	19.56	73.4	15	99	1	1	1	0	-115.128	-2.7	733.878	K406k	TMT10	392	(K)	PVPESGDGERVPEQkEVQDGIAPR	(M)	PVPESGDGERVPEQK(1.0)EVQDGIAPR	GERVPEQkEVQDGIA	9	10.1	569.17	ENSP00000229268.8|ENSP00000373883.5|ENST00000537267.5_1_12:6966716-6975238:+	Human	Human|nuORFdb_human	96697.4	LP20210401_EB_LUAD_MONTE_noIPtissue_KGG_02.19130.19130.4	3047.62	ubiquitin specific peptidase 5	ubiquitin specific peptidase 5	ENSG00000111667.13	ENST00000229268.12	12	chr12:6866075-6866629:+			NA						4.52872
ENSP00000229268.8_K418k_1_1_418_418	ENSP00000229268.8	USP5	2	8	12.25	8.39	5.19	77.7	6	12.248	2	1	1	0	-115.121	-1.2	417.587	K418k	Hydrogen	416	(R)	MFkALIGK	(G)	MFK(0.99)ALIGK(0.0)	GIAPRMFkALIGKGH	10	10.1	569.17	ENSP00000229268.8|ENSP00000373883.5|ENST00000537267.5_1_12:6966716-6975238:+	Human	Human|nuORFdb_human	96697.4	LP20210401_EB_LUAD_MONTE_noIPtissue_KGG_02.23122.23122.3	1365.87	ubiquitin specific peptidase 5	ubiquitin specific peptidase 5	ENSG00000111667.13	ENST00000229268.12	12	chr12:6866075-6866629:+			NA						4.78814
ENSP00000229268.8_K423k_1_1_423_423	ENSP00000229268.8	USP5	2	7	20.76	19.74	18.55	81.4	13	99	1	1	1	0	-115.117	1.6	468.26	K423k	TMT10	419	(K)	ALIGkGHPEFSTNR	(Q)	ALIGK(1.0)GHPEFSTNR	MFKALIGkGHPEFST	11	10.1	569.17	ENSP00000229268.8|ENSP00000373883.5|ENST00000537267.5_1_12:6966716-6975238:+	Human	Human|nuORFdb_human	96697.4	LP20210402_EB_LUAD_MONTE_HLAft_KGG_01.16594.16594.4	1985.13	ubiquitin specific peptidase 5	ubiquitin specific peptidase 5	ENSG00000111667.13	ENST00000229268.12	12	chr12:6866075-6866629:+			NA						1.40457
ENSP00000229268.8_K468k_1_1_468_468	ENSP00000229268.8	USP5	2	3	10.24	3.22	1.91	74.3	5	10.236	2	1	1	0	-115.115	3.2	526.662	K468k	TMT10	463	(R)	FLVEEkIK	(C)	FLVEEK(0.99)IK(0.0)	FRFLVEEkIKCLATE	12	10.1	569.17	ENSP00000229268.8|ENSP00000373883.5|ENST00000537267.5_1_12:6966716-6975238:+|ENST00000541969.1_1_12:6969646-6972391:+	Human	Human|nuORFdb_human	96697.4	LP20210402_EB_LUAD_MONTE_HLAft_KGG_01.29472.29472.3	1693.09	ubiquitin specific peptidase 5	ubiquitin specific peptidase 5	ENSG00000111667.13	ENST00000229268.12	12	chr12:6866075-6866629:+			NA						2.64608
ENSP00000229268.8_K476k_1_1_476_476	ENSP00000229268.8	USP5	2	4	11.11	3.03	7.16	76	6	3.96	2	1	1	0	-115.114	4	507.636	K476k	TMT10	471	(K)	CLATEkVK	(Y)	CLATEK(0.99)VK(0.0)	IKCLATEkVKYTQRV	13	10.1	569.17	ENSP00000229268.8|ENSP00000373883.5|ENST00000537267.5_1_12:6966716-6975238:+|ENST00000541969.1_1_12:6969646-6972391:+	Human	Human|nuORFdb_human	96697.4	LP20210401_EB_LUAD_MONTE_noIPtissue_KGG_01.14849.14849.3	1636.01	ubiquitin specific peptidase 5	ubiquitin specific peptidase 5	ENSG00000111667.13	ENST00000229268.12	12	chr12:6866075-6866629:+			NA						-0.16306
ENSP00000229268.8_K499k_1_1_499_499	ENSP00000229268.8	USP5	1	2	22.25	20.32	20.41	87.9	22	11.693	2	1	1	0	-115.136	-4.3	913.974	K499k	TMT10	483	(R)	VDYIMQLPVPMDAALNkEELLEYEEK	(K)	VDYIMQLPVPMDAALNK(0.99)EELLEYEEK(0.0)	PMDAALNkEELLEYE	14	10.1	569.17	ENSP00000229268.8|ENSP00000373883.5|ENST00000537267.5_1_12:6966716-6975238:+|ENST00000541969.1_1_12:6969646-6972391:+	Human	Human|nuORFdb_human	96697.4	LP20210401_EB_LUAD_MONTE_noIPtissue_KGG_01.51222.51222.4	3768.01	ubiquitin specific peptidase 5	ubiquitin specific peptidase 5	ENSG00000111667.13	ENST00000229268.12	12	chr12:6866075-6866629:+			NA						NA
ENSP00000229268.8_K508k_1_1_508_508	ENSP00000229268.8	USP5	2	8	16.92	11.26	10.34	80	9	1.7	2	1	1	0	-115.111	4.7	628.015	K508k	TMT10	500	(K)	EELLEYEEkK	(R)	EELLEYEEK(0.99)K(0.0)	ELLEYEEkKRQAEEE	15	10.1	569.17	ENSP00000229268.8|ENSP00000373883.5|ENST00000537267.5_1_12:6966716-6975238:+|ENST00000541969.1_1_12:6969646-6972391:+	Human	Human|nuORFdb_human	96697.4	LP20210401_EB_LUAD_MONTE_noIPtissue_KGG_02.24774.24774.3	1997.14	ubiquitin specific peptidase 5	ubiquitin specific peptidase 5	ENSG00000111667.13	ENST00000229268.12	12	chr12:6866075-6866629:+			NA						5.33292
ENSP00000229268.8_K516k_1_1_516_516	ENSP00000229268.8	USP5	1	3	15.32	14.8	13.27	74.4	13	99	1	1	1	0	-99.1255	-0.2	668.021	K516k M517m	TMT10	511	(R)	QAEEEkmALPELVR	(A)	QAEEEK(1.0)M(1.0)ALPELVR	KRQAEEEkMALPELV	16	10.1	569.17	ENSP00000229268.8|ENSP00000373883.5|ENST00000537267.5_1_12:6966716-6975238:+|ENST00000541969.1_1_12:6969646-6972391:+	Human	Human|nuORFdb_human	96697.4	LP20210401_EB_LUAD_MONTE_noIPtissue_KGG_01.22813.22813.3	2101.17	ubiquitin specific peptidase 5	ubiquitin specific peptidase 5	ENSG00000111667.13	ENST00000229268.12	12	chr12:6866075-6866629:+			NA						NA
ENSP00000229268.8_K558k_1_1_558_558	ENSP00000229268.8	USP5	1	2	10.23	3.93	5.4	64.2	7	99	1	1	1	0	-115.118	1.3	402.246	K558k	TMT10	554	(K)	SVAVkTTR	(F)	SVAVK(1.0)TTR	QAKSVAVkTTRFASF	17	10.1	569.17	ENSP00000229268.8|ENSP00000373883.5|ENST00000537267.5_1_12:6966716-6975238:+|ENST00000541969.1_1_12:6969646-6972391:+	Human	Human|nuORFdb_human	96697.4	LP20210402_EB_LUAD_MONTE_HLAft_KGG_01.8932.8932.3	1319.84	ubiquitin specific peptidase 5	ubiquitin specific peptidase 5	ENSG00000111667.13	ENST00000229268.12	12	chr12:6866075-6866629:+			NA						0.38172
ENSP00000229268.8_K574k_1_1_574_574	ENSP00000229268.8	USP5	2	3	21.39	19.56	13.32	92.5	11	1.404	2	1	1	0	-115.125	-2.4	747.771	K574k	TMT10	562	(R)	FASFPDYLVIQIkK	(F)	FASFPDYLVIQIK(0.99)K(0.0)	DYLVIQIkKFTFGLD	18	10.1	569.17	ENSP00000229268.8|ENSP00000373883.5|ENST00000537267.5_1_12:6966716-6975238:+|ENST00000541969.1_1_12:6969646-6972391:+	Human	Human|nuORFdb_human	96697.4	LP20210401_EB_LUAD_MONTE_noIPtissue_KGG_02.45089.45089.3	2356.42	ubiquitin specific peptidase 5	ubiquitin specific peptidase 5	ENSG00000111667.13	ENST00000229268.12	12	chr12:6866075-6866629:+			NA						0.34466
ENSP00000229268.8_K585k_1_1_585_585	ENSP00000229268.8	USP5	2	6	16.62	9.33	9.36	88.4	8	1.816	2	1	1	0	-115.12	0.2	637.37	K585k	TMT10	576	(K)	FTFGLDWVPkK	(L)	FTFGLDWVPK(0.99)K(0.0)	FGLDWVPkKLDVSIE	20	10.1	569.17	ENSP00000229268.8|ENSP00000263966.3|ENSP00000373883.5|ENSP00000417146.1|ENST00000537267.5_1_12:6966716-6975238:+|ENST00000541969.1_1_12:6969646-6972391:+	Human	Human|nuORFdb_human	96697.4	LP20210401_EB_LUAD_MONTE_noIPtissue_KGG_02.41772.41772.3	2025.21	ubiquitin specific peptidase 5	ubiquitin specific peptidase 5	ENSG00000111667.13	ENST00000229268.12	12	chr12:6866075-6866629:+			NA						1.6714
ENSP00000229268.8_K586k_1_1_586_586	ENSP00000229268.8	USP5	2	6	21.23	17.53	17.52	88.1	15	99	1	1	1	0	-115.115	2.1	820.109	K586k	TMT10	586	(K)	kLDVSIEMPEELDISQLR	(G)	K(1.0)LDVSIEMPEELDISQLR	GLDWVPKkLDVSIEM	21	10.1	569.17	ENSP00000229268.8|ENSP00000373883.5|ENST00000537267.5_1_12:6966716-6975238:+	Human	Human|nuORFdb_human	96697.4	LP20210401_EB_LUAD_MONTE_noIPtissue_KGG_01.42142.42142.3	2573.43	ubiquitin specific peptidase 5	ubiquitin specific peptidase 5	ENSG00000111667.13	ENST00000229268.12	12	chr12:6866075-6866629:+			NA						NA
ENSP00000229268.8_K743k_1_1_743_743	ENSP00000229268.8	USP5	2	8	10.23	9.74	9.74	71.1	7	99	1	1	1	0	-115.118	1.5	629.378	K743k	TMT10	739	(R)	DQALkALR	(A)	DQALK(1.0)ALR	FSRDQALkALRATNN	22	10.1	569.17	ENSP00000229268.8|ENSP00000373883.5|ENST00000537267.5_1_12:6966716-6975238:+|ENST00000542371.1_1_12:6973128-6975238:+	Human	Human|nuORFdb_human	96697.4	LP20210402_EB_LUAD_MONTE_HLAft_KGG_01.15616.15616.2	1372.87	ubiquitin specific peptidase 5	ubiquitin specific peptidase 5	ENSG00000111667.13	ENST00000229268.12	12	chr12:6866075-6866629:+			NA						-0.063
ENSP00000229268.8_K793k_1_1_793_793	ENSP00000229268.8	USP5	2	4	26.74	22.83	22.92	90.5	13	99	1	1	1	0	-115.116	2	681.375	K793k	TMT10	779	(R)	SAADSISESVPVGPkVR	(D)	SAADSISESVPVGPK(1.0)VR	ESVPVGPkVRDGPGK	23	10.1	569.17	ENSP00000229268.8|ENSP00000373883.5|ENST00000537267.5_1_12:6966716-6975238:+|ENST00000542371.1_1_12:6973128-6975238:+	Human	Human|nuORFdb_human	96697.4	LP20210402_EB_LUAD_MONTE_HLAft_KGG_02.22467.22467.3	2157.23	ubiquitin specific peptidase 5	ubiquitin specific peptidase 5	ENSG00000111667.13	ENST00000229268.12	12	chr12:6866075-6866629:+			NA						1.1155
ENSP00000229268.8_K836k_1_1_836_836	ENSP00000229268.8	USP5	2	3	21.19	19.31	17.04	88.6	15	10.689	3	1	1	0	-115.115	1.8	716.65	K836k	TMT10	829	(R)	WVIYNDQkVCASEKPPK	(D)	WVIYNDQK(0.99)VCASEK(0.0)PPK(0.0)	WVIYNDQkVCASEKP	24	10.1	569.17	ENSP00000229268.8|ENSP00000373883.5|ENST00000537267.5_1_12:6966716-6975238:+|ENST00000542371.1_1_12:6973128-6975238:+	Human	Human|nuORFdb_human	96697.4	LP20210402_EB_LUAD_MONTE_HLAft_KGG_02.26143.26143.4	2978.69	ubiquitin specific peptidase 5	ubiquitin specific peptidase 5	ENSG00000111667.13	ENST00000229268.12	12	chr12:6866075-6866629:+			NA						3.30945
ENSP00000229268.8_K842k_1_1_842_842	ENSP00000229268.8	USP5	2	3	11.29	5.72	5.27	71.9	8	11.294	2	1	1	0	-115.119	0.5	529.969	K842k	TMT10	837	(K)	VCASEkPPK	(D)	VCASEK(0.99)PPK(0.0)	QKVCASEkPPKDLGY	25	10.1	569.17	ENSP00000229268.8|ENSP00000373883.5|ENST00000537267.5_1_12:6966716-6975238:+|ENST00000542371.1_1_12:6973128-6975238:+	Human	Human|nuORFdb_human	96697.4	LP20210401_EB_LUAD_MONTE_noIPtissue_KGG_01.11970.11970.3	1703.01	ubiquitin specific peptidase 5	ubiquitin specific peptidase 5	ENSG00000111667.13	ENST00000229268.12	12	chr12:6866075-6866629:+			NA						3.88759
ENSP00000263966.3_K176k_1_1_176_176	ENSP00000263966.3	USP13	2	4	19.08	13.34	15.36	82.6	12	19.085	2	1	1	0	-115.113	2.9	786.752	K176k	TMT10	176	(R)	kQDPDTWENELPVSK	(Y)	K(0.99)QDPDTWENELPVSK(0.0)	SSKSPYRkQDPDTWE	27	10.2	569.17	ENSP00000263966.3|ENSP00000417146.1|ENST00000482333.5_1_3:179370899-179472618:+	Human	Human|nuORFdb_human	98067.1	LP20210402_EB_LUAD_MONTE_HLAft_KGG_01.29475.29475.3	2473.35	ubiquitin specific peptidase 13	ubiquitin specific peptidase 13	ENSG00000058056.9	ENST00000263966.8	3	chr3:179784139-179789401:+			NA						-1.08215
ENSP00000263966.3_K326k_1_1_326_326	ENSP00000263966.3	USP13	2	2	20.12	15.72	17.68	91.7	12	2.913	2	1	1	0	-115.11	4.1	769.101	K326k	TMT10	314	(R)	VSEWEVIQESGTkLK	(P)	VSEWEVIQESGTK(0.99)LK(0.0)	VIQESGTkLKPMYGP	28	10.2	569.17	ENSP00000263966.3|ENSP00000417146.1	Human	Human	98067.1	LP20210402_EB_LUAD_MONTE_HLAft_KGG_01.34949.34949.3	2420.4	ubiquitin specific peptidase 13	ubiquitin specific peptidase 13	ENSG00000058056.9	ENST00000263966.8	3	chr3:179784139-179789401:+			NA						-1.77888
ENSP00000263966.3_K328k_1_1_328_328	ENSP00000263966.3	USP13	2	6	16.95	16.87	14.87	85.3	11	16.949	2	1	1	0	-115.117	1.8	666.383	K328k	TMT10	327	(K)	LkPMYGPGYTGLK	(N)	LK(0.99)PMYGPGYTGLK(0.0)	QESGTKLkPMYGPGY	29	10.2	569.17	ENSP00000263966.3|ENSP00000417146.1|ENST00000482333.5_1_3:179370899-179472618:+	Human	Human|nuORFdb_human	98067.1	LP20210402_EB_LUAD_MONTE_HLAft_KGG_01.29284.29284.3	2112.25	ubiquitin specific peptidase 13	ubiquitin specific peptidase 13	ENSG00000058056.9	ENST00000263966.8	3	chr3:179784139-179789401:+			NA						-2.37925
ENSP00000263966.3_K405k_1_1_405_405	ENSP00000263966.3	USP13	1	1	18.9	17.33	16.99	84	14	7.633	3	1	1	0	-115.13	-2.9	708.808	K405k	TMT10	390	(K)	LGHGLLSGQYSKPPVkSELIEQVMK	(E)	LGHGLLSGQYSK(0.0)PPVK(0.99)SELIEQVMK(0.0)	QYSKPPVkSELIEQV	30	10.2	569.17	ENSP00000263966.3	Human	Human	98067.1	LP20210401_EB_LUAD_MONTE_noIPtissue_KGG_02.36306.36306.5	3655.14	ubiquitin specific peptidase 13	ubiquitin specific peptidase 13	ENSG00000058056.9	ENST00000263966.8	3	chr3:179784139-179789401:+			NA						NA
ENSP00000263966.3_K435k_1_1_435_435	ENSP00000263966.3	USP13	2	2	15.11	16.95	16.95	67	11	99	1	1	1	0	-115.117	1.4	484.753	K435k	TMT10	431	(K)	AFVSkSHPEFSSNR	(Q)	AFVSK(1.0)SHPEFSSNR	MFKAFVSkSHPEFSS	31	10.2	569.17	ENSP00000263966.3|ENSP00000417146.1|ENST00000482333.5_1_3:179370899-179472618:+	Human	Human|nuORFdb_human	98067.1	LP20210402_EB_LUAD_MONTE_HLAft_KGG_02.14058.14058.4	2051.11	ubiquitin specific peptidase 13	ubiquitin specific peptidase 13	ENSG00000058056.9	ENST00000263966.8	3	chr3:179784139-179789401:+			NA						0.19271
ENSP00000263966.3_K640k_1_1_640_640	ENSP00000263966.3	USP13	2	5	28.16	26.97	23.48	95.8	18	99	1	1	1	0	-115.11	3.2	765.651	K640k	TMT10	618	(R)	GLQPGEEELPDISPPIVIPDDSkDR	(L)	GLQPGEEELPDISPPIVIPDDSK(1.0)DR	IVIPDDSkDRLMNQL	32	10.2	569.17	ENSP00000263966.3|ENSP00000417146.1|ENST00000482333.5_1_3:179472551-179474880:+	Human	Human|nuORFdb_human	98067.1	LP20210402_EB_LUAD_MONTE_HLAft_KGG_01.41489.41489.4	3174.69	ubiquitin specific peptidase 13	ubiquitin specific peptidase 13	ENSG00000058056.9	ENST00000263966.8	3	chr3:179784139-179789401:+			NA						-0.21124
ENSP00000358159.2_K18k_1_1_18_18	ENSP00000358159.2	ASCC3	1	4	24.35	24.69	24.35	88.4	18	23.015	2	1	1	0	-115.131	-3.9	925.136	K18k	TMT10	12	(R)	SFSNVTkQDNYNEEVADLK	(I)	SFSNVTK(0.99)QDNYNEEVADLK(0.0)	RSFSNVTkQDNYNEE	1	11.1	568	ASCC3_p.R1197Q_uc003pqk.2|ASCC3_p.R136Q_uc003pqk.2|ENSP00000358139.2|ENSP00000358159.2|ENSP00000430769.1|ENST00000468245.2_1_6:101296020-101315873:-	Human	TCGA-AA-3984-T|TCGA-BS-A0UF-01A-11D-A10B-09|Human|nuORFdb_human	253053	LP20210401_EB_LUAD_MONTE_noIPtissue_KGG_01.28238.28238.3	2888.52	activating signal cointegrator 1 complex subunit 3	activating signal cointegrator 1 complex subunit 3	ENSG00000112249.14	ENST00000369162.7	6	chr6:100508194-100509388:-			NA						NA
ENSP00000358159.2_K30k_1_1_30_30	ENSP00000358159.2	ASCC3	2	2	22.73	15.73	21.06	91.9	12	3.783	2	1	1	0	-115.132	-5.1	751.067	K30k	TMT10	19	(K)	QDNYNEEVADLkIK	(R)	QDNYNEEVADLK(0.99)IK(0.0)	NEEVADLkIKRSKLH	2	11.1	568	ASCC3_p.R1197Q_uc003pqk.2|ASCC3_p.R136Q_uc003pqk.2|ENSP00000358139.2|ENSP00000358159.2|ENSP00000430769.1|ENST00000468245.2_1_6:101296020-101315873:-	Human	TCGA-AA-3984-T|TCGA-BS-A0UF-01A-11D-A10B-09|Human|nuORFdb_human	253053	LP20210401_EB_LUAD_MONTE_noIPtissue_KGG_02.26200.26200.3	2366.32	activating signal cointegrator 1 complex subunit 3	activating signal cointegrator 1 complex subunit 3	ENSG00000112249.14	ENST00000369162.7	6	chr6:100508194-100509388:-			NA						-1.20074
ENSP00000358159.2_K52k_1_1_52_52	ENSP00000358159.2	ASCC3	1	1	8.47	7.81	6.45	63.7	7	8.471	2	1	1	0	-115.12	-0.3	526.332	K52k	TMT10	50	(K)	IIkFLNEK	(L)	IIK(0.99)FLNEK(0.0)	LTWKKIIkFLNEKLE	3	11.1	568	ASCC3_p.R1197Q_uc003pqk.2|ASCC3_p.R136Q_uc003pqk.2|ENSP00000358139.2|ENSP00000358159.2|ENSP00000430769.1|ENST00000468245.2_1_6:101296020-101315873:-	Human	TCGA-AA-3984-T|TCGA-BS-A0UF-01A-11D-A10B-09|Human|nuORFdb_human	253053	LP20210401_EB_LUAD_MONTE_noIPtissue_KGG_01.32971.32971.3	1692.1	activating signal cointegrator 1 complex subunit 3	activating signal cointegrator 1 complex subunit 3	ENSG00000112249.14	ENST00000369162.7	6	chr6:100508194-100509388:-			NA						NA
ENSP00000358159.2_K62k_1_1_62_62	ENSP00000358159.2	ASCC3	1	2	12.96	9.44	10.5	71.2	9	12.955	2	1	1	0	-115.119	0.7	622.345	K62k	TMT10	61	(K)	SkMQSINEDLK	(D)	SK(0.99)MQSINEDLK(0.0)	NEKLEKSkMQSINED	4	11.1	568	ASCC3_p.R1197Q_uc003pqk.2|ASCC3_p.R136Q_uc003pqk.2|ENSP00000358139.2|ENSP00000358159.2|ENSP00000430769.1|ENST00000468245.2_1_6:101296020-101315873:-	Human	TCGA-AA-3984-T|TCGA-BS-A0UF-01A-11D-A10B-09|Human|nuORFdb_human	253053	LP20210401_EB_LUAD_MONTE_noIPtissue_KGG_02.19552.19552.3	1980.14	activating signal cointegrator 1 complex subunit 3	activating signal cointegrator 1 complex subunit 3	ENSG00000112249.14	ENST00000369162.7	6	chr6:100508194-100509388:-			NA						NA
ENSP00000358159.2_K78k_1_1_78_78	ENSP00000358159.2	ASCC3	2	7	21.84	21.84	21.84	86.9	13	99	1	1	1	0	-115.12	0	684.378	K78k	TMT10	72	(K)	DILHAAkQIVGTDNGR	(E)	DILHAAK(1.0)QIVGTDNGR	KDILHAAkQIVGTDN	5	11.1	568	ASCC3_p.R1197Q_uc003pqk.2|ASCC3_p.R136Q_uc003pqk.2|ENSP00000358159.2|ENSP00000430769.1|ENST00000468245.2_1_6:101296020-101315873:-	Human	TCGA-AA-3984-T|TCGA-BS-A0UF-01A-11D-A10B-09|Human|nuORFdb_human	253053	LP20210401_EB_LUAD_MONTE_noIPtissue_KGG_02.29007.29007.3	2166.24	activating signal cointegrator 1 complex subunit 3	activating signal cointegrator 1 complex subunit 3	ENSG00000112249.14	ENST00000369162.7	6	chr6:100508194-100509388:-			NA						-0.38913
ENSP00000358159.2_K197k_1_1_197_197	ENSP00000358159.2	ASCC3	2	4	11.72	7.11	4.42	68.7	7	2	2	1	1	0	-115.122	-1.1	513.976	K197k	TMT10	191	(K)	TISLDYkK	(F)	TISLDYK(0.99)K(0.0)	KTISLDYkKFLNEHL	6	11.1	568	ASCC3_p.R1197Q_uc003pqk.2|ASCC3_p.R136Q_uc003pqk.2|ENSP00000358159.2|ENSP00000430769.1|ENST00000468245.2_1_6:101296020-101315873:-	Human	TCGA-AA-3984-T|TCGA-BS-A0UF-01A-11D-A10B-09|Human|nuORFdb_human	253053	LP20210401_EB_LUAD_MONTE_noIPtissue_KGG_01.22631.22631.3	1655.03	activating signal cointegrator 1 complex subunit 3	activating signal cointegrator 1 complex subunit 3	ENSG00000112249.14	ENST00000369162.7	6	chr6:100508194-100509388:-			NA						-0.50402
ENSP00000358159.2_K311k_1_1_311_311	ENSP00000358159.2	ASCC3	1	2	14.6	10.98	12.2	67.3	9	2	2	1	1	0	-115.12	0.1	608.666	K311k	TMT10	303	(R)	FQALQDNCkK	(I)	FQALQDNCK(0.99)K(0.0)	QALQDNCkKILGENA	7	11.1	568	ASCC3_p.R1197Q_uc003pqk.2|ASCC3_p.R136Q_uc003pqk.2|ENSP00000358159.2|ENSP00000430769.1	Human	TCGA-AA-3984-T|TCGA-BS-A0UF-01A-11D-A10B-09|Human	253053	LP20210401_EB_LUAD_MONTE_noIPtissue_KGG_01.19204.19228.3	1939.1	activating signal cointegrator 1 complex subunit 3	activating signal cointegrator 1 complex subunit 3	ENSG00000112249.14	ENST00000369162.7	6	chr6:100508194-100509388:-			NA						NA
ENSP00000358159.2_K312k_1_1_312_312	ENSP00000358159.2	ASCC3	1	1	9.28	6.61	4.03	66.4	6	9.277	2	1	1	0	-115.12	0.3	482.301	K312k	TMT10	312	(K)	kILGENAK	(P)	K(0.99)ILGENAK(0.0)	ALQDNCKkILGENAK	8	11.1	568	ASCC3_p.R136Q_uc003pqk.2|ENSP00000358159.2|ENSP00000430769.1	Human	TCGA-BS-A0UF-01A-11D-A10B-09|Human	253053	LP20210401_EB_LUAD_MONTE_noIPtissue_KGG_01.15270.15270.3	1560.01	activating signal cointegrator 1 complex subunit 3	activating signal cointegrator 1 complex subunit 3	ENSG00000112249.14	ENST00000369162.7	6	chr6:100508194-100509388:-			NA						NA
ENSP00000358159.2_K423k_1_1_423_423	ENSP00000358159.2	ASCC3	1	1	12.7	12.4	11.42	72.9	11	99	1	1	1	0	-115.106	6.1	749.427	K423k	TMT10	415	(K)	TSAFIAGAkMILPEGIQR	(E)	TSAFIAGAK(1.0)MILPEGIQR	SAFIAGAkMILPEGI	9	11.1	568	ASCC3_p.R136Q_uc003pqk.2|ENSP00000358159.2|ENSP00000430769.1	Human	TCGA-BS-A0UF-01A-11D-A10B-09|Human	253053	LP20210402_EB_LUAD_MONTE_HLAft_KGG_02.39905.39905.3	2361.37	activating signal cointegrator 1 complex subunit 3	activating signal cointegrator 1 complex subunit 3	ENSG00000112249.14	ENST00000369162.7	6	chr6:100508194-100509388:-			NA						-0.20754
ENSP00000358159.2_K436k_1_1_436_436	ENSP00000358159.2	ASCC3	2	3	11.29	8.54	8.66	58.7	7	99	1	1	1	0	-115.12	0.1	546.288	K436k	TMT10	433	(R)	ENNkLYEEVR	(I)	ENNK(1.0)LYEEVR	GIQRENNkLYEEVRI	10	11.1	568	ASCC3_p.R1197Q_uc003pqk.2|ASCC3_p.R136Q_uc003pqk.2|ENSP00000358159.2|ENSP00000430769.1	Human	TCGA-AA-3984-T|TCGA-BS-A0UF-01A-11D-A10B-09|Human	253053	LP20210401_EB_LUAD_MONTE_noIPtissue_KGG_01.14425.14425.3	1751.97	activating signal cointegrator 1 complex subunit 3	activating signal cointegrator 1 complex subunit 3	ENSG00000112249.14	ENST00000369162.7	6	chr6:100508194-100509388:-			NA						-0.08894
ENSP00000358159.2_K456k_1_1_456_456	ENSP00000358159.2	ASCC3	1	1	25.01	22.99	22.74	95.7	23	9.586	2	1	1	0	-115.095	6.1	1018.04	K456k	TMT10	443	(R)	IPYSEPMPLSFEEkPVYIQDLDEIGQLAFK	(G)	IPYSEPMPLSFEEK(0.99)PVYIQDLDEIGQLAFK(0.0)	MPLSFEEkPVYIQDL	11	11.1	568	ENSP00000358159.2|ENSP00000430769.1	Human	Human	253053	LP20210401_EB_LUAD_MONTE_noIPtissue_KGG_01.57235.57235.4	4184.25	activating signal cointegrator 1 complex subunit 3	activating signal cointegrator 1 complex subunit 3	ENSG00000112249.14	ENST00000369162.7	6	chr6:100508194-100509388:-			NA						NA
ENSP00000358159.2_K572k_1_1_572_572	ENSP00000358159.2	ASCC3	1	1	16.11	14.1	12.72	79.9	13	99	1	1	1	0	-115.122	-1.1	688.371	K572k	TMT10	563	(K)	ELTGDMQLSkSEILR	(T)	ELTGDMQLSK(1.0)SEILR	TGDMQLSkSEILRTQ	12	11.1	568	ASCC3_p.R136Q_uc003pqk.2|ENSP00000358159.2|ENSP00000430769.1	Human	TCGA-BS-A0UF-01A-11D-A10B-09|Human	253053	LP20210401_EB_LUAD_MONTE_noIPtissue_KGG_01.30338.30338.3	2178.22	activating signal cointegrator 1 complex subunit 3	activating signal cointegrator 1 complex subunit 3	ENSG00000112249.14	ENST00000369162.7	6	chr6:100508194-100509388:-			NA						NA
ENSP00000358159.2_K713k_1_1_713_713	ENSP00000358159.2	ASCC3	1	2	11.81	11.81	11.81	59.4	11	99	1	1	1	0	-115.119	0.5	410.833	K713k	TMT10	711	(K)	QVkAGHQVMVFVHAR	(N)	QVK(1.0)AGHQVMVFVHAR	ENVLKQVkAGHQVMV	13	11.1	568	ASCC3_p.R136Q_uc003pqk.2|ENSP00000358159.2	Human	TCGA-BS-A0UF-01A-11D-A10B-09|Human	253053	LP20210401_EB_LUAD_MONTE_noIPtissue_KGG_01.16317.16317.5	2165.25	activating signal cointegrator 1 complex subunit 3	activating signal cointegrator 1 complex subunit 3	ENSG00000112249.14	ENST00000369162.7	6	chr6:100508194-100509388:-			NA						NA
ENSP00000358159.2_K761k_1_1_761_761	ENSP00000358159.2	ASCC3	1	2	17.49	15.06	15.85	77.2	13	99	1	1	1	0	-115.122	-0.7	667.138	K761k	TMT10	741	(K)	NCGHIPFFFPTQGHDYVLAEkQVQR	(S)	NCGHIPFFFPTQGHDYVLAEK(1.0)QVQR	HDYVLAEkQVQRSRN	14	11.1	568	ASCC3_p.R1197Q_uc003pqk.2|ASCC3_p.R136Q_uc003pqk.2|ENSP00000358159.2	Human	TCGA-AA-3984-T|TCGA-BS-A0UF-01A-11D-A10B-09|Human	253053	LP20210401_EB_LUAD_MONTE_noIPtissue_KGG_02.32625.32625.5	3446.78	activating signal cointegrator 1 complex subunit 3	activating signal cointegrator 1 complex subunit 3	ENSG00000112249.14	ENST00000369162.7	6	chr6:100508194-100509388:-			NA						NA
ENSP00000358159.2_K860k_1_1_860_860	ENSP00000358159.2	ASCC3	1	2	17.85	17.04	17.01	70.2	12	17.846	2	1	1	0	-115.127	-2.6	561.31	K860k	TMT10	853	(R)	AGRPQFDkFGEGIIITTHDK	(L)	AGRPQFDK(0.99)FGEGIIITTHDK(0.0)	AGRPQFDkFGEGIII	15	11.1	568	ASCC3_p.R1197Q_uc003pqk.2|ASCC3_p.R136Q_uc003pqk.2|ENSP00000358159.2	Human	TCGA-AA-3984-T|TCGA-BS-A0UF-01A-11D-A10B-09|Human	253053	LP20210401_EB_LUAD_MONTE_noIPtissue_KGG_02.27607.27607.5	2917.65	activating signal cointegrator 1 complex subunit 3	activating signal cointegrator 1 complex subunit 3	ENSG00000112249.14	ENST00000369162.7	6	chr6:100508194-100509388:-			NA						NA
ENSP00000358159.2_K938k_1_1_938_938	ENSP00000358159.2	ASCC3	2	4	31.3	29.47	27.59	93.5	17	99	1	1	1	0	-115.123	-1	643.602	K938k	TMT10	928	(R)	ANPLAYGISHkAYQIDPTLR	(K)	ANPLAYGISHK(1.0)AYQIDPTLR	LAYGISHkAYQIDPT	16	11.1	568	ASCC3_p.R1197Q_uc003pqk.2|ASCC3_p.R136Q_uc003pqk.2|ENSP00000358159.2	Human	TCGA-AA-3984-T|TCGA-BS-A0UF-01A-11D-A10B-09|Human	253053	LP20210401_EB_LUAD_MONTE_noIPtissue_KGG_01.31350.31350.4	2686.51	activating signal cointegrator 1 complex subunit 3	activating signal cointegrator 1 complex subunit 3	ENSG00000112249.14	ENST00000369162.7	6	chr6:100508194-100509388:-			NA						0.44101
ENSP00000358159.2_K1017k_1_1_1017_1017	ENSP00000358159.2	ASCC3	1	2	21.26	16.28	16.51	90.9	15	11.424	2	1	1	0	-115.109	4.1	904.825	K1017k	TMT10	1007	(K)	TEGDIFAIVSkAEEFDQIK	(V)	TEGDIFAIVSK(0.99)AEEFDQIK(0.0)	DIFAIVSkAEEFDQI	17	11.1	568	ASCC3_p.R1197Q_uc003pqk.2|ASCC3_p.R136Q_uc003pqk.2|ENSP00000358159.2	Human	TCGA-AA-3984-T|TCGA-BS-A0UF-01A-11D-A10B-09|Human	253053	LP20210401_EB_LUAD_MONTE_noIPtissue_KGG_02.49621.49621.3	2827.57	activating signal cointegrator 1 complex subunit 3	activating signal cointegrator 1 complex subunit 3	ENSG00000112249.14	ENST00000369162.7	6	chr6:100508194-100509388:-			NA						NA
ENSP00000358159.2_K1025k_1_1_1025_1025	ENSP00000358159.2	ASCC3	1	2	14.44	10.08	13.64	84.3	8	99	1	1	1	0	-115.123	-2.2	526.62	K1025k	TMT10	1018	(K)	AEEFDQIkVR	(E)	AEEFDQIK(1.0)VR	AEEFDQIkVREEEIE	18	11.1	568	ASCC3_p.R136Q_uc003pqk.2|ENSP00000358159.2	Human	TCGA-BS-A0UF-01A-11D-A10B-09|Human	253053	LP20210401_EB_LUAD_MONTE_noIPtissue_KGG_02.20662.20662.3	1692.97	activating signal cointegrator 1 complex subunit 3	activating signal cointegrator 1 complex subunit 3	ENSG00000112249.14	ENST00000369162.7	6	chr6:100508194-100509388:-			NA						NA
ENSP00000358159.2_K1114k_1_1_1114_1114	ENSP00000358159.2	ASCC3	2	4	11.09	11.44	7.3	67.5	8	11.094	2	1	1	0	-115.122	-1	572.365	K1114k	TMT10	1109	(R)	LLNLSkVIDK	(R)	LLNLSK(0.99)VIDK(0.0)	YRLLNLSkVIDKRLW	19	11.1	568	ASCC3_p.R1197Q_uc003pqk.2|ASCC3_p.R136Q_uc003pqk.2|ENSP00000358159.2	Human	TCGA-AA-3984-T|TCGA-BS-A0UF-01A-11D-A10B-09|Human	253053	LP20210401_EB_LUAD_MONTE_noIPtissue_KGG_02.37539.37539.3	1830.2	activating signal cointegrator 1 complex subunit 3	activating signal cointegrator 1 complex subunit 3	ENSG00000112249.14	ENST00000369162.7	6	chr6:100508194-100509388:-			NA						-1.16739
ENSP00000358159.2_K1156k_1_1_1156_1156	ENSP00000358159.2	ASCC3	1	4	15.71	12.32	12.34	78.5	11	15.711	2	1	1	0	-115.121	-0.6	479.885	K1156k	TMT10	1156	(R)	kDEIGHILHHVNIGLK	(V)	K(0.99)DEIGHILHHVNIGLK(0.0)	DKLKDMRkDEIGHIL	20	11.1	568	ASCC3_p.R1197Q_uc003pqk.2|ASCC3_p.R136Q_uc003pqk.2|ENSP00000358159.2	Human	TCGA-AA-3984-T|TCGA-BS-A0UF-01A-11D-A10B-09|Human	253053	LP20210401_EB_LUAD_MONTE_noIPtissue_KGG_02.29399.29399.5	2510.52	activating signal cointegrator 1 complex subunit 3	activating signal cointegrator 1 complex subunit 3	ENSG00000112249.14	ENST00000369162.7	6	chr6:100508194-100509388:-			NA						NA
ENSP00000358159.2_K1369k_1_1_1369_1369	ENSP00000358159.2	ASCC3	2	4	13.09	10.73	9.79	63.2	7	12.581	2	1	1	0	-115.12	0.3	552.656	K1369k	TMT10	1366	(R)	VFNkYPTSK	(A)	VFNK(0.99)YPTSK(0.0)	AIFRVFNkYPTSKAV	21	11.1	568	ASCC3_p.R1197Q_uc003pqk.2|ASCC3_p.R136Q_uc003pqk.2|ENSP00000358159.2	Human	TCGA-AA-3984-T|TCGA-BS-A0UF-01A-11D-A10B-09|Human	253053	LP20210401_EB_LUAD_MONTE_noIPtissue_KGG_01.19752.19752.3	1771.07	activating signal cointegrator 1 complex subunit 3	activating signal cointegrator 1 complex subunit 3	ENSG00000112249.14	ENST00000369162.7	6	chr6:100508194-100509388:-			NA						-2.3496
ENSP00000358159.2_K1374k_1_1_1374_1374	ENSP00000358159.2	ASCC3	2	3	16.05	10.06	13.75	78	11	16.048	2	1	1	0	-115.122	-1	675.071	K1374k	TMT10	1370	(K)	YPTSkAVYIAPLK	(A)	YPTSK(0.99)AVYIAPLK(0.0)	FNKYPTSkAVYIAPL	22	11.1	568	ASCC3_p.R1197Q_uc003pqk.2|ASCC3_p.R136Q_uc003pqk.2|ENSP00000358159.2	Human	TCGA-AA-3984-T|TCGA-BS-A0UF-01A-11D-A10B-09|Human	253053	LP20210401_EB_LUAD_MONTE_noIPtissue_KGG_01.30062.30062.3	2138.32	activating signal cointegrator 1 complex subunit 3	activating signal cointegrator 1 complex subunit 3	ENSG00000112249.14	ENST00000369162.7	6	chr6:100508194-100509388:-			NA						-0.23718
ENSP00000358159.2_K1382k_1_1_1382_1382	ENSP00000358159.2	ASCC3	2	6	20.7	16.57	17.8	92.2	11	99	1	1	1	0	-115.122	-1	553.016	K1382k	TMT10	1375	(K)	AVYIAPLkALVR	(E)	AVYIAPLK(1.0)ALVR	AVYIAPLkALVRERM	23	11.1	568	ASCC3_p.R1197Q_uc003pqk.2|ASCC3_p.R136Q_uc003pqk.2|ENSP00000358159.2	Human	TCGA-AA-3984-T|TCGA-BS-A0UF-01A-11D-A10B-09|Human	253053	LP20210401_EB_LUAD_MONTE_noIPtissue_KGG_01.38385.38385.3	1772.16	activating signal cointegrator 1 complex subunit 3	activating signal cointegrator 1 complex subunit 3	ENSG00000112249.14	ENST00000369162.7	6	chr6:100508194-100509388:-			NA						-0.99321
ENSP00000358159.2_K1416k_1_1_1416_1416	ENSP00000358159.2	ASCC3	1	1	20.09	16.84	16.87	86.9	15	6.871	2	1	1	0	-115.113	3	797.121	K1416k	TMT10	1404	(K)	VIELTGDVTPDMkSIAK	(A)	VIELTGDVTPDMK(0.99)SIAK(0.0)	GDVTPDMkSIAKADL	24	11.1	568	ASCC3_p.R1197Q_uc003pqk.2|ASCC3_p.R136Q_uc003pqk.2|ENSP00000358159.2	Human	TCGA-AA-3984-T|TCGA-BS-A0UF-01A-11D-A10B-09|Human	253053	LP20210401_EB_LUAD_MONTE_noIPtissue_KGG_01.37300.37324.3	2504.46	activating signal cointegrator 1 complex subunit 3	activating signal cointegrator 1 complex subunit 3	ENSG00000112249.14	ENST00000369162.7	6	chr6:100508194-100509388:-			NA						NA
ENSP00000358159.2_K1420k_1_1_1420_1420	ENSP00000358159.2	ASCC3	2	4	17.52	13.01	10.18	79.1	12	17.524	2	1	1	0	-115.124	-1.8	686.744	K1420k	TMT10	1417	(K)	SIAkADLIVTTPEK	(W)	SIAK(0.99)ADLIVTTPEK(0.0)	PDMKSIAkADLIVTT	25	11.1	568	ASCC3_p.R1197Q_uc003pqk.2|ASCC3_p.R136Q_uc003pqk.2|ENSP00000358159.2	Human	TCGA-AA-3984-T|TCGA-BS-A0UF-01A-11D-A10B-09|Human	253053	LP20210401_EB_LUAD_MONTE_noIPtissue_KGG_02.28485.28485.3	2173.34	activating signal cointegrator 1 complex subunit 3	activating signal cointegrator 1 complex subunit 3	ENSG00000112249.14	ENST00000369162.7	6	chr6:100508194-100509388:-			NA						-0.53737
ENSP00000358159.2_K1506k_1_1_1506_1506	ENSP00000358159.2	ASCC3	1	1	19.52	19.7	18.31	84.6	14	99	1	1	1	0	-115.113	3	808.764	K1506k	TMT10	1498	(R)	DLADWLNIkQMGLFNFR	(P)	DLADWLNIK(1.0)QMGLFNFR	LADWLNIkQMGLFNF	27	11.1	568	ASCC3_p.R1197Q_uc003pqk.2|ASCC3_p.R136Q_uc003pqk.2|ENSP00000358159.2	Human	TCGA-AA-3984-T|TCGA-BS-A0UF-01A-11D-A10B-09|Human	253053	LP20210401_EB_LUAD_MONTE_noIPtissue_KGG_02.52903.52903.3	2539.39	activating signal cointegrator 1 complex subunit 3	activating signal cointegrator 1 complex subunit 3	ENSG00000112249.14	ENST00000369162.7	6	chr6:100508194-100509388:-			NA						NA
ENSP00000358159.2_K1543k_1_1_1543_1543	ENSP00000358159.2	ASCC3	2	4	16.84	11.11	13.47	73.4	12	99	1	1	1	0	-115.127	-3.7	603.32	K1543k	TMT10	1538	(R)	MASMNkPAFQAIR	(S)	MASMNK(1.0)PAFQAIR	PRMASMNkPAFQAIR	28	11.1	568	ASCC3_p.R1197Q_uc003pqk.2|ASCC3_p.R136Q_uc003pqk.2|ENSP00000358159.2	Human	TCGA-AA-3984-T|TCGA-BS-A0UF-01A-11D-A10B-09|Human	253053	LP20210401_EB_LUAD_MONTE_noIPtissue_KGG_01.24033.24033.3	1923.07	activating signal cointegrator 1 complex subunit 3	activating signal cointegrator 1 complex subunit 3	ENSG00000112249.14	ENST00000369162.7	6	chr6:100508194-100509388:-			NA						-0.20012
ENSP00000358159.2_K1671k_1_1_1671_1671	ENSP00000358159.2	ASCC3	2	3	18.12	17.3	16.6	90.1	9	99	1	1	1	0	-115.122	-1.2	511.589	K1671k	TMT10	1664	(K)	GTEYYDGkTR	(R)	GTEYYDGK(1.0)TR	GTEYYDGkTRRYVDF	29	11.1	568	ASCC3_p.R1197Q_uc003pqk.2|ASCC3_p.R136Q_uc003pqk.2|ENSP00000358159.2	Human	TCGA-AA-3984-T|TCGA-BS-A0UF-01A-11D-A10B-09|Human	253053	LP20210401_EB_LUAD_MONTE_noIPtissue_KGG_01.9480.9480.3	1647.87	activating signal cointegrator 1 complex subunit 3	activating signal cointegrator 1 complex subunit 3	ENSG00000112249.14	ENST00000369162.7	6	chr6:100508194-100509388:-			NA						-0.2446
ENSP00000358159.2_K1709k_1_1_1709_1709	ENSP00000358159.2	ASCC3	2	6	12.68	12.68	12.68	64.3	9	1.57	2	1	1	0	-115.119	0.4	427.778	K1709k	TMT10	1701	(K)	AVILVHDIkK	(D)	AVILVHDIK(0.99)K(0.0)	VILVHDIkKDFYKKF	30	11.1	568	ASCC3_p.R1197Q_uc003pqk.2|ASCC3_p.R136Q_uc003pqk.2|ENSP00000358159.2	Human	TCGA-AA-3984-T|TCGA-BS-A0UF-01A-11D-A10B-09|Human	253053	LP20210401_EB_LUAD_MONTE_noIPtissue_KGG_01.23835.23835.4	1823.21	activating signal cointegrator 1 complex subunit 3	activating signal cointegrator 1 complex subunit 3	ENSG00000112249.14	ENST00000369162.7	6	chr6:100508194-100509388:-			NA						-0.84497
ENSP00000358159.2_K1983k_1_1_1983_1983	ENSP00000358159.2	ASCC3	2	4	15.47	13.65	13.61	72.9	10	15.47	2	1	1	0	-115.118	1	379.427	K1983k	TMT10	1978	(K)	WKPIMkGPHAR	(G)	WK(0.0)PIMK(0.99)GPHAR	KKWKPIMkGPHARGR	31	11.1	568	ASCC3_p.R1197Q_uc003pqk.2|ASCC3_p.R136Q_uc003pqk.2|ENSP00000358159.2	Human	TCGA-AA-3984-T|TCGA-BS-A0UF-01A-11D-A10B-09|Human	253053	LP20210401_EB_LUAD_MONTE_noIPtissue_KGG_01.15690.15690.5	2008.22	activating signal cointegrator 1 complex subunit 3	activating signal cointegrator 1 complex subunit 3	ENSG00000112249.14	ENST00000369162.7	6	chr6:100508194-100509388:-			NA						-0.50772
ENSP00000358159.2_K2095k_1_1_2095_2095	ENSP00000358159.2	ASCC3	2	7	17.85	17.85	15.42	69.3	13	1.128	2	1	1	0	-115.119	0.4	438.574	K2095k	TMT10	2089	(R)	VHFGFHkGKPESCAVTPR	(F)	VHFGFHK(0.99)GK(0.0)PESCAVTPR	RVHFGFHkGKPESCA	32	11.1	568	ASCC3_p.R1197Q_uc003pqk.2|ASCC3_p.R136Q_uc003pqk.2|ENSP00000358159.2	Human	TCGA-AA-3984-T|TCGA-BS-A0UF-01A-11D-A10B-09|Human	253053	LP20210401_EB_LUAD_MONTE_noIPtissue_KGG_01.16228.16228.6	2741.53	activating signal cointegrator 1 complex subunit 3	activating signal cointegrator 1 complex subunit 3	ENSG00000112249.14	ENST00000369162.7	6	chr6:100508194-100509388:-			NA						-0.74861
ENSP00000358159.2_K2097k_1_1_2097_2097	ENSP00000358159.2	ASCC3	2	3	14.79	14.79	14.79	68.4	10	99	1	1	1	0	-115.12	-0.2	515.606	K2097k	TMT10	2096	(K)	GkPESCAVTPR	(F)	GK(1.0)PESCAVTPR	HFGFHKGkPESCAVT	33	11.1	568	ASCC3_p.R1197Q_uc003pqk.2|ASCC3_p.R136Q_uc003pqk.2|ENSP00000358159.2	Human	TCGA-AA-3984-T|TCGA-BS-A0UF-01A-11D-A10B-09|Human	253053	LP20210401_EB_LUAD_MONTE_noIPtissue_KGG_02.8788.8788.3	1659.93	activating signal cointegrator 1 complex subunit 3	activating signal cointegrator 1 complex subunit 3	ENSG00000112249.14	ENST00000369162.7	6	chr6:100508194-100509388:-			NA						-0.32983
ENSP00000358159.2_K18kK30k_2_2_18_30	ENSP00000358159.2	ASCC3	1	1	21.65	17.77	18.3	89	15	4.401	3	2	2	0	-230.241	-0.3	782.912	K18k K30k	TMT10	12	(R)	SFSNVTkQDNYNEEVADLkIK	(R)	SFSNVTK(0.99)QDNYNEEVADLK(0.99)IK(0.0)	RSFSNVTkQDNYNEE|NEEVADLkIKRSKLH	34	11.1	568	ASCC3_p.R1197Q_uc003pqk.2|ASCC3_p.R136Q_uc003pqk.2|ENSP00000358139.2|ENSP00000358159.2	Human	TCGA-AA-3984-T|TCGA-BS-A0UF-01A-11D-A10B-09|Human	253053	LP20210401_EB_LUAD_MONTE_noIPtissue_KGG_02.28396.28396.4	3358.87	activating signal cointegrator 1 complex subunit 3	activating signal cointegrator 1 complex subunit 3	ENSG00000112249.14	ENST00000369162.7	6	chr6:100508194-100509388:-			NA						NA
ENSP00000357048.3_K4k_1_1_4_4	ENSP00000357048.3	COPA	2	3	6.66	7.86	8.2	56.8	6	6.661	2	1	1	0	-115.118	1	523.975	K4k	TMT10	1	(-)	MLTkFETK	(S)	MLTK(0.99)FETK(0.0)	#NAME?	1	12.1	566.84	ENSP00000357048.3|ENSP00000497231.1|ENSP00000497495.1|ENST00000541366.1_1_1:160303391-160312960:-|ENSP00000241704.7	Human	Human|nuORFdb_human	140919	LP20210402_EB_LUAD_MONTE_HLAft_KGG_01.25953.25953.3	1685.03	COPI coat complex subunit alpha	COPI coat complex subunit alpha	ENSG00000122218.16	ENST00000368069.7	1	chr1:160289273-160290159:-			NA						-2.08277
ENSP00000357048.3_K46k_1_1_46_46	ENSP00000357048.3	COPA	1	2	15.66	19.21	15.6	76.5	13	99	1	1	1	0	-115.112	3.7	569.783	K46k	TMT10	40	(R)	MCTLIDkFDEHDGPVR	(G)	MCTLIDK(1.0)FDEHDGPVR	RMCTLIDkFDEHDGP	2	12.1	566.84	ENSP00000241704.7|ENSP00000357048.3|ENSP00000497231.1|ENSP00000497495.1|ENST00000541366.1_1_1:160303391-160312960:-	Human	Human|nuORFdb_human	140919	LP20210402_EB_LUAD_MONTE_HLAft_KGG_02.31148.31148.4	2391.22	COPI coat complex subunit alpha	COPI coat complex subunit alpha	ENSG00000122218.16	ENST00000368069.7	1	chr1:160289273-160290159:-			NA						-0.51143
ENSP00000357048.3_K61k_1_1_61_61	ENSP00000357048.3	COPA	2	4	21.24	21.43	22.94	88.8	16	21.241	2	1	1	0	-115.124	-1.3	681.609	K61k	TMT10	56	(R)	GIDFHkQQPLFVSGGDDYK	(I)	GIDFHK(0.99)QQPLFVSGGDDYK(0.0)	VRGIDFHkQQPLFVS	3	12.1	566.84	ENSP00000357048.3|ENSP00000497231.1|ENSP00000497495.1|ENST00000541366.1_1_1:160303391-160312960:-|ENST00000545266.1_1_1:160309677-160309767:-	Human	Human|nuORFdb_human	140919	LP20210401_EB_LUAD_MONTE_noIPtissue_KGG_02.29209.29209.4	2838.54	COPI coat complex subunit alpha	COPI coat complex subunit alpha	ENSG00000122218.16	ENST00000368069.7	1	chr1:160289273-160290159:-			NA						-1.50093
ENSP00000357048.3_K74k_1_1_74_74	ENSP00000357048.3	COPA	1	1	21.15	19.32	15.92	84.5	12	3.959	2	1	1	0	-115.126	-2.6	756.417	K74k	TMT10	62	(K)	QQPLFVSGGDDYkIK	(V)	QQPLFVSGGDDYK(0.99)IK(0.0)	VSGGDDYkIKVWNYK	4	12.1	566.84	ENSP00000241704.7|ENSP00000357048.3	Human	Human	140919	LP20210401_EB_LUAD_MONTE_noIPtissue_KGG_02.28319.28319.3	2382.36	COPI coat complex subunit alpha	COPI coat complex subunit alpha	ENSG00000122218.16	ENST00000368069.7	1	chr1:160289273-160290159:-			NA						NA
ENSP00000357048.3_K76k_1_1_76_76	ENSP00000357048.3	COPA	2	3	4.91	3.1	2.37	53.5	4	4.66	2	1	1	0	-115.121	-0.7	431.922	K76k	Hydrogen	75	(K)	IkVWNYK	(L)	IK(0.99)VWNYK(0.0)	GGDDYKIkVWNYKLR	5	12.1	566.84	ENSP00000241704.7|ENSP00000357048.3|ENSP00000497231.1|ENSP00000497495.1|ENST00000541366.1_1_1:160303391-160312960:-	Human	Human|nuORFdb_human	140919	LP20210401_EB_LUAD_MONTE_noIPtissue_KGG_02.19095.19095.3	1408.87	COPI coat complex subunit alpha	COPI coat complex subunit alpha	ENSG00000122218.16	ENST00000368069.7	1	chr1:160289273-160290159:-			NA						-1.16368
ENSP00000357048.3_K81k_1_1_81_81	ENSP00000357048.3	COPA	2	3	9.01	11.24	10.13	68.5	6	99	1	1	1	0	-115.118	1.7	441.258	K81k	TMT10	77	(K)	VWNYkLR	(R)	VWNYK(1.0)LR	KIKVWNYkLRRCLFT	6	12.1	566.84	ENSP00000241704.7|ENSP00000357048.3|ENSP00000497231.1|ENSP00000497495.1|ENST00000541366.1_1_1:160303391-160312960:-	Human	Human|nuORFdb_human	140919	LP20210402_EB_LUAD_MONTE_HLAft_KGG_01.23181.23181.3	1436.88	COPI coat complex subunit alpha	COPI coat complex subunit alpha	ENSG00000122218.16	ENST00000368069.7	1	chr1:160289273-160290159:-			NA						-2.52008
ENSP00000357048.3_K198k_1_1_198_198	ENSP00000357048.3	COPA	1	1	24.67	23.02	24.54	83.3	20	99	1	1	1	0	-115.116	1.4	576.711	K198k	TMT10	183	(R)	GITGVDLFGTTDAVVkHVLEGHDR	(G)	GITGVDLFGTTDAVVK(1.0)HVLEGHDR	GTTDAVVkHVLEGHD	7	12.1	566.84	ENSP00000241704.7|ENSP00000357048.3|ENSP00000497231.1|ENSP00000497495.1	Human	Human	140919	LP20210402_EB_LUAD_MONTE_HLAft_KGG_02.45237.45237.5	2994.64	COPI coat complex subunit alpha	COPI coat complex subunit alpha	ENSG00000122218.16	ENST00000368069.7	1	chr1:160289273-160290159:-			NA						0.02594
ENSP00000357048.3_K238k_1_1_238_238	ENSP00000357048.3	COPA	2	6	16.63	16.63	17.68	70.2	11	99	1	1	1	0	-115.117	1.5	656.976	K238k	TMT10	234	(R)	MNESkAWEVDTCR	(G)	MNESK(1.0)AWEVDTCR	IWRMNESkAWEVDTC	8	12.1	566.84	ENSP00000241704.7|ENSP00000357048.3|ENSP00000497231.1|ENSP00000497495.1	Human	Human	140919	LP20210402_EB_LUAD_MONTE_HLAft_KGG_01.19779.19779.3	2084.03	COPI coat complex subunit alpha	COPI coat complex subunit alpha	ENSG00000122218.16	ENST00000368069.7	1	chr1:160289273-160290159:-			NA						-0.1223
ENSP00000357048.3_K271k_1_1_271_271	ENSP00000357048.3	COPA	2	6	24.97	16.66	19.74	97.5	13	99	1	1	1	0	-115.123	-1.4	659.026	K271k	TMT10	261	(R)	QELILSNSEDkSIR	(V)	QELILSNSEDK(1.0)SIR	ILSNSEDkSIRVWDM	9	12.1	566.84	ENSP00000241704.7|ENSP00000357048.3|ENSP00000497231.1|ENSP00000497495.1	Human	Human	140919	LP20210401_EB_LUAD_MONTE_noIPtissue_KGG_02.21394.21394.3	2090.19	COPI coat complex subunit alpha	COPI coat complex subunit alpha	ENSG00000122218.16	ENST00000368069.7	1	chr1:160289273-160290159:-			NA						-0.27795
ENSP00000357048.3_K337k_1_1_337_337	ENSP00000357048.3	COPA	2	6	30.87	26.42	27.79	96.3	13	99	1	1	1	0	-115.119	0.5	500.664	K337k	TMT10	322	(R)	ERPAYAVHGNMLHYVkDR	(F)	ERPAYAVHGNMLHYVK(1.0)DR	GNMLHYVkDRFLRQL	10	12.1	566.84	ENSP00000241704.7|ENSP00000357048.3|ENSP00000497231.1|ENSP00000497495.1	Human	Human	140919	LP20210401_EB_LUAD_MONTE_noIPtissue_KGG_02.15999.15999.5	2614.41	COPI coat complex subunit alpha	COPI coat complex subunit alpha	ENSG00000122218.16	ENST00000368069.7	1	chr1:160289273-160290159:-			NA						-0.52625
ENSP00000357048.3_K350k_1_1_350_350	ENSP00000357048.3	COPA	2	4	17.6	13.03	15.72	85.2	13	99	1	1	1	0	-115.12	-0.1	732.054	K350k	TMT10	343	(R)	QLDFNSSkDVAVMQLR	(S)	QLDFNSSK(1.0)DVAVMQLR	QLDFNSSkDVAVMQL	11	12.1	566.84	ENSP00000241704.7|ENSP00000357048.3|ENSP00000497231.1|ENSP00000497495.1	Human	Human	140919	LP20210401_EB_LUAD_MONTE_noIPtissue_KGG_02.31595.31595.3	2309.27	COPI coat complex subunit alpha	COPI coat complex subunit alpha	ENSG00000122218.16	ENST00000368069.7	1	chr1:160289273-160290159:-			NA						-0.42248
ENSP00000357048.3_K411k_1_1_411_411	ENSP00000357048.3	COPA	2	3	18.31	18.31	19.33	89.4	12	99	1	1	1	0	-115.123	-1.5	614.963	K411k	TMT10	399	(K)	DADSQNPDAPEGkR	(S)	DADSQNPDAPEGK(1.0)R	NPDAPEGkRSSGLTA	12	12.1	566.84	ENSP00000357048.3|ENSP00000497231.1|ENSP00000497495.1	Human	Human	140919	LP20210401_EB_LUAD_MONTE_noIPtissue_KGG_02.8009.8009.3	1958	COPI coat complex subunit alpha	COPI coat complex subunit alpha	ENSG00000122218.16	ENST00000368069.7	1	chr1:160289273-160290159:-			NA						-0.94873
ENSP00000357048.3_K438k_1_1_438_438	ENSP00000357048.3	COPA	2	4	15.06	10.04	11.79	74.1	9	5.856	2	1	1	0	-115.121	-0.6	443.027	K438k	TMT10	432	(R)	MHSLLIkNLK	(N)	MHSLLIK(0.99)NLK(0.0)	RMHSLLIkNLKNEIT	13	12.1	566.84	ENSP00000241704.7|ENSP00000357048.3|ENSP00000497231.1|ENSP00000497495.1	Human	Human	140919	LP20210401_EB_LUAD_MONTE_noIPtissue_KGG_02.25004.25004.4	1884.21	COPI coat complex subunit alpha	COPI coat complex subunit alpha	ENSG00000122218.16	ENST00000368069.7	1	chr1:160289273-160290159:-			NA						-2.53119
ENSP00000357048.3_K441k_1_1_441_441	ENSP00000357048.3	COPA	2	8	10.09	6.39	5.65	63.3	7	10.087	2	1	1	0	-115.121	-0.5	511.312	K441k	TMT10	439	(K)	NLkNEITK	(K)	NLK(0.99)NEITK(0.0)	SLLIKNLkNEITKKV	14	12.1	566.84	ENSP00000241704.7|ENSP00000357048.3|ENSP00000497231.1|ENSP00000497495.1	Human	Human	140919	LP20210401_EB_LUAD_MONTE_noIPtissue_KGG_01.17321.17321.3	1647.04	COPI coat complex subunit alpha	COPI coat complex subunit alpha	ENSG00000122218.16	ENST00000368069.7	1	chr1:160289273-160290159:-			NA						-0.78938
ENSP00000357048.3_K447k_1_1_447_447	ENSP00000357048.3	COPA	2	4	23.03	21.23	22	91.9	14	99	1	1	1	0	-115.108	4.2	917.492	K447k	TMT10	447	(K)	kVQVPNCDEIFYAGTGNLLLR	(D)	K(1.0)VQVPNCDEIFYAGTGNLLLR	LKNEITKkVQVPNCD	15	12.1	566.84	ENSP00000241704.7|ENSP00000357048.3|ENSP00000497231.1|ENSP00000497495.1	Human	Human	140919	LP20210402_EB_LUAD_MONTE_HLAft_KGG_02.40401.40401.3	2865.57	COPI coat complex subunit alpha	COPI coat complex subunit alpha	ENSG00000122218.16	ENST00000368069.7	1	chr1:160289273-160290159:-			NA						-0.09265
ENSP00000357048.3_K480k_1_1_480_480	ENSP00000357048.3	COPA	2	3	14.84	14.24	14.87	76.3	10	99	1	1	1	0	-115.108	6	660.355	K480k	TMT10	468	(R)	DADSITLFDVQQkR	(T)	DADSITLFDVQQK(1.0)R	TLFDVQQkRTLASVK	16	12.1	566.84	ENSP00000241704.7|ENSP00000357048.3|ENSP00000497231.1|ENSP00000497495.1	Human	Human	140919	LP20210402_EB_LUAD_MONTE_HLAft_KGG_01.29745.29745.3	2094.16	COPI coat complex subunit alpha	COPI coat complex subunit alpha	ENSG00000122218.16	ENST00000368069.7	1	chr1:160289273-160290159:-			NA						-0.6819
ENSP00000357048.3_K487k_1_1_487_487	ENSP00000357048.3	COPA	2	3	9.42	5.43	5.43	60.9	7	9.424	2	1	1	0	-115.124	-2.5	506.991	K487k	TMT10	482	(R)	TLASVkISK	(V)	TLASVK(0.99)ISK(0.0)	KRTLASVkISKVKYV	17	12.1	566.84	ENSP00000241704.7|ENSP00000357048.3|ENSP00000497231.1|ENSP00000497495.1|ENST00000481522.1_1_1:160275221-160275586:-	Human	Human|nuORFdb_human	140919	LP20210401_EB_LUAD_MONTE_noIPtissue_KGG_02.22081.22081.3	1634.08	COPI coat complex subunit alpha	COPI coat complex subunit alpha	ENSG00000122218.16	ENST00000368069.7	1	chr1:160289273-160290159:-			NA						NA
ENSP00000357048.3_K583k_1_1_583_583	ENSP00000357048.3	COPA	2	2	12.25	11.16	9.7	58.8	8	99	1	1	1	0	-115.118	1.5	560.962	K583k	TMT10	582	(R)	VkGNNVYCLDR	(E)	VK(1.0)GNNVYCLDR	PIYVTRVkGNNVYCL	18	12.1	566.84	ENSP00000241704.7|ENSP00000357048.3|ENSP00000497231.1|ENSP00000497495.1	Human	Human	140919	LP20210402_EB_LUAD_MONTE_HLAft_KGG_01.16092.16092.3	1795.99	COPI coat complex subunit alpha	COPI coat complex subunit alpha	ENSG00000122218.16	ENST00000368069.7	1	chr1:160289273-160290159:-			NA						0
ENSP00000357048.3_K607k_1_1_607_607	ENSP00000357048.3	COPA	2	3	19.33	15.59	14.38	88.2	10	3.696	2	1	1	0	-115.125	-2.6	670.726	K607k	TMT10	598	(R)	VLTIDPTEFkFK	(L)	VLTIDPTEFK(0.99)FK(0.0)	TIDPTEFkFKLALIN	19	12.1	566.84	ENSP00000241704.7|ENSP00000357048.3|ENSP00000497231.1|ENSP00000497495.1	Human	Human	140919	LP20210401_EB_LUAD_MONTE_noIPtissue_KGG_01.41331.41331.3	2125.29	COPI coat complex subunit alpha	COPI coat complex subunit alpha	ENSG00000122218.16	ENST00000368069.7	1	chr1:160289273-160290159:-			NA						-2.54972
ENSP00000357048.3_K628k_1_1_628_628	ENSP00000357048.3	COPA	2	10	17.7	15.26	15.58	89	12	17.698	2	1	1	0	-115.122	-0.9	663.727	K628k	Hydrogen	626	(R)	NAkLVGQSIIAYLQK	(K)	NAK(0.99)LVGQSIIAYLQK(0.0)	LHMVRNAkLVGQSII	20	12.1	566.84	ENSP00000241704.7|ENSP00000357048.3|ENSP00000497495.1	Human	Human	140919	LP20210401_EB_LUAD_MONTE_noIPtissue_KGG_02.37499.37499.3	2104.29	COPI coat complex subunit alpha	COPI coat complex subunit alpha	ENSG00000122218.16	ENST00000368069.7	1	chr1:160289273-160290159:-			NA						-0.8672
ENSP00000357048.3_K640k_1_1_640_640	ENSP00000357048.3	COPA	2	4	23.91	20.59	17.28	95.1	12	1.633	2	1	1	0	-115.123	-1.6	678.421	K640k	TMT10	629	(K)	LVGQSIIAYLQkK	(G)	LVGQSIIAYLQK(0.99)K(0.0)	SIIAYLQkKGYPEVA	21	12.1	566.84	ENSP00000241704.7|ENSP00000357048.3|ENSP00000497495.1	Human	Human	140919	LP20210401_EB_LUAD_MONTE_noIPtissue_KGG_02.41648.41648.3	2148.37	COPI coat complex subunit alpha	COPI coat complex subunit alpha	ENSG00000122218.16	ENST00000368069.7	1	chr1:160289273-160290159:-			NA						-0.14824
ENSP00000357048.3_K641k_1_1_641_641	ENSP00000357048.3	COPA	1	2	19.28	19.28	18.23	76.5	10	18.927	2	1	1	0	-115.117	1.5	490.792	K641k	TMT10	641	(K)	kGYPEVALHFVK	(D)	K(0.99)GYPEVALHFVK(0.0)	IIAYLQKkGYPEVAL	22	12.1	566.84	ENSP00000241704.7|ENSP00000357048.3|ENSP00000497231.1|ENSP00000497495.1	Human	Human	140919	LP20210402_EB_LUAD_MONTE_HLAft_KGG_01.29470.29470.4	2075.26	COPI coat complex subunit alpha	COPI coat complex subunit alpha	ENSG00000122218.16	ENST00000368069.7	1	chr1:160289273-160290159:-			NA						-3.56517
ENSP00000357048.3_K652k_1_1_652_652	ENSP00000357048.3	COPA	2	4	21.19	20.22	19.31	90.6	12	4.965	2	1	1	0	-115.115	2.3	551.81	K652k	TMT10	642	(K)	GYPEVALHFVkDEK	(T)	GYPEVALHFVK(0.99)DEK(0.0)	EVALHFVkDEKTRFS	23	12.1	566.84	ENSP00000241704.7|ENSP00000357048.3|ENSP00000497231.1|ENSP00000497495.1	Human	Human	140919	LP20210402_EB_LUAD_MONTE_HLAft_KGG_01.31930.31930.4	2319.33	COPI coat complex subunit alpha	COPI coat complex subunit alpha	ENSG00000122218.16	ENST00000368069.7	1	chr1:160289273-160290159:-			NA						-1.31563
ENSP00000357048.3_K730k_1_1_730_730	ENSP00000357048.3	COPA	2	4	8.37	4.02	5.18	55.9	7	99	1	1	1	0	-115.12	-0.1	445.588	K730k	TMT10	728	(K)	MMkIAEIR	(K)	MMK(1.0)IAEIR	EKLRKMMkIAEIRKD	24	12.1	566.84	ENSP00000241704.7|ENSP00000357048.3|ENSP00000497231.1|ENSP00000497495.1	Human	Human	140919	LP20210401_EB_LUAD_MONTE_noIPtissue_KGG_02.23052.23052.3	1449.87	COPI coat complex subunit alpha	COPI coat complex subunit alpha	ENSG00000122218.16	ENST00000368069.7	1	chr1:160289273-160290159:-			NA						-0.46696
ENSP00000357048.3_K759k_1_1_759_759	ENSP00000357048.3	COPA	1	2	9.51	6.58	6.68	60.1	7	9.51	2	1	1	0	-115.11	6.6	511.641	K759k	TMT10	757	(R)	ILkNCGQK	(S)	ILK(0.99)NCGQK(0.0)	SERVRILkNCGQKSL	25	12.1	566.84	ENSP00000241704.7|ENSP00000357048.3	Human	Human	140919	LP20210402_EB_LUAD_MONTE_HLAft_KGG_02.13712.13712.3	1648.02	COPI coat complex subunit alpha	COPI coat complex subunit alpha	ENSG00000122218.16	ENST00000368069.7	1	chr1:160289273-160290159:-			NA						-2.53119
ENSP00000357048.3_K834k_1_1_834_834	ENSP00000357048.3	COPA	2	4	16.69	13.71	10.69	83.8	9	3.369	2	1	1	0	-115.121	-0.5	605.345	K834k	TMT10	825	(K)	GFFEGTIASkGK	(G)	GFFEGTIASK(0.99)GK(0.0)	FEGTIASkGKGGALA	26	12.1	566.84	ENSP00000241704.7|ENSP00000357048.3|ENSP00000497231.1|ENSP00000497495.1	Human	Human	140919	LP20210401_EB_LUAD_MONTE_noIPtissue_KGG_02.25789.25789.3	1929.14	COPI coat complex subunit alpha	COPI coat complex subunit alpha	ENSG00000122218.16	ENST00000368069.7	1	chr1:160289273-160290159:-			NA						-0.18901
ENSP00000357048.3_K997k_1_1_997_997	ENSP00000357048.3	COPA	2	9	11.3	9.86	9.9	67.1	7	11.3	2	1	1	0	-115.122	-1.4	637.856	K997k	Hydrogen	995	(R)	NWkDAGLK	(N)	NWK(0.99)DAGLK(0.0)	GYPNRNWkDAGLKNG	27	12.1	566.84	ENSP00000241704.7|ENSP00000357048.3|ENSP00000497231.1|ENSP00000497495.1	Human	Human	140919	LP20210401_EB_LUAD_MONTE_noIPtissue_KGG_01.15086.15086.2	1389.83	COPI coat complex subunit alpha	COPI coat complex subunit alpha	ENSG00000122218.16	ENST00000368069.7	1	chr1:160289273-160290159:-			NA						-2.52008
ENSP00000357048.3_K1002k_1_1_1002_1002	ENSP00000357048.3	COPA	2	7	17.28	15	15.68	83.4	13	17.279	2	1	1	0	-114.132	2.3	638.049	K1002k N1003n	TMT10	998	(K)	DAGLknGVPAVGLK	(L)	DAGLK(0.99)N(1.0)GVPAVGLK(0.0)	NWKDAGLkNGVPAVG	28	12.1	566.84	ENSP00000241704.7|ENSP00000357048.3|ENSP00000497231.1|ENSP00000497495.1	Human	Human	140919	LP20210402_EB_LUAD_MONTE_HLAft_KGG_02.27629.27635.3	2026.26	COPI coat complex subunit alpha	COPI coat complex subunit alpha	ENSG00000122218.16	ENST00000368069.7	1	chr1:160289273-160290159:-			NA						-2.46449
ENSP00000357048.3_K1011k_1_1_1011_1011	ENSP00000357048.3	COPA	2	5	18.86	19.68	14.23	83.4	14	99	1	1	1	0	-115.12	-0.2	684.07	K1011k	TMT10	1003	(K)	NGVPAVGLkLNDLIQR	(L)	NGVPAVGLK(1.0)LNDLIQR	GVPAVGLkLNDLIQR	29	12.1	566.84	ENSP00000241704.7|ENSP00000357048.3|ENSP00000497231.1|ENSP00000497495.1	Human	Human	140919	LP20210401_EB_LUAD_MONTE_noIPtissue_KGG_02.36426.36426.3	2165.32	COPI coat complex subunit alpha	COPI coat complex subunit alpha	ENSG00000122218.16	ENST00000368069.7	1	chr1:160289273-160290159:-			NA						-0.20383
ENSP00000357048.3_K1091k_1_1_1091_1091	ENSP00000357048.3	COPA	2	4	7.92	3.02	4.52	66.5	5	99	1	1	1	0	-115.117	2.5	458.924	K1091k	TMT10	1085	(K)	ETLEQQkR	(I)	ETLEQQK(1.0)R	KETLEQQkRICEMAA	30	12.1	566.84	ENSP00000241704.7|ENSP00000357048.3|ENSP00000497231.1|ENSP00000497495.1	Human	Human	140919	LP20210402_EB_LUAD_MONTE_HLAft_KGG_02.8434.8434.3	1489.87	COPI coat complex subunit alpha	COPI coat complex subunit alpha	ENSG00000122218.16	ENST00000368069.7	1	chr1:160289273-160290159:-			NA						0.81161
ENSP00000357048.3_K1193k_1_1_1193_1193	ENSP00000357048.3	COPA	2	4	25.62	19.66	22.97	90.1	14	5.341	3	1	1	0	-115.116	1.3	739.648	K1193k	TMT10	1188	(R)	GKPVEkCPLSGACYSPEFK	(G)	GK(0.0)PVEK(0.99)CPLSGACYSPEFK(0.0)	YRGKPVEkCPLSGAC	31	12.1	566.84	ENSP00000241704.7|ENSP00000357048.3|ENSP00000497231.1|ENSP00000497495.1	Human	Human	140919	LP20210402_EB_LUAD_MONTE_HLAft_KGG_01.25657.25657.4	3070.69	COPI coat complex subunit alpha	COPI coat complex subunit alpha	ENSG00000122218.16	ENST00000368069.7	1	chr1:160289273-160290159:-			NA						-3.19827
ENSP00000357048.3_K1206k_1_1_1206_1206	ENSP00000357048.3	COPA	1	2	25.81	20.6	22.12	92.3	15	99	1	1	1	0	-115.11	3.9	825.062	K1206k	TMT10	1194	(K)	CPLSGACYSPEFkGQICR	(V)	CPLSGACYSPEFK(1.0)GQICR	ACYSPEFkGQICRVT	32	12.1	566.84	ENSP00000241704.7|ENSP00000357048.3|ENSP00000497231.1	Human	Human	140919	LP20210402_EB_LUAD_MONTE_HLAft_KGG_01.26129.26129.3	2588.28	COPI coat complex subunit alpha	COPI coat complex subunit alpha	ENSG00000122218.16	ENST00000368069.7	1	chr1:160289273-160290159:-			NA						-0.71155
ENSP00000357048.3_K1220k_1_1_1220_1220	ENSP00000357048.3	COPA	2	4	16.93	16.37	13.44	78.7	12	99	1	1	1	0	-115.112	4.2	648.718	K1220k	TMT10	1212	(R)	VTTVTEIGkDVIGLR	(I)	VTTVTEIGK(1.0)DVIGLR	TTVTEIGkDVIGLRI	33	12.1	566.84	ENSP00000241704.7|ENSP00000357048.3|ENSP00000497231.1|ENSP00000497495.1	Human	Human	140919	LP20210401_EB_LUAD_MONTE_noIPtissue_KGG_01.38519.38519.3	2059.25	COPI coat complex subunit alpha	COPI coat complex subunit alpha	ENSG00000122218.16	ENST00000368069.7	1	chr1:160289273-160290159:-			NA						-0.48549
ENSP00000357048.3_K1084k_1_0_1081_1084	ENSP00000357048.3	COPA	2	4	10.77	7.12	9.82	72.4	8	0.969	3	1	0	1	-115.121	-0.6	536.582	K1084k	TMT10	1081	(K)	KLPkETLEQQK	(R)	K(0.50)LPK(0.50)ETLEQQK(0.0)	TERKKLPkETLEQQK	34	12.1	566.84	ENSP00000241704.7|ENSP00000357048.3|ENSP00000497231.1|ENSP00000497495.1	Human	Human	140919	LP20210401_EB_LUAD_MONTE_noIPtissue_KGG_01.17312.17312.4	2258.43	COPI coat complex subunit alpha	COPI coat complex subunit alpha	ENSG00000122218.16	ENST00000368069.7	1	chr1:160289273-160290159:-			NA						-1.08586
ENSP00000353467.4_K42k_1_1_42_42	ENSP00000353467.4	FLNA	2	3	12.75	10.39	5.8	75	8	1.488	2	1	1	0	-115.117	1.8	582.327	K42k	TMT10	34	(K)	DLAEDAPWkK	(I)	DLAEDAPWK(0.99)K(0.0)	LAEDAPWkKIQQNTF	1	13.1	547.79	ENSP00000295956.5|ENSP00000327145.8|ENSP00000344002.6|ENSP00000351339.3|ENSP00000353467.4	Human	Human	282752	LP20210402_EB_LUAD_MONTE_HLAft_KGG_02.25493.25493.3	1860.08	filamin A	filamin A	ENSG00000196924.18	ENST00000360319.9	X	chrX:154348529-154348851:-			NA					ENSP00000416926.1	2.77949
ENSP00000353467.4_K43k_1_1_43_43	ENSP00000353467.4	FLNA	2	4	7.69	7.69	7.69	54.4	8	99	1	1	1	0	-115.12	0	493.614	K43k	TMT10	43	(K)	kIQQNTFTR	(W)	K(1.0)IQQNTFTR	AEDAPWKkIQQNTFT	2	13.1	547.79	ENSP00000295956.5|ENSP00000327145.8|ENSP00000344002.6|ENSP00000351339.3|ENSP00000353467.4|ENSP00000358866.3|ENSP00000358872.4|ENSP00000415599.2|ENSP00000420213.1|ENSP00000480593.1|FLNA_p.V1240M_uc004fkk.2|FLNB_p.W529fs_c.1586_1587insG_uc003djj.2|FLNB_p.W529fs_c.1586delG_uc003djj.2	Human	Human|TCGA-76-6286-01A-11D-1845-08|TCGA-HU-A4H3-01A-21D-A25D-08|TCGA-CG-5721-01A-11D-1600-08	282752	LP20210401_EB_LUAD_MONTE_noIPtissue_KGG_01.11518.11518.3	1593.95	filamin A	filamin A	ENSG00000196924.18	ENST00000360319.9	X	chrX:154348529-154348851:-			NA					ENSP00000416926.1	-0.52996
ENSP00000353467.4_K58k_1_1_58_58	ENSP00000353467.4	FLNA	1	1	8.95	4.34	4.55	57	8	8.951	2	1	1	0	-115.115	2.7	509.018	K58k	TMT10	52	(R)	WCNEHLkCVSK	(R)	WCNEHLK(0.99)CVSK(0.0)	RWCNEHLkCVSKRIA	3	13.1	547.79	ENSP00000353467.4|ENSP00000358866.3|ENSP00000358872.4|ENSP00000480593.1|FLNA_p.V1240M_uc004fkk.2	Human	Human|TCGA-76-6286-01A-11D-1845-08	282752	LP20210402_EB_LUAD_MONTE_HLAft_KGG_02.17751.17751.4	2148.17	filamin A	filamin A	ENSG00000196924.18	ENST00000360319.9	X	chrX:154348529-154348851:-			NA					ENSP00000416926.1	-0.63372
ENSP00000353467.4_K87k_1_1_87_87	ENSP00000353467.4	FLNA	2	3	20.14	14.43	16.54	91	11	1.378	2	1	1	0	-115.123	-1.4	643.082	K87k	TMT10	77	(R)	LIALLEVLSQkK	(M)	LIALLEVLSQK(0.99)K(0.0)	LLEVLSQkKMHRKHN	4	13.1	547.79	ENSP00000353467.4|ENSP00000358866.3|ENSP00000358872.4|ENSP00000480593.1|FLNA_p.V1240M_uc004fkk.2	Human	Human|TCGA-76-6286-01A-11D-1845-08	282752	LP20210401_EB_LUAD_MONTE_noIPtissue_KGG_02.52045.52045.3	2042.36	filamin A	filamin A	ENSG00000196924.18	ENST00000360319.9	X	chrX:154348529-154348851:-			NA					ENSP00000416926.1	2.71279
ENSP00000353467.4_K270k_1_1_270_270	ENSP00000353467.4	FLNA	1	1	9.77	6.62	7.01	62.5	8	9.169	2	1	1	0	-115.12	-0.1	413.021	K270k	TMT10	269	(K)	LkPGAPLRPK	(L)	LK(0.99)PGAPLRPK(0.0)	QFPKAKLkPGAPLRP	5	13.1	547.79	ENSP00000353467.4|ENSP00000358866.3|ENSP00000358872.4	Human	Human	282752	LP20210401_EB_LUAD_MONTE_noIPtissue_KGG_02.15882.15882.4	1764.18	filamin A	filamin A	ENSG00000196924.18	ENST00000360319.9	X	chrX:154348529-154348851:-			NA					ENSP00000416926.1	NA
ENSP00000353467.4_K299k_1_1_299_299	ENSP00000353467.4	FLNA	2	4	23.87	20.06	19.07	96.5	13	1.47	2	1	1	0	-115.119	0.4	712.063	K299k	TMT10	286	(R)	AYGPGIEPTGNMVkK	(R)	AYGPGIEPTGNMVK(0.99)K(0.0)	EPTGNMVkKRAEFTV	6	13.1	547.79	ENSP00000353467.4|ENSP00000358866.3|ENSP00000358872.4|ENSP00000480593.1|FLNA_p.V1240M_uc004fkk.2	Human	Human|TCGA-76-6286-01A-11D-1845-08	282752	LP20210402_EB_LUAD_MONTE_HLAft_KGG_01.24129.24129.3	2249.29	filamin A	filamin A	ENSG00000196924.18	ENST00000360319.9	X	chrX:154348529-154348851:-			NA					ENSP00000416926.1	2.105
ENSP00000353467.4_K338k_1_1_338_338	ENSP00000353467.4	FLNA	2	3	11.14	12.37	8.45	72.9	8	99	1	1	1	0	-115.12	0	458.914	K338k	TMT10	332	(K)	VTANNDkNR	(T)	VTANNDK(1.0)NR	KVTANNDkNRTFSVW	7	13.1	547.79	ENSP00000353467.4|ENSP00000358866.3|ENSP00000358872.4|ENSP00000480593.1|FLNA_p.V1240M_uc004fkk.2	Human	Human|TCGA-76-6286-01A-11D-1845-08	282752	LP20210401_EB_LUAD_MONTE_noIPtissue_KGG_01.7148.7148.3	1489.85	filamin A	filamin A	ENSG00000196924.18	ENST00000360319.9	X	chrX:154348529-154348851:-			NA					ENSP00000416926.1	-0.32613
ENSP00000353467.4_K376k_1_1_376_376	ENSP00000353467.4	FLNA	1	1	9.06	9.06	16.66	59.5	12	9.06	2	1	1	0	-115.115	2.1	777.076	K376k	TMT10	368	(K)	SPFEVYVDkSQGDASK	(V)	SPFEVYVDK(0.99)SQGDASK(0.0)	PFEVYVDkSQGDASK	8	13.1	547.79	ENSP00000353467.4|ENSP00000358866.3|ENSP00000358872.4|ENSP00000480593.1|FLNA_p.V1240M_uc004fkk.2	Human	Human|TCGA-76-6286-01A-11D-1845-08	282752	LP20210401_EB_LUAD_MONTE_noIPtissue_KGG_02.28109.28109.3	2444.33	filamin A	filamin A	ENSG00000196924.18	ENST00000360319.9	X	chrX:154348529-154348851:-			NA					ENSP00000416926.1	NA
ENSP00000353467.4_K508k_1_1_508_508	ENSP00000353467.4	FLNA	2	4	14.92	12.12	15.16	76.1	10	14.917	2	1	1	0	-115.115	2.8	594.679	K508k	TMT10	505	(K)	VYTkGAGSGELK	(V)	VYTK(0.99)GAGSGELK(0.0)	ADFKVYTkGAGSGEL	9	13.1	547.79	ENSP00000353467.4|ENSP00000358866.3|ENSP00000358872.4|ENSP00000480593.1|FLNA_p.V1240M_uc004fkk.2	Human	Human|TCGA-76-6286-01A-11D-1845-08	282752	LP20210402_EB_LUAD_MONTE_HLAft_KGG_02.16452.16452.3	1897.14	filamin A	filamin A	ENSG00000196924.18	ENST00000360319.9	X	chrX:154348529-154348851:-			NA					ENSP00000416926.1	0.83385
ENSP00000353467.4_K781k_1_1_781_781	ENSP00000353467.4	FLNA	2	3	14.09	12.95	12.58	75.6	9	6.533	2	1	1	0	-115.118	1.3	588.027	K781k	TMT10	774	(K)	VYGPGVAkTGLK	(A)	VYGPGVAK(0.99)TGLK(0.0)	VYGPGVAkTGLKAHE	10	13.1	547.79	ENSP00000353467.4|ENSP00000358866.3|ENSP00000358872.4|ENSP00000480593.1|FLNA_p.V1240M_uc004fkk.2	Human	Human|TCGA-76-6286-01A-11D-1845-08	282752	LP20210402_EB_LUAD_MONTE_HLAft_KGG_01.22870.22870.3	1877.18	filamin A	filamin A	ENSG00000196924.18	ENST00000360319.9	X	chrX:154348529-154348851:-			NA					ENSP00000416926.1	1.10809
ENSP00000353467.4_K837k_1_1_837_837	ENSP00000353467.4	FLNA	2	3	14.07	14.07	14.07	71.9	11	99	1	1	1	0	-115.119	0.4	638.657	K837k	TMT10	829	(R)	NDNDTFTVkYTPR	(G)	NDNDTFTVK(1.0)YTPR	DNDTFTVkYTPRGAG	11	13.1	547.79	ENSP00000353467.4|ENSP00000358866.3|ENSP00000358872.4|ENSP00000480593.1|FLNA_p.V1240M_uc004fkk.2	Human	Human|TCGA-76-6286-01A-11D-1845-08	282752	LP20210401_EB_LUAD_MONTE_noIPtissue_KGG_01.19049.19049.3	2029.08	filamin A	filamin A	ENSG00000196924.18	ENST00000360319.9	X	chrX:154348529-154348851:-			NA					ENSP00000416926.1	0.51143
ENSP00000353467.4_K906k_1_1_906_906	ENSP00000353467.4	FLNA	2	4	15.32	12.81	9.18	82.2	10	15.32	2	1	1	0	-115.119	0.7	622.369	K906k	TMT10	905	(K)	GkLDVQFSGLTK	(G)	GK(0.99)LDVQFSGLTK(0.0)	AKAAGKGkLDVQFSG	12	13.1	547.79	ENSP00000353467.4|ENSP00000358866.3|ENSP00000358872.4|ENSP00000480593.1|FLNA_p.V1240M_uc004fkk.2	Human	Human|TCGA-76-6286-01A-11D-1845-08	282752	LP20210402_EB_LUAD_MONTE_HLAft_KGG_01.30706.30706.3	1980.21	filamin A	filamin A	ENSG00000196924.18	ENST00000360319.9	X	chrX:154348529-154348851:-			NA					ENSP00000416926.1	0.39284
ENSP00000353467.4_K916k_1_1_916_916	ENSP00000353467.4	FLNA	2	4	21.09	18.15	17.39	90.3	12	99	1	1	1	0	-115.121	-0.4	650.36	K916k	TMT10	907	(K)	LDVQFSGLTkGDAVR	(D)	LDVQFSGLTK(1.0)GDAVR	VQFSGLTkGDAVRDV	13	13.1	547.79	ENSP00000353467.4|ENSP00000358866.3|ENSP00000358872.4|ENSP00000480593.1|FLNA_p.V1240M_uc004fkk.2	Human	Human|TCGA-76-6286-01A-11D-1845-08	282752	LP20210401_EB_LUAD_MONTE_noIPtissue_KGG_01.31329.31329.3	2064.19	filamin A	filamin A	ENSG00000196924.18	ENST00000360319.9	X	chrX:154348529-154348851:-			NA					ENSP00000416926.1	0.26683
ENSP00000353467.4_K982k_1_1_982_982	ENSP00000353467.4	FLNA	2	4	11.18	7.71	8.85	69.3	9	11.184	2	1	1	0	-115.118	1	587.349	K982k	TMT10	976	(K)	VSGLGEkVDVGK	(D)	VSGLGEK(0.99)VDVGK(0.0)	KVSGLGEkVDVGKDQ	14	13.1	547.79	ENSP00000353467.4|ENSP00000358866.3|ENSP00000358872.4|ENSP00000480593.1|FLNA_p.V1240M_uc004fkk.2	Human	TCGA-76-6286-01A-11D-1845-08|Human	282752	LP20210401_EB_LUAD_MONTE_noIPtissue_KGG_02.23053.23053.3	1875.15	filamin A	filamin A	ENSG00000196924.18	ENST00000360319.9	X	chrX:154348529-154348851:-			NA					ENSP00000416926.1	4.19148
ENSP00000353467.4_K1019k_1_1_1019_1019	ENSP00000353467.4	FLNA	2	3	27.4	24.57	23.15	96.8	17	99	1	1	1	0	-115.109	4	931.506	K1019k	TMT10	1008	(K)	IVGPSGAAVPCkVEPGLGADNSVVR	(F)	IVGPSGAAVPCK(1.0)VEPGLGADNSVVR	SGAAVPCkVEPGLGA	15	13.1	547.79	ENSP00000353467.4|ENSP00000358866.3|ENSP00000358872.4|ENSP00000480593.1|FLNA_p.V1240M_uc004fkk.2	Human	Human|TCGA-76-6286-01A-11D-1845-08	282752	LP20210402_EB_LUAD_MONTE_HLAft_KGG_02.30516.30516.3	2907.61	filamin A	filamin A	ENSG00000196924.18	ENST00000360319.9	X	chrX:154348529-154348851:-			NA					ENSP00000416926.1	2.04571
ENSP00000353467.4_K1246k_1_1_1246_1246	ENSP00000353467.4	FLNA	2	4	33.95	29.15	28.8	99.2	28	99	1	1	1	0	-115.128	-1.8	1095.3	K1246k	TMT10	1235	(K)	YGGQPVPNFPSkLQVEPAVDTSGVQCYGPGIEGQGVFR	(E)	YGGQPVPNFPSK(1.0)LQVEPAVDTSGVQCYGPGIEGQGVFR	PVPNFPSkLQVEPAV	16	13.1	547.79	ENSP00000353467.4|ENSP00000358866.3|ENSP00000358872.4|ENSP00000480593.1	Human	Human	282752	LP20210401_EB_LUAD_MONTE_noIPtissue_KGG_02.40894.40894.4	4493.3	filamin A	filamin A	ENSG00000196924.18	ENST00000360319.9	X	chrX:154348529-154348851:-			NA					ENSP00000416926.1	2.35701
ENSP00000353467.4_K1477k_1_1_1477_1477	ENSP00000353467.4	FLNA	1	1	20.91	19.82	21.56	87.4	16	11.168	2	1	1	0	-115.103	6	718.413	K1477k	TMT10	1465	(R)	ANLPQSFQVDTSkAGVAPLQVK	(V)	ANLPQSFQVDTSK(0.99)AGVAPLQVK(0.0)	SFQVDTSkAGVAPLQ	17	13.1	547.79	ENSP00000353467.4	Human	Human	282752	LP20210401_EB_LUAD_MONTE_noIPtissue_KGG_02.35264.35264.4	2985.73	filamin A	filamin A	ENSG00000196924.18	ENST00000360319.9	X	chrX:154348529-154348851:-			NA					ENSP00000416926.1	NA
ENSP00000353467.4_K1486k_1_1_1486_1486	ENSP00000353467.4	FLNA	1	2	10.73	12.28	10.64	69.5	11	7.426	2	1	1	0	-115.124	-1.9	655.405	K1486k	TMT10	1478	(K)	AGVAPLQVkVQGPK	(G)	AGVAPLQVK(0.99)VQGPK(0.0)	GVAPLQVkVQGPKGL	18	13.1	547.79	ENSP00000353467.4|ENSP00000358866.3|ENSP00000358872.4|ENSP00000480593.1|ENST00000490936.5_1_X:153579531-153588003:-|FLNA_p.V1240M_uc004fkk.2	Human	Human|nuORFdb_human|TCGA-76-6286-01A-11D-1845-08	282752	LP20210401_EB_LUAD_MONTE_noIPtissue_KGG_02.24832.24832.3	2079.33	filamin A	filamin A	ENSG00000196924.18	ENST00000360319.9	X	chrX:154348529-154348851:-			NA					ENSP00000416926.1	NA
ENSP00000353467.4_K1491k_1_1_1491_1491	ENSP00000353467.4	FLNA	2	3	30.63	30.63	30.63	90.6	25	99	1	1	1	0	-115.126	-1.9	1132.92	K1491k	TMT10	1487	(K)	VQGPkGLVEPVDVVDNADGTQTVNYVPSR	(E)	VQGPK(1.0)GLVEPVDVVDNADGTQTVNYVPSR	QVKVQGPkGLVEPVD	19	13.1	547.79	ENSP00000353467.4|ENSP00000358866.3|ENSP00000358872.4|ENSP00000480593.1|ENST00000490936.5_1_X:153579531-153588003:-|FLNA_p.V1240M_uc004fkk.2	Human	Human|nuORFdb_human|TCGA-76-6286-01A-11D-1845-08	282752	LP20210401_EB_LUAD_MONTE_noIPtissue_KGG_01.34452.34452.3	3511.88	filamin A	filamin A	ENSG00000196924.18	ENST00000360319.9	X	chrX:154348529-154348851:-			NA					ENSP00000416926.1	-0.36689
ENSP00000353467.4_K1793k_1_1_1793_1793	ENSP00000353467.4	FLNA	2	4	10.51	6.27	8.08	67.2	8	99	1	1	1	0	-115.116	3.2	444.589	K1793k	TMT10	1793	(K)	kGEITGEVR	(M)	K(1.0)GEITGEVR	VIPFTIKkGEITGEV	20	13.1	547.79	ENSP00000353467.4|ENSP00000358866.3|ENSP00000358872.4|ENSP00000480593.1	Human	Human	282752	LP20210402_EB_LUAD_MONTE_HLAft_KGG_02.10203.10203.3	1446.87	filamin A	filamin A	ENSG00000196924.18	ENST00000360319.9	X	chrX:154348529-154348851:-			NA					ENSP00000416926.1	1.16368
ENSP00000353467.4_K1806k_1_1_1806_1806	ENSP00000353467.4	FLNA	2	3	18.6	15.12	16.7	77.1	12	18.6	2	1	1	0	-115.125	-2.3	720.4	K1806k	TMT10	1802	(R)	MPSGkVAQPTITDNK	(D)	MPSGK(0.99)VAQPTITDNK(0.0)	EVRMPSGkVAQPTIT	21	13.1	547.79	ENSP00000353467.4|ENSP00000358866.3|ENSP00000358872.4|ENSP00000480593.1|ENST00000490936.5_1_X:153579531-153588003:-	Human	Human|nuORFdb_human	282752	LP20210401_EB_LUAD_MONTE_noIPtissue_KGG_02.20837.20837.3	2274.31	filamin A	filamin A	ENSG00000196924.18	ENST00000360319.9	X	chrX:154348529-154348851:-			NA					ENSP00000416926.1	1.40828
ENSP00000353467.4_K1816k_1_1_1816_1816	ENSP00000353467.4	FLNA	2	4	23.17	23.17	20.08	89	15	99	1	1	1	0	-115.115	2.3	720.062	K1816k	TMT10	1807	(K)	VAQPTITDNkDGTVTVR	(Y)	VAQPTITDNK(1.0)DGTVTVR	QPTITDNkDGTVTVR	22	13.1	547.79	ENSP00000353467.4|ENSP00000358866.3|ENSP00000358872.4|ENSP00000480593.1|ENST00000490936.5_1_X:153579531-153588003:-|FLNA_p.V1240M_uc004fkk.2	Human	Human|nuORFdb_human|TCGA-76-6286-01A-11D-1845-08	282752	LP20210402_EB_LUAD_MONTE_HLAft_KGG_02.19735.19735.3	2273.29	filamin A	filamin A	ENSG00000196924.18	ENST00000360319.9	X	chrX:154348529-154348851:-			NA					ENSP00000416926.1	1.96047
ENSP00000353467.4_K1956k_1_1_1956_1956	ENSP00000353467.4	FLNA	2	4	28.63	24.59	22.39	89.7	21	99	1	1	1	0	-115.125	-1.2	959.021	K1956k	TMT10	1952	(R)	MSHLkVGSAADIPINISETDLSLLTATVVPPSGR	(E)	MSHLK(1.0)VGSAADIPINISETDLSLLTATVVPPSGR	SMRMSHLkVGSAADI	23	13.1	547.79	ENSP00000353467.4|ENSP00000358866.3|ENSP00000358872.4|ENST00000466325.1_1_X:153581267-153581814:-|ENST00000490936.5_1_X:153579531-153588003:-|FLNA_p.V1240M_uc004fkk.2	Human	Human|nuORFdb_human|TCGA-76-6286-01A-11D-1845-08	282752	LP20210401_EB_LUAD_MONTE_noIPtissue_KGG_01.48762.48762.4	3948.19	filamin A	filamin A	ENSG00000196924.18	ENST00000360319.9	X	chrX:154348529-154348851:-			NA					ENSP00000416926.1	0.77455
ENSP00000353467.4_K1992k_1_1_1992_1992	ENSP00000353467.4	FLNA	2	5	13.1	9.56	8.45	74.1	7	99	1	1	1	0	-115.119	0.9	463.257	K1992k	TMT10	1986	(R)	EEPCLLkR	(L)	EEPCLLK(1.0)R	REEPCLLkRLRNGHV	24	13.1	547.79	ENSP00000353467.4|ENSP00000358866.3|ENSP00000358872.4|ENST00000466325.1_1_X:153581267-153581814:-|ENST00000490936.5_1_X:153579531-153588003:-|FLNA_p.V1240M_uc004fkk.2	Human	Human|nuORFdb_human|TCGA-76-6286-01A-11D-1845-08	282752	LP20210402_EB_LUAD_MONTE_HLAft_KGG_01.15433.15433.3	1502.88	filamin A	filamin A	ENSG00000196924.18	ENST00000360319.9	X	chrX:154348529-154348851:-			NA					ENSP00000416926.1	-0.16677
ENSP00000353467.4_K2272k_1_1_2272_2272	ENSP00000353467.4	FLNA	1	1	18.63	16.74	17.3	74.5	12	99	1	1	1	0	-115.073	17.4	906.485	K2272k	TMT10	2257	(R)	EAGAGGLAIAVEGPSkAEISFEDR	(K)	EAGAGGLAIAVEGPSK(1.0)AEISFEDR	IAVEGPSkAEISFED	25	13.1	547.79	ENSP00000353467.4|ENSP00000358866.3|ENSP00000358872.4|ENST00000474358.5_1_X:153580213-153581146:-|ENST00000490936.5_1_X:153579531-153588003:-	Human	Human|nuORFdb_human	282752	LP20210401_EB_LUAD_MONTE_noIPtissue_KGG_01.34937.34982.3	2832.51	filamin A	filamin A	ENSG00000196924.18	ENST00000360319.9	X	chrX:154348529-154348851:-			NA					ENSP00000416926.1	NA
ENSP00000353467.4_K2353k_1_1_2353_2353	ENSP00000353467.4	FLNA	2	8	28.66	24.35	25.43	97.5	18	8.557	2	1	1	0	-115.118	0.9	877.495	K2353k	TMT10	2339	(K)	VNQPASFAVSLNGAkGAIDAK	(V)	VNQPASFAVSLNGAK(0.99)GAIDAK(0.0)	AVSLNGAkGAIDAKV	26	13.1	547.79	ENSP00000353467.4|ENSP00000358866.3|ENSP00000358872.4|ENSP00000480593.1|ENST00000490936.5_1_X:153578959-153579424:-|FLNA_p.V1240M_uc004fkk.2	Human	Human|nuORFdb_human|TCGA-76-6286-01A-11D-1845-08	282752	LP20210401_EB_LUAD_MONTE_noIPtissue_KGG_01.33517.33517.3	2745.59	filamin A	filamin A	ENSG00000196924.18	ENST00000360319.9	X	chrX:154348529-154348851:-			NA					ENSP00000416926.1	1.01174
ENSP00000353467.4_K2409k_1_1_2409_2409	ENSP00000353467.4	FLNA	1	1	10.4	12.38	12.42	59.8	9	99	1	1	1	0	-115.117	1.6	479.27	K2409k	TMT10	2398	(K)	FNGTHIPGSPFkIR	(V)	FNGTHIPGSPFK(1.0)IR	HIPGSPFkIRVGEPG	27	13.1	547.79	ENSP00000353467.4|ENSP00000358866.3|ENSP00000358872.4|ENSP00000480593.1|ENST00000462590.1_1_X:153578333-153578723:-|ENST00000490936.5_1_X:153577219-153578780:-|FLNA_p.V1240M_uc004fkk.2	Human	Human|nuORFdb_human|TCGA-76-6286-01A-11D-1845-08	282752	LP20210401_EB_LUAD_MONTE_noIPtissue_KGG_01.26019.26019.4	2029.17	filamin A	filamin A	ENSG00000196924.18	ENST00000360319.9	X	chrX:154348529-154348851:-			NA					ENSP00000416926.1	NA
ENSP00000353467.4_K2465k_1_1_2465_2465	ENSP00000353467.4	FLNA	1	2	15.92	14.28	14.28	75.3	11	99	1	1	1	0	-115.119	0.5	672.305	K2465k	TMT10	2464	(K)	VkMDCQECPEGYR	(V)	VK(1.0)MDCQECPEGYR	IDGPSKVkMDCQECP	28	13.1	547.79	ENSP00000353467.4|ENSP00000358866.3|ENSP00000358872.4|ENSP00000480593.1	Human	Human	282752	LP20210402_EB_LUAD_MONTE_HLAft_KGG_01.14679.14679.3	2130.02	filamin A	filamin A	ENSG00000196924.18	ENST00000360319.9	X	chrX:154348529-154348851:-			NA					ENSP00000416926.1	1.83817
ENSP00000353467.4_K2505k_1_1_2505_2505	ENSP00000353467.4	FLNA	1	1	14.6	12.32	13.96	80.5	9	3.591	2	1	1	0	-115.115	2.5	538.551	K2505k	TMT10	2493	(K)	YGGPYHIGGSPFkAK	(V)	YGGPYHIGGSPFK(0.99)AK(0.0)	HIGGSPFkAKVTGPR	29	13.1	547.79	ENSP00000353467.4|ENSP00000358866.3|ENSP00000358872.4|ENSP00000480593.1	Human	Human	282752	LP20210401_EB_LUAD_MONTE_noIPtissue_KGG_01.23122.23122.4	2266.3	filamin A	filamin A	ENSG00000196924.18	ENST00000360319.9	X	chrX:154348529-154348851:-			NA					ENSP00000416926.1	NA
ENSP00000353467.4_K2555k_1_1_2555_2555	ENSP00000353467.4	FLNA	2	4	8.85	5.36	7.85	61.8	7	8.854	2	1	1	0	-115.121	-0.4	515.336	K2555k	TMT10	2552	(K)	VVAkGLGLSK	(A)	VVAK(0.99)GLGLSK(0.0)	DASKVVAkGLGLSKA	30	13.1	547.79	ENSP00000353467.4|ENSP00000358866.3|ENSP00000358872.4|ENSP00000480593.1|ENST00000490936.5_1_X:153577219-153578780:-|FLNA_p.V1240M_uc004fkk.2	Human	Human|nuORFdb_human|TCGA-76-6286-01A-11D-1845-08	282752	LP20210401_EB_LUAD_MONTE_noIPtissue_KGG_01.24414.24414.3	1659.11	filamin A	filamin A	ENSG00000196924.18	ENST00000360319.9	X	chrX:154348529-154348851:-			NA					ENSP00000416926.1	1.51575
ENSP00000353467.4_K2561k_1_1_2561_2561	ENSP00000353467.4	FLNA	2	3	12.26	11.75	12.5	62	9	12.258	2	1	1	0	-115.114	3.3	598.363	K2561k	TMT10	2556	(K)	GLGLSkAYVGQK	(S)	GLGLSK(0.99)AYVGQK(0.0)	AKGLGLSkAYVGQKS	31	13.1	547.79	ENSP00000353467.4|ENSP00000358866.3|ENSP00000358872.4|ENSP00000480593.1|ENST00000490936.5_1_X:153577219-153578780:-|FLNA_p.V1240M_uc004fkk.2	Human	Human|nuORFdb_human|TCGA-76-6286-01A-11D-1845-08	282752	LP20210402_EB_LUAD_MONTE_HLAft_KGG_01.24377.24377.3	1908.19	filamin A	filamin A	ENSG00000196924.18	ENST00000360319.9	X	chrX:154348529-154348851:-			NA					ENSP00000416926.1	0.73749
ENSP00000353467.4_K2613k_1_1_2613_2613	ENSP00000353467.4	FLNA	1	2	16.59	16.52	8.19	86.1	10	3.733	2	1	1	0	-115.124	-2	634.375	K2613k	TMT10	2605	(R)	LYSVSYLLkDK	(G)	LYSVSYLLK(0.99)DK(0.0)	YSVSYLLkDKGEYTL	32	13.1	547.79	ENSP00000353467.4|ENSP00000358866.3|ENSP00000358872.4|ENSP00000480593.1|ENST00000490936.5_1_X:153577219-153578780:-|FLNA_p.V1240M_uc004fkk.2	Human	Human|nuORFdb_human|TCGA-76-6286-01A-11D-1845-08	282752	LP20210401_EB_LUAD_MONTE_noIPtissue_KGG_02.37398.37398.3	2016.23	filamin A	filamin A	ENSG00000196924.18	ENST00000360319.9	X	chrX:154348529-154348851:-			NA					ENSP00000416926.1	NA
ENSP00000353467.4_K2615k_1_1_2615_2615	ENSP00000353467.4	FLNA	1	2	10.21	7.14	7.85	67.1	8	10.209	2	1	1	0	-115.125	-3	575.336	K2615k	TMT10	2614	(K)	DkGEYTLVVK	(W)	DK(0.99)GEYTLVVK(0.0)	VSYLLKDkGEYTLVV	33	13.1	547.79	ENSP00000353467.4|ENSP00000358866.3|ENSP00000358872.4|ENST00000490936.5_1_X:153577219-153578780:-	Human	Human|nuORFdb_human	282752	LP20210401_EB_LUAD_MONTE_noIPtissue_KGG_01.22915.22915.3	1839.12	filamin A	filamin A	ENSG00000196924.18	ENST00000360319.9	X	chrX:154348529-154348851:-			NA					ENSP00000416926.1	NA
ENSP00000420213.1_K60k_1_1_60_60	ENSP00000420213.1	FLNB	1	1	16.32	16.32	16.32	81.5	11	99	1	1	1	0	-115.123	-1.6	576.03	K60k	TMT10	50	(R)	LIALLEVLSQkR	(M)	LIALLEVLSQK(1.0)R	LLEVLSQkRMYRKYH	34	13.2	547.79	ENSP00000295956.5|ENSP00000351339.3|ENSP00000415599.2|ENSP00000420213.1|FLNB_p.W529fs_c.1586_1587insG_uc003djj.2	Human	Human|TCGA-HU-A4H3-01A-21D-A25D-08	283798	LP20210401_EB_LUAD_MONTE_noIPtissue_KGG_01.50978.50978.3	1841.2	filamin B	filamin B	ENSG00000136068.15	ENST00000490882.5	3	chr3:58170760-58170774:+			NA						NA
ENSP00000420213.1_K249k_1_1_249_249	ENSP00000420213.1	FLNB	2	3	9.44	9.44	9.88	57.3	8	3.266	3	1	1	0	-115.118	1.3	463.311	K249k	TMT10	242	(K)	LKPGAPLkPK	(L)	LK(0.0)PGAPLK(0.99)PK(0.0)	LKPGAPLkPKLNPKK	35	13.2	547.79	ENSP00000351339.3|ENSP00000415599.2|ENSP00000418510.1|ENSP00000420213.1|FLNB_p.W529fs_c.1586_1587insG_uc003djj.2|FLNB_p.W529fs_c.1586delG_uc003djj.2	Human	Human|TCGA-HU-A4H3-01A-21D-A25D-08|TCGA-CG-5721-01A-11D-1600-08	283798	LP20210401_EB_LUAD_MONTE_noIPtissue_KGG_01.18792.18792.4	1965.34	filamin B	filamin B	ENSG00000136068.15	ENST00000490882.5	3	chr3:58170760-58170774:+			NA						2.95368
ENSP00000420213.1_K272k_1_1_272_272	ENSP00000420213.1	FLNB	2	4	15.92	13.34	12.29	85.1	11	6.377	2	1	1	0	-115.119	0.5	681.388	K272k	TMT10	263	(R)	GIEPTGNMVkQPAK	(F)	GIEPTGNMVK(0.99)QPAK(0.0)	EPTGNMVkQPAKFTV	36	13.2	547.79	ENSP00000295956.5|ENSP00000351339.3|ENSP00000415599.2|ENSP00000418510.1|ENSP00000420213.1|FLNB_p.W529fs_c.1586_1587insG_uc003djj.2|FLNB_p.W529fs_c.1586delG_uc003djj.2	Human	Human|TCGA-HU-A4H3-01A-21D-A25D-08|TCGA-CG-5721-01A-11D-1600-08	283798	LP20210401_EB_LUAD_MONTE_noIPtissue_KGG_01.19614.19614.3	2157.27	filamin B	filamin B	ENSG00000136068.15	ENST00000490882.5	3	chr3:58170760-58170774:+			NA						4.46943
ENSP00000420213.1_K502k_1_1_502_502	ENSP00000420213.1	FLNB	2	3	8.49	5.53	4.55	73.8	6	3.166	2	1	1	0	-115.119	0.6	539.331	K502k	TMT10	496	(K)	GLEELVkQK	(D)	GLEELVK(0.99)QK(0.0)	KGLEELVkQKDFLDG	37	13.2	547.79	ENSP00000295956.5|ENSP00000351339.3|ENSP00000415599.2|ENSP00000418510.1|ENSP00000420213.1|FLNB_p.W529fs_c.1586_1587insG_uc003djj.2|FLNB_p.W529fs_c.1586delG_uc003djj.2	Human	Human|TCGA-HU-A4H3-01A-21D-A25D-08|TCGA-CG-5721-01A-11D-1600-08	283798	LP20210402_EB_LUAD_MONTE_HLAft_KGG_02.26007.26007.3	1731.1	filamin B	filamin B	ENSG00000136068.15	ENST00000490882.5	3	chr3:58170760-58170774:+			NA						3.20568
ENSP00000420213.1_K677k_1_1_677_677	ENSP00000420213.1	FLNB	1	1	8.47	3.4	5.66	62.3	6	8.467	2	1	1	0	-115.117	2.3	457.951	K677k	TMT10	674	(K)	DAGkAPLK	(I)	DAGK(0.99)APLK(0.0)	VDPKDAGkAPLKIFA	38	13.2	547.79	ENSP00000415599.2|ENSP00000418510.1|ENSP00000420213.1	Human	Human	283798	LP20210402_EB_LUAD_MONTE_HLAft_KGG_01.12567.12567.3	1486.96	filamin B	filamin B	ENSG00000136068.15	ENST00000490882.5	3	chr3:58170760-58170774:+			NA						0.11859
ENSP00000420213.1_K697k_1_1_697_697	ENSP00000420213.1	FLNB	2	4	10.98	7.98	7.79	75.3	7	99	1	1	1	0	-115.12	0.3	454.257	K697k	TMT10	692	(R)	IDIQMkNR	(M)	IDIQMK(1.0)NR	QRIDIQMkNRMDGTY	39	13.2	547.79	ENSP00000295956.5|ENSP00000351339.3|ENSP00000415599.2|ENSP00000418510.1|ENSP00000420213.1	Human	Human	283798	LP20210401_EB_LUAD_MONTE_noIPtissue_KGG_01.17615.17615.3	1475.88	filamin B	filamin B	ENSG00000136068.15	ENST00000490882.5	3	chr3:58170760-58170774:+			NA						0.91909
ENSP00000420213.1_K1241k_1_1_1241_1241	ENSP00000420213.1	FLNB	2	4	19.18	16.54	15.09	87.4	12	99	1	1	1	0	-115.121	-0.5	588.659	K1241k	TMT10	1233	(K)	VFGPGIEGkDVFR	(E)	VFGPGIEGK(1.0)DVFR	FGPGIEGkDVFREAT	40	13.2	547.79	ENSP00000295956.5|ENSP00000351339.3|ENSP00000415599.2|ENSP00000418510.1|ENSP00000420213.1	Human	Human	283798	LP20210401_EB_LUAD_MONTE_noIPtissue_KGG_02.30533.30536.3	1879.08	filamin B	filamin B	ENSG00000136068.15	ENST00000490882.5	3	chr3:58170760-58170774:+			NA						1.64917
ENSP00000420213.1_K1603k_1_1_1603_1603	ENSP00000420213.1	FLNB	1	1	8.58	4.65	5.44	56.1	7	8.577	2	1	1	0	-115.114	2.2	673.866	K1603k	TMT10	1597	(R)	AIVHDNkDGTYAVTYIPDK	(T)	AIVHDNK(0.99)DGTYAVTYIPDK(0.0)	RAIVHDNkDGTYAVT	41	13.2	547.79	ENSP00000295956.5|ENSP00000351339.3|ENSP00000415599.2|ENSP00000418510.1|ENSP00000420213.1|ENST00000481470.5_1_3:58118395-58154450:+	Human	Human|nuORFdb_human	283798	LP20210402_EB_LUAD_MONTE_HLAft_KGG_02.25970.25970.4	2807.55	filamin B	filamin B	ENSG00000136068.15	ENST00000490882.5	3	chr3:58170760-58170774:+			NA						1.73811
ENSP00000420213.1_K1788k_1_1_1788_1788	ENSP00000420213.1	FLNB	2	4	13.64	10.33	10.71	75.5	9	13.635	2	1	1	0	-115.121	-0.5	511.283	K1788k	TMT10	1788	(R)	kGEITGEVHMPSGK	(T)	K(0.99)GEITGEVHMPSGK(0.0)	VIPFAVRkGEITGEV	42	13.2	547.79	ENSP00000295956.5|ENSP00000351339.3|ENSP00000415599.2|ENSP00000418510.1|ENSP00000420213.1|ENST00000481470.5_1_3:58118395-58154450:+	Human	Human|nuORFdb_human	283798	LP20210401_EB_LUAD_MONTE_noIPtissue_KGG_01.18625.18625.4	2157.23	filamin B	filamin B	ENSG00000136068.15	ENST00000490882.5	3	chr3:58170760-58170774:+			NA						-0.82273
ENSP00000420213.1_K1811k_1_1_1811_1811	ENSP00000420213.1	FLNB	2	4	25.45	20.18	21.23	97.1	16	99	1	1	1	0	-115.118	1	720.389	K1811k	TMT10	1802	(K)	TATPEIVDNkDGTVTVR	(Y)	TATPEIVDNK(1.0)DGTVTVR	TPEIVDNkDGTVTVR	43	13.2	547.79	ENSP00000295956.5|ENSP00000351339.3|ENSP00000415599.2|ENSP00000418510.1|ENSP00000420213.1|ENST00000481470.5_1_3:58118395-58154450:+	Human	Human|nuORFdb_human	283798	LP20210402_EB_LUAD_MONTE_HLAft_KGG_01.21804.21804.3	2274.27	filamin B	filamin B	ENSG00000136068.15	ENST00000490882.5	3	chr3:58170760-58170774:+			NA						1.72699
ENSP00000420213.1_K1928k_1_1_1928_1928	ENSP00000420213.1	FLNB	2	4	16.35	16.15	16.58	86	11	16.346	2	1	1	0	-115.114	2.6	537.548	K1928k	TMT10	1925	(K)	YNDkHIPGSPFTAK	(I)	YNDK(0.99)HIPGSPFTAK(0.0)	ILVKYNDkHIPGSPF	44	13.2	547.79	ENSP00000295956.5|ENSP00000351339.3|ENSP00000415599.2|ENSP00000418510.1|ENSP00000420213.1|ENST00000481470.5_1_3:58118395-58154450:+	Human	Human|nuORFdb_human	283798	LP20210402_EB_LUAD_MONTE_HLAft_KGG_02.21411.21411.4	2262.28	filamin B	filamin B	ENSG00000136068.15	ENST00000490882.5	3	chr3:58170760-58170774:+			NA						2.86473
ENSP00000420213.1_K1986k_1_1_1986_1986	ENSP00000420213.1	FLNB	1	2	9.25	8.87	7.87	61.3	7	99	1	1	1	0	-115.121	-0.6	458.585	K1986k	TMT10	1980	(R)	DEPCLLkR	(L)	DEPCLLK(1.0)R	RDEPCLLkRLPNNHI	45	13.2	547.79	ENSP00000295956.5|ENSP00000351339.3|ENSP00000415599.2|ENSP00000418510.1|ENSP00000420213.1|ENST00000481470.5_1_3:58118395-58154450:+	Human	Human|nuORFdb_human	283798	LP20210401_EB_LUAD_MONTE_noIPtissue_KGG_02.14787.14968.3	1488.86	filamin B	filamin B	ENSG00000136068.15	ENST00000490882.5	3	chr3:58170760-58170774:+			NA						NA
ENSP00000420213.1_K2119k_1_1_2119_2119	ENSP00000420213.1	FLNB	2	4	23.72	22.66	22.45	90.2	14	99	1	1	1	0	-115.115	2	619.074	K2119k	TMT10	2106	(K)	FADEHVPGSPFTVkISGEGR	(V)	FADEHVPGSPFTVK(1.0)ISGEGR	PGSPFTVkISGEGRV	46	13.2	547.79	ENSP00000295956.5|ENSP00000351339.3|ENSP00000415599.2|ENSP00000418510.1|ENSP00000420213.1|ENST00000477629.1_1_3:58135593-58136214:+|ENST00000481470.5_1_3:58118395-58154450:+	Human	Human|nuORFdb_human	283798	LP20210402_EB_LUAD_MONTE_HLAft_KGG_01.30331.30331.4	2588.39	filamin B	filamin B	ENSG00000136068.15	ENST00000490882.5	3	chr3:58170760-58170774:+			NA						2.25695
ENSP00000420213.1_K2499k_1_1_2499_2499	ENSP00000420213.1	FLNB	2	3	16.76	13.96	13.52	86.3	10	3.457	2	1	1	0	-115.121	-0.3	536.806	K2499k	TMT10	2487	(K)	YGGPNHIVGSPFkAK	(V)	YGGPNHIVGSPFK(0.99)AK(0.0)	HIVGSPFkAKVTGQR	47	13.2	547.79	ENSP00000295956.5|ENSP00000351339.3|ENSP00000414532.3|ENSP00000415599.2|ENSP00000418510.1|ENSP00000420213.1|ENST00000481470.5_1_3:58118395-58154450:+|ENST00000484981.1_1_3:58151207-58156486:+	Human	Human|nuORFdb_human	283798	LP20210401_EB_LUAD_MONTE_noIPtissue_KGG_01.21180.21180.4	2259.32	filamin B	filamin B	ENSG00000136068.15	ENST00000490882.5	3	chr3:58170760-58170774:+			NA						NA
ENSP00000216181.6_K29k_1_1_29_29	ENSP00000216181.6	MYH9	1	4	26.35	22.27	22.95	95.4	15	1.324	2	1	1	0	-115.122	-0.7	791.774	K29k	TMT10	15	(K)	NFINNPLAQADWAAkK	(L)	NFINNPLAQADWAAK(0.99)K(0.0)	AQADWAAkKLVWVPS	1	14.1	547.56	ENSP00000216181.6|ENSP00000384631.1	Human	Human	227784	LP20210401_EB_LUAD_MONTE_noIPtissue_KGG_02.35309.35309.3	2488.43	myosin heavy chain 9	myosin heavy chain 9	ENSG00000100345.22	ENST00000216181.11	22	chr22:36281280-36282670:-			NA						NA
ENSP00000216181.6_K38k_1_1_38_38	ENSP00000216181.6	MYH9	1	2	21.82	16.86	15.67	94.8	15	15.435	2	1	1	0	-115.122	-0.8	811.457	K38k	TMT10	31	(K)	LVWVPSDkSGFEPASLK	(E)	LVWVPSDK(0.99)SGFEPASLK(0.0)	LVWVPSDkSGFEPAS	2	14.1	547.56	ENSP00000216181.6|ENSP00000384631.1	Human	Human	227784	LP20210401_EB_LUAD_MONTE_noIPtissue_KGG_01.39435.39435.3	2547.48	myosin heavy chain 9	myosin heavy chain 9	ENSG00000100345.22	ENST00000216181.11	22	chr22:36281280-36282670:-			NA						NA
ENSP00000216181.6_K63k_1_1_63_63	ENSP00000216181.6	MYH9	1	1	17.71	12.62	16.93	77.1	12	1.579	2	1	1	0	-115.085	14.4	815.459	K63k	TMT10	48	(K)	EEVGEEAIVELVENGkK	(V)	EEVGEEAIVELVENGK(0.99)K(0.0)	VELVENGkKVKVNKD	3	14.1	547.56	ENSP00000216181.6	Human	Human	227784	LP20210401_EB_LUAD_MONTE_noIPtissue_KGG_01.39690.39690.3	2559.45	myosin heavy chain 9	myosin heavy chain 9	ENSG00000100345.22	ENST00000216181.11	22	chr22:36281280-36282670:-			NA						NA
ENSP00000216181.6_K74k_1_1_74_74	ENSP00000216181.6	MYH9	2	3	12.34	12.16	10.22	70	8	12.337	2	1	1	0	-115.117	1.6	586.66	K74k	TMT10	70	(K)	DDIQkMNPPK	(F)	DDIQK(0.99)MNPPK(0.0)	VNKDDIQkMNPPKFS	4	14.1	547.56	ENSP00000216181.6|ENSP00000269243.4|ENSP00000300036.5|ENSP00000353590.4|ENSP00000369315.5|ENSP00000379616.3|ENSP00000384631.1|ENSP00000407821.2	Human	Human|TCGA-CR-7388-T	227784	LP20210401_EB_LUAD_MONTE_noIPtissue_KGG_01.17254.17432.3	1873.08	myosin heavy chain 9	myosin heavy chain 9	ENSG00000100345.22	ENST00000216181.11	22	chr22:36281280-36282670:-			NA						0.22977
ENSP00000216181.6_K79k_1_1_79_79	ENSP00000216181.6	MYH9	2	4	13.48	10.6	10.88	74.4	7	5.979	2	1	1	0	-115.121	-0.6	507.627	K79k	TMT10	75	(K)	MNPPkFSK	(V)	MNPPK(0.99)FSK(0.0)	IQKMNPPkFSKVEDM	5	14.1	547.56	ENSP00000216181.6|ENSP00000269243.4|ENSP00000300036.5|ENSP00000353590.4|ENSP00000366169.3|ENSP00000369315.5|ENSP00000379616.3|ENSP00000384631.1|ENSP00000407821.2|ENSP00000407879.1|ENSP00000458731.1|ENSP00000493594.1|ENST00000440075.6_1_19:50713787-50779340:+|MYH10_p.L1091fs_c.3271_3272insC_uc002glm.2	Human	Human|nuORFdb_human|TCGA-67-3770-T	227784	LP20210401_EB_LUAD_MONTE_noIPtissue_KGG_02.20209.20390.3	1635.99	myosin heavy chain 9	myosin heavy chain 9	ENSG00000100345.22	ENST00000216181.11	22	chr22:36281280-36282670:-			NA						0.79679
ENSP00000216181.6_K102k_1_1_102_102	ENSP00000216181.6	MYH9	2	4	28.75	23.97	29.22	84.9	18	99	1	1	1	0	-115.119	0.2	729.371	K102k	TMT10	83	(K)	VEDMAELTCLNEASVLHNLkER	(Y)	VEDMAELTCLNEASVLHNLK(1.0)ER	ASVLHNLkERYYSGL	6	14.1	547.56	ENSP00000216181.6|ENSP00000384631.1	Human	Human	227784	LP20210402_EB_LUAD_MONTE_HLAft_KGG_01.40153.40153.4	3029.58	myosin heavy chain 9	myosin heavy chain 9	ENSG00000100345.22	ENST00000216181.11	22	chr22:36281280-36282670:-			NA						-0.4929
ENSP00000216181.6_K139k_1_1_139_139	ENSP00000216181.6	MYH9	2	14	28.35	28.9	26.88	100	15	3.162	2	1	1	0	-115.114	2.4	829.121	K139k	TMT10	126	(K)	NLPIYSEEIVEMYkGK	(K)	NLPIYSEEIVEMYK(0.99)GK(0.0)	EEIVEMYkGKKRHEM	7	14.1	547.56	ENSP00000216181.6|ENSP00000384631.1	Human	Human	227784	LP20210402_EB_LUAD_MONTE_HLAft_KGG_02.41073.41075.3	2600.46	myosin heavy chain 9	myosin heavy chain 9	ENSG00000100345.22	ENST00000216181.11	22	chr22:36281280-36282670:-			NA						0.05559
ENSP00000216181.6_K225k_1_1_225_225	ENSP00000216181.6	MYH9	2	10	28.53	28.78	29	91.8	18	4.996	2	1	1	0	-115.112	2.8	657.639	K225k	TMT10	210	(R)	QLLQANPILEAFGNAkTVK	(N)	QLLQANPILEAFGNAK(0.99)TVK(0.0)	LEAFGNAkTVKNDNS	8	14.1	547.56	ENSP00000216181.6|ENSP00000300036.5|ENSP00000366169.3|ENSP00000379616.3|ENSP00000407821.2|ENSP00000407879.1|ENSP00000458731.1|ENSP00000493594.1|ENST00000440075.6_1_19:50713787-50779340:+|MYH11_p.E993K_uc002ddx.2|MYH11_p.K1263del_uc002ddx.2	Human	Human|nuORFdb_human|TCGA-CR-7388-T|TCGA-F1-6874-01A-11D-1882-08	227784	LP20210402_EB_LUAD_MONTE_HLAft_KGG_02.44445.44445.4	2742.65	myosin heavy chain 9	myosin heavy chain 9	ENSG00000100345.22	ENST00000216181.11	22	chr22:36281280-36282670:-			NA						0.82273
ENSP00000216181.6_K228k_1_1_228_228	ENSP00000216181.6	MYH9	2	2	10.54	10.54	7.04	60.9	8	99	1	1	1	0	-115.121	-1.1	455.242	K228k	TMT10	226	(K)	TVkNDNSSR	(F)	TVK(1.0)NDNSSR	FGNAKTVkNDNSSRF	9	14.1	547.56	ENSP00000216181.6|ENSP00000269243.4|ENSP00000300036.5|ENSP00000353590.4|ENSP00000366169.3|ENSP00000369315.5|ENSP00000379616.3|ENSP00000407821.2|ENSP00000407879.1	Human	Human	227784	LP20210401_EB_LUAD_MONTE_noIPtissue_KGG_02.6168.6182.3	1478.83	myosin heavy chain 9	myosin heavy chain 9	ENSG00000100345.22	ENST00000216181.11	22	chr22:36281280-36282670:-			NA						0.72637
ENSP00000216181.6_K299k_1_1_299_299	ENSP00000216181.6	MYH9	2	4	19.8	16.78	15.15	94.2	11	99	1	1	1	0	-115.123	-1.8	623.341	K299k	TMT10	290	(K)	TDLLLEPYNkYR	(F)	TDLLLEPYNK(1.0)YR	LLLEPYNkYRFLSNG	10	14.1	547.56	ENSP00000216181.6	Human	Human	227784	LP20210401_EB_LUAD_MONTE_noIPtissue_KGG_01.30194.30194.3	1983.13	myosin heavy chain 9	myosin heavy chain 9	ENSG00000100345.22	ENST00000216181.11	22	chr22:36281280-36282670:-			NA						0.51143
ENSP00000216181.6_K355k_1_1_355_355	ENSP00000216181.6	MYH9	1	1	23.68	20.5	21.08	90	13	1.532	2	1	1	0	-115.112	3.4	729.795	K355k	TMT10	342	(R)	VISGVLQLGNIVFkK	(E)	VISGVLQLGNIVFK(0.99)K(0.0)	QLGNIVFkKERNTDQ	11	14.1	547.56	ENSP00000216181.6	Human	Human	227784	LP20210401_EB_LUAD_MONTE_noIPtissue_KGG_02.48483.48483.3	2302.48	myosin heavy chain 9	myosin heavy chain 9	ENSG00000100345.22	ENST00000216181.11	22	chr22:36281280-36282670:-			NA						NA
ENSP00000216181.6_K373k_1_1_373_373	ENSP00000216181.6	MYH9	2	3	25.05	26.88	26.88	85.1	22	99	1	1	1	0	-115.119	0.2	872.692	K373k	TMT10	359	(R)	NTDQASMPDNTAAQkVSHLLGINVTDFTR	(G)	NTDQASMPDNTAAQK(1.0)VSHLLGINVTDFTR	PDNTAAQkVSHLLGI	12	14.1	547.56	ENSP00000216181.6	Human	Human	227784	LP20210401_EB_LUAD_MONTE_noIPtissue_KGG_02.42696.42696.4	3602.86	myosin heavy chain 9	myosin heavy chain 9	ENSG00000100345.22	ENST00000216181.11	22	chr22:36281280-36282670:-			NA						1.04509
ENSP00000216181.6_K403k_1_1_403_403	ENSP00000216181.6	MYH9	2	3	12.48	6.96	12.43	77.4	8	10.612	2	1	1	0	-115.12	0.2	551.651	K403k	TMT10	399	(R)	DYVQkAQTK	(E)	DYVQK(0.99)AQTK(0.0)	VGRDYVQkAQTKEQA	13	14.1	547.56	ENSP00000216181.6|ENSP00000353590.4|ENSP00000366169.3|ENST00000440075.6_1_19:50713787-50779340:+|MYH10_p.L1091fs_c.3271_3272insC_uc002glm.2	Human	Human|nuORFdb_human|TCGA-67-3770-T	227784	LP20210402_EB_LUAD_MONTE_HLAft_KGG_01.13425.13425.3	1768.06	myosin heavy chain 9	myosin heavy chain 9	ENSG00000100345.22	ENST00000216181.11	22	chr22:36281280-36282670:-			NA						-0.05188
ENSP00000216181.6_K419k_1_1_419_419	ENSP00000216181.6	MYH9	2	3	28.77	15.01	23.11	98.5	14	99	1	1	1	0	-115.124	-2	757.059	K419k	TMT10	408	(K)	EQADFAIEALAkATYER	(M)	EQADFAIEALAK(1.0)ATYER	FAIEALAkATYERMF	14	14.1	547.56	ENSP00000216181.6|ENSP00000366169.3|ENSP00000407879.1	Human	Human	227784	LP20210401_EB_LUAD_MONTE_noIPtissue_KGG_02.40523.40542.3	2384.29	myosin heavy chain 9	myosin heavy chain 9	ENSG00000100345.22	ENST00000216181.11	22	chr22:36281280-36282670:-			NA						0.01853
ENSP00000216181.6_K555k_1_1_555_555	ENSP00000216181.6	MYH9	2	4	15.64	15.16	17.34	80.3	12	4.254	2	1	1	0	-115.121	-0.5	533.293	K555k	TMT10	546	(K)	VMQEQGTHPkFQK	(P)	VMQEQGTHPK(0.99)FQK(0.0)	QEQGTHPkFQKPKQL	15	14.1	547.56	ENSP00000216181.6	Human	Human	227784	LP20210401_EB_LUAD_MONTE_noIPtissue_KGG_01.15624.15624.4	2245.27	myosin heavy chain 9	myosin heavy chain 9	ENSG00000100345.22	ENST00000216181.11	22	chr22:36281280-36282670:-			NA						0.87832
ENSP00000216181.6_K580k_1_1_580_580	ENSP00000216181.6	MYH9	1	2	15.41	11.03	12.28	68.3	10	15.406	2	1	1	0	-115.123	-1.4	657.352	K580k	TMT10	577	(K)	VDYkADEWLMK	(N)	VDYK(0.99)ADEWLMK(0.0)	YAGKVDYkADEWLMK	16	14.1	547.56	ENSP00000216181.6|ENSP00000269243.4|ENSP00000353590.4|ENSP00000369315.5	Human	Human	227784	LP20210401_EB_LUAD_MONTE_noIPtissue_KGG_01.33399.33399.3	2085.17	myosin heavy chain 9	myosin heavy chain 9	ENSG00000100345.22	ENST00000216181.11	22	chr22:36281280-36282670:-			NA						NA
ENSP00000216181.6_K637k_1_1_637_637	ENSP00000216181.6	MYH9	1	2	28.32	24.14	23.11	93.5	19	99	1	1	1	0	-115.122	-0.9	873.476	K637k	TMT10	618	(R)	IIGLDQVAGMSETALPGAFkTR	(K)	IIGLDQVAGMSETALPGAFK(1.0)TR	TALPGAFkTRKGMFR	17	14.1	547.56	ENSP00000216181.6	Human	Human	227784	LP20210401_EB_LUAD_MONTE_noIPtissue_KGG_01.43942.43942.3	2733.54	myosin heavy chain 9	myosin heavy chain 9	ENSG00000100345.22	ENST00000216181.11	22	chr22:36281280-36282670:-			NA						NA
ENSP00000216181.6_K651k_1_1_651_651	ENSP00000216181.6	MYH9	1	2	13.41	11.85	10.79	80.3	11	8.868	2	1	1	0	-115.12	-0.2	650.719	K651k	TMT10	645	(R)	TVGQLYkEQLAK	(L)	TVGQLYK(0.99)EQLAK(0.0)	RTVGQLYkEQLAKLM	18	14.1	547.56	ENSP00000216181.6	Human	Human	227784	LP20210401_EB_LUAD_MONTE_noIPtissue_KGG_01.24488.24488.3	2065.26	myosin heavy chain 9	myosin heavy chain 9	ENSG00000100345.22	ENST00000216181.11	22	chr22:36281280-36282670:-			NA						NA
ENSP00000216181.6_K682k_1_1_682_682	ENSP00000216181.6	MYH9	2	5	15.76	16	15.6	81.4	10	99	1	1	1	0	-115.118	0.8	640.041	K682k	TMT10	680	(K)	AGkLDPHLVLDQLR	(C)	AGK(1.0)LDPHLVLDQLR	NHEKKAGkLDPHLVL	19	14.1	547.56	ENSP00000216181.6|ENSP00000269243.4|ENSP00000353590.4	Human	Human	227784	LP20210401_EB_LUAD_MONTE_noIPtissue_KGG_02.31559.31559.3	2033.23	myosin heavy chain 9	myosin heavy chain 9	ENSG00000100345.22	ENST00000216181.11	22	chr22:36281280-36282670:-			NA						0.7412
ENSP00000216181.6_K760k_1_1_760_760	ENSP00000216181.6	MYH9	2	8	13.56	7	8.07	75.4	7	99	1	1	1	0	-115.121	-0.9	712.914	K760k	TMT10	756	(R)	IGQSkVFFR	(A)	IGQSK(1.0)VFFR	LYRIGQSkVFFRAGV	20	14.1	547.56	ENSP00000216181.6	Human	Human	227784	LP20210401_EB_LUAD_MONTE_noIPtissue_KGG_01.23213.23213.2	1539.94	myosin heavy chain 9	myosin heavy chain 9	ENSG00000100345.22	ENST00000216181.11	22	chr22:36281280-36282670:-			NA						1.4824
ENSP00000216181.6_K810k_1_1_810_810	ENSP00000216181.6	MYH9	1	2	8.64	8.64	8.64	52.6	10	99	1	1	1	0	-115.121	-0.7	596.343	K810k	TMT10	803	(R)	QQQLTAMkVLQR	(N)	QQQLTAMK(1.0)VLQR	QQQLTAMkVLQRNCA	21	14.1	547.56	ENSP00000300036.5|ENSP00000379616.3|ENSP00000407821.2|ENSP00000458731.1|ENSP00000216181.6|ENST00000473022.1_1_22:36698592-36700051:-	Human	Human|TCGA-CR-7388-T|nuORFdb_human	227784	LP20210401_EB_LUAD_MONTE_noIPtissue_KGG_01.23160.23160.3	1902.14	myosin heavy chain 9	myosin heavy chain 9	ENSG00000100345.22	ENST00000216181.11	22	chr22:36281280-36282670:-			NA						NA
ENSP00000216181.6_K835k_1_1_835_835	ENSP00000216181.6	MYH9	1	4	9.36	9.36	2.36	61.1	8	99	1	1	1	0	-115.121	-0.7	461.627	K835k	TMT10	834	(K)	VkPLLQVSR	(Q)	VK(1.0)PLLQVSR	WRLFTKVkPLLQVSR	22	14.1	547.56	ENSP00000216181.6	Human	Human	227784	LP20210401_EB_LUAD_MONTE_noIPtissue_KGG_02.21089.21089.3	1497.99	myosin heavy chain 9	myosin heavy chain 9	ENSG00000100345.22	ENST00000216181.11	22	chr22:36281280-36282670:-			NA						NA
ENSP00000216181.6_K850k_1_1_850_850	ENSP00000216181.6	MYH9	1	1	10.55	13.35	10.55	70.6	12	9.763	2	1	1	0	-115.123	-1.4	765.724	K850k	TMT10	843	(R)	QEEEMMAkEEELVK	(V)	QEEEMMAK(0.99)EEELVK(0.0)	QEEEMMAkEEELVKV	23	14.1	547.56	ENSP00000216181.6	Human	Human	227784	LP20210401_EB_LUAD_MONTE_noIPtissue_KGG_01.28522.28522.3	2410.28	myosin heavy chain 9	myosin heavy chain 9	ENSG00000100345.22	ENST00000216181.11	22	chr22:36281280-36282670:-			NA						NA
ENSP00000216181.6_K856k_1_1_856_856	ENSP00000216181.6	MYH9	2	4	9.36	8.38	9.36	67	7	99	1	1	1	0	-115.116	3	448.929	K856k	TMT10	851	(K)	EEELVkVR	(E)	EEELVK(1.0)VR	AKEEELVkVREKQLA	24	14.1	547.56	ENSP00000216181.6	Human	Human	227784	LP20210402_EB_LUAD_MONTE_HLAft_KGG_02.14983.14983.3	1459.89	myosin heavy chain 9	myosin heavy chain 9	ENSG00000100345.22	ENST00000216181.11	22	chr22:36281280-36282670:-			NA						0.48919
ENSP00000216181.6_K860k_1_1_860_860	ENSP00000216181.6	MYH9	1	4	8.99	5.2	7.63	72.1	7	99	1	1	1	0	-115.119	0.9	586.805	K860k	Hydrogen	859	(R)	EkQLAAENR	(L)	EK(1.0)QLAAENR	ELVKVREkQLAAENR	25	14.1	547.56	ENSP00000216181.6	Human	Human	227784	LP20210401_EB_LUAD_MONTE_noIPtissue_KGG_01.4531.5193.2	1287.72	myosin heavy chain 9	myosin heavy chain 9	ENSG00000100345.22	ENST00000216181.11	22	chr22:36281280-36282670:-			NA						NA
ENSP00000216181.6_K975k_1_1_975_975	ENSP00000216181.6	MYH9	1	1	15.78	14.78	18.21	82.9	12	15.781	2	1	1	0	-115.135	-6.7	744.712	K975k	Hydrogen	975	(K)	kLEEEQIILEDQNCK	(L)	K(0.99)LEEEQIILEDQNCK(0.0)	TTEAKLKkLEEEQII	26	14.1	547.56	ENSP00000216181.6	Human	Human	227784	LP20210401_EB_LUAD_MONTE_noIPtissue_KGG_02.22850.22850.3	2347.26	myosin heavy chain 9	myosin heavy chain 9	ENSG00000100345.22	ENST00000216181.11	22	chr22:36281280-36282670:-			NA						NA
ENSP00000216181.6_K1234k_1_1_1234_1234	ENSP00000216181.6	MYH9	1	2	16.07	16.27	13.55	79.5	12	11.762	2	1	1	0	-115.12	-0.1	690.749	K1234k	TMT10	1227	(R)	GELANEVkVLLQGK	(G)	GELANEVK(0.99)VLLQGK(0.0)	GELANEVkVLLQGKG	27	14.1	547.56	ENSP00000216181.6	Human	Human	227784	LP20210401_EB_LUAD_MONTE_noIPtissue_KGG_01.42165.42165.3	2185.35	myosin heavy chain 9	myosin heavy chain 9	ENSG00000100345.22	ENST00000216181.11	22	chr22:36281280-36282670:-			NA						NA
ENSP00000216181.6_K1274k_1_1_1274_1274	ENSP00000216181.6	MYH9	2	3	10.45	5.96	5.14	69.3	8	10.449	2	1	1	0	-115.122	-1.3	526.314	K1274k	TMT10	1269	(R)	TELADkVTK	(L)	TELADK(0.99)VTK(0.0)	VRTELADkVTKLQVE	28	14.1	547.56	ENSP00000216181.6	Human	Human	227784	LP20210401_EB_LUAD_MONTE_noIPtissue_KGG_01.18330.18330.3	1692.05	myosin heavy chain 9	myosin heavy chain 9	ENSG00000100345.22	ENST00000216181.11	22	chr22:36281280-36282670:-			NA						-0.19271
ENSP00000216181.6_K1352k_1_1_1352_1352	ENSP00000216181.6	MYH9	1	1	17.61	18.85	19.46	78.4	13	7.569	2	1	1	0	-115.122	-0.7	607.565	K1352k	TMT10	1343	(R)	EQLEEEEEAkHNLEK	(Q)	EQLEEEEEAK(0.99)HNLEK(0.0)	LEEEEEAkHNLEKQI	29	14.1	547.56	ENSP00000216181.6	Human	Human	227784	LP20210401_EB_LUAD_MONTE_noIPtissue_KGG_02.18842.18842.4	2542.36	myosin heavy chain 9	myosin heavy chain 9	ENSG00000100345.22	ENST00000216181.11	22	chr22:36281280-36282670:-			NA						NA
ENSP00000216181.6_K1410k_1_1_1410_1410	ENSP00000216181.6	MYH9	1	1	8.12	5.32	5.6	66.7	8	8.117	2	1	1	0	-115.122	-1.2	536.983	K1410k	TMT10	1405	(K)	VAAYDkLEK	(T)	VAAYDK(0.99)LEK(0.0)	EKVAAYDkLEKTKTR	30	14.1	547.56	ENSP00000216181.6	Human	Human	227784	LP20210401_EB_LUAD_MONTE_noIPtissue_KGG_01.20950.20950.3	1724.06	myosin heavy chain 9	myosin heavy chain 9	ENSG00000100345.22	ENST00000216181.11	22	chr22:36281280-36282670:-			NA						NA
ENSP00000216181.6_K1445k_1_1_1445_1445	ENSP00000216181.6	MYH9	2	6	12.61	7.59	7.67	74.8	9	12.613	2	1	1	0	-115.115	2.6	598.347	K1445k	TMT10	1445	(K)	kFDQLLAEEK	(T)	K(0.99)FDQLLAEEK(0.0)	NLEKKQKkFDQLLAE	31	14.1	547.56	ENSP00000216181.6|ENSP00000262269.9|ENSP00000269243.4|ENSP00000300036.5|ENSP00000353590.4|ENSP00000366169.3|ENSP00000369315.5	Human	Human	227784	LP20210401_EB_LUAD_MONTE_noIPtissue_KGG_02.28167.28167.3	1908.14	myosin heavy chain 9	myosin heavy chain 9	ENSG00000100345.22	ENST00000216181.11	22	chr22:36281280-36282670:-			NA						2.49784
ENSP00000216181.6_K1716k_1_1_1716_1716	ENSP00000216181.6	MYH9	1	1	12.03	15.39	16.45	65.1	17	11.35	2	1	1	0	-115.137	-6.2	911.478	K1716k	TMT10	1704	(R)	DELADEIANSSGkGALALEEK	(R)	DELADEIANSSGK(0.99)GALALEEK(0.0)	EIANSSGkGALALEE	32	14.1	547.56	ENSP00000216181.6|ENST00000475726.5_1_22:36680347-36682008:-|ENST00000486218.1_1_22:36680427-36682008:-	Human	Human|nuORFdb_human	227784	LP20210401_EB_LUAD_MONTE_noIPtissue_KGG_02.35419.35419.3	2847.56	myosin heavy chain 9	myosin heavy chain 9	ENSG00000100345.22	ENST00000216181.11	22	chr22:36281280-36282670:-			NA						NA
ENSP00000216181.6_K1918k_1_1_1918_1918	ENSP00000216181.6	MYH9	2	4	8.24	2.42	5.01	62	6	2.683	2	1	1	0	-115.116	2.8	492.966	K1918k	TMT10	1913	(R)	EVSSLkNK	(L)	EVSSLK(0.99)NK(0.0)	NREVSSLkNKLRRGD	33	14.1	547.56	ENSP00000216181.6	Human	Human	227784	LP20210402_EB_LUAD_MONTE_HLAft_KGG_02.13552.13552.3	1592	myosin heavy chain 9	myosin heavy chain 9	ENSG00000100345.22	ENST00000216181.11	22	chr22:36281280-36282670:-			NA						0.23718
ENSP00000353590.4_K242k_1_1_242_242	ENSP00000353590.4	MYH10	1	3	26	22.74	21.51	89.2	17	3.884	2	1	1	0	-115.116	1.5	881.847	K242k	TMT10	227	(R)	QLLQANPILESFGNAkTVK	(N)	QLLQANPILESFGNAK(0.99)TVK(0.0)	LESFGNAkTVKNDNS	34	14.2	547.56	ENSP00000269243.4|ENSP00000353590.4|ENSP00000369315.5|MYH10_p.L1091fs_c.3271_3272insC_uc002glm.2	Human	Human|TCGA-67-3770-T	233494	LP20210401_EB_LUAD_MONTE_noIPtissue_KGG_01.41049.41049.3	2758.64	myosin heavy chain 10	myosin heavy chain 10	ENSG00000133026.13	ENST00000360416.8	17	chr17:8474224-8475806:-			NA						NA
ENSP00000353590.4_K436k_1_1_436_436	ENSP00000353590.4	MYH10	1	2	23.49	18.85	18.36	90.9	14	99	1	1	1	0	-115.122	-0.8	752.388	K436k	TMT10	425	(K)	EQADFAVEALAkATYER	(L)	EQADFAVEALAK(1.0)ATYER	FAVEALAkATYERLF	35	14.2	547.56	ENSP00000269243.4|ENSP00000300036.5|ENSP00000353590.4|ENSP00000369315.5|ENSP00000379616.3|ENSP00000407821.2|ENSP00000458731.1|MYH10_p.L1091fs_c.3271_3272insC_uc002glm.2|MYH11_p.E993K_uc002ddx.2|MYH11_p.K1263del_uc002ddx.2	Human	Human|TCGA-67-3770-T|TCGA-CR-7388-T|TCGA-F1-6874-01A-11D-1882-08	233494	LP20210401_EB_LUAD_MONTE_noIPtissue_KGG_02.37541.37541.3	2370.27	myosin heavy chain 10	myosin heavy chain 10	ENSG00000133026.13	ENST00000360416.8	17	chr17:8474224-8475806:-			NA						NA
ENSP00000353590.4_K798k_1_1_798_798	ENSP00000353590.4	MYH10	2	5	10.99	9.48	10.28	58.8	7	99	1	1	1	0	-115.121	-0.7	480.284	K798k	TMT10	794	(R)	IGQSkIFFR	(A)	IGQSK(1.0)IFFR	LYRIGQSkIFFRAGV	36	14.2	547.56	ENSP00000407821.2|ENSP00000458731.1|MYH10_p.L1091fs_c.3271_3272insC_uc002glm.2|MYH11_p.E993K_uc002ddx.2|MYH11_p.K1263del_uc002ddx.2|ENSP00000269243.4|ENSP00000300036.5|ENSP00000353590.4|ENSP00000369315.5|ENSP00000379616.3	Human	Human|TCGA-67-3770-T|TCGA-CR-7388-T|TCGA-F1-6874-01A-11D-1882-08	233494	LP20210401_EB_LUAD_MONTE_noIPtissue_KGG_02.25279.25279.3	1553.96	myosin heavy chain 10	myosin heavy chain 10	ENSG00000133026.13	ENST00000360416.8	17	chr17:8474224-8475806:-			NA						0.44101
ENSP00000353590.4_K873k_1_1_873_873	ENSP00000353590.4	MYH10	1	1	9.51	9.36	10.42	62	8	99	1	1	1	0	-115.122	-1.6	466.299	K873k	TMT10	872	(K)	VkPLLQVTR	(Q)	VK(1.0)PLLQVTR	WRVFTKVkPLLQVTR	37	14.2	547.56	ENSP00000353590.4|ENSP00000366169.3|ENSP00000369315.5|ENSP00000379616.3|ENSP00000407821.2|MYH11_p.K1263del_uc002ddx.2	Human	Human|TCGA-F1-6874-01A-11D-1882-08	233494	LP20210401_EB_LUAD_MONTE_noIPtissue_KGG_02.22187.22187.3	1512	myosin heavy chain 10	myosin heavy chain 10	ENSG00000133026.13	ENST00000360416.8	17	chr17:8474224-8475806:-			NA						NA
ENSP00000353590.4_K1062k_1_1_1062_1062	ENSP00000353590.4	MYH10	1	2	14.81	14.69	14.81	73.1	11	99	1	1	1	0	-115.13	-4.9	645.33	K1062k	TMT10	1061	(R)	NkQEVMISDLEER	(L)	NK(1.0)QEVMISDLEER	NLAKIRNkQEVMISD	38	14.2	547.56	ENSP00000269243.4|ENSP00000353590.4|ENSP00000369315.5|ENST00000465458.1_1_17:8409499-8413222:-|MYH10_p.L1091fs_c.3271_3272insC_uc002glm.2	Human	Human|nuORFdb_human|TCGA-67-3770-T	233494	LP20210401_EB_LUAD_MONTE_noIPtissue_KGG_02.22068.22068.3	2049.11	myosin heavy chain 10	myosin heavy chain 10	ENSG00000133026.13	ENST00000360416.8	17	chr17:8474224-8475806:-			NA						NA
ENSP00000379616.3_K42k_1_1_42_42	ENSP00000379616.3	MYH11	1	1	20.44	17.45	18.66	89.1	15	13.474	2	1	1	0	-115.129	-3.8	821.13	K42k	TMT10	35	(R)	LVWVPSEkQGFEAASIK	(E)	LVWVPSEK(0.99)QGFEAASIK(0.0)	LVWVPSEkQGFEAAS	39	14.3	547.56	ENSP00000300036.5|ENSP00000379616.3|ENSP00000407821.2|ENSP00000458731.1	Human	Human	228942	LP20210401_EB_LUAD_MONTE_noIPtissue_KGG_02.37417.37417.3	2576.51	myosin heavy chain 11	myosin heavy chain 11	ENSG00000133392.18	ENST00000396324.7	16	chr16:15703172-15703993:-			NA						NA
ENSP00000379616.3_K143k_1_1_143_143	ENSP00000379616.3	MYH11	1	2	11.65	4.25	8.36	72.3	7	4.14	2	1	1	0	-115.122	-1.3	509.298	K143k	TMT10	138	(K)	IVDMYkGK	(K)	IVDMYK(0.99)GK(0.0)	EKIVDMYkGKKRHEM	40	14.3	547.56	ENSP00000300036.5|ENSP00000379616.3|ENSP00000407821.2|ENSP00000458731.1	Human	Human	228942	LP20210401_EB_LUAD_MONTE_noIPtissue_KGG_02.22717.22717.3	1641	myosin heavy chain 11	myosin heavy chain 11	ENSG00000133392.18	ENST00000396324.7	16	chr16:15703172-15703993:-			NA						NA
ENSP00000379616.3_K696k_1_1_696_696	ENSP00000379616.3	MYH11	1	2	11.21	9.87	10.72	60	10	99	1	1	1	0	-115.117	1.6	644.71	K696k	TMT10	694	(R)	SGkLDAFLVLEQLR	(C)	SGK(1.0)LDAFLVLEQLR	NHEKRSGkLDAFLVL	41	14.3	547.56	ENSP00000300036.5|ENSP00000379616.3|ENSP00000407821.2|ENSP00000458731.1|MYH11_p.E993K_uc002ddx.2|MYH11_p.K1263del_uc002ddx.2	Human	Human|TCGA-CR-7388-T|TCGA-F1-6874-01A-11D-1882-08	228942	LP20210401_EB_LUAD_MONTE_noIPtissue_KGG_02.42469.42472.3	2047.23	myosin heavy chain 11	myosin heavy chain 11	ENSG00000133392.18	ENST00000396324.7	16	chr16:15703172-15703993:-			NA						NA
ENSP00000493594.1_K610k_1_1_610_610	ENSP00000493594.1	MYH14	1	1	18.93	17.93	19.33	81.4	15	8.304	2	1	1	0	-115.124	-1.6	632.834	K610k	TMT10	598	(R)	DQADFSVLHYAGkVDYK	(A)	DQADFSVLHYAGK(0.99)VDYK(0.0)	SVLHYAGkVDYKANE	42	14.4	547.56	ENSP00000366169.3|ENSP00000407879.1|ENSP00000493594.1	Human	Human	233034	LP20210401_EB_LUAD_MONTE_noIPtissue_KGG_02.30996.30996.4	2643.44	myosin heavy chain 14	myosin heavy chain 14	ENSG00000105357.18	ENST00000642316.2	19	chr19:50309788-50310540:+			NA						NA
ENSP00000493594.1_K825k_1_1_825_825	ENSP00000493594.1	MYH14	1	2	9.02	7.03	7.03	58.6	8	99	1	1	1	0	-115.122	-1.5	475.611	K825k	TMT10	821	(R)	VGQSkIFFR	(A)	VGQSK(1.0)IFFR	LYRVGQSkIFFRAGV	43	14.4	547.56	ENSP00000366169.3|ENSP00000407879.1|ENSP00000493594.1	Human	Human	233034	LP20210401_EB_LUAD_MONTE_noIPtissue_KGG_01.22840.22840.3	1539.94	myosin heavy chain 14	myosin heavy chain 14	ENSG00000105357.18	ENST00000642316.2	19	chr19:50309788-50310540:+			NA						NA
ENSP00000493594.1_K921k_1_1_921_921	ENSP00000493594.1	MYH14	1	2	18.79	20.53	20.71	82	14	99	1	1	1	0	-115.115	2.1	743.073	K921k	TMT10	916	(R)	AQELQkVQELQQQSAR	(E)	AQELQK(1.0)VQELQQQSAR	ARAQELQkVQELQQQ	44	14.4	547.56	ENSP00000366169.3|ENSP00000407879.1|ENSP00000493594.1	Human	Human	233034	LP20210401_EB_LUAD_MONTE_noIPtissue_KGG_02.22678.22678.3	2342.32	myosin heavy chain 14	myosin heavy chain 14	ENSG00000105357.18	ENST00000642316.2	19	chr19:50309788-50310540:+			NA						NA
ENSP00000369213.2_K45k_1_1_45_45	ENSP00000369213.2	DDX58	2	5	24.19	19.97	17.71	96.6	12	3.969	2	1	1	0	-115.114	2.7	765.408	K45k	TMT10	35	(R)	EEEVQYIQAEkNNK	(G)	EEEVQYIQAEK(0.99)NNK(0.0)	VQYIQAEkNNKGPME	1	15.1	536.84	ENSP00000369213.2|ENST00000379868.5_1_9:32491415-32526182:-	Human	Human|nuORFdb_human	108081	LP20210402_EB_LUAD_MONTE_HLAft_KGG_02.21071.21071.3	2409.32	DExD/H-box helicase 58	DExD/H-box helicase 58	ENSG00000107201.10	ENST00000379883.3	9	chr9:32455302-32457124:-			NA						0.20383
ENSP00000369213.2_K115k_1_1_115_115	ENSP00000369213.2	DDX58	2	4	12.71	8.92	7.19	76.5	7	99	1	1	1	0	-115.121	-0.5	454.596	K115k	TMT10	110	(R)	LQPEFkTR	(I)	LQPEFK(1.0)TR	KRLQPEFkTRIIPTD	2	15.1	536.84	ENSP00000369213.2|ENST00000379868.5_1_9:32491415-32526182:-	Human	Human|nuORFdb_human	108081	LP20210401_EB_LUAD_MONTE_noIPtissue_KGG_02.16016.16016.3	1476.89	DExD/H-box helicase 58	DExD/H-box helicase 58	ENSG00000107201.10	ENST00000379883.3	9	chr9:32455302-32457124:-			NA						0
ENSP00000369213.2_K164k_1_1_164_164	ENSP00000369213.2	DDX58	2	4	10.6	4.73	5.95	65.6	7	10.598	2	1	1	0	-115.117	1.7	525.957	K164k	TMT10	162	(R)	SDkENWPK	(T)	SDK(0.99)ENWPK(0.0)	ECLLRSDkENWPKTL	3	15.1	536.84	ENSP00000369213.2	Human	Human	108081	LP20210402_EB_LUAD_MONTE_HLAft_KGG_01.15200.15200.3	1690.97	DExD/H-box helicase 58	DExD/H-box helicase 58	ENSG00000107201.10	ENST00000379883.3	9	chr9:32455302-32457124:-			NA						0.14824
ENSP00000369213.2_K169k_1_1_169_169	ENSP00000369213.2	DDX58	2	3	11.27	9.83	6.8	71.3	7	6.125	2	1	1	0	-115.118	1.1	529.981	K169k	TMT10	165	(K)	ENWPkTLK	(L)	ENWPK(0.99)TLK(0.0)	SDKENWPkTLKLALE	4	15.1	536.84	ENSP00000369213.2	Human	Human	108081	LP20210401_EB_LUAD_MONTE_noIPtissue_KGG_01.22148.22148.3	1703.05	DExD/H-box helicase 58	DExD/H-box helicase 58	ENSG00000107201.10	ENST00000379883.3	9	chr9:32455302-32457124:-			NA						0.3113
ENSP00000369213.2_K172k_1_1_172_172	ENSP00000369213.2	DDX58	2	4	9.52	3.8	7.76	62.5	7	9.518	2	1	1	0	-115.116	2.5	496.658	K172k	TMT10	170	(K)	TLkLALEK	(E)	TLK(0.99)LALEK(0.0)	ENWPKTLkLALEKER	5	15.1	536.84	ENSP00000369213.2	Human	Human	108081	LP20210402_EB_LUAD_MONTE_HLAft_KGG_01.27247.27247.3	1603.08	DExD/H-box helicase 58	DExD/H-box helicase 58	ENSG00000107201.10	ENST00000379883.3	9	chr9:32455302-32457124:-			NA						0.79308
ENSP00000369213.2_K181k_1_1_181_181	ENSP00000369213.2	DDX58	2	7	19.36	11.69	14.59	86.3	10	19.361	2	1	1	0	-115.121	-0.5	655.712	K181k	TMT10	180	(R)	NkFSELWIVEK	(G)	NK(0.99)FSELWIVEK(0.0)	ALEKERNkFSELWIV	6	15.1	536.84	ENSP00000369213.2	Human	Human	108081	LP20210401_EB_LUAD_MONTE_noIPtissue_KGG_02.36089.36089.3	2080.24	DExD/H-box helicase 58	DExD/H-box helicase 58	ENSG00000107201.10	ENST00000379883.3	9	chr9:32455302-32457124:-			NA						0.76714
ENSP00000369213.2_K190k_1_1_190_190	ENSP00000369213.2	DDX58	2	4	19.27	16.52	13.98	91.2	10	4.592	2	1	1	0	-115.122	-0.9	674.399	K190k	TMT10	182	(K)	FSELWIVEkGIK	(D)	FSELWIVEK(0.99)GIK(0.0)	SELWIVEkGIKDVET	7	15.1	536.84	ENSP00000369213.2	Human	Human	108081	LP20210401_EB_LUAD_MONTE_noIPtissue_KGG_02.41571.41571.3	2136.3	DExD/H-box helicase 58	DExD/H-box helicase 58	ENSG00000107201.10	ENST00000379883.3	9	chr9:32455302-32457124:-			NA						0.5596
ENSP00000369213.2_K193k_1_1_193_193	ENSP00000369213.2	DDX58	2	4	15.45	14.47	14.87	82.4	11	15.453	2	1	1	0	-115.119	0.5	688.369	K193k	TMT10	191	(K)	GIkDVETEDLEDK	(M)	GIK(0.99)DVETEDLEDK(0.0)	WIVEKGIkDVETEDL	8	15.1	536.84	ENSP00000369213.2	Human	Human	108081	LP20210401_EB_LUAD_MONTE_noIPtissue_KGG_02.23148.23148.3	2178.21	DExD/H-box helicase 58	DExD/H-box helicase 58	ENSG00000107201.10	ENST00000379883.3	9	chr9:32455302-32457124:-			NA						2.19395
ENSP00000369213.2_K256k_1_1_256_256	ENSP00000369213.2	DDX58	2	7	22.41	19.23	19.54	91	12	3.728	2	1	1	0	-115.124	-1.8	716.745	K256k	TMT10	245	(R)	NYQLELALPAMkGK	(N)	NYQLELALPAMK(0.99)GK(0.0)	ELALPAMkGKNTIIC	9	15.1	536.84	ENSP00000369197.1|ENSP00000369213.2	Human	Human	108081	LP20210401_EB_LUAD_MONTE_noIPtissue_KGG_01.36236.36236.3	2263.35	DExD/H-box helicase 58	DExD/H-box helicase 58	ENSG00000107201.10	ENST00000379883.3	9	chr9:32455302-32457124:-			NA						1.01544
ENSP00000369213.2_K292k_1_1_292_292	ENSP00000369213.2	DDX58	1	1	23.53	14.55	14.43	91.4	14	23.53	2	1	1	0	-115.114	2.5	856.486	K292k	TMT10	291	(K)	GkVVFFANQIPVYEQQK	(S)	GK(0.99)VVFFANQIPVYEQQK(0.0)	FPQGQKGkVVFFANQ	10	15.1	536.84	ENSP00000369197.1|ENSP00000369213.2	Human	Human	108081	LP20210401_EB_LUAD_MONTE_noIPtissue_KGG_02.35348.35348.3	2682.56	DExD/H-box helicase 58	DExD/H-box helicase 58	ENSG00000107201.10	ENST00000379883.3	9	chr9:32455302-32457124:-			NA						NA
ENSP00000369213.2_K307k_1_1_307_307	ENSP00000369213.2	DDX58	2	5	26.02	26	24.79	92.4	17	8.174	2	1	1	0	-115.128	-2.7	733.408	K307k	TMT10	293	(K)	VVFFANQIPVYEQQkSVFSK	(Y)	VVFFANQIPVYEQQK(0.99)SVFSK(0.0)	IPVYEQQkSVFSKYF	11	15.1	536.84	ENSP00000369197.1|ENSP00000369213.2	Human	Human	108081	LP20210401_EB_LUAD_MONTE_noIPtissue_KGG_02.42632.42632.4	3045.74	DExD/H-box helicase 58	DExD/H-box helicase 58	ENSG00000107201.10	ENST00000379883.3	9	chr9:32455302-32457124:-			NA						0.65596
ENSP00000369213.2_K312k_1_1_312_312	ENSP00000369213.2	DDX58	2	3	13.68	15.59	13.68	68.7	8	99	1	1	1	0	-115.123	-1.6	502.602	K312k	TMT10	308	(K)	SVFSkYFER	(H)	SVFSK(1.0)YFER	QQKSVFSkYFERHGY	12	15.1	536.84	ENSP00000369197.1|ENSP00000369213.2	Human	Human	108081	LP20210401_EB_LUAD_MONTE_noIPtissue_KGG_02.26279.26279.3	1620.91	DExD/H-box helicase 58	DExD/H-box helicase 58	ENSG00000107201.10	ENST00000379883.3	9	chr9:32455302-32457124:-			NA						0.73008
ENSP00000369213.2_K455k_1_1_455_455	ENSP00000369213.2	DDX58	2	2	20.21	15.33	15.56	77.1	13	5.834	2	1	1	0	-115.111	3.5	607.344	K455k	TMT10	444	(K)	HNLEELEQVVYkPQK	(F)	HNLEELEQVVYK(0.99)PQK(0.0)	ELEQVVYkPQKFFRK	13	15.1	536.84	ENSP00000369197.1|ENSP00000369213.2	Human	Human	108081	LP20210402_EB_LUAD_MONTE_HLAft_KGG_02.28965.28965.4	2541.46	DExD/H-box helicase 58	DExD/H-box helicase 58	ENSG00000107201.10	ENST00000379883.3	9	chr9:32455302-32457124:-			NA						0.05559
ENSP00000369213.2_K458k_1_1_458_458	ENSP00000369213.2	DDX58	2	5	26.97	24.62	24.98	89.3	15	6.219	2	1	1	0	-115.127	-2.6	576.121	K458k	TMT10	444	(K)	HNLEELEQVVYKPQkFFR	(K)	HNLEELEQVVYK(0.0)PQK(0.99)FFR	QVVYKPQkFFRKVES	14	15.1	536.84	ENSP00000369197.1|ENSP00000369213.2	Human	Human	108081	LP20210401_EB_LUAD_MONTE_noIPtissue_KGG_01.37666.37666.5	2991.7	DExD/H-box helicase 58	DExD/H-box helicase 58	ENSG00000107201.10	ENST00000379883.3	9	chr9:32455302-32457124:-			NA						-0.10747
ENSP00000369213.2_K491k_1_1_491_491	ENSP00000369213.2	DDX58	1	1	11.12	8.08	10.58	64.4	11	99	1	1	1	0	-115.115	2.5	692.037	K491k	TMT10	489	(R)	ICkDLENLSQIQNR	(E)	ICK(1.0)DLENLSQIQNR	SLAKRICkDLENLSQ	15	15.1	536.84	ENSP00000369197.1|ENSP00000369213.2	Human	Human	108081	LP20210402_EB_LUAD_MONTE_HLAft_KGG_01.30197.30197.3	2189.21	DExD/H-box helicase 58	DExD/H-box helicase 58	ENSG00000107201.10	ENST00000379883.3	9	chr9:32455302-32457124:-			NA						-0.1223
ENSP00000369213.2_K508k_1_1_508_508	ENSP00000369213.2	DDX58	1	2	12.03	13.63	12.03	63.2	11	12.034	2	1	1	0	-115.12	0.2	852.8	K508k	TMT10	503	(R)	EFGTQkYEQWIVTVQK	(A)	EFGTQK(0.99)YEQWIVTVQK(0.0)	NREFGTQkYEQWIVT	16	15.1	536.84	ENSP00000369197.1|ENSP00000369213.2	Human	Human	108081	LP20210401_EB_LUAD_MONTE_noIPtissue_KGG_01.36873.36873.3	2671.51	DExD/H-box helicase 58	DExD/H-box helicase 58	ENSG00000107201.10	ENST00000379883.3	9	chr9:32455302-32457124:-			NA						NA
ENSP00000369213.2_K568k_1_1_568_568	ENSP00000369213.2	DDX58	2	3	19.46	15.85	18.05	87	13	99	1	1	1	0	-115.116	2.1	682.689	K568k	TMT10	562	(K)	DALDYLkDFFSNVR	(A)	DALDYLK(1.0)DFFSNVR	KDALDYLkDFFSNVR	17	15.1	536.84	ENSP00000369197.1|ENSP00000369213.2	Human	Human	108081	LP20210402_EB_LUAD_MONTE_HLAft_KGG_01.53955.53970.3	2161.17	DExD/H-box helicase 58	DExD/H-box helicase 58	ENSG00000107201.10	ENST00000379883.3	9	chr9:32455302-32457124:-			NA						0.17048
ENSP00000369213.2_K593k_1_1_593_593	ENSP00000369213.2	DDX58	2	4	12.83	11.94	12.56	66.2	9	99	1	1	1	0	-115.115	2.8	646.346	K593k	TMT10	590	(R)	FEEkLQELESVSR	(D)	FEEK(1.0)LQELESVSR	LTQRFEEkLQELESV	18	15.1	536.84	ENSP00000369197.1|ENSP00000369213.2	Human	Human	108081	LP20210401_EB_LUAD_MONTE_noIPtissue_KGG_02.33580.33580.3	2052.14	DExD/H-box helicase 58	DExD/H-box helicase 58	ENSG00000107201.10	ENST00000379883.3	9	chr9:32455302-32457124:-			NA						0.21865
ENSP00000369213.2_K644k_1_1_644_644	ENSP00000369213.2	DDX58	2	8	18.55	14.53	13.7	82.6	13	15.009	2	1	1	0	-115.111	3.8	747.434	K644k	TMT10	638	(R)	ALVDALkNWIEGNPK	(L)	ALVDALK(0.99)NWIEGNPK(0.0)	RALVDALkNWIEGNP	19	15.1	536.84	ENSP00000369197.1|ENSP00000369213.2	Human	Human	108081	LP20210402_EB_LUAD_MONTE_HLAft_KGG_01.51019.51019.3	2355.4	DExD/H-box helicase 58	DExD/H-box helicase 58	ENSG00000107201.10	ENST00000379883.3	9	chr9:32455302-32457124:-			NA						-2.10871
ENSP00000369213.2_K652k_1_1_652_652	ENSP00000369213.2	DDX58	2	4	15.39	14.26	14.19	83.3	12	9.132	2	1	1	0	-115.123	-1.3	706.741	K652k	TMT10	645	(K)	NWIEGNPkLSFLK	(P)	NWIEGNPK(0.99)LSFLK(0.0)	NWIEGNPkLSFLKPG	20	15.1	536.84	ENSP00000369197.1|ENSP00000369213.2	Human	Human	108081	LP20210401_EB_LUAD_MONTE_noIPtissue_KGG_02.37247.37247.3	2233.33	DExD/H-box helicase 58	DExD/H-box helicase 58	ENSG00000107201.10	ENST00000379883.3	9	chr9:32455302-32457124:-			NA						-0.30019
ENSP00000369213.2_K657k_1_1_657_657	ENSP00000369213.2	DDX58	2	4	18.6	12.51	12.05	76.9	11	99	1	1	1	0	-115.121	-0.3	549.005	K657k	TMT10	653	(K)	LSFLkPGILTGR	(G)	LSFLK(1.0)PGILTGR	NPKLSFLkPGILTGR	21	15.1	536.84	ENSP00000369197.1|ENSP00000369213.2	Human	Human	108081	LP20210401_EB_LUAD_MONTE_noIPtissue_KGG_01.37254.37254.3	1760.12	DExD/H-box helicase 58	DExD/H-box helicase 58	ENSG00000107201.10	ENST00000379883.3	9	chr9:32455302-32457124:-			NA						-0.13712
ENSP00000369213.2_K666k_1_1_666_666	ENSP00000369213.2	DDX58	2	4	12.16	9.23	8.77	56.7	10	12.163	2	1	1	0	-115.121	-0.7	721.064	K666k	TMT10	665	(R)	GkTNQNTGMTLPAQK	(C)	GK(0.99)TNQNTGMTLPAQK(0.0)	GILTGRGkTNQNTGM	22	15.1	536.84	ENSP00000369197.1|ENSP00000369213.2	Human	Human	108081	LP20210401_EB_LUAD_MONTE_noIPtissue_KGG_02.16435.16435.3	2276.3	DExD/H-box helicase 58	DExD/H-box helicase 58	ENSG00000107201.10	ENST00000379883.3	9	chr9:32455302-32457124:-			NA						1.64917
ENSP00000369213.2_K679k_1_1_679_679	ENSP00000369213.2	DDX58	1	1	19.79	22.97	21.67	83.6	15	10.701	2	1	1	0	-115.092	9.8	941.844	K679k	TMT10	667	(K)	TNQNTGMTLPAQkCILDAFK	(A)	TNQNTGMTLPAQK(0.99)CILDAFK(0.0)	GMTLPAQkCILDAFK	23	15.1	536.84	ENSP00000369197.1|ENSP00000369213.2	Human	Human	108081	LP20210402_EB_LUAD_MONTE_HLAft_KGG_02.38410.38410.3	2938.61	DExD/H-box helicase 58	DExD/H-box helicase 58	ENSG00000107201.10	ENST00000379883.3	9	chr9:32455302-32457124:-			NA						-0.04818
ENSP00000369213.2_K737k_1_1_737_737	ENSP00000369213.2	DDX58	1	1	9.89	7.83	10.87	58	11	9.889	2	1	1	0	-115.119	0.5	766.096	K737k	TMT10	735	(R)	GSkCFLLTSNAGVIEK	(E)	GSK(0.99)CFLLTSNAGVIEK(0.0)	RGRARGSkCFLLTSN	24	15.1	536.84	ENSP00000369197.1|ENSP00000369213.2	Human	Human	108081	LP20210402_EB_LUAD_MONTE_HLAft_KGG_02.30307.30307.3	2411.39	DExD/H-box helicase 58	DExD/H-box helicase 58	ENSG00000107201.10	ENST00000379883.3	9	chr9:32455302-32457124:-			NA						0.38172
ENSP00000369213.2_K757k_1_1_757_757	ENSP00000369213.2	DDX58	2	4	16.56	12.45	11.2	84.9	8	3.498	2	1	1	0	-115.121	-0.4	585.655	K757k	TMT10	751	(K)	EQINMYkEK	(M)	EQINMYK(0.99)EK(0.0)	KEQINMYkEKMMNDS	25	15.1	536.84	ENSP00000369197.1|ENSP00000369213.2	Human	Human	108081	LP20210401_EB_LUAD_MONTE_noIPtissue_KGG_01.17550.17550.3	1870.07	DExD/H-box helicase 58	DExD/H-box helicase 58	ENSG00000107201.10	ENST00000379883.3	9	chr9:32455302-32457124:-			NA						2.40148
ENSP00000369213.2_K779k_1_1_779_779	ENSP00000369213.2	DDX58	2	10	16.58	13.67	16.1	75.7	10	16.578	2	1	1	0	-115.122	-0.9	487.789	K779k	TMT10	778	(R)	EkILHIQTHEK	(F)	EK(0.99)ILHIQTHEK(0.0)	DEAVFREkILHIQTH	26	15.1	536.84	ENSP00000369197.1|ENSP00000369213.2	Human	Human	108081	LP20210401_EB_LUAD_MONTE_noIPtissue_KGG_02.13575.13575.4	2063.26	DExD/H-box helicase 58	DExD/H-box helicase 58	ENSG00000107201.10	ENST00000379883.3	9	chr9:32455302-32457124:-			NA						0.27054
ENSP00000369213.2_K788k_1_1_788_788	ENSP00000369213.2	DDX58	2	9	21.11	16.56	14.62	78.4	11	99	1	1	1	0	-115.12	0.1	470.278	K788k	TMT10	780	(K)	ILHIQTHEkFIR	(D)	ILHIQTHEK(1.0)FIR	LHIQTHEkFIRDSQE	27	15.1	536.84	ENSP00000369197.1|ENSP00000369213.2	Human	Human	108081	LP20210401_EB_LUAD_MONTE_noIPtissue_KGG_01.19951.19951.4	1993.21	DExD/H-box helicase 58	DExD/H-box helicase 58	ENSG00000107201.10	ENST00000379883.3	9	chr9:32455302-32457124:-			NA						1.77517
ENSP00000369213.2_K796k_1_1_796_796	ENSP00000369213.2	DDX58	2	3	16.2	14.94	14.69	72.4	11	5.319	3	1	1	0	-115.115	2.2	543.069	K796k	TMT10	792	(R)	DSQEkPKPVPDK	(E)	DSQEK(0.99)PK(0.0)PVPDK(0.0)	FIRDSQEkPKPVPDK	28	15.1	536.84	ENSP00000369197.1|ENSP00000369213.2	Human	Human	108081	LP20210402_EB_LUAD_MONTE_HLAft_KGG_01.13171.13171.4	2284.37	DExD/H-box helicase 58	DExD/H-box helicase 58	ENSG00000107201.10	ENST00000379883.3	9	chr9:32455302-32457124:-			NA						0.85238
ENSP00000369213.2_K858k_1_1_858_858	ENSP00000369213.2	DDX58	2	5	13.21	13.21	7.49	76	7	99	1	1	1	0	-115.116	2.6	457.913	K858k	TMT10	852	(K)	QFSSFEkR	(A)	QFSSFEK(1.0)R	KQFSSFEkRAKIFCA	29	15.1	536.84	ENSP00000369197.1|ENSP00000369213.2	Human	Human	108081	LP20210402_EB_LUAD_MONTE_HLAft_KGG_02.14679.14679.3	1486.84	DExD/H-box helicase 58	DExD/H-box helicase 58	ENSG00000107201.10	ENST00000379883.3	9	chr9:32455302-32457124:-			NA						-0.01853
ENSP00000369213.2_K878k_1_1_878_878	ENSP00000369213.2	DDX58	1	2	13.34	10.64	11.8	66	10	3.58	2	1	1	0	-115.124	-1.8	469.645	K878k	TMT10	867	(R)	QNCSHDWGIHVkYK	(T)	QNCSHDWGIHVK(0.99)YK(0.0)	HDWGIHVkYKTFEIP	30	15.1	536.84	ENSP00000369197.1|ENSP00000369213.2	Human	Human	108081	LP20210401_EB_LUAD_MONTE_noIPtissue_KGG_02.17937.17937.5	2459.32	DExD/H-box helicase 58	DExD/H-box helicase 58	ENSG00000107201.10	ENST00000379883.3	9	chr9:32455302-32457124:-			NA						NA
ENSP00000369213.2_K880k_1_1_880_880	ENSP00000369213.2	DDX58	2	4	12.43	6.91	6.92	77.6	7	12.429	2	1	1	0	-115.125	-2.9	604.032	K880k	TMT10	879	(K)	YkTFEIPVIK	(I)	YK(0.99)TFEIPVIK(0.0)	WGIHVKYkTFEIPVI	31	15.1	536.84	ENSP00000369197.1|ENSP00000369213.2	Human	Human	108081	LP20210401_EB_LUAD_MONTE_noIPtissue_KGG_01.35421.35421.3	1925.21	DExD/H-box helicase 58	DExD/H-box helicase 58	ENSG00000107201.10	ENST00000379883.3	9	chr9:32455302-32457124:-			NA						-0.6189
ENSP00000369213.2_K915k_1_1_915_915	ENSP00000369213.2	DDX58	2	4	22.4	21.65	22.4	84.6	14	16.184	2	1	1	0	-115.121	-0.6	628.325	K915k	TMT10	910	(K)	DFHFEkIPFDPAEMSK	(-)	DFHFEK(0.99)IPFDPAEMSK(0.0)	WKDFHFEkIPFDPAE	32	15.1	536.84	ENSP00000369197.1|ENSP00000369213.2	Human	Human	108081	LP20210401_EB_LUAD_MONTE_noIPtissue_KGG_01.38084.38084.4	2625.4	DExD/H-box helicase 58	DExD/H-box helicase 58	ENSG00000107201.10	ENST00000379883.3	9	chr9:32455302-32457124:-			NA						0.03706
ENSP00000269122.3_K83k_1_1_83_83	ENSP00000269122.3	CLTC	2	4	7.69	3.78	4.16	68.4	6	5.411	2	1	1	0	-115.117	2.1	457.975	K83k	TMT10	79	(K)	VIALkAGK	(T)	VIALK(0.99)AGK(0.0)	ASKVIALkAGKTLQI	1	16.1	535.09	ENSP00000269122.3|ENSP00000376763.1|ENSP00000441158.1|ENSP00000462252.1|ENSP00000485020.1|ENST00000621271.4_2_22:19187261-19279164:-	Human	Human|nuORFdb_human	193380	LP20210402_EB_LUAD_MONTE_HLAft_KGG_01.22421.22421.3	1487.03	clathrin heavy chain	clathrin heavy chain	ENSG00000141367.12	ENST00000269122.8	17	chr17:59693850-59696956:+			NA						-1.22298
ENSP00000269122.3_K86k_1_1_86_86	ENSP00000269122.3	CLTC	2	4	15.9	10.36	13.8	82.7	10	15.901	2	1	1	0	-115.11	5.1	689.071	K86k	TMT10	84	(K)	AGkTLQIFNIEMK	(S)	AGK(0.99)TLQIFNIEMK(0.0)	VIALKAGkTLQIFNI	2	16.1	535.09	ENSP00000269122.3|ENSP00000376763.1|ENSP00000441158.1|ENSP00000462252.1|ENSP00000485020.1|ENST00000621271.4_2_22:19187261-19279164:-	Human	Human|nuORFdb_human	193380	LP20210402_EB_LUAD_MONTE_HLAft_KGG_02.37372.37372.3	2180.31	clathrin heavy chain	clathrin heavy chain	ENSG00000141367.12	ENST00000269122.8	17	chr17:59693850-59696956:+			NA						0.35578
ENSP00000269122.3_K96k_1_1_96_96	ENSP00000269122.3	CLTC	2	5	21.09	19.42	19.72	93.4	10	3.915	2	1	1	0	-115.122	-0.8	675.391	K96k	TMT10	87	(K)	TLQIFNIEMkSK	(M)	TLQIFNIEMK(0.99)SK(0.0)	QIFNIEMkSKMKAHT	3	16.1	535.09	ENSP00000269122.3|ENSP00000376763.1|ENSP00000441158.1|ENSP00000462252.1|ENSP00000479606.1|ENSP00000485020.1|ENST00000621271.4_2_22:19187261-19279164:-	Human	Human|nuORFdb_human	193380	LP20210401_EB_LUAD_MONTE_noIPtissue_KGG_01.36800.36800.3	2139.28	clathrin heavy chain	clathrin heavy chain	ENSG00000141367.12	ENST00000269122.8	17	chr17:59693850-59696956:+			NA						-0.17418
ENSP00000269122.3_K245k_1_1_245_245	ENSP00000269122.3	CLTC	2	2	25.89	23.52	23.22	97	15	1.229	2	1	1	0	-115.12	-0.1	662.135	K245k	TMT10	228	(K)	LHIIEVGTPPTGNQPFPkK	(A)	LHIIEVGTPPTGNQPFPK(0.99)K(0.0)	TGNQPFPkKAVDVFF	4	16.1	535.09	ENSP00000269122.3|ENSP00000376763.1|ENSP00000479606.1|ENST00000472129.3_1_17:57725612-57733400:+	Human	Human|nuORFdb_human	193380	LP20210401_EB_LUAD_MONTE_noIPtissue_KGG_02.30608.30608.4	2760.64	clathrin heavy chain	clathrin heavy chain	ENSG00000141367.12	ENST00000269122.8	17	chr17:59693850-59696956:+			NA						0.63372
ENSP00000269122.3_K367k_1_1_367_367	ENSP00000269122.3	CLTC	2	3	11.68	12.13	11.24	70.9	11	11.683	2	1	1	0	-115.117	1.7	701.368	K367k	Hydrogen	367	(R)	kFNALFAQGNYSEAAK	(V)	K(0.99)FNALFAQGNYSEAAK(0.0)	AEELFARkFNALFAQ	5	16.1	535.09	ENSP00000269122.3|ENSP00000376763.1|ENSP00000479606.1	Human	Human	193380	LP20210402_EB_LUAD_MONTE_HLAft_KGG_01.25988.25988.3	2217.21	clathrin heavy chain	clathrin heavy chain	ENSG00000141367.12	ENST00000269122.8	17	chr17:59693850-59696956:+			NA						-0.27795
ENSP00000269122.3_K389k_1_1_389_389	ENSP00000269122.3	CLTC	2	3	10.64	4.95	4.01	78.7	7	99	1	1	1	0	-115.121	-0.4	484.966	K389k	TMT10	383	(K)	VAANAPkGILR	(T)	VAANAPK(1.0)GILR	KVAANAPkGILRTPD	6	16.1	535.09	ENSP00000269122.3|ENSP00000376763.1|ENSP00000479606.1	Human	Human	193380	LP20210401_EB_LUAD_MONTE_noIPtissue_KGG_02.18387.18387.3	1568	clathrin heavy chain	clathrin heavy chain	ENSG00000141367.12	ENST00000269122.8	17	chr17:59693850-59696956:+			NA						2.26066
ENSP00000269122.3_K450k_1_1_450_450	ENSP00000269122.3	CLTC	2	4	12.44	7.83	6.87	79.1	7	7.271	2	1	1	0	-115.122	-1	544.007	K450k	TMT10	446	(K)	QLLEkWLK	(E)	QLLEK(0.99)WLK(0.0)	GRKQLLEkWLKEDKL	7	16.1	535.09	ENSP00000269122.3|ENSP00000376763.1|ENSP00000441158.1|ENSP00000479606.1|ENSP00000485020.1|ENST00000621271.4_2_22:19187261-19279164:-	Human	Human|nuORFdb_human	193380	LP20210401_EB_LUAD_MONTE_noIPtissue_KGG_02.35599.35599.3	1745.13	clathrin heavy chain	clathrin heavy chain	ENSG00000141367.12	ENST00000269122.8	17	chr17:59693850-59696956:+			NA						-0.063
ENSP00000269122.3_K453k_1_1_453_453	ENSP00000269122.3	CLTC	2	7	25.06	20.73	19.49	96.2	15	1.109	3	1	1	0	-115.124	-1.3	748.911	K453k	TMT10	451	(K)	WLkEDKLECSEELGDLVK	(S)	WLK(0.99)EDK(0.0)LECSEELGDLVK(0.0)	QLLEKWLkEDKLECS	8	16.1	535.09	ENSP00000269122.3|ENSP00000376763.1|ENSP00000441158.1|ENSP00000479606.1|ENSP00000485020.1|ENST00000621271.4_2_22:19187261-19279164:-	Human	Human|nuORFdb_human	193380	LP20210401_EB_LUAD_MONTE_noIPtissue_KGG_01.37112.37112.4	3107.75	clathrin heavy chain	clathrin heavy chain	ENSG00000141367.12	ENST00000269122.8	17	chr17:59693850-59696956:+			NA						-1.56764
ENSP00000269122.3_K506k_1_1_506_506	ENSP00000269122.3	CLTC	1	1	11.34	7.29	2.84	75.2	6	3.262	2	1	1	0	-115.121	-1	703.96	K506k	TMT10	501	(K)	IVLYAkK	(V)	IVLYAK(0.99)K(0.0)	QKIVLYAkKVGYTPD	9	16.1	535.09	ENSP00000269122.3|ENSP00000376763.1|ENSP00000441158.1|ENSP00000479606.1	Human	Human	193380	LP20210401_EB_LUAD_MONTE_noIPtissue_KGG_01.23757.23757.2	1522.03	clathrin heavy chain	clathrin heavy chain	ENSG00000141367.12	ENST00000269122.8	17	chr17:59693850-59696956:+			NA						NA
ENSP00000269122.3_K507k_1_1_507_507	ENSP00000269122.3	CLTC	2	6	23.89	19.96	23.89	90.6	12	99	1	1	1	0	-115.122	-1.2	651.038	K507k	TMT10	507	(K)	kVGYTPDWIFLLR	(N)	K(1.0)VGYTPDWIFLLR	KIVLYAKkVGYTPDW	10	16.1	535.09	ENSP00000269122.3|ENSP00000376763.1|ENSP00000441158.1|ENSP00000479606.1|ENSP00000485020.1|ENST00000621271.4_2_22:19187261-19279164:-	Human	Human|nuORFdb_human	193380	LP20210401_EB_LUAD_MONTE_noIPtissue_KGG_02.43785.43785.3	2066.22	clathrin heavy chain	clathrin heavy chain	ENSG00000141367.12	ENST00000269122.8	17	chr17:59693850-59696956:+			NA						-0.18159
ENSP00000269122.3_K619k_1_1_619_619	ENSP00000269122.3	CLTC	2	13	27.18	27.18	21.79	91.2	14	99	1	1	1	0	-115.118	1.2	684.385	K619k	TMT10	611	(R)	AHIAQLCEkAGLLQR	(A)	AHIAQLCEK(1.0)AGLLQR	HIAQLCEkAGLLQRA	11	16.1	535.09	ENSP00000269122.3|ENSP00000376763.1|ENSP00000479606.1|ENST00000466513.1_1_17:57742174-57744343:+	Human	Human|nuORFdb_human	193380	LP20210402_EB_LUAD_MONTE_HLAft_KGG_02.22801.22801.3	2166.26	clathrin heavy chain	clathrin heavy chain	ENSG00000141367.12	ENST00000269122.8	17	chr17:59693850-59696956:+			NA						-0.27054
ENSP00000269122.3_K742k_1_1_742_742	ENSP00000269122.3	CLTC	2	3	9.24	6.96	6.44	64.1	8	99	1	1	1	0	-115.116	2.9	468.268	K742k	TMT10	738	(K)	TGQIkEVER	(I)	TGQIK(1.0)EVER	ACKTGQIkEVERICR	12	16.1	535.09	ENSP00000269122.3|ENSP00000376763.1|ENSP00000441158.1|ENSP00000479606.1|ENSP00000485020.1|ENST00000621271.4_2_22:19187261-19279164:-	Human	Human|nuORFdb_human	193380	LP20210402_EB_LUAD_MONTE_HLAft_KGG_02.10196.10196.3	1517.91	clathrin heavy chain	clathrin heavy chain	ENSG00000141367.12	ENST00000269122.8	17	chr17:59693850-59696956:+			NA						0.56702
ENSP00000269122.3_K798k_1_1_798_798	ENSP00000269122.3	CLTC	2	4	14.88	14.23	11.94	76.3	11	14.877	2	1	1	0	-115.132	-5.2	742.424	K798k	TMT10	794	(R)	NNLQkYIEIYVQK	(V)	NNLQK(0.99)YIEIYVQK(0.0)	LYRNNLQkYIEIYVQ	13	16.1	535.09	ENSP00000269122.3|ENSP00000376763.1|ENSP00000479606.1	Human	Human	193380	LP20210401_EB_LUAD_MONTE_noIPtissue_KGG_01.38653.38653.3	2340.39	clathrin heavy chain	clathrin heavy chain	ENSG00000141367.12	ENST00000269122.8	17	chr17:59693850-59696956:+			NA						-1.07474
ENSP00000269122.3_K806k_1_1_806_806	ENSP00000269122.3	CLTC	2	4	18.65	14.57	16.1	92.6	10	99	1	1	1	0	-115.108	6.4	651.369	K806k	TMT10	799	(K)	YIEIYVQkVNPSR	(L)	YIEIYVQK(1.0)VNPSR	YIEIYVQkVNPSRLP	14	16.1	535.09	ENSP00000269122.3|ENSP00000376763.1|ENSP00000441158.1|ENSP00000479606.1|ENSP00000485020.1|ENST00000621271.4_2_22:19187261-19279164:-	Human	Human|nuORFdb_human	193380	LP20210402_EB_LUAD_MONTE_HLAft_KGG_02.30889.30889.3	2067.2	clathrin heavy chain	clathrin heavy chain	ENSG00000141367.12	ENST00000269122.8	17	chr17:59693850-59696956:+			NA						-0.6819
ENSP00000269122.3_K856k_1_1_856_856	ENSP00000269122.3	CLTC	2	2	15.58	15.58	15.58	75.3	10	99	1	1	1	0	-115.115	3	565.691	K856k	TMT10	855	(R)	LkLLLPWLEAR	(I)	LK(1.0)LLLPWLEAR	VEKRNRLkLLLPWLE	15	16.1	535.09	ENSP00000269122.3|ENSP00000376763.1|ENSP00000479606.1	Human	Human	193380	LP20210402_EB_LUAD_MONTE_HLAft_KGG_02.48563.48563.3	1810.17	clathrin heavy chain	clathrin heavy chain	ENSG00000141367.12	ENST00000269122.8	17	chr17:59693850-59696956:+			NA						-0.45954
ENSP00000269122.3_K881k_1_1_881_881	ENSP00000269122.3	CLTC	2	5	36.05	35.87	36.76	91.7	23	99	1	1	1	0	-115.112	2.2	859.671	K881k	TMT10	866	(R)	IHEGCEEPATHNALAkIYIDSNNNPER	(F)	IHEGCEEPATHNALAK(1.0)IYIDSNNNPER	ATHNALAkIYIDSNN	16	16.1	535.09	ENSP00000269122.3|ENSP00000376763.1|ENSP00000479606.1	Human	Human	193380	LP20210402_EB_LUAD_MONTE_HLAft_KGG_02.22597.22597.4	3550.77	clathrin heavy chain	clathrin heavy chain	ENSG00000141367.12	ENST00000269122.8	17	chr17:59693850-59696956:+			NA						0.063
ENSP00000269122.3_K941k_1_1_941_941	ENSP00000269122.3	CLTC	1	3	33.77	28.4	27.42	98.6	18	99	1	1	1	0	-115.112	2.6	980.492	K941k	TMT10	924	(R)	GQCDLELINVCNENSLFkSLSR	(Y)	GQCDLELINVCNENSLFK(1.0)SLSR	CNENSLFkSLSRYLV	17	16.1	535.09	ENSP00000269122.3|ENSP00000376763.1|ENSP00000479606.1	Human	Human	193380	LP20210402_EB_LUAD_MONTE_HLAft_KGG_01.42616.42616.3	3054.58	clathrin heavy chain	clathrin heavy chain	ENSG00000141367.12	ENST00000269122.8	17	chr17:59693850-59696956:+			NA						-0.21865
ENSP00000269122.3_K1034k_1_1_1034_1034	ENSP00000269122.3	CLTC	1	1	20.41	16.23	12.01	87.9	13	99	1	1	1	0	-115.115	2.4	680.412	K1034k	TMT10	1023	(R)	NLQNLLILTAIkADR	(T)	NLQNLLILTAIK(1.0)ADR	LLILTAIkADRTRVM	18	16.1	535.09	ENSP00000269122.3|ENSP00000376763.1|ENSP00000441158.1|ENSP00000479606.1	Human	Human	193380	LP20210402_EB_LUAD_MONTE_HLAft_KGG_02.43944.43944.3	2154.34	clathrin heavy chain	clathrin heavy chain	ENSG00000141367.12	ENST00000269122.8	17	chr17:59693850-59696956:+			NA						-0.48549
ENSP00000269122.3_K1118k_1_1_1118_1118	ENSP00000269122.3	CLTC	1	1	8.34	6.49	7.3	63.9	8	8.335	2	1	1	0	-115.118	1.1	525.654	K1118k	TMT10	1114	(K)	AQLQkGMVK	(E)	AQLQK(0.99)GMVK(0.0)	LAKAQLQkGMVKEAI	19	16.1	535.09	ENSP00000269122.3	Human	Human	193380	LP20210402_EB_LUAD_MONTE_HLAft_KGG_01.17165.17165.3	1690.07	clathrin heavy chain	clathrin heavy chain	ENSG00000141367.12	ENST00000269122.8	17	chr17:59693850-59696956:+			NA						-0.70784
ENSP00000269122.3_K1179k_1_1_1179_1179	ENSP00000269122.3	CLTC	2	3	26.04	20.34	23.07	96.4	14	99	1	1	1	0	-115.114	2.6	776.422	K1179k	TMT10	1166	(R)	ESYVETELIFALAkTNR	(L)	ESYVETELIFALAK(1.0)TNR	ELIFALAkTNRLAEL	20	16.1	535.09	ENSP00000269122.3|ENSP00000376763.1|ENSP00000462252.1|ENSP00000479606.1	Human	Human	193380	LP20210402_EB_LUAD_MONTE_HLAft_KGG_02.43613.43613.3	2442.36	clathrin heavy chain	clathrin heavy chain	ENSG00000141367.12	ENST00000269122.8	17	chr17:59693850-59696956:+			NA						0.08153
ENSP00000269122.3_K1215k_1_1_1215_1215	ENSP00000269122.3	CLTC	1	2	18.34	17.9	19.33	72.4	15	99	1	1	1	0	-115.118	1.1	773.731	K1215k	TMT10	1210	(K)	MYDAAkLLYNNVSNFGR	(L)	MYDAAK(1.0)LLYNNVSNFGR	EKMYDAAkLLYNNVS	21	16.1	535.09	ENSP00000269122.3|ENSP00000376763.1|ENSP00000462252.1|ENSP00000479606.1	Human	Human	193380	LP20210402_EB_LUAD_MONTE_HLAft_KGG_01.43572.43572.3	2434.3	clathrin heavy chain	clathrin heavy chain	ENSG00000141367.12	ENST00000269122.8	17	chr17:59693850-59696956:+			NA						0.00371
ENSP00000269122.3_K1347k_1_1_1347_1347	ENSP00000269122.3	CLTC	2	4	10.14	6.62	7.25	74.5	7	99	1	1	1	0	-115.12	-0.1	427.945	K1347k	TMT10	1343	(R)	VNIPkVLR	(A)	VNIPK(1.0)VLR	WSRVNIPkVLRAAEQ	22	16.1	535.09	ENSP00000269122.3|ENSP00000376763.1|ENSP00000441158.1|ENSP00000462252.1|ENSP00000479237.1|ENSP00000479606.1|ENSP00000481031.1|ENSP00000485020.1	Human	Human	193380	LP20210401_EB_LUAD_MONTE_noIPtissue_KGG_02.24785.24785.3	1396.94	clathrin heavy chain	clathrin heavy chain	ENSG00000141367.12	ENST00000269122.8	17	chr17:59693850-59696956:+			NA						0.3113
ENSP00000269122.3_K1392k_1_1_1392_1392	ENSP00000269122.3	CLTC	2	2	7.42	5.48	5.71	40.8	7	7.415	2	1	1	0	-115.108	6.6	584.346	K1392k	TMT10	1388	(K)	EGQFkDIITK	(V)	EGQFK(0.99)DIITK(0.0)	AWKEGQFkDIITKVA	23	16.1	535.09	ENSP00000269122.3|ENSP00000376763.1|ENSP00000441158.1|ENSP00000462252.1|ENSP00000479237.1|ENSP00000479606.1|ENSP00000481031.1|ENSP00000485020.1	Human	Human	193380	LP20210401_EB_LUAD_MONTE_noIPtissue_KGG_02.25562.25562.3	1866.13	clathrin heavy chain	clathrin heavy chain	ENSG00000141367.12	ENST00000269122.8	17	chr17:59693850-59696956:+			NA						0.87461
ENSP00000269122.3_K1441k_1_1_1441_1441	ENSP00000269122.3	CLTC	2	7	19.05	14.71	15.61	90.3	8	7.702	2	1	1	0	-115.121	-0.5	814.482	K1441k	TMT10	1435	(R)	AVNYFSkVK	(Q)	AVNYFSK(0.99)VK(0.0)	RAVNYFSkVKQLPLV	24	16.1	535.09	ENSP00000269122.3|ENSP00000376763.1|ENSP00000462252.1|ENSP00000479606.1|ENST00000496076.1_1_17:57761081-57761370:+	Human	Human|nuORFdb_human	193380	LP20210401_EB_LUAD_MONTE_noIPtissue_KGG_02.23923.23923.2	1743.08	clathrin heavy chain	clathrin heavy chain	ENSG00000141367.12	ENST00000269122.8	17	chr17:59693850-59696956:+			NA						0.00741
ENSP00000269122.3_K1443k_1_1_1443_1443	ENSP00000269122.3	CLTC	2	8	10.46	9.33	8.5	74.3	6	10.46	2	1	1	0	-115.12	-0.1	423.281	K1443k	Hydrogen	1442	(K)	VkQLPLVK	(P)	VK(0.99)QLPLVK(0.0)	VNYFSKVkQLPLVKP	25	16.1	535.09	ENSP00000269122.3|ENSP00000376763.1|ENSP00000462252.1|ENSP00000479606.1|ENST00000496076.1_1_17:57761081-57761370:+	Human	Human|nuORFdb_human	193380	LP20210401_EB_LUAD_MONTE_noIPtissue_KGG_02.18774.18774.3	1382.95	clathrin heavy chain	clathrin heavy chain	ENSG00000141367.12	ENST00000269122.8	17	chr17:59693850-59696956:+			NA						-1.26004
ENSP00000269122.3_K1449k_1_1_1449_1449	ENSP00000269122.3	CLTC	2	4	14.89	12.12	14.11	79.7	9	99	1	1	1	0	-115.114	3.6	523.996	K1449k	TMT10	1444	(K)	QLPLVkPYLR	(S)	QLPLVK(1.0)PYLR	VKQLPLVkPYLRSVQ	26	16.1	535.09	ENSP00000269122.3|ENSP00000376763.1|ENSP00000462252.1|ENSP00000479606.1	Human	Human	193380	LP20210402_EB_LUAD_MONTE_HLAft_KGG_02.30260.30260.3	1685.09	clathrin heavy chain	clathrin heavy chain	ENSG00000141367.12	ENST00000269122.8	17	chr17:59693850-59696956:+			NA						-0.50402
ENSP00000269122.3_K1501k_1_1_1501_1501	ENSP00000269122.3	CLTC	1	2	10.08	11.44	7.58	65	8	99	1	1	1	0	-115.118	1	552.981	K1501k	TMT10	1499	(R)	LEkHELIEFR	(R)	LEK(1.0)HELIEFR	SLAQRLEkHELIEFR	27	16.1	535.09	ENSP00000269122.3|ENSP00000376763.1	Human	Human	193380	LP20210401_EB_LUAD_MONTE_noIPtissue_KGG_01.22390.22390.3	1772.05	clathrin heavy chain	clathrin heavy chain	ENSG00000141367.12	ENST00000269122.8	17	chr17:59693850-59696956:+			NA						NA
ENSP00000269122.3_K1529k_1_1_1529_1529	ENSP00000269122.3	CLTC	2	3	11.57	7.13	3.74	66.7	7	2	2	1	1	0	-115.117	1.8	521.97	K1529k	TMT10	1523	(K)	QSVELCkK	(D)	QSVELCK(0.99)K(0.0)	KQSVELCkKDSLYKD	28	16.1	535.09	ENSP00000269122.3|ENSP00000376763.1|ENSP00000462252.1|ENSP00000479606.1	Human	Human	193380	LP20210402_EB_LUAD_MONTE_HLAft_KGG_02.13952.13952.3	1679.01	clathrin heavy chain	clathrin heavy chain	ENSG00000141367.12	ENST00000269122.8	17	chr17:59693850-59696956:+			NA						-0.28536
ENSP00000269122.3_K1535k_1_1_1535_1535	ENSP00000269122.3	CLTC	2	4	17.81	18.92	18.39	80.8	14	17.81	2	1	1	0	-115.126	-2.5	770.054	K1535k	TMT10	1531	(K)	DSLYkDAMQYASESK	(D)	DSLYK(0.99)DAMQYASESK(0.0)	CKKDSLYkDAMQYAS	29	16.1	535.09	ENSP00000269122.3|ENSP00000376763.1|ENSP00000462252.1|ENSP00000479606.1	Human	Human	193380	LP20210401_EB_LUAD_MONTE_noIPtissue_KGG_02.32749.32749.3	2423.27	clathrin heavy chain	clathrin heavy chain	ENSG00000141367.12	ENST00000269122.8	17	chr17:59693850-59696956:+			NA						-1.04509
ENSP00000269122.3_K1609k_1_1_1609_1609	ENSP00000269122.3	CLTC	2	6	15.98	13.81	16.34	73.1	13	7.71	2	1	1	0	-115.127	-2.9	610.591	K1609k	TMT10	1605	(K)	EYLTkVDKLDASESLR	(K)	EYLTK(0.99)VDK(0.0)LDASESLR	VMKEYLTkVDKLDAS	30	16.1	535.09	ENSP00000269122.3|ENSP00000376763.1|ENSP00000462252.1|ENSP00000479606.1	Human	Human	193380	LP20210401_EB_LUAD_MONTE_noIPtissue_KGG_02.27805.27805.4	2554.47	clathrin heavy chain	clathrin heavy chain	ENSG00000141367.12	ENST00000269122.8	17	chr17:59693850-59696956:+			NA						-0.94503
ENSP00000269122.3_K1612k_1_1_1612_1612	ENSP00000269122.3	CLTC	1	2	8.66	6.16	8.66	54.7	8	99	1	1	1	0	-115.115	3.5	525.958	K1612k	TMT10	1610	(K)	VDkLDASESLR	(K)	VDK(1.0)LDASESLR	EYLTKVDkLDASESL	31	16.1	535.09	ENSP00000269122.3	Human	Human	193380	LP20210402_EB_LUAD_MONTE_HLAft_KGG_01.19782.19782.3	1690.97	clathrin heavy chain	clathrin heavy chain	ENSG00000141367.12	ENST00000269122.8	17	chr17:59693850-59696956:+			NA						-1.07844
ENSP00000445306.1_K9k_1_1_9_9	ENSP00000445306.1	ATP1A1	2	23	24.58	24.58	22.52	91.9	13	22.524	2	1	1	0	-115.116	2.1	703.702	K9k	TMT10	8	(R)	DkYEPAAVSEQGDK	(K)	DK(0.99)YEPAAVSEQGDK(0.0)	AFKVGRDkYEPAAVS	7	17.1	534.88	ENSP00000295598.5|ENSP00000445306.1|ENST00000488733.1_1_1:116916118-116927596:+	Human	Human|nuORFdb_human	114310	LP20210402_EB_LUAD_MONTE_HLAft_KGG_02.15301.15301.3	2224.21	ATPase Na+/K+ transporting subunit alpha 1	ATPase Na+/K+ transporting subunit alpha 1	ENSG00000163399.16	ENST00000537345.5	1	chr1:116404442-116404772:+			NA						8.74614
ENSP00000445306.1_K21k_1_1_21_21	ENSP00000445306.1	ATP1A1	2	8	21.82	17.79	18.61	90.4	10	1.368	2	1	1	0	-115.117	1.5	665.359	K21k	TMT10	10	(K)	YEPAAVSEQGDkK	(G)	YEPAAVSEQGDK(0.99)K(0.0)	AVSEQGDkKGKKGKK	8	17.1	534.88	ENSP00000295598.5|ENSP00000445306.1|ENST00000488733.1_1_1:116916118-116927596:+	Human	Human|nuORFdb_human	114310	LP20210402_EB_LUAD_MONTE_HLAft_KGG_01.15560.15560.3	2109.18	ATPase Na+/K+ transporting subunit alpha 1	ATPase Na+/K+ transporting subunit alpha 1	ENSG00000163399.16	ENST00000537345.5	1	chr1:116404442-116404772:+			NA						7.31934
ENSP00000445306.1_K36k_1_1_36_36	ENSP00000445306.1	ATP1A1	2	6	13.72	4.94	6.48	74.4	6	3.924	2	1	1	0	-115.117	2	574.648	K36k	TMT10	29	(K)	DRDMDELkK	(E)	DRDMDELK(0.99)K(0.0)	DRDMDELkKEVSMDD	9	17.1	534.88	ENSP00000295598.5|ENSP00000445306.1|ENST00000488733.1_1_1:116916118-116927596:+	Human	Human|nuORFdb_human	114310	LP20210402_EB_LUAD_MONTE_HLAft_KGG_01.13714.13714.3	1837.05	ATPase Na+/K+ transporting subunit alpha 1	ATPase Na+/K+ transporting subunit alpha 1	ENSG00000163399.16	ENST00000537345.5	1	chr1:116404442-116404772:+			NA						8.43113
ENSP00000445306.1_K37k_1_1_37_37	ENSP00000445306.1	ATP1A1	1	1	9.12	11.13	2.29	54.9	8	2.291	2	1	1	0	-115.12	-0.3	477.908	K37k	Hydrogen	37	(K)	kEVSMDDHK	(L)	K(0.99)EVSMDDHK(0.0)	RDMDELKkEVSMDDH	10	17.1	534.88	ENSP00000295598.5|ENSP00000358508.4|ENSP00000445306.1	Human	Human	114310	LP20210401_EB_LUAD_MONTE_noIPtissue_KGG_01.8161.8161.3	1546.83	ATPase Na+/K+ transporting subunit alpha 1	ATPase Na+/K+ transporting subunit alpha 1	ENSG00000163399.16	ENST00000537345.5	1	chr1:116404442-116404772:+			NA						NA
ENSP00000445306.1_K45k_1_1_45_45	ENSP00000445306.1	ATP1A1	2	7	23.52	23.86	21.72	89	15	99	1	1	1	0	-115.114	2.5	756.383	K45k	TMT10	38	(K)	EVSMDDHkLSLDELHR	(K)	EVSMDDHK(1.0)LSLDELHR	EVSMDDHkLSLDELH	11	17.1	534.88	ENSP00000295598.5|ENSP00000358508.4|ENSP00000445306.1|ENST00000488733.1_1_1:116916118-116927596:+	Human	Human|nuORFdb_human	114310	LP20210402_EB_LUAD_MONTE_HLAft_KGG_02.23054.23054.3	2382.25	ATPase Na+/K+ transporting subunit alpha 1	ATPase Na+/K+ transporting subunit alpha 1	ENSG00000163399.16	ENST00000537345.5	1	chr1:116404442-116404772:+			NA						2.16059
ENSP00000445306.1_K177k_1_1_177_177	ENSP00000445306.1	ATP1A1	2	11	26.81	25.2	25.33	96.5	17	26.806	2	1	1	0	-115.118	0.7	868.125	K177k	Hydrogen	174	(R)	NGEkMSINAEEVVVGDLVEVK	(G)	NGEK(0.99)MSINAEEVVVGDLVEVK(0.0)	LVIRNGEkMSINAEE	12	17.1	534.88	ENSP00000295598.5|ENSP00000358508.4|ENSP00000445306.1	Human	Human	114310	LP20210402_EB_LUAD_MONTE_HLAft_KGG_01.41300.41300.3	2717.48	ATPase Na+/K+ transporting subunit alpha 1	ATPase Na+/K+ transporting subunit alpha 1	ENSG00000163399.16	ENST00000537345.5	1	chr1:116404442-116404772:+			NA						0.27424
ENSP00000445306.1_K194k_1_1_194_194	ENSP00000445306.1	ATP1A1	2	3	25.81	23.31	23.78	96.1	17	99	1	1	1	0	-115.125	-1.8	853.779	K194k	TMT10	178	(K)	MSINAEEVVVGDLVEVkGGDR	(I)	MSINAEEVVVGDLVEVK(1.0)GGDR	VGDLVEVkGGDRIPA	13	17.1	534.88	ENSP00000295598.5|ENSP00000358508.4|ENSP00000445306.1	Human	Human	114310	LP20210402_EB_LUAD_MONTE_HLAft_KGG_01.43322.43322.3	2674.45	ATPase Na+/K+ transporting subunit alpha 1	ATPase Na+/K+ transporting subunit alpha 1	ENSG00000163399.16	ENST00000537345.5	1	chr1:116404442-116404772:+			NA						0.52996
ENSP00000445306.1_K212k_1_1_212_212	ENSP00000445306.1	ATP1A1	1	2	25.68	26.75	29.52	84.5	21	99	1	1	1	0	-115.117	1.1	936.134	K212k	TMT10	205	(R)	IISANGCkVDNSSLTGESEPQTR	(S)	IISANGCK(1.0)VDNSSLTGESEPQTR	IISANGCkVDNSSLT	14	17.1	534.88	ENSP00000295598.5|ENSP00000358508.4|ENSP00000445306.1	Human	Human	114310	LP20210402_EB_LUAD_MONTE_HLAft_KGG_02.21560.21560.3	2921.5	ATPase Na+/K+ transporting subunit alpha 1	ATPase Na+/K+ transporting subunit alpha 1	ENSG00000163399.16	ENST00000537345.5	1	chr1:116404442-116404772:+			NA						0.07783
ENSP00000445306.1_K413k_1_1_413_413	ENSP00000445306.1	ATP1A1	2	2	39.69	41.23	39.69	94.6	30	99	1	1	1	0	-115.124	-0.9	934.447	K413k	TMT10	386	(R)	MTVAHMWFDNQIHEADTTENQSGVSFDkTSATWLALSR	(I)	MTVAHMWFDNQIHEADTTENQSGVSFDK(1.0)TSATWLALSR	QSGVSFDkTSATWLA	15	17.1	534.88	ENSP00000295598.5|ENSP00000358508.4|ENSP00000445306.1	Human	Human	114310	LP20210401_EB_LUAD_MONTE_noIPtissue_KGG_01.42624.42624.5	4783.33	ATPase Na+/K+ transporting subunit alpha 1	ATPase Na+/K+ transporting subunit alpha 1	ENSG00000163399.16	ENST00000537345.5	1	chr1:116404442-116404772:+			NA						2.50896
ENSP00000445306.1_K444k_1_1_444_444	ENSP00000445306.1	ATP1A1	2	6	24.72	20.32	21.46	91.9	13	99	1	1	1	0	-115.116	1.8	695.4	K444k	TMT10	431	(R)	AVFQANQENLPILkR	(A)	AVFQANQENLPILK(1.0)R	QENLPILkRAVAGDA	16	17.1	534.88	ENSP00000295598.5|ENSP00000358508.4|ENSP00000445306.1	Human	Human	114310	LP20210402_EB_LUAD_MONTE_HLAft_KGG_02.31081.31081.3	2199.3	ATPase Na+/K+ transporting subunit alpha 1	ATPase Na+/K+ transporting subunit alpha 1	ENSG00000163399.16	ENST00000537345.5	1	chr1:116404442-116404772:+			NA						-0.41507
ENSP00000445306.1_K468k_1_1_468_468	ENSP00000445306.1	ATP1A1	1	2	18.38	18.17	18.17	86.5	12	99	1	1	1	0	-115.118	1.1	662.315	K468k	TMT10	459	(K)	CIELCCGSVkEMR	(E)	CIELCCGSVK(1.0)EMR	ELCCGSVkEMRERYA	17	17.1	534.88	ENSP00000295598.5|ENSP00000358508.4|ENSP00000445306.1	Human	Human	114310	LP20210402_EB_LUAD_MONTE_HLAft_KGG_01.23332.23332.3	2100.05	ATPase Na+/K+ transporting subunit alpha 1	ATPase Na+/K+ transporting subunit alpha 1	ENSG00000163399.16	ENST00000537345.5	1	chr1:116404442-116404772:+			NA						-0.2446
ENSP00000445306.1_K476k_1_1_476_476	ENSP00000445306.1	ATP1A1	1	2	9.58	10.97	9.16	42.3	11	9.581	2	1	1	0	-115.113	3	732.755	K476k	TMT10	474	(R)	YAkIVEIPFNSTNK	(Y)	YAK(0.99)IVEIPFNSTNK(0.0)	EMRERYAkIVEIPFN	18	17.1	534.88	ENSP00000295598.5|ENSP00000358508.4|ENSP00000445306.1	Human	Human	114310	LP20210402_EB_LUAD_MONTE_HLAft_KGG_02.34061.34061.3	2311.36	ATPase Na+/K+ transporting subunit alpha 1	ATPase Na+/K+ transporting subunit alpha 1	ENSG00000163399.16	ENST00000537345.5	1	chr1:116404442-116404772:+			NA						0.07783
ENSP00000445306.1_K526k_1_1_526_526	ENSP00000445306.1	ATP1A1	2	5	20.04	18.17	18.93	84.8	15	20.044	2	1	1	0	-115.111	3.5	667.867	K526k	TMT10	518	(R)	CSSILLHGkEQPLDEELK	(D)	CSSILLHGK(0.99)EQPLDEELK(0.0)	SSILLHGkEQPLDEE	19	17.1	534.88	ENSP00000295598.5|ENSP00000358508.4|ENSP00000445306.1	Human	Human	114310	LP20210402_EB_LUAD_MONTE_HLAft_KGG_01.27625.27625.4	2783.56	ATPase Na+/K+ transporting subunit alpha 1	ATPase Na+/K+ transporting subunit alpha 1	ENSG00000163399.16	ENST00000537345.5	1	chr1:116404442-116404772:+			NA						1.07103
ENSP00000445306.1_K629k_1_1_629_629	ENSP00000445306.1	ATP1A1	2	2	22.46	22.46	22.46	77.3	20	99	1	1	1	0	-115.12	0	852.799	K629k	TMT10	626	(K)	AIAkGVGIISEGNETVEDIAAR	(L)	AIAK(1.0)GVGIISEGNETVEDIAAR	ITAKAIAkGVGIISE	20	17.1	534.88	ENSP00000295598.5|ENSP00000354490.3|ENSP00000358508.4|ENSP00000376066.3|ENSP00000437577.1|ENSP00000444688.1|ENSP00000445306.1|ENSP00000471581.1	Human	Human|nuORFdb_human	114310	LP20210402_EB_LUAD_MONTE_HLAft_KGG_02.35298.35298.3	2671.5	ATPase Na+/K+ transporting subunit alpha 1	ATPase Na+/K+ transporting subunit alpha 1	ENSG00000163399.16	ENST00000537345.5	1	chr1:116404442-116404772:+			NA						0
ENSP00000445306.1_K671k_1_1_671_671	ENSP00000445306.1	ATP1A1	1	1	15.3	12.97	13.04	71.2	15	15.3	2	1	1	0	-115.118	0.5	762.396	K671k	TMT10	662	(K)	ACVVHGSDLkDMTSEQLDDILK	(Y)	ACVVHGSDLK(0.99)DMTSEQLDDILK(0.0)	VVHGSDLkDMTSEQL	21	17.1	534.88	ENSP00000445306.1	Human	Human	114310	LP20210402_EB_LUAD_MONTE_HLAft_KGG_02.36815.36815.4	3161.68	ATPase Na+/K+ transporting subunit alpha 1	ATPase Na+/K+ transporting subunit alpha 1	ENSG00000163399.16	ENST00000537345.5	1	chr1:116404442-116404772:+			NA						0.81902
ENSP00000445306.1_K683k_1_1_683_683	ENSP00000445306.1	ATP1A1	2	8	28.02	28.38	29.7	91.7	18	99	1	1	1	0	-115.113	2.3	717.618	K683k	TMT10	672	(K)	DMTSEQLDDILkYHTEIVFAR	(T)	DMTSEQLDDILK(1.0)YHTEIVFAR	EQLDDILkYHTEIVF	22	17.1	534.88	ENSP00000295598.5|ENSP00000358508.4|ENSP00000445306.1	Human	Human	114310	LP20210402_EB_LUAD_MONTE_HLAft_KGG_01.42756.42756.4	2982.56	ATPase Na+/K+ transporting subunit alpha 1	ATPase Na+/K+ transporting subunit alpha 1	ENSG00000163399.16	ENST00000537345.5	1	chr1:116404442-116404772:+			NA						-0.02224
ENSP00000445306.1_K726k_1_1_726_726	ENSP00000445306.1	ATP1A1	2	2	19.27	19.27	19.27	74.7	15	1.527	2	1	1	0	-115.125	-1.9	838.141	K726k	TMT10	708	(R)	QGAIVAVTGDGVNDSPALkK	(A)	QGAIVAVTGDGVNDSPALK(0.99)K(0.0)	VNDSPALkKADIGVA	23	17.1	534.88	ENSP00000437577.1|ENSP00000444688.1|ENSP00000445306.1|ENSP00000471581.1|ENSP00000498113.1|ENST00000472488.5_1_1:160085570-160106822:+	Human	Human|nuORFdb_human	114310	LP20210401_EB_LUAD_MONTE_noIPtissue_KGG_02.27612.27612.3	2627.53	ATPase Na+/K+ transporting subunit alpha 1	ATPase Na+/K+ transporting subunit alpha 1	ENSG00000163399.16	ENST00000537345.5	1	chr1:116404442-116404772:+			NA						-0.07041
ENSP00000445306.1_K727k_1_1_727_727	ENSP00000445306.1	ATP1A1	2	3	17.34	14.48	16.6	84.4	13	17.339	2	1	1	0	-115.114	3.1	654.691	K727k	Hydrogen	727	(K)	kADIGVAMGIAGSDVSK	(Q)	K(0.99)ADIGVAMGIAGSDVSK(0.0)	NDSPALKkADIGVAM	24	17.1	534.88	ENSP00000295598.5|ENSP00000358508.4|ENSP00000437577.1|ENSP00000444688.1|ENSP00000445306.1|ENSP00000471581.1|ENSP00000498113.1	Human	Human	114310	LP20210402_EB_LUAD_MONTE_HLAft_KGG_01.26447.26447.3	2077.17	ATPase Na+/K+ transporting subunit alpha 1	ATPase Na+/K+ transporting subunit alpha 1	ENSG00000163399.16	ENST00000537345.5	1	chr1:116404442-116404772:+			NA						0.5596
ENSP00000445306.1_K950k_1_1_950_950	ENSP00000445306.1	ATP1A1	2	6	19.24	13.71	14.69	88.6	10	3.819	2	1	1	0	-115.114	3.5	618.344	K950k	TMT10	942	(R)	NSVFQQGMkNK	(I)	NSVFQQGMK(0.99)NK(0.0)	SVFQQGMkNKILIFG	25	17.1	534.88	ENSP00000295598.5|ENSP00000354490.3|ENSP00000358508.4|ENSP00000376066.3|ENSP00000437577.1|ENSP00000444688.1|ENSP00000445306.1|ENSP00000471581.1|ENSP00000498113.1|ENST00000479960.1_1_1:116943772-116944278:+	Human	Human|nuORFdb_human	114310	LP20210402_EB_LUAD_MONTE_HLAft_KGG_02.17782.17782.3	1968.13	ATPase Na+/K+ transporting subunit alpha 1	ATPase Na+/K+ transporting subunit alpha 1	ENSG00000163399.16	ENST00000537345.5	1	chr1:116404442-116404772:+			NA						0.44472
ENSP00000445306.1_K1019k_1_1_1019_1019	ENSP00000445306.1	ATP1A1	2	5	7.39	11.17	10.56	61.3	6	99	1	1	1	0	-115.116	2.1	914.467	K1019k	TMT10	1012	(R)	RPGGWVEkETYY	(-)	RPGGWVEK(1.0)ETYY	RPGGWVEkETYY---	26	17.1	534.88	ENSP00000295598.5|ENSP00000358508.4|ENSP00000445306.1	Human	Human	114310	LP20210402_EB_LUAD_MONTE_HLAft_KGG_01.21511.21511.2	1943.04	ATPase Na+/K+ transporting subunit alpha 1	ATPase Na+/K+ transporting subunit alpha 1	ENSG00000163399.16	ENST00000537345.5	1	chr1:116404442-116404772:+			NA						-0.3706
ENSP00000405455.2_K6k_1_1_6_6	ENSP00000405455.2	TKT	2	3	14.84	14.52	13.94	85	9	14.839	2	1	1	0	-115.12	0	592.624	K6k	Acetyl	1	(-)	MESYHkPDQQK	(L)	MESYHK(0.99)PDQQK(0.0)	#NAME?	1	18.1	518.91	ENSP00000391481.1|ENSP00000405455.2|ENST00000296289.10_1_3:53269083-53289958:-|ENST00000483706.1_1_3:53276071-53289958:-	Human	Human|nuORFdb_human	68561.1	LP20210402_EB_LUAD_MONTE_HLAft_KGG_02.11453.11453.3	1890.98	transketolase	transketolase	ENSG00000163931.16	ENST00000423525.6	3	chr3:53224714-53225609:-			NA					ENSP00000417773.1	0.53366
ENSP00000405455.2_K16k_1_1_16_16	ENSP00000405455.2	TKT	2	8	17.77	12.92	12.32	89.1	8	99	1	1	1	0	-115.118	1.7	736.924	K16k	TMT10	12	(K)	LQALkDTANR	(L)	LQALK(1.0)DTANR	QQKLQALkDTANRLR	2	18.1	518.91	ENSP00000391481.1|ENSP00000405455.2|ENST00000296289.10_1_3:53269083-53289958:-|ENST00000483706.1_1_3:53276071-53289958:-	Human	Human|nuORFdb_human	68561.1	LP20210402_EB_LUAD_MONTE_HLAft_KGG_01.18522.18522.2	1587.96	transketolase	transketolase	ENSG00000163931.16	ENST00000423525.6	3	chr3:53224714-53225609:-			NA					ENSP00000417773.1	-0.32242
ENSP00000405455.2_K102k_1_1_102_102	ENSP00000405455.2	TKT	2	9	14.07	10.78	11.9	64.4	11	14.065	2	1	1	0	-115.121	-0.7	492.034	K102k	TMT10	102	(R)	kISSDLDGHPVPK	(Q)	K(0.99)ISSDLDGHPVPK(0.0)	AELLNLRkISSDLDG	3	18.1	518.91	ENSP00000391481.1|ENSP00000405455.2|ENST00000472528.5_1_3:53269083-53276224:-|ENST00000487660.1_1_3:53268946-53276200:-	Human	Human|nuORFdb_human	68561.1	LP20210401_EB_LUAD_MONTE_noIPtissue_KGG_02.17568.17568.4	2080.24	transketolase	transketolase	ENSG00000163931.16	ENST00000423525.6	3	chr3:53224714-53225609:-			NA					ENSP00000417773.1	2.36072
ENSP00000405455.2_K114k_1_1_114_114	ENSP00000405455.2	TKT	1	3	30.88	32.68	30.2	95.7	22	30.876	2	1	1	0	-115.112	2	870.846	K114k	TMT10	103	(K)	ISSDLDGHPVPkQAFTDVATGSLGQGLGAACGMAYTGK	(Y)	ISSDLDGHPVPK(0.99)QAFTDVATGSLGQGLGAACGMAYTGK(0.0)	LDGHPVPkQAFTDVA	4	18.1	518.91	ENSP00000391481.1|ENSP00000405455.2|ENST00000472528.5_1_3:53269083-53276224:-|ENST00000487660.1_1_3:53268946-53276200:-	Human	Human|nuORFdb_human	68561.1	LP20210402_EB_LUAD_MONTE_HLAft_KGG_02.39394.39394.5	4465.31	transketolase	transketolase	ENSG00000163931.16	ENST00000423525.6	3	chr3:53224714-53225609:-			NA					ENSP00000417773.1	1.63805
ENSP00000405455.2_K140k_1_1_140_140	ENSP00000405455.2	TKT	1	2	32.53	31.54	31.59	93.8	26	5.451	2	1	1	0	-115.109	3	915.21	K140k	TMT10	115	(K)	QAFTDVATGSLGQGLGAACGMAYTGkYFDK	(A)	QAFTDVATGSLGQGLGAACGMAYTGK(0.99)YFDK(0.0)	CGMAYTGkYFDKASY	5	18.1	518.91	ENSP00000391481.1|ENSP00000405455.2|ENST00000472528.5_1_3:53269083-53276224:-|ENST00000487660.1_1_3:53268946-53276200:-	Human	Human|nuORFdb_human	68561.1	LP20210402_EB_LUAD_MONTE_HLAft_KGG_01.43029.43029.4	3772.93	transketolase	transketolase	ENSG00000163931.16	ENST00000423525.6	3	chr3:53224714-53225609:-			NA					ENSP00000417773.1	-1.26745
ENSP00000405455.2_K144k_1_1_144_144	ENSP00000405455.2	TKT	2	4	8.7	8.62	9.45	61.7	7	99	1	1	1	0	-115.121	-0.9	464.908	K144k	TMT10	141	(K)	YFDkASYR	(V)	YFDK(1.0)ASYR	YTGKYFDkASYRVYC	6	18.1	518.91	ENSP00000405455.2|ENST00000296289.10_1_3:53269109-53274301:-|ENST00000487660.1_1_3:53268946-53276200:-	Human	Human|nuORFdb_human	68561.1	LP20210401_EB_LUAD_MONTE_noIPtissue_KGG_01.15665.15665.3	1507.83	transketolase	transketolase	ENSG00000163931.16	ENST00000423525.6	3	chr3:53224714-53225609:-			NA					ENSP00000417773.1	-0.68561
ENSP00000405455.2_K204k_1_1_204_204	ENSP00000405455.2	TKT	2	9	28.57	28.75	24.28	91.4	18	99	1	1	1	0	-115.12	0.1	642.835	K204k	TMT10	187	(R)	LGQSDPAPLQHQMDIYQkR	(C)	LGQSDPAPLQHQMDIYQK(1.0)R	HQMDIYQkRCEAFGW	7	18.1	518.91	ENSP00000296289.7|ENSP00000391481.1|ENSP00000405455.2|ENST00000460343.5_1_3:53268946-53269411:-|ENST00000466765.1_1_3:53267112-53269174:-|ENST00000487660.1_1_3:53268946-53276200:-	Human	Human|nuORFdb_human	68561.1	LP20210401_EB_LUAD_MONTE_noIPtissue_KGG_01.23752.23752.4	2683.44	transketolase	transketolase	ENSG00000163931.16	ENST00000423525.6	3	chr3:53224714-53225609:-			NA					ENSP00000417773.1	-0.52996
ENSP00000405455.2_K232k_1_1_232_232	ENSP00000405455.2	TKT	2	6	16.38	9.92	10.41	78.7	12	16.381	2	1	1	0	-115.116	2.1	539.071	K232k	TMT10	227	(K)	AFGQAkHQPTAIIAK	(T)	AFGQAK(0.99)HQPTAIIAK(0.0)	CKAFGQAkHQPTAII	8	18.1	518.91	ENSP00000296289.7|ENSP00000391481.1|ENSP00000405455.2|ENST00000460343.5_1_3:53267112-53267397:-|ENST00000466765.1_1_3:53267112-53269174:-	Human	Human|nuORFdb_human	68561.1	LP20210402_EB_LUAD_MONTE_HLAft_KGG_02.19987.19987.4	2268.38	transketolase	transketolase	ENSG00000163931.16	ENST00000423525.6	3	chr3:53224714-53225609:-			NA					ENSP00000417773.1	0.35948
ENSP00000405455.2_K241k_1_1_241_241	ENSP00000405455.2	TKT	2	6	15.03	17.7	15.4	80.1	10	5.789	2	1	1	0	-115.121	-0.3	482.543	K241k	TMT10	233	(K)	HQPTAIIAkTFK	(G)	HQPTAIIAK(0.99)TFK(0.0)	QPTAIIAkTFKGRGI	9	18.1	518.91	ENSP00000296289.7|ENSP00000391481.1|ENSP00000405455.2|ENST00000460343.5_1_3:53267112-53267397:-|ENST00000466765.1_1_3:53267112-53269174:-	Human	Human|nuORFdb_human	68561.1	LP20210401_EB_LUAD_MONTE_noIPtissue_KGG_01.21936.21936.4	2042.27	transketolase	transketolase	ENSG00000163931.16	ENST00000423525.6	3	chr3:53224714-53225609:-			NA					ENSP00000417773.1	-2.86103
ENSP00000405455.2_K254k_1_1_254_254	ENSP00000405455.2	TKT	2	16	25.89	25.76	23.41	88.6	13	17.006	2	1	1	0	-115.123	-1.6	705.712	K254k	TMT10	247	(R)	GITGVEDkESWHGK	(P)	GITGVEDK(0.99)ESWHGK(0.0)	GITGVEDkESWHGKP	10	18.1	518.91	ENSP00000296289.7|ENSP00000391481.1|ENSP00000405455.2	Human	Human	68561.1	LP20210401_EB_LUAD_MONTE_noIPtissue_KGG_02.18660.18660.3	2230.24	transketolase	transketolase	ENSG00000163931.16	ENST00000423525.6	3	chr3:53224714-53225609:-			NA					ENSP00000417773.1	3.12415
ENSP00000405455.2_K260k_1_1_260_260	ENSP00000405455.2	TKT	2	6	16.28	14.83	8.84	80.6	8	16.282	2	1	1	0	-115.115	2.8	584.34	K260k	TMT10	255	(K)	ESWHGkPLPK	(N)	ESWHGK(0.99)PLPK(0.0)	DKESWHGkPLPKNMA	11	18.1	518.91	ENSP00000296289.7|ENSP00000391481.1|ENSP00000405455.2|ENST00000460343.5_1_3:53261754-53265639:-|ENST00000461139.5_1_3:53259774-53265639:-	Human	Human|nuORFdb_human	68561.1	LP20210402_EB_LUAD_MONTE_HLAft_KGG_01.16426.16426.3	1866.12	transketolase	transketolase	ENSG00000163931.16	ENST00000423525.6	3	chr3:53224714-53225609:-			NA					ENSP00000417773.1	2.74985
ENSP00000405455.2_K264k_1_1_264_264	ENSP00000405455.2	TKT	2	4	19.94	15.51	15.05	84.5	13	19.941	2	1	1	0	-115.117	1.1	758.424	K264k	TMT10	261	(K)	PLPkNMAEQIIQEIYSQIQSK	(K)	PLPK(0.99)NMAEQIIQEIYSQIQSK(0.0)	WHGKPLPkNMAEQII	12	18.1	518.91	ENSP00000296289.7|ENSP00000391481.1|ENSP00000405455.2|ENST00000460343.5_1_3:53261754-53265639:-|ENST00000461139.5_1_3:53259774-53265639:-	Human	Human|nuORFdb_human	68561.1	LP20210401_EB_LUAD_MONTE_noIPtissue_KGG_02.58139.58139.4	3145.79	transketolase	transketolase	ENSG00000163931.16	ENST00000423525.6	3	chr3:53224714-53225609:-			NA					ENSP00000417773.1	0.47437
ENSP00000405455.2_K281k_1_1_281_281	ENSP00000405455.2	TKT	2	17	29.79	24.39	23.53	99.3	16	1.294	2	1	1	0	-115.115	1.9	908.5	K281k	TMT10	265	(K)	NMAEQIIQEIYSQIQSkK	(K)	NMAEQIIQEIYSQIQSK(0.99)K(0.0)	IYSQIQSkKKILATP	13	18.1	518.91	ENSP00000296289.7|ENSP00000391481.1|ENSP00000405455.2|ENST00000460343.5_1_3:53261754-53265639:-|ENST00000461139.5_1_3:53259774-53265639:-	Human	Human|nuORFdb_human	68561.1	LP20210402_EB_LUAD_MONTE_HLAft_KGG_02.54367.54382.3	2838.6	transketolase	transketolase	ENSG00000163931.16	ENST00000423525.6	3	chr3:53224714-53225609:-			NA					ENSP00000417773.1	1.4824
ENSP00000405455.2_K283k_1_1_283_283	ENSP00000405455.2	TKT	2	13	28.2	24.2	25.52	94.7	16	99	1	1	1	0	-115.121	-0.5	754.741	K283k	Hydrogen	283	(K)	kILATPPQEDAPSVDIANIR	(M)	K(1.0)ILATPPQEDAPSVDIANIR	SQIQSKKkILATPPQ	14	18.1	518.91	ENSP00000296289.7|ENSP00000391481.1|ENSP00000405455.2|ENST00000460343.5_1_3:53261754-53265639:-|ENST00000461139.5_1_3:53259774-53265639:-	Human	Human|nuORFdb_human	68561.1	LP20210401_EB_LUAD_MONTE_noIPtissue_KGG_02.28303.28303.3	2377.33	transketolase	transketolase	ENSG00000163931.16	ENST00000423525.6	3	chr3:53224714-53225609:-			NA					ENSP00000417773.1	1.75293
ENSP00000405455.2_K310k_1_1_310_310	ENSP00000405455.2	TKT	2	4	17.07	15.51	15.27	85.4	10	7.748	2	1	1	0	-115.117	1.5	632.023	K310k	TMT10	303	(R)	MPSLPSYkVGDK	(I)	MPSLPSYK(0.99)VGDK(0.0)	MPSLPSYkVGDKIAT	15	18.1	518.91	ENSP00000296289.7|ENSP00000391481.1|ENSP00000405455.2|ENST00000460343.5_1_3:53261754-53265639:-|ENST00000461139.5_1_3:53259774-53265639:-	Human	Human|nuORFdb_human	68561.1	LP20210402_EB_LUAD_MONTE_HLAft_KGG_01.29102.29102.3	2009.17	transketolase	transketolase	ENSG00000163931.16	ENST00000423525.6	3	chr3:53224714-53225609:-			NA					ENSP00000417773.1	3.22792
ENSP00000405455.2_K319k_1_1_319_319	ENSP00000405455.2	TKT	2	16	17.06	15.13	14.63	90.8	8	17.058	2	1	1	0	-115.119	0.8	646.88	K319k	Hydrogen	319	(R)	kAYGQALAK	(L)	K(0.99)AYGQALAK(0.0)	GDKIATRkAYGQALA	16	18.1	518.91	ENSP00000296289.7|ENSP00000391481.1|ENSP00000405455.2|ENST00000460343.5_1_3:53261754-53265639:-|ENST00000461139.5_1_3:53259774-53265639:-|ENST00000469678.1_1_3:53259917-53265542:-	Human	Human|nuORFdb_human	68561.1	LP20210402_EB_LUAD_MONTE_HLAft_KGG_01.10923.10923.2	1407.87	transketolase	transketolase	ENSG00000163931.16	ENST00000423525.6	3	chr3:53224714-53225609:-			NA					ENSP00000417773.1	2.36813
ENSP00000405455.2_K343k_1_1_343_343	ENSP00000405455.2	TKT	2	3	20.29	22.96	20	81.2	15	17.535	2	1	1	0	-115.111	3.6	857.81	K343k	TMT10	335	(R)	IIALDGDTkNSTFSEIFK	(K)	IIALDGDTK(0.99)NSTFSEIFK(0.0)	IALDGDTkNSTFSEI	17	18.1	518.91	ENSP00000296289.7|ENSP00000391481.1|ENSP00000405455.2|ENST00000460343.5_1_3:53261754-53265639:-|ENST00000461139.5_1_3:53259774-53265639:-|ENST00000469678.1_1_3:53259917-53265542:-	Human	Human|nuORFdb_human	68561.1	LP20210402_EB_LUAD_MONTE_HLAft_KGG_01.43816.43816.3	2686.53	transketolase	transketolase	ENSG00000163931.16	ENST00000423525.6	3	chr3:53224714-53225609:-			NA					ENSP00000417773.1	-0.65225
ENSP00000405455.2_K352k_1_1_352_352	ENSP00000405455.2	TKT	2	7	17.5	12.24	8.94	86.8	9	1.89	2	1	1	0	-115.116	2.3	591.671	K352k	TMT10	344	(K)	NSTFSEIFkK	(E)	NSTFSEIFK(0.99)K(0.0)	STFSEIFkKEHPDRF	18	18.1	518.91	ENSP00000405455.2|ENST00000460343.5_1_3:53261754-53265639:-|ENST00000461139.5_1_3:53259774-53265639:-|ENST00000469678.1_1_3:53259917-53265542:-	Human	Human|nuORFdb_human	68561.1	LP20210402_EB_LUAD_MONTE_HLAft_KGG_01.30511.30511.3	1888.11	transketolase	transketolase	ENSG00000163931.16	ENST00000423525.6	3	chr3:53224714-53225609:-			NA					ENSP00000417773.1	-0.81902
ENSP00000405455.2_K456k_1_1_456_456	ENSP00000405455.2	TKT	2	2	24.07	24.07	24.07	86.1	21	14.599	2	1	1	0	-115.111	2.6	839.453	K456k	TMT10	439	(R)	SVPTSTVFYPSDGVATEkAVELAANTK	(G)	SVPTSTVFYPSDGVATEK(0.99)AVELAANTK(0.0)	SDGVATEkAVELAAN	19	18.1	518.91	ENSP00000391481.1|ENSP00000405455.2|ENST00000460243.1_1_3:53262881-53263452:-|ENST00000460343.5_1_3:53261754-53265639:-|ENST00000461139.5_1_3:53259774-53265639:-	Human	Human|nuORFdb_human	68561.1	LP20210402_EB_LUAD_MONTE_HLAft_KGG_01.40447.40447.4	3469.9	transketolase	transketolase	ENSG00000163931.16	ENST00000423525.6	3	chr3:53224714-53225609:-			NA					ENSP00000417773.1	-0.90797
ENSP00000405455.2_K493k_1_1_493_493	ENSP00000405455.2	TKT	1	3	29.81	29.73	29.16	96.6	19	5.902	2	1	1	0	-115.105	4.1	880.733	K493k	TMT10	472	(R)	TSRPENAIIYNNNEDFQVGQAkVVLK	(S)	TSRPENAIIYNNNEDFQVGQAK(0.99)VVLK(0.0)	DFQVGQAkVVLKSKD	20	18.1	518.91	ENSP00000296289.7|ENSP00000391481.1|ENSP00000405455.2|ENST00000460343.5_1_3:53261754-53265639:-|ENST00000461139.5_1_3:53259774-53265639:-	Human	Human|nuORFdb_human	68561.1	LP20210402_EB_LUAD_MONTE_HLAft_KGG_02.31318.31318.4	3635.02	transketolase	transketolase	ENSG00000163931.16	ENST00000423525.6	3	chr3:53224714-53225609:-			NA					ENSP00000417773.1	-0.6782
ENSP00000405455.2_K499k_1_1_499_499	ENSP00000405455.2	TKT	2	6	27.77	24.86	25.19	93.8	18	27.768	2	1	1	0	-115.11	3.1	806.212	K499k	TMT10	498	(K)	SkDDQVTVIGAGVTLHEALAAAELLK	(K)	SK(0.99)DDQVTVIGAGVTLHEALAAAELLK(0.0)	AKVVLKSkDDQVTVI	21	18.1	518.91	ENSP00000296289.7|ENSP00000391481.1|ENSP00000405455.2|ENST00000460343.5_1_3:53261754-53265639:-|ENST00000461139.5_1_3:53259774-53265639:-	Human	Human|nuORFdb_human	68561.1	LP20210402_EB_LUAD_MONTE_HLAft_KGG_01.50372.50372.4	3336.93	transketolase	transketolase	ENSG00000163931.16	ENST00000423525.6	3	chr3:53224714-53225609:-			NA					ENSP00000417773.1	1.66399
ENSP00000405455.2_K538k_1_1_538_538	ENSP00000405455.2	TKT	2	4	19.01	15.45	17.21	87.1	8	99	1	1	1	0	-115.116	2	586.345	K538k	TMT10	531	(R)	VLDPFTIkPLDR	(K)	VLDPFTIK(1.0)PLDR	VLDPFTIkPLDRKLI	23	18.1	518.91	ENSP00000296289.7|ENSP00000391481.1|ENSP00000405455.2|ENST00000460343.5_1_3:53260493-53260973:-	Human	Human|nuORFdb_human	68561.1	LP20210402_EB_LUAD_MONTE_HLAft_KGG_01.38907.38907.3	1872.14	transketolase	transketolase	ENSG00000163931.16	ENST00000423525.6	3	chr3:53224714-53225609:-			NA					ENSP00000417773.1	-0.06671
ENSP00000405455.2_K597k_1_1_597_597	ENSP00000405455.2	TKT	2	4	11.02	5.74	6.84	69.4	7	11.021	2	1	1	0	-115.119	0.5	505.649	K597k	TMT10	595	(R)	SGkPAELLK	(M)	SGK(0.99)PAELLK(0.0)	NRVPRSGkPAELLKM	24	18.1	518.91	ENSP00000296289.7|ENSP00000391481.1|ENSP00000405455.2|ENST00000460343.5_1_3:53259774-53260053:-|ENST00000461139.5_1_3:53259774-53265639:-	Human	Human|nuORFdb_human	68561.1	LP20210401_EB_LUAD_MONTE_noIPtissue_KGG_01.18769.18769.3	1630.05	transketolase	transketolase	ENSG00000163931.16	ENST00000423525.6	3	chr3:53224714-53225609:-			NA					ENSP00000417773.1	1.67511
ENSP00000211998.5_K219k_1_1_219_219	ENSP00000211998.5	VCL	2	10	17.14	13.41	16.06	78.9	11	17.143	2	1	1	0	-115.12	-0.2	635.026	K219k	TMT10	217	(K)	NSkNQGIEEALK	(N)	NSK(0.99)NQGIEEALK(0.0)	FVTTKNSkNQGIEEA	1	19.1	513.56	ENSP00000211998.5|ENSP00000361841.3|ENST00000623461.3_1_10:75802879-75834763:+	Human	Human|nuORFdb_human	124368	LP20210401_EB_LUAD_MONTE_noIPtissue_KGG_01.17595.17595.3	2018.18	vinculin	vinculin	ENSG00000035403.18	ENST00000211998.10	10	chr10:74118167-74120169:+			NA						2.88697
ENSP00000211998.5_K228k_1_1_228_228	ENSP00000211998.5	VCL	2	4	19.38	13.21	16.25	87.5	10	99	1	1	1	0	-115.119	0.8	538.964	K228k	TMT10	220	(K)	NQGIEEALkNR	(N)	NQGIEEALK(1.0)NR	QGIEEALkNRNFTVE	2	19.1	513.56	ENSP00000211998.5|ENSP00000361841.3|ENST00000623461.3_1_10:75802879-75834763:+	Human	Human|nuORFdb_human	124368	LP20210402_EB_LUAD_MONTE_HLAft_KGG_01.17249.17249.3	1730	vinculin	vinculin	ENSG00000035403.18	ENST00000211998.10	10	chr10:74118167-74120169:+			NA						2.10871
ENSP00000211998.5_K261k_1_1_261_261	ENSP00000211998.5	VCL	2	3	29.6	29.6	29.6	100	20	9.582	2	1	1	0	-115.118	0.5	999.508	K261k	TMT10	247	(R)	VLQLTSWDEDAWASkDTEAMK	(R)	VLQLTSWDEDAWASK(0.99)DTEAMK(0.0)	DEDAWASkDTEAMKR	3	19.1	513.56	ENSP00000211998.5|ENSP00000361841.3	Human	Human	124368	LP20210401_EB_LUAD_MONTE_noIPtissue_KGG_02.40917.40917.3	3111.63	vinculin	vinculin	ENSG00000035403.18	ENST00000211998.10	10	chr10:74118167-74120169:+			NA						1.86411
ENSP00000211998.5_K276k_1_1_276_276	ENSP00000211998.5	VCL	2	4	11.63	12.2	11.42	70.5	11	8.096	2	1	1	0	-115.124	-2.3	644.381	K276k	TMT10	269	(R)	ALASIDSkLNQAK	(G)	ALASIDSK(0.99)LNQAK(0.0)	ALASIDSkLNQAKGW	4	19.1	513.56	ENSP00000211998.5|ENSP00000361841.3|ENST00000623461.3_1_10:75837473-75877924:+	Human	Human|nuORFdb_human	124368	LP20210401_EB_LUAD_MONTE_noIPtissue_KGG_02.27425.27425.3	2046.25	vinculin	vinculin	ENSG00000035403.18	ENST00000211998.10	10	chr10:74118167-74120169:+			NA						2.71649
ENSP00000211998.5_K281k_1_1_281_281	ENSP00000211998.5	VCL	2	4	9.88	6.73	9.1	58.3	7	99	1	1	1	0	-115.117	2.3	476.948	K281k	TMT10	277	(K)	LNQAkGWLR	(D)	LNQAK(1.0)GWLR	DSKLNQAkGWLRDPS	5	19.1	513.56	ENSP00000211998.5|ENSP00000361841.3|ENST00000623461.3_1_10:75837473-75877924:+	Human	Human|nuORFdb_human	124368	LP20210402_EB_LUAD_MONTE_HLAft_KGG_01.23774.23774.3	1543.95	vinculin	vinculin	ENSG00000035403.18	ENST00000211998.10	10	chr10:74118167-74120169:+			NA						1.3601
ENSP00000211998.5_K326k_1_1_326_326	ENSP00000211998.5	VCL	1	2	17.69	14.67	17.64	75.4	16	99	1	1	1	0	-115.11	3.9	874.783	K326k	TMT10	320	(R)	EILGTCkMLGQMTDQVADLR	(A)	EILGTCK(1.0)MLGQMTDQVADLR	REILGTCkMLGQMTD	6	19.1	513.56	ENSP00000211998.5|ENSP00000361841.3|ENST00000623461.3_1_10:75837473-75877924:+	Human	Human|nuORFdb_human	124368	LP20210402_EB_LUAD_MONTE_HLAft_KGG_02.40324.40324.3	2737.45	vinculin	vinculin	ENSG00000035403.18	ENST00000211998.10	10	chr10:74118167-74120169:+			NA						0.6782
ENSP00000211998.5_K381k_1_1_381_381	ENSP00000211998.5	VCL	2	4	13.16	9.92	10.84	66.5	10	9.573	3	1	1	0	-115.121	-0.2	588.349	K381k	TMT10	373	(R)	KLEAMTNSkQSIAK	(K)	K(0.0)LEAMTNSK(0.99)QSIAK(0.0)	LEAMTNSkQSIAKKI	7	19.1	513.56	ENSP00000211998.5|ENSP00000361841.3|ENST00000623461.3_1_10:75837473-75877924:+	Human	Human|nuORFdb_human	124368	LP20210401_EB_LUAD_MONTE_noIPtissue_KGG_01.19959.19959.4	2465.49	vinculin	vinculin	ENSG00000035403.18	ENST00000211998.10	10	chr10:74118167-74120169:+			NA						2.01235
ENSP00000211998.5_K444k_1_1_444_444	ENSP00000211998.5	VCL	2	3	19.92	19.22	16.4	86.8	14	99	1	1	1	0	-115.12	-0.1	673.054	K444k	TMT10	434	(R)	SLGEISALTSkLADLR	(R)	SLGEISALTSK(1.0)LADLR	EISALTSkLADLRRQ	8	19.1	513.56	ENSP00000211998.5|ENSP00000361841.3|ENST00000623461.3_1_10:75837473-75877924:+	Human	Human|nuORFdb_human	124368	LP20210401_EB_LUAD_MONTE_noIPtissue_KGG_02.44844.44844.3	2132.27	vinculin	vinculin	ENSG00000035403.18	ENST00000211998.10	10	chr10:74118167-74120169:+			NA						NA
ENSP00000211998.5_K453k_1_1_453_453	ENSP00000211998.5	VCL	2	4	6.8	6.8	6.8	44.3	9	99	1	1	1	0	-115.119	0.5	463.243	K453k	TMT10	451	(R)	QGkGDSPEAR	(A)	QGK(1.0)GDSPEAR	ADLRRQGkGDSPEAR	9	19.1	513.56	ENSP00000211998.5|ENSP00000361841.3|ENST00000623461.3_1_10:75837473-75877924:+	Human	Human|nuORFdb_human	124368	LP20210402_EB_LUAD_MONTE_HLAft_KGG_01.6806.6806.3	1502.83	vinculin	vinculin	ENSG00000035403.18	ENST00000211998.10	10	chr10:74118167-74120169:+			NA						-0.01853
ENSP00000211998.5_K464k_1_1_464_464	ENSP00000211998.5	VCL	2	7	19.9	20.34	19.72	81.3	15	19.899	2	1	1	0	-115.112	3.5	757.461	K464k	TMT10	461	(R)	ALAkQVATALQNLQTK	(T)	ALAK(0.99)QVATALQNLQTK(0.0)	PEARALAkQVATALQ	10	19.1	513.56	ENSP00000211998.5|ENSP00000361841.3|ENST00000623461.3_1_10:75837473-75877924:+	Human	Human|nuORFdb_human	124368	LP20210402_EB_LUAD_MONTE_HLAft_KGG_01.42429.42429.3	2385.48	vinculin	vinculin	ENSG00000035403.18	ENST00000211998.10	10	chr10:74118167-74120169:+			NA						3.47252
ENSP00000211998.5_K476k_1_1_476_476	ENSP00000211998.5	VCL	2	4	21.45	13.32	17.65	86.6	13	99	1	1	1	0	-115.121	-0.4	677.05	K476k	TMT10	465	(K)	QVATALQNLQTkTNR	(A)	QVATALQNLQTK(1.0)TNR	ALQNLQTkTNRAVAN	11	19.1	513.56	ENSP00000211998.5|ENSP00000361841.3|ENST00000623461.3_1_10:75837473-75877924:+	Human	Human|nuORFdb_human	124368	LP20210401_EB_LUAD_MONTE_noIPtissue_KGG_01.23721.23721.3	2144.26	vinculin	vinculin	ENSG00000035403.18	ENST00000211998.10	10	chr10:74118167-74120169:+			NA						0.42619
ENSP00000211998.5_K496k_1_1_496_496	ENSP00000211998.5	VCL	2	6	16.19	13.33	14.5	74.9	10	99	1	1	1	0	-115.124	-2.4	631.687	K496k	TMT10	489	(K)	AAVHLEGkIEQAQR	(W)	AAVHLEGK(1.0)IEQAQR	AAVHLEGkIEQAQRW	12	19.1	513.56	ENSP00000211998.5|ENSP00000361841.3|ENST00000623461.3_1_10:75837473-75877924:+	Human	Human|nuORFdb_human	124368	LP20210401_EB_LUAD_MONTE_noIPtissue_KGG_02.15628.15628.3	2008.17	vinculin	vinculin	ENSG00000035403.18	ENST00000211998.10	10	chr10:74118167-74120169:+			NA						0.70784
ENSP00000211998.5_K581k_1_1_581_581	ENSP00000211998.5	VCL	1	2	17.33	15.35	11.2	80.5	11	5.409	2	1	1	0	-115.124	-1.7	701.411	K581k	TMT10	571	(R)	ALASQLQDSLkDLK	(A)	ALASQLQDSLK(0.99)DLK(0.0)	SQLQDSLkDLKARMQ	13	19.1	513.56	ENSP00000211998.5|ENSP00000361841.3|ENST00000623461.3_1_10:75837473-75877924:+	Human	Human|nuORFdb_human	124368	LP20210402_EB_LUAD_MONTE_HLAft_KGG_01.38298.38298.3	2217.34	vinculin	vinculin	ENSG00000035403.18	ENST00000211998.10	10	chr10:74118167-74120169:+			NA						1.11921
ENSP00000211998.5_K639k_1_1_639_639	ENSP00000211998.5	VCL	2	4	16.46	16.05	16.02	71.7	12	16.461	2	1	1	0	-115.121	-0.3	580.063	K639k	TMT10	630	(R)	AANFENHSGkLGATAEK	(A)	AANFENHSGK(0.99)LGATAEK(0.0)	NFENHSGkLGATAEK	14	19.1	513.56	ENSP00000211998.5|ENSP00000361841.3|ENST00000623461.3_1_10:75837473-75877924:+	Human	Human|nuORFdb_human	124368	LP20210401_EB_LUAD_MONTE_noIPtissue_KGG_02.15118.15118.4	2432.35	vinculin	vinculin	ENSG00000035403.18	ENST00000211998.10	10	chr10:74118167-74120169:+			NA						2.52008
ENSP00000211998.5_K646k_1_1_646_646	ENSP00000211998.5	VCL	2	3	17.05	14.48	14.45	74.2	12	17.054	2	1	1	0	-115.13	-4.7	682.394	K646k	TMT10	640	(K)	LGATAEkAAAVGTANK	(S)	LGATAEK(0.99)AAAVGTANK(0.0)	KLGATAEkAAAVGTA	15	19.1	513.56	ENSP00000211998.5|ENSP00000361841.3|ENST00000623461.3_1_10:75837473-75877924:+	Human	Human|nuORFdb_human	124368	LP20210401_EB_LUAD_MONTE_noIPtissue_KGG_02.22076.22076.3	2160.3	vinculin	vinculin	ENSG00000035403.18	ENST00000211998.10	10	chr10:74118167-74120169:+			NA						2.83508
ENSP00000211998.5_K655k_1_1_655_655	ENSP00000211998.5	VCL	2	3	21.63	19.72	20.42	67.9	19	21.629	2	1	1	0	-115.12	0	825.471	K655k	TMT10	647	(K)	AAAVGTANkSTVEGIQASVK	(T)	AAAVGTANK(0.99)STVEGIQASVK(0.0)	AAVGTANkSTVEGIQ	16	19.1	513.56	ENSP00000211998.5|ENSP00000361841.3|ENST00000623461.3_1_10:75837473-75877924:+	Human	Human|nuORFdb_human	124368	LP20210401_EB_LUAD_MONTE_noIPtissue_KGG_02.23384.23384.3	2589.52	vinculin	vinculin	ENSG00000035403.18	ENST00000211998.10	10	chr10:74118167-74120169:+			NA						1.16368
ENSP00000211998.5_K666k_1_1_666_666	ENSP00000211998.5	VCL	2	3	18.82	11.63	12.36	93.8	12	99	1	1	1	0	-115.121	-0.3	597.337	K666k	TMT10	656	(K)	STVEGIQASVkTAR	(E)	STVEGIQASVK(1.0)TAR	EGIQASVkTARELTP	17	19.1	513.56	ENSP00000211998.5|ENST00000623461.3_1_10:75837473-75877924:+	Human	Human|nuORFdb_human	124368	LP20210401_EB_LUAD_MONTE_noIPtissue_KGG_02.17447.17447.3	1905.12	vinculin	vinculin	ENSG00000035403.18	ENST00000211998.10	10	chr10:74118167-74120169:+			NA						0.35207
ENSP00000211998.5_K699k_1_1_699_699	ENSP00000211998.5	VCL	2	9	29.06	29.06	32.58	94.1	21	12.926	2	1	1	0	-115.12	0.1	859.675	K699k	TMT10	685	(R)	NPGNQAAYEHFETMkNQWIDNVEK	(M)	NPGNQAAYEHFETMK(0.99)NQWIDNVEK(0.0)	YEHFETMkNQWIDNV	18	19.1	513.56	ENSP00000211998.5|ENSP00000361841.3|ENST00000623461.3_1_10:75837473-75877924:+	Human	Human|nuORFdb_human	124368	LP20210401_EB_LUAD_MONTE_noIPtissue_KGG_02.35262.35262.4	3550.8	vinculin	vinculin	ENSG00000035403.18	ENST00000211998.10	10	chr10:74118167-74120169:+			NA						-0.16677
ENSP00000211998.5_K720k_1_1_720_720	ENSP00000211998.5	VCL	1	2	20.11	15.21	15.7	86.2	16	10.175	2	1	1	0	-115.114	1.9	756.159	K720k	TMT10	709	(K)	MTGLVDEAIDTkSLLDASEEAIK	(K)	MTGLVDEAIDTK(0.99)SLLDASEEAIK(0.0)	VDEAIDTkSLLDASE	19	19.1	513.56	ENSP00000211998.5|ENSP00000361841.3|ENST00000623461.3_1_10:75837473-75877924:+	Human	Human|nuORFdb_human	124368	LP20210402_EB_LUAD_MONTE_HLAft_KGG_01.49348.49348.4	3136.73	vinculin	vinculin	ENSG00000035403.18	ENST00000211998.10	10	chr10:74118167-74120169:+			NA						1.52687
ENSP00000211998.5_K784k_1_1_784_784	ENSP00000211998.5	VCL	2	4	11.66	13.02	14.45	59.9	11	11.663	2	1	1	0	-115.12	0.2	607.344	K784k	TMT10	781	(R)	EAVkAASDELSK	(T)	EAVK(0.99)AASDELSK(0.0)	PKFREAVkAASDELS	20	19.1	513.56	ENSP00000211998.5|ENSP00000361841.3|ENST00000623461.3_1_10:75837473-75877924:+	Human	Human|nuORFdb_human	124368	LP20210401_EB_LUAD_MONTE_noIPtissue_KGG_02.19086.19086.3	1935.14	vinculin	vinculin	ENSG00000035403.18	ENST00000211998.10	10	chr10:74118167-74120169:+			NA						2.46078
ENSP00000211998.5_K792k_1_1_792_792	ENSP00000211998.5	VCL	2	4	19.74	19.89	19.3	80.9	15	19.736	2	1	1	0	-115.112	3.2	822.774	K792k	TMT10	785	(K)	AASDELSkTISPMVMDAK	(A)	AASDELSK(0.99)TISPMVMDAK(0.0)	AASDELSkTISPMVM	21	19.1	513.56	ENSP00000211998.5|ENSP00000361841.3|ENST00000623461.3_1_10:75837473-75877924:+	Human	Human|nuORFdb_human	124368	LP20210402_EB_LUAD_MONTE_HLAft_KGG_02.34336.34336.3	2581.42	vinculin	vinculin	ENSG00000035403.18	ENST00000211998.10	10	chr10:74118167-74120169:+			NA						3.35392
ENSP00000211998.5_K815k_1_1_815_815	ENSP00000211998.5	VCL	2	9	30.04	25.66	26.54	99.1	18	99	1	1	1	0	-115.117	1.1	846.778	K815k	TMT10	803	(K)	AVAGNISDPGLQkSFLDSGYR	(I)	AVAGNISDPGLQK(1.0)SFLDSGYR	ISDPGLQkSFLDSGY	22	19.1	513.56	ENSP00000211998.5|ENSP00000361841.3|ENST00000623461.3_1_10:75837473-75877924:+	Human	Human|nuORFdb_human	124368	LP20210402_EB_LUAD_MONTE_HLAft_KGG_01.32673.32673.3	2653.43	vinculin	vinculin	ENSG00000035403.18	ENST00000211998.10	10	chr10:74118167-74120169:+			NA						0.79308
ENSP00000211998.5_K830k_1_1_830_830	ENSP00000211998.5	VCL	2	4	13.93	6.75	8.88	87.1	8	99	1	1	1	0	-115.116	2.9	423.946	K830k	TMT10	824	(R)	ILGAVAkVR	(E)	ILGAVAK(1.0)VR	RILGAVAkVREAFQP	23	19.1	513.56	ENSP00000211998.5|ENSP00000361841.3|ENST00000623461.3_1_10:75837473-75877924:+	Human	Human|nuORFdb_human	124368	LP20210402_EB_LUAD_MONTE_HLAft_KGG_02.23466.23466.3	1384.94	vinculin	vinculin	ENSG00000035403.18	ENST00000211998.10	10	chr10:74118167-74120169:+			NA						0.21124
ENSP00000211998.5_K881k_1_1_881_881	ENSP00000211998.5	VCL	2	4	31.89	29.78	28.39	97.1	20	14.924	3	1	1	0	-115.107	2.7	966.322	K881k	TMT10	854	(R)	LTDELAPPKPPLPEGEVPPPRPPPPEEkDEEFPEQK	(A)	LTDELAPPK(0.0)PPLPEGEVPPPRPPPPEEK(0.99)DEEFPEQK(0.0)	RPPPPEEkDEEFPEQ	24	19.1	513.56	ENSP00000211998.5|ENSP00000361841.3|ENST00000623461.3_1_10:75837473-75877924:+	Human	Human|nuORFdb_human	124368	LP20210401_EB_LUAD_MONTE_noIPtissue_KGG_01.34956.34956.5	4942.69	vinculin	vinculin	ENSG00000035403.18	ENST00000211998.10	10	chr10:74118167-74120169:+			NA						2.9685
ENSP00000211998.5_K979k_1_1_979_979	ENSP00000211998.5	VCL	2	4	8.47	5.78	5.78	55.4	6	8.465	2	1	1	0	-115.123	-2.3	503.62	K979k	TMT10	976	(R)	EATkWSSK	(G)	EATK(0.99)WSSK(0.0)	SLHREATkWSSKGND	25	19.1	513.56	ENSP00000211998.5	Human	Human	124368	LP20210401_EB_LUAD_MONTE_noIPtissue_KGG_02.13078.13078.3	1623.97	vinculin	vinculin	ENSG00000035403.18	ENST00000211998.10	10	chr10:74118167-74120169:+			NA						1.42681
ENSP00000211998.5_K983k_1_1_983_983	ENSP00000211998.5	VCL	2	5	14.65	13.02	12.07	70.5	11	14.65	2	1	1	0	-115.118	1.2	645.036	K983k	TMT10	980	(K)	WSSkGNDIIAAAK	(R)	WSSK(0.99)GNDIIAAAK(0.0)	EATKWSSkGNDIIAA	26	19.1	513.56	ENSP00000211998.5|ENSP00000361841.3|ENST00000623461.3_1_10:75837473-75877924:+	Human	Human|nuORFdb_human	124368	LP20210402_EB_LUAD_MONTE_HLAft_KGG_01.27162.27162.3	2048.21	vinculin	vinculin	ENSG00000035403.18	ENST00000211998.10	10	chr10:74118167-74120169:+			NA						2.7239
ENSP00000211998.5_K1024k_1_1_1024_1024	ENSP00000211998.5	VCL	2	2	9.57	9.57	9.57	55.9	9	99	1	1	1	0	-115.117	2.1	516.614	K1024k	TMT10	1021	(K)	DIAkASDEVTR	(L)	DIAK(1.0)ASDEVTR	QCAKDIAkASDEVTR	27	19.1	513.56	ENSP00000211998.5|ENSP00000361841.3	Human	Human	124368	LP20210402_EB_LUAD_MONTE_HLAft_KGG_01.13655.13655.3	1662.94	vinculin	vinculin	ENSG00000035403.18	ENST00000211998.10	10	chr10:74118167-74120169:+			NA						0.19642
ENSP00000211998.5_K1064k_1_1_1064_1064	ENSP00000211998.5	VCL	2	3	15.96	15.07	14.8	82.5	13	9.518	2	1	1	0	-115.117	1.5	738.801	K1064k	TMT10	1056	(R)	IPTISTQLkILSTVK	(A)	IPTISTQLK(0.99)ILSTVK(0.0)	PTISTQLkILSTVKA	28	19.1	513.56	ENSP00000211998.5|ENSP00000361841.3|ENST00000623461.3_1_10:75837473-75877924:+	Human	Human|nuORFdb_human	124368	LP20210402_EB_LUAD_MONTE_HLAft_KGG_01.44373.44373.3	2329.5	vinculin	vinculin	ENSG00000035403.18	ENST00000211998.10	10	chr10:74118167-74120169:+			NA						-0.02224
ENSP00000211998.5_K1070k_1_1_1070_1070	ENSP00000211998.5	VCL	1	2	14.45	12.87	12.11	78.5	10	99	1	1	1	0	-115.118	0.9	544.994	K1070k	TMT10	1065	(K)	ILSTVkATMLGR	(T)	ILSTVK(1.0)ATMLGR	LKILSTVkATMLGRT	29	19.1	513.56	ENSP00000211998.5	Human	Human	124368	LP20210401_EB_LUAD_MONTE_noIPtissue_KGG_02.35979.35979.3	1748.09	vinculin	vinculin	ENSG00000035403.18	ENST00000211998.10	10	chr10:74118167-74120169:+			NA						NA
ENSP00000234590.4_K28k_1_1_28_28	ENSP00000234590.4	ENO1	2	6	27.3	26.82	4.06	95.4	13	99	1	1	1	0	-115.122	-0.8	741.737	K28k	TMT10	16	(R)	GNPTVEVDLFTSkGLFR	(A)	GNPTVEVDLFTSK(1.0)GLFR	EVDLFTSkGLFRAAV	2	20.1	504.06	ENSP00000234590.4|ENSP00000495530.1|ENST00000486051.5_1_1:8930279-8934967:-|ENST00000492343.1_1_1:8931941-8934967:-	Human	Human|nuORFdb_human	47510.4	LP20210401_EB_LUAD_MONTE_noIPtissue_KGG_02.39714.39714.3	2338.32	enolase 1	enolase 1	ENSG00000074800.16	ENST00000234590.10	1	chr1:8861000-8861362:-			NA						-1.20074
ENSP00000234590.4_K60k_1_1_60_60	ENSP00000234590.4	ENO1	2	13	16.13	12.15	13.89	85.2	7	12.568	2	1	1	0	-115.118	1.7	721.417	K60k	TMT10	57	(R)	YMGkGVSK	(A)	YMGK(0.99)GVSK(0.0)	DKTRYMGkGVSKAVE	3	20.1	504.06	ENSP00000234590.4	Human	Human	47510.4	LP20210402_EB_LUAD_MONTE_HLAft_KGG_02.14123.14123.2	1556.94	enolase 1	enolase 1	ENSG00000074800.16	ENST00000234590.10	1	chr1:8861000-8861362:-			NA						-0.4336
ENSP00000234590.4_K64k_1_1_64_64	ENSP00000234590.4	ENO1	2	5	19.35	14.73	12.01	90.6	8	19.351	2	1	1	0	-115.123	-1.6	585.348	K64k	TMT10	61	(K)	GVSkAVEHINK	(T)	GVSK(0.99)AVEHINK(0.0)	YMGKGVSkAVEHINK	4	20.1	504.06	ENSP00000234590.4	Human	Human	47510.4	LP20210401_EB_LUAD_MONTE_noIPtissue_KGG_02.13836.13836.3	1869.15	enolase 1	enolase 1	ENSG00000074800.16	ENST00000234590.10	1	chr1:8861000-8861362:-			NA						-0.67078
ENSP00000234590.4_K71k_1_1_71_71	ENSP00000234590.4	ENO1	2	8	21.75	19.14	21.75	86.5	14	21.753	2	1	1	0	-115.116	1.9	755.124	K71k	TMT10	65	(K)	AVEHINkTIAPALVSK	(K)	AVEHINK(0.99)TIAPALVSK(0.0)	KAVEHINkTIAPALV	5	20.1	504.06	ENSP00000234590.4|ENST00000464920.1_1_1:8921421-8930582:-	Human	Human|nuORFdb_human	47510.4	LP20210402_EB_LUAD_MONTE_HLAft_KGG_02.25128.25128.3	2378.47	enolase 1	enolase 1	ENSG00000074800.16	ENST00000234590.10	1	chr1:8861000-8861362:-			NA						-0.8042
ENSP00000234590.4_K80k_1_1_80_80	ENSP00000234590.4	ENO1	2	7	16.1	10.25	10.15	86.4	9	1.525	2	1	1	0	-115.121	-0.6	534.011	K80k	TMT10	72	(K)	TIAPALVSkK	(L)	TIAPALVSK(0.99)K(0.0)	IAPALVSkKLNVTEQ	6	20.1	504.06	ENSP00000234590.4|ENST00000464920.1_1_1:8921421-8930582:-	Human	Human|nuORFdb_human	47510.4	LP20210401_EB_LUAD_MONTE_noIPtissue_KGG_01.22943.22943.3	1715.14	enolase 1	enolase 1	ENSG00000074800.16	ENST00000234590.10	1	chr1:8861000-8861362:-			NA						-1.06362
ENSP00000234590.4_K81k_1_1_81_81	ENSP00000234590.4	ENO1	2	7	14.85	9.82	9.82	82	8	14.855	2	1	1	0	-115.121	-0.7	554.326	K81k	TMT10	81	(K)	kLNVTEQEK	(I)	K(0.99)LNVTEQEK(0.0)	APALVSKkLNVTEQE	7	20.1	504.06	ENSP00000234590.4|ENST00000464920.1_1_1:8921421-8930582:-	Human	Human|nuORFdb_human	47510.4	LP20210401_EB_LUAD_MONTE_noIPtissue_KGG_02.14419.14419.3	1776.08	enolase 1	enolase 1	ENSG00000074800.16	ENST00000234590.10	1	chr1:8861000-8861362:-			NA						0.75602
ENSP00000234590.4_K89k_1_1_89_89	ENSP00000234590.4	ENO1	2	10	17.93	14.78	14.56	86.9	10	5.423	2	1	1	0	-115.121	-0.6	630.363	K89k	TMT10	82	(K)	LNVTEQEkIDK	(L)	LNVTEQEK(0.99)IDK(0.0)	LNVTEQEkIDKLMIE	8	20.1	504.06	ENSP00000234590.4|ENSP00000495530.1|ENST00000464920.1_1_1:8921421-8930582:-	Human	Human|nuORFdb_human	47510.4	LP20210401_EB_LUAD_MONTE_noIPtissue_KGG_01.21184.21184.3	2004.19	enolase 1	enolase 1	ENSG00000074800.16	ENST00000234590.10	1	chr1:8861000-8861362:-			NA						0.72637
ENSP00000234590.4_K103k_1_1_103_103	ENSP00000234590.4	ENO1	2	4	20.11	16.7	15.68	90.9	12	3.931	2	1	1	0	-115.114	3	690.034	K103k	TMT10	93	(K)	LMIEMDGTENkSK	(F)	LMIEMDGTENK(0.99)SK(0.0)	EMDGTENkSKFGANA	9	20.1	504.06	ENSP00000234590.4|ENSP00000495530.1|ENST00000464920.1_1_1:8921421-8930582:-	Human	Human|nuORFdb_human	47510.4	LP20210402_EB_LUAD_MONTE_HLAft_KGG_02.26306.26306.3	2183.2	enolase 1	enolase 1	ENSG00000074800.16	ENST00000234590.10	1	chr1:8861000-8861362:-			NA						-0.34466
ENSP00000234590.4_K120k_1_1_120_120	ENSP00000234590.4	ENO1	2	4	28.04	24.15	21.4	94.8	15	8.673	2	1	1	0	-115.116	1.7	662.632	K120k	TMT10	106	(K)	FGANAILGVSLAVCkAGAVEK	(G)	FGANAILGVSLAVCK(0.99)AGAVEK(0.0)	GVSLAVCkAGAVEKG	10	20.1	504.06	ENSP00000234590.4|ENSP00000495530.1|ENST00000464920.1_1_1:8921421-8930582:-	Human	Human|nuORFdb_human	47510.4	LP20210402_EB_LUAD_MONTE_HLAft_KGG_02.44038.44038.4	2762.62	enolase 1	enolase 1	ENSG00000074800.16	ENST00000234590.10	1	chr1:8861000-8861362:-			NA						-1.0525
ENSP00000234590.4_K126k_1_1_126_126	ENSP00000234590.4	ENO1	2	4	14.48	8.49	13.12	70.1	9	99	1	1	1	0	-115.117	1.8	534.978	K126k	TMT10	121	(K)	AGAVEkGVPLYR	(H)	AGAVEK(1.0)GVPLYR	CKAGAVEkGVPLYRH	11	20.1	504.06	ENSP00000234590.4|ENSP00000495530.1|ENST00000464920.1_1_1:8921421-8930582:-	Human	Human|nuORFdb_human	47510.4	LP20210402_EB_LUAD_MONTE_HLAft_KGG_01.20084.20110.3	1718.04	enolase 1	enolase 1	ENSG00000074800.16	ENST00000234590.10	1	chr1:8861000-8861362:-			NA						-0.47807
ENSP00000234590.4_K162k_1_1_162_162	ENSP00000234590.4	ENO1	1	2	31.59	27.94	27.32	91.6	23	99	1	1	1	0	-115.095	4.7	1049.56	K162k	TMT10	133	(R)	HIADLAGNSEVILPVPAFNVINGGSHAGNkLAMQEFMILPVGAANFR	(E)	HIADLAGNSEVILPVPAFNVINGGSHAGNK(1.0)LAMQEFMILPVGAANFR	GGSHAGNkLAMQEFM	12	20.1	504.06	ENSP00000234590.4|ENSP00000495530.1|ENST00000464920.1_1_1:8921421-8930582:-	Human	Human|nuORFdb_human	47510.4	LP20210401_EB_LUAD_MONTE_noIPtissue_KGG_02.52482.52482.5	5358.86	enolase 1	enolase 1	ENSG00000074800.16	ENST00000234590.10	1	chr1:8861000-8861362:-			NA						NA
ENSP00000234590.4_K193k_1_1_193_193	ENSP00000234590.4	ENO1	2	9	23.99	21.91	21.62	95.9	11	9.666	2	1	1	0	-115.116	1.8	724.098	K193k	TMT10	184	(R)	IGAEVYHNLkNVIK	(E)	IGAEVYHNLK(0.99)NVIK(0.0)	AEVYHNLkNVIKEKY	13	20.1	504.06	ENSP00000234590.4|ENSP00000495530.1|ENST00000464920.1_1_1:8921421-8930582:-	Human	Human|nuORFdb_human	47510.4	LP20210402_EB_LUAD_MONTE_HLAft_KGG_02.34415.34415.3	2285.39	enolase 1	enolase 1	ENSG00000074800.16	ENST00000234590.10	1	chr1:8861000-8861362:-			NA						-1.32675
ENSP00000234590.4_K202k_1_1_202_202	ENSP00000234590.4	ENO1	2	11	29.3	27.63	25.58	98.9	19	29.296	2	1	1	0	-115.116	1.5	961.164	K202k	TMT10	200	(K)	YGkDATNVGDEGGFAPNILENK	(E)	YGK(0.99)DATNVGDEGGFAPNILENK(0.0)	VIKEKYGkDATNVGD	14	20.1	504.06	ENSP00000234590.4|ENSP00000495530.1|ENST00000464920.1_1_1:8921421-8930582:-	Human	Human|nuORFdb_human	47510.4	LP20210402_EB_LUAD_MONTE_HLAft_KGG_01.33478.33478.3	2996.59	enolase 1	enolase 1	ENSG00000074800.16	ENST00000234590.10	1	chr1:8861000-8861362:-			NA						0.35207
ENSP00000234590.4_K221k_1_1_221_221	ENSP00000234590.4	ENO1	2	2	21.62	23.56	19.53	86.8	20	8.46	2	1	1	0	-115.124	-1.3	829.691	K221k	TMT10	203	(K)	DATNVGDEGGFAPNILENkEGLELLK	(T)	DATNVGDEGGFAPNILENK(0.99)EGLELLK(0.0)	APNILENkEGLELLK	15	20.1	504.06	ENSP00000234590.4|ENSP00000495530.1|ENST00000464920.1_1_1:8921421-8930582:-	Human	Human|nuORFdb_human	47510.4	LP20210401_EB_LUAD_MONTE_noIPtissue_KGG_01.43080.43080.4	3430.87	enolase 1	enolase 1	ENSG00000074800.16	ENST00000234590.10	1	chr1:8861000-8861362:-			NA						-0.40395
ENSP00000234590.4_K228k_1_1_228_228	ENSP00000234590.4	ENO1	2	3	15.17	12.25	11.76	83.7	10	9.744	2	1	1	0	-115.113	3.9	615.383	K228k	TMT10	222	(K)	EGLELLkTAIGK	(A)	EGLELLK(0.99)TAIGK(0.0)	KEGLELLkTAIGKAG	16	20.1	504.06	ENSP00000234590.4|ENSP00000495530.1|ENST00000464920.1_1_1:8921421-8930582:-	Human	Human|nuORFdb_human	47510.4	LP20210402_EB_LUAD_MONTE_HLAft_KGG_02.40253.40253.3	1959.25	enolase 1	enolase 1	ENSG00000074800.16	ENST00000234590.10	1	chr1:8861000-8861362:-			NA						-2.03088
ENSP00000234590.4_K233k_1_1_233_233	ENSP00000234590.4	ENO1	2	4	14.14	12.73	13.13	67.4	10	14.145	2	1	1	0	-115.117	1.7	566.327	K233k	TMT10	229	(K)	TAIGkAGYTDK	(V)	TAIGK(0.99)AGYTDK(0.0)	LLKTAIGkAGYTDKV	17	20.1	504.06	ENSP00000234590.4|ENSP00000495530.1|ENST00000464920.1_1_1:8921421-8930582:-	Human	Human|nuORFdb_human	47510.4	LP20210402_EB_LUAD_MONTE_HLAft_KGG_01.15274.15274.3	1812.08	enolase 1	enolase 1	ENSG00000074800.16	ENST00000234590.10	1	chr1:8861000-8861362:-			NA						-1.2341
ENSP00000234590.4_K256k_1_1_256_256	ENSP00000234590.4	ENO1	2	9	16.32	11.52	12.19	81.5	8	16.316	2	1	1	0	-115.119	0.6	822.954	K256k	TMT10	254	(R)	SGkYDLDFK	(S)	SGK(0.99)YDLDFK(0.0)	SEFFRSGkYDLDFKS	18	20.1	504.06	ENSP00000234590.4|ENSP00000495530.1|ENST00000464920.1_1_1:8921421-8930582:-	Human	Human|nuORFdb_human	47510.4	LP20210401_EB_LUAD_MONTE_noIPtissue_KGG_02.23403.23403.2	1760.02	enolase 1	enolase 1	ENSG00000074800.16	ENST00000234590.10	1	chr1:8861000-8861362:-			NA						-2.44596
ENSP00000234590.4_K262k_1_1_262_262	ENSP00000234590.4	ENO1	2	3	16.97	15.6	14.34	78.4	11	99	1	1	1	0	-115.119	0.4	633.309	K262k	TMT10	257	(K)	YDLDFkSPDDPSR	(Y)	YDLDFK(1.0)SPDDPSR	GKYDLDFkSPDDPSR	19	20.1	504.06	ENSP00000234590.4|ENSP00000495530.1|ENST00000464920.1_1_1:8921421-8930582:-	Human	Human|nuORFdb_human	47510.4	LP20210401_EB_LUAD_MONTE_noIPtissue_KGG_02.23970.23970.3	2013.03	enolase 1	enolase 1	ENSG00000074800.16	ENST00000234590.10	1	chr1:8861000-8861362:-			NA						0.52255
ENSP00000234590.4_K281k_1_1_281_281	ENSP00000234590.4	ENO1	2	3	24.43	19.41	20.96	94.3	14	6.275	2	1	1	0	-115.115	1.8	825.131	K281k	TMT10	270	(R)	YISPDQLADLYkSFIK	(D)	YISPDQLADLYK(0.99)SFIK(0.0)	DQLADLYkSFIKDYP	20	20.1	504.06	ENSP00000234590.4|ENSP00000495530.1|ENST00000464920.1_1_1:8921421-8930582:-	Human	Human|nuORFdb_human	47510.4	LP20210401_EB_LUAD_MONTE_noIPtissue_KGG_02.51479.51494.3	2588.49	enolase 1	enolase 1	ENSG00000074800.16	ENST00000234590.10	1	chr1:8861000-8861362:-			NA						NA
ENSP00000234590.4_K326k_1_1_326_326	ENSP00000234590.4	ENO1	2	6	29.44	20.66	24.77	97.2	17	99	1	1	1	0	-115.116	1.7	844.794	K326k	TMT10	307	(K)	FTASAGIQVVGDDLTVTNPkR	(I)	FTASAGIQVVGDDLTVTNPK(1.0)R	DLTVTNPkRIAKAVN	21	20.1	504.06	ENSP00000234590.4|ENSP00000495530.1|ENST00000464920.1_1_1:8921421-8930582:-	Human	Human|nuORFdb_human	47510.4	LP20210402_EB_LUAD_MONTE_HLAft_KGG_01.35786.35786.3	2647.48	enolase 1	enolase 1	ENSG00000074800.16	ENST00000234590.10	1	chr1:8861000-8861362:-			NA						0.16677
ENSP00000234590.4_K330k_1_1_330_330	ENSP00000234590.4	ENO1	2	5	10.87	6.73	6.31	69.1	7	10.866	2	1	1	0	-115.117	2	722.949	K330k	TMT10	328	(R)	IAkAVNEK	(S)	IAK(0.99)AVNEK(0.0)	TNPKRIAkAVNEKSC	22	20.1	504.06	ENSP00000234590.4|ENSP00000495530.1|ENST00000464920.1_1_1:8921421-8930582:-	Human	Human|nuORFdb_human	47510.4	LP20210402_EB_LUAD_MONTE_HLAft_KGG_01.14981.14981.2	1560.01	enolase 1	enolase 1	ENSG00000074800.16	ENST00000234590.10	1	chr1:8861000-8861362:-			NA						-1.11921
ENSP00000234590.4_K343k_1_1_343_343	ENSP00000234590.4	ENO1	1	5	26.82	24.2	22.63	93.1	19	21.227	2	1	1	0	-115.109	3.4	1065.57	K343k	TMT10	336	(K)	SCNCLLLkVNQIGSVTESLQACK	(L)	SCNCLLLK(0.99)VNQIGSVTESLQACK(0.0)	SCNCLLLkVNQIGSV	23	20.1	504.06	ENSP00000234590.4|ENSP00000495530.1|ENST00000464920.1_1_1:8921421-8930582:-	Human	Human|nuORFdb_human	47510.4	LP20210402_EB_LUAD_MONTE_HLAft_KGG_02.41264.41264.3	3309.79	enolase 1	enolase 1	ENSG00000074800.16	ENST00000234590.10	1	chr1:8861000-8861362:-			NA						-3.85423
ENSP00000234590.4_K406k_1_1_406_406	ENSP00000234590.4	ENO1	2	4	8.39	8.39	8.39	56.7	8	99	1	1	1	0	-115.122	-1.3	487.962	K406k	TMT10	404	(R)	LAkYNQLLR	(I)	LAK(1.0)YNQLLR	CRSERLAkYNQLLRI	24	20.1	504.06	ENSP00000234590.4|ENSP00000495530.1|ENST00000464920.1_1_1:8921421-8930582:-|ENST00000637660.1_2_1:236647673-236647766:+	Human	Human|nuORFdb_human	47510.4	LP20210401_EB_LUAD_MONTE_noIPtissue_KGG_02.23620.23620.3	1576.99	enolase 1	enolase 1	ENSG00000074800.16	ENST00000234590.10	1	chr1:8861000-8861362:-			NA						0.14824
ENSP00000234590.4_K420k_1_1_420_420	ENSP00000234590.4	ENO1	2	3	14.84	4.6	11.06	80.2	9	2.92	2	1	1	0	-115.118	1.4	559.327	K420k	TMT10	413	(R)	IEEELGSkAK	(F)	IEEELGSK(0.99)AK(0.0)	IEEELGSkAKFAGRN	25	20.1	504.06	ENSP00000234590.4|ENSP00000495530.1|ENST00000464920.1_1_1:8921421-8930582:-|ENST00000637660.1_2_1:236647673-236647766:+	Human	Human|nuORFdb_human	47510.4	LP20210402_EB_LUAD_MONTE_HLAft_KGG_01.20770.20770.3	1791.08	enolase 1	enolase 1	ENSG00000074800.16	ENST00000234590.10	1	chr1:8861000-8861362:-			NA						0.05188
ENSP00000261866.7_K550k_1_1_550_550	ENSP00000261866.7	SPG11	2	4	19.07	13.27	15.04	89.1	11	3.382	2	1	1	0	-115.108	6.1	671.395	K550k	TMT10	541	(R)	QLDTVNFFLkSK	(E)	QLDTVNFFLK(0.99)SK(0.0)	DTVNFFLkSKENLFN	1	21.1	498.86	ENSP00000261866.7|ENSP00000396110.2|ENSP00000445278.2|ENSP00000453599.1|ENSP00000453848.1	Human	Human	282857	LP20210402_EB_LUAD_MONTE_HLAft_KGG_02.37484.37484.3	2127.28	SPG11 vesicle trafficking associated, spatacsin	SPG11 vesicle trafficking associated, spatacsin	ENSG00000104133.15	ENST00000261866.12	15	chr15:44562696-44563123:-			NA						-0.54108
ENSP00000261866.7_K552k_1_1_552_552	ENSP00000261866.7	SPG11	1	2	16.98	11.32	7.39	82.1	9	16.981	2	1	1	0	-115.117	1.8	608.341	K552k	TMT10	551	(K)	SkENLFNPSSK	(S)	SK(0.99)ENLFNPSSK(0.0)	VNFFLKSkENLFNPS	2	21.1	498.86	ENSP00000261866.7|ENSP00000396110.2|ENSP00000445278.2	Human	Human	282857	LP20210401_EB_LUAD_MONTE_noIPtissue_KGG_01.19707.19707.3	1938.13	SPG11 vesicle trafficking associated, spatacsin	SPG11 vesicle trafficking associated, spatacsin	ENSG00000104133.15	ENST00000261866.12	15	chr15:44562696-44563123:-			NA						NA
ENSP00000261866.7_K819k_1_1_819_819	ENSP00000261866.7	SPG11	2	4	15.43	14.94	14.5	78.1	9	15.428	2	1	1	0	-115.127	-3.4	659.359	K819k	TMT10	816	(R)	YWIkEQDFFK	(H)	YWIK(0.99)EQDFFK(0.0)	SFPRYWIkEQDFFKH	3	21.1	498.86	ENSP00000261866.7|ENSP00000396110.2|ENSP00000445278.2|ENSP00000453599.1	Human	Human	282857	LP20210401_EB_LUAD_MONTE_noIPtissue_KGG_02.35981.35981.3	2091.19	SPG11 vesicle trafficking associated, spatacsin	SPG11 vesicle trafficking associated, spatacsin	ENSG00000104133.15	ENST00000261866.12	15	chr15:44562696-44563123:-			NA						-0.33354
ENSP00000261866.7_K825k_1_1_825_825	ENSP00000261866.7	SPG11	2	4	9.82	10.36	9.82	58.9	7	3.691	2	1	1	0	-115.121	-0.8	413.48	K825k	TMT10	820	(K)	EQDFFkHK	(S)	EQDFFK(0.99)HK(0.0)	IKEQDFFkHKSVLDS	4	21.1	498.86	ENSP00000261866.7|ENSP00000396110.2|ENSP00000445278.2|ENSP00000453599.1	Human	Human	282857	LP20210401_EB_LUAD_MONTE_noIPtissue_KGG_02.16711.16711.4	1766.02	SPG11 vesicle trafficking associated, spatacsin	SPG11 vesicle trafficking associated, spatacsin	ENSG00000104133.15	ENST00000261866.12	15	chr15:44562696-44563123:-			NA						-0.99691
ENSP00000261866.7_K835k_1_1_835_835	ENSP00000261866.7	SPG11	1	1	15.19	11.15	16.29	81.1	10	6.466	2	1	1	0	-115.112	3.8	683.039	K835k	TMT10	828	(K)	SVLDSFLkYDCK	(D)	SVLDSFLK(0.99)YDCK(0.0)	SVLDSFLkYDCKDEF	5	21.1	498.86	ENSP00000261866.7|ENSP00000396110.2	Human	Human	282857	LP20210402_EB_LUAD_MONTE_HLAft_KGG_02.38514.38514.3	2162.21	SPG11 vesicle trafficking associated, spatacsin	SPG11 vesicle trafficking associated, spatacsin	ENSG00000104133.15	ENST00000261866.12	15	chr15:44562696-44563123:-			NA						-0.38542
ENSP00000261866.7_K839k_1_1_839_839	ENSP00000261866.7	SPG11	1	2	10.23	9.17	10.23	57.4	8	10.227	2	1	1	0	-115.12	0.2	597.631	K839k	TMT10	836	(K)	YDCkDEFNK	(Q)	YDCK(0.99)DEFNK(0.0)	SFLKYDCkDEFNKQD	6	21.1	498.86	ENSP00000261866.7|ENSP00000396110.2|ENSP00000445278.2|ENSP00000453599.1	Human	Human	282857	LP20210402_EB_LUAD_MONTE_HLAft_KGG_01.17458.17458.3	1906	SPG11 vesicle trafficking associated, spatacsin	SPG11 vesicle trafficking associated, spatacsin	ENSG00000104133.15	ENST00000261866.12	15	chr15:44562696-44563123:-			NA						-1.19704
ENSP00000261866.7_K876k_1_1_876_876	ENSP00000261866.7	SPG11	2	3	18.72	17.42	18.19	81.2	13	99	1	1	1	0	-115.121	-0.5	766.725	K876k	TMT10	870	(R)	ISPEEYkSYSPEALWR	(Y)	ISPEEYK(1.0)SYSPEALWR	RISPEEYkSYSPEAL	7	21.1	498.86	ENSP00000261866.7|ENSP00000396110.2|ENSP00000445278.2|ENSP00000453599.1	Human	Human	282857	LP20210401_EB_LUAD_MONTE_noIPtissue_KGG_02.34548.34548.3	2413.28	SPG11 vesicle trafficking associated, spatacsin	SPG11 vesicle trafficking associated, spatacsin	ENSG00000104133.15	ENST00000261866.12	15	chr15:44562696-44563123:-			NA						-0.33725
ENSP00000261866.7_K942k_1_1_942_942	ENSP00000261866.7	SPG11	2	4	12.44	8.71	6.79	81.2	7	99	1	1	1	0	-115.121	-0.6	472.278	K942k	TMT10	937	(R)	NEILDkLAR	(N)	NEILDK(1.0)LAR	MRNEILDkLARNGVF	8	21.1	498.86	ENSP00000261866.7|ENSP00000396110.2|ENSP00000445278.2|ENSP00000453599.1	Human	Human	282857	LP20210401_EB_LUAD_MONTE_noIPtissue_KGG_01.25349.25349.3	1529.94	SPG11 vesicle trafficking associated, spatacsin	SPG11 vesicle trafficking associated, spatacsin	ENSG00000104133.15	ENST00000261866.12	15	chr15:44562696-44563123:-			NA						-0.53366
[truncated: 11,225 more rows]
[truncated: 19 more columns]

## Sheet: Fig4,6_Proteome
#1.3
11608	20	27	68
[truncated: 11,677 more rows]

## Sheet: Fig4,6_Phosphoproteome
#1.3
30342	20	48	68
[truncated: 30,411 more rows]
[truncated: 19 more columns]

## Sheet: Fig4,6_Acetylome
#1.3
6713	20	48	68
[truncated: 6,782 more rows]
[truncated: 19 more columns]

## Sheet: Fig4,6_Somatic_Variants
#1.3
1726	20	49	68
[truncated: 84 more rows]
[truncated: 22 more columns]

## Sheet: Fig4,6_Ubiquityl_nuORFs
#1.3
27	20	49	68
[truncated: 96 more rows]
[truncated: 20 more columns]

## Sheet: Fig4,6_Phospho_nuORFs
#1.3
110	20	49	68
[truncated: 179 more rows]
[truncated: 20 more columns]

## Sheet: Fig4,6_Acetyl_nuORFs
#1.3
20	20	49	68
[truncated: 89 more rows]
[truncated: 20 more columns]
