# Supplementary material for: Workflow enabling deepscale immunopeptidome, proteome, ubiquitylome, phosphoproteome, and acetylome analyses of sample-limited tissues
Source: Nat Commun. 2023 Apr 3;14:1851. doi: 10.1038/s41467-023-37547-0 (PMC10070353; doi:10.1038/s41467-023-37547-0)
Supplement: Supplementary file 11 — Supplementary Data 8 [file 41467_2023_37547_MOESM11_ESM.xlsx]

## Sheet: B2M
HLA-I
Sequence	C3L.01632	C3L.02549	C3N.00169	C3N.00199	C3N.00547	C3N.00579	C3N.01016	C3N.01024	C3N.01416	C3N.02145
AEmSRSVAL	0	1	0	0	0	0	0	0	0	0
AENGKSNFL	0	0	0	1	0	1	0	0	0	0
EAIQRTPKI	0	0	0	0	0	1	0	0	0	0
FSKDWSFY	0	0	0	0	0	0	1	0	1	0
HVTLSQPKIVK	0	0	0	0	0	0	1	0	0	0
IQRTPKIQV	0	0	0	0	1	0	0	0	0	0
IQRTPKIQVY	0	0	1	0	0	0	0	0	0	0
KIVKWDRDm	0	1	1	0	1	0	1	1	1	1
LSQPKIVKW	0	0	0	0	0	0	1	0	0	0
PKIVKWDRDm	0	0	0	0	1	0	0	1	0	0
PKIVKWDRDM	0	0	0	0	1	0	0	0	0	0
RTPKIQVYSRHP	0	0	0	1	0	0	0	0	0	0
SQPKIVKWDRD	0	1	0	0	0	0	0	0	0	0
SQPKIVKWDRDm	0	1	0	0	1	1	1	0	0	0
SQPKIVKWDRDM	0	1	0	0	1	0	0	0	0	0
TLSQPKIV	0	0	0	0	0	0	1	0	0	0
TPKIQVYS	0	0	0	0	1	0	0	0	0	0
TTLNSPPLK	0	0	0	0	1	0	0	0	0	1
VTLSQPKIVKW	0	0	0	0	0	0	1	0	0	0
YTEFTPTEK	0	0	0	0	0	0	0	0	0	1
YYTEFTPTEK	0	0	0	0	0	0	1	0	0	0
HLA-II
Sequence	C3L.01632	C3L.02549	C3N.00169	C3N.00199	C3N.00547	C3N.00579	C3N.01016	C3N.01024	C3N.01416	C3N.02145
EHSDLSFSKDWS	1	0	0	0	0	0	0	0	0	0
EHSDLSFSKDWSF	0	0	0	1	0	1	0	0	1	0
EHSDLSFSKDWSFY	0	0	0	0	0	0	0	0	1	0
FYLLYYTEFTPTEKDE	0	0	0	0	0	0	1	0	0	0
HSDLSFSKDWSF	1	0	0	1	0	1	0	0	0	0
HSDLSFSKDWSFY	1	0	0	0	0	0	0	0	1	0
HSDLSFSKDWSFYL	1	0	0	0	0	0	0	0	0	0
IEKVEHSDLSFSKDWSF	0	0	0	0	0	1	0	0	0	0
IQRTPKIQVYSRHPA	0	0	0	1	0	0	0	0	0	0
IQRTPKIQVYSRHPAEn	1	0	0	1	0	0	0	0	0	0
IQRTPKIQVYSRHPAEN	1	0	0	1	0	0	0	0	0	0
IQRTPKIQVYSRHPAENG	1	0	0	0	0	0	0	0	0	0
IQRTPKIQVYSRHPAENGKS	1	0	0	0	0	0	0	0	0	0
IQRTPKIQVYSRHPAENGKSN	1	0	0	0	0	0	0	0	0	0
IQVYSRHPAE	0	0	0	0	0	1	0	0	1	0
LLYYTEFTPTEK	0	0	0	0	0	0	1	0	0	0
LLYYTEFTPTEKD	0	0	0	0	0	0	1	0	0	0
LLYYTEFTPTEKDE	0	0	0	0	0	0	1	0	0	0
LLYYTEFTPTEKDEY	0	0	0	0	0	0	1	0	0	0
LLYYTEFTPTEKDEYA	0	0	0	0	0	0	1	0	0	0
LYYTEFTPTEKDE	0	0	0	0	0	0	1	0	0	0
PKIQVYSRHPAEN	1	0	0	0	0	0	0	0	0	0
qRTPKIQVYSRHPAE	1	0	0	0	0	0	0	0	0	0
qRTPKIQVYSRHPAEN	1	0	0	0	0	0	0	0	0	0
qRTPKIQVYSRHPAENG	1	0	0	0	0	0	0	0	0	0
qRTPKIQVYSRHPAENGK	1	0	0	0	0	0	0	0	0	0
QRTPKIQVYSRHPAENGK	1	0	0	0	0	0	0	0	0	0
qRTPKIQVYSRHPAENGKS	1	0	0	0	0	0	0	0	0	0
qRTPKIQVYSRHPAENGKSN	1	0	0	0	0	0	0	0	0	0
QRTPKIQVYSRHPAENGKSN	1	0	0	0	0	0	0	0	0	0
RTPKIQVYSRHP	0	0	0	1	0	0	0	0	0	0
RTPKIQVYSRHPA	1	0	0	1	0	0	0	0	0	0
RTPKIQVYSRHPAE	1	0	0	1	0	1	0	0	1	0
RTPKIQVYSRHPAEN	1	0	0	1	0	0	0	0	0	0
RTPKIQVYSRHPAEnG	1	0	0	0	0	0	0	0	0	0
RTPKIQVYSRHPAENG	1	0	0	1	0	0	0	0	1	0
RTPKIQVYSRHPAEnGK	1	0	0	0	0	0	0	0	0	0
RTPKIQVYSRHPAENGK	1	0	0	0	0	0	0	0	1	0
RTPKIQVYSRHPAENGKS	1	0	0	1	0	0	0	0	0	0
RTPKIQVYSRHPAENGKSN	1	0	0	1	0	0	0	0	0	0
RVNHVTLSQPKIVK	1	0	0	0	0	1	0	0	0	0
SGFHPSDIEVD	1	0	0	0	0	0	0	0	0	0
TEFTPTEKDE	0	0	0	0	0	0	1	0	0	0
TEFTPTEKDEY	1	0	0	0	0	0	1	0	0	0
TLSQPKIVKWDRD	1	0	0	0	0	0	0	0	0	0
TLSQPKIVKWDRDm	1	0	0	0	0	0	1	0	0	0
TPKIQVYS	1	0	0	0	0	0	1	0	0	0
TPKIQVYSRHPA	1	0	0	1	0	0	0	0	0	0
TPKIQVYSRHPAE	1	0	1	1	0	1	0	0	1	0
TPKIQVYSRHPAEN	1	0	0	1	0	0	0	0	0	0
TPKIQVYSRHPAENG	1	0	0	1	0	0	0	0	1	0
TPKIQVYSRHPAEnGKSN	0	0	0	0	0	0	0	0	1	0
TPKIQVYSRHPAENGKSN	1	0	0	0	0	0	0	0	0	0
VEHSDLSFSKDWSF	1	0	1	1	0	1	0	0	1	0
VEHSDLSFSKDWSFY	1	0	0	1	0	0	0	0	1	0
YLLYYTEFTPTEK	0	0	0	0	0	0	1	0	0	0
YLLYYTEFTPTEKD	0	0	0	0	0	0	1	0	0	0
YLLYYTEFTPTEKDE	0	0	0	0	0	0	1	0	0	0
YLLYYTEFTPTEKDEY	0	0	0	0	0	0	1	0	0	0
YLLYYTEFTPTEKDEYA	0	0	0	0	0	0	1	0	0	0
YTEFTPTEKD	0	0	0	0	0	0	1	0	0	0
YTEFTPTEKDE	0	0	0	0	0	0	1	0	0	0
YYTEFTPTEKD	0	0	0	0	0	0	1	0	0	0
YYTEFTPTEKDE	0	0	0	0	0	0	1	0	0	0
YYTEFTPTEKDEY	0	0	0	0	0	0	1	0	0	0

## Sheet: CD74
HLA-I
Sequence	C3L.01632	C3L.02549	C3N.00169	C3N.00199	C3N.00547	C3N.00579	C3N.01016	C3N.01024	C3N.01416	C3N.02145
APPKESLEL	0	0	0	0	0	0	0	1	0	0
ETIDWKVFE	0	0	0	0	0	0	1	1	0	0
FEmSRHSL	0	1	0	0	0	0	0	0	1	0
FEMSRHSL	0	0	0	0	0	0	0	0	1	0
FLYQQQGRL	0	0	0	0	0	0	0	1	0	0
FLYQQQGRLDK	0	0	0	0	0	0	0	1	0	1
FLYQQQGRLDKL	0	0	1	0	1	0	1	1	0	0
GQATTAYFL	1	0	0	0	0	0	0	0	0	0
GSFPENLRH	0	0	0	0	1	0	0	0	0	1
ISNNEQLPm	0	0	0	0	0	0	1	1	0	0
KVFESWmHHW	0	0	0	0	0	0	1	1	0	0
KVFESWMHHW	0	0	0	0	0	0	1	1	0	0
LFEmSRHSL	0	0	0	0	0	0	0	0	1	0
LLAGQATTAY	0	0	1	0	0	0	0	1	0	0
LLLAGQATTAY	0	0	0	0	0	0	0	1	0	0
LLQNADPLK	0	0	0	0	0	0	0	0	0	1
LMQALPMGALPQ	0	0	0	0	1	0	0	0	0	0
LPKPPKPVSKm	0	0	0	1	0	0	0	0	0	0
LPmGALPQGPm	0	0	0	0	0	0	0	1	0	0
LPmGALPQGPM	0	0	0	0	0	0	0	1	0	0
LPMGALPQGPm	0	0	0	0	0	0	0	1	0	0
LQNADPLKV	0	0	0	0	0	1	0	1	0	0
mATPLLmQA	0	0	0	0	1	0	0	0	0	1
MATPLLmQA	0	0	0	0	0	0	0	0	0	1
MATPLLMQA	0	0	0	0	1	0	0	0	0	0
mATPLLMQALPm	0	0	0	0	1	0	0	0	0	0
mATPLLMQALPM	0	0	0	0	1	0	0	0	0	0
MATPLLMQALPm	0	0	0	0	1	0	0	0	0	0
mQALPmGAL	0	0	0	0	1	0	0	0	0	0
mQALPMGAL	0	0	0	0	1	0	0	0	0	0
MQALPmGAL	0	0	0	0	1	0	0	0	0	0
NNEQLPmLG	0	0	0	0	0	0	0	1	0	0
SWmHHWLLF	0	1	0	0	0	0	0	0	0	0
TEDHVmHLL	0	0	0	0	0	1	0	0	0	0
TEDHVMHLL	0	0	0	0	0	1	0	0	0	0
TPLLmQAL	0	0	0	0	0	0	0	1	0	0
TPLLMQAL	0	0	0	0	0	0	0	1	0	0
TPLLmQALPm	0	0	0	0	0	0	0	1	0	0
TPLLMQALPm	0	0	0	0	0	0	0	1	0	0
TVTSQNLQL	0	0	0	0	1	0	0	1	0	0
VmDDQRDLI	0	0	0	0	0	0	1	0	0	0
VTKQDLGPV	0	0	0	0	1	0	0	0	0	1
VYPPLKGSF	0	0	0	0	0	1	0	0	0	0
YFLYQQQGRLDK	0	0	0	0	0	0	0	1	0	0
YQQQGRLDKL	0	0	0	0	0	0	0	0	1	0
YTGFSILV	0	0	0	0	0	1	0	1	0	0
HLA-II
Sequence	C3L.01632	C3L.02549	C3N.00169	C3N.00199	C3N.00547	C3N.00579	C3N.01016	C3N.01024	C3N.01416	C3N.02145
ALPmGALPQGPm	0	0	0	0	1	1	0	1	1	0
ALPmGALPQGPM	0	0	0	0	0	1	0	0	0	0
ALPMGALPQGPm	0	0	0	0	0	1	0	0	0	0
ALPMGALPQGPM	0	0	0	0	0	1	0	0	0	0
ALPmGALPQGPmQ	0	0	0	0	0	1	0	0	1	0
ALPMGALPQGPmQ	0	0	0	0	0	1	0	0	0	0
APPKESLELEDPSSGLGVTKQDLGPVPm	0	0	0	0	0	1	1	0	1	0
ATPLLmQALPm	0	0	0	0	0	1	0	0	0	0
ATPLLmQALPmG	0	0	0	1	0	1	1	0	0	0
ATPLLmQALPMG	0	0	0	0	0	1	0	0	0	0
ATPLLMQALPmG	0	0	0	0	0	1	0	0	0	0
ATPLLMQALPMG	0	0	0	0	0	1	0	0	0	0
ATPLLmQALPmGAL	0	0	0	0	0	1	1	0	1	0
ATPLLMQALPmGAL	0	0	0	0	0	1	0	0	0	0
ATPLLMQALPMGAL	0	0	0	0	0	1	0	0	0	0
ATPLLmQALPmGALP	0	0	0	0	0	1	1	0	1	0
ATPLLmQALPMGALP	0	0	0	0	0	1	0	0	0	0
ATPLLMQALPmGALP	0	0	0	0	0	1	1	0	1	0
ATPLLMQALPMGALP	0	0	0	0	0	1	0	0	0	0
ATPLLmQALPmGALPQ	1	1	0	0	0	1	1	0	1	0
ATPLLmQALPMGALPQ	0	0	0	0	0	1	1	0	1	0
ATPLLMQALPmGALPQ	0	0	0	0	0	1	1	0	1	0
ATPLLMQALPMGALPQ	0	0	0	0	0	0	1	0	0	0
ATPLLmQALPmGALPQG	0	0	0	0	0	0	0	0	1	0
ATTAYFLYQQQGRLDK	1	0	0	0	0	0	0	0	0	0
AYFLYQQQGRLDK	0	0	1	0	0	0	0	0	0	0
AYFLYQQQGRLDKLT	1	0	0	0	0	0	0	0	0	0
AYFLYQQQGRLDKLTVT	1	0	0	0	0	0	0	0	0	0
DKLTVTSQNLQ	0	0	0	0	0	1	1	0	0	0
DPSSGLGVTKQDLGPVPm	0	0	1	1	1	0	1	0	1	0
EDHVmHLLQNADPL	0	0	0	0	0	1	0	0	0	0
EDHVMHLLQNADPL	0	0	0	0	0	1	0	0	0	0
EDHVmHLLQnADPLK	0	0	0	0	1	0	0	0	0	0
EDHVmHLLQNADPLK	0	0	0	0	0	1	0	0	0	0
ELEDPSSGLGVTKQDLGPVPm	0	0	0	0	1	0	0	0	0	0
EQKPTDAPPKESL	0	0	1	0	0	0	0	0	0	0
FESWmHHWLLFEmSR	0	0	1	0	0	0	0	0	0	0
FLYQQQGRL	0	0	0	0	1	0	0	1	0	0
FLYQQQGRLDK	1	0	0	0	0	0	0	0	0	0
FLYQQQGRLDKL	0	0	1	0	1	0	0	0	0	1
FLYQQQGRLDKLT	1	0	0	0	0	0	0	0	0	0
FLYQQQGRLDKLTV	1	0	0	0	0	0	0	0	0	0
FLYQQQGRLDKLTVT	1	0	0	0	0	0	0	0	0	0
FLYQQQGRLDKLTVTS	1	0	0	0	0	0	0	0	0	0
FLYQQQGRLDKLTVTSQNLQ	1	0	0	0	0	0	0	0	0	0
FLYQQQGRLDKLTVTSQNLQL	0	0	1	0	0	0	1	1	0	1
FLYQQQGRLDKLTVTSQNLQLEnL	0	0	0	0	0	0	1	1	0	0
FPENLRHLKNTMETID	0	0	0	0	0	0	1	0	0	0
FPENLRHLKnTMETIDW	0	0	0	0	0	0	1	0	0	0
FPENLRHLKnTMETIDWKVFE	0	0	0	0	0	0	0	0	1	0
FPENLRHLKNTmETIDWKVFE	0	0	0	0	0	0	0	0	1	0
FPENLRHLKNTMETIDWKVFE	0	0	0	0	0	0	0	0	1	0
GSFPENLRHLKNTmETIDWKVFE	0	0	0	0	0	0	0	1	1	0
GSFPENLRHLKNTMETIDWKVFE	0	0	0	0	0	0	0	1	1	0
HLKNTmETIDWKVFE	0	0	0	0	0	1	0	0	1	0
HLKNTMETIDWKVFE	0	0	0	0	0	1	0	0	0	0
IPAVHPGSFRPK	0	0	0	0	0	0	1	0	0	0
IPAVHPGSFRPKCDEN	0	0	0	0	0	0	1	0	0	0
KmRmATPLLMQALPMGALPQ	0	0	0	0	0	1	0	0	0	0
KNTmETIDWKVF	0	0	0	0	0	1	0	0	0	0
KNTMETIDWKVF	0	0	0	0	0	1	0	0	0	0
KNTmETIDWKVFE	0	0	0	0	1	1	0	1	1	1
KNTMETIDWKVFE	0	0	0	0	0	1	0	0	0	1
KNTmETIDWKVFES	0	0	0	0	0	1	0	0	0	0
KNTMETIDWKVFES	0	0	0	0	0	1	0	0	0	0
KPPKPVSKmRmATPLLmQ	0	0	0	0	0	0	0	0	1	0
KPPKPVSKmRmATPLLMQ	0	0	0	0	0	0	0	0	1	0
KPPKPVSKmRmATPLLmQA	0	0	0	0	0	0	0	0	1	0
KPPKPVSKmRMATPLLmQA	0	0	0	0	0	1	0	0	0	0
KPPKPVSKMRmATPLLmQA	0	0	0	0	0	0	0	0	1	0
KPPKPVSKmRmATPLLmQALP	0	0	0	1	0	0	0	0	1	0
KPPKPVSKMRmATPLLmQALP	0	0	0	0	0	0	0	0	1	0
KPTDAPPKESLELEDPSSGLGVTKQDLG	0	0	0	0	0	0	0	0	1	0
LAGQATTAY	0	0	1	0	0	0	1	0	1	1
LAGQATTAYFL	0	0	1	0	1	0	0	0	0	0
LAGQATTAYFLYQQQGRLDK	1	0	0	0	0	0	0	0	0	0
LEDPSSGLGVTKQDLGPVPm	0	0	1	0	1	1	1	0	1	0
LKNTmETIDWKVF	0	0	0	0	1	1	0	0	0	0
LKNTmETIDWKVFE	0	0	0	0	1	1	0	1	1	1
LKNTMETIDWKVFE	0	0	0	0	1	1	0	0	0	1
LKNTmETIDWKVFES	0	0	0	0	0	1	0	0	0	0
LKNTMETIDWKVFES	0	0	0	0	0	1	0	0	0	0
LLAGQATTA	0	0	1	0	0	0	1	0	0	0
LLAGQATTAY	0	0	1	1	1	1	1	0	0	1
LLAGQATTAYFL	0	0	1	0	0	0	1	0	0	0
LLLAGQATTA	0	0	0	0	1	0	0	0	0	1
LLLAGQATTAY	0	0	0	0	1	0	1	0	0	0
LmQALPmGALP	0	0	0	0	0	1	0	1	1	1
LmQALPmGALPQ	0	1	0	0	0	0	0	1	0	0
LmQALPMGALPQ	0	0	0	0	0	1	0	0	0	1
LMQALPmGALPQ	0	0	0	0	0	1	0	0	1	0
LMQALPMGALPQ	0	0	0	0	0	1	0	0	0	0
LmQALPmGALPQGPm	0	0	0	0	0	0	0	0	1	0
LPKPPKPVSKm	0	0	0	1	0	1	0	0	1	0
LPKPPKPVSKmRmATPLLm	0	0	1	0	0	1	0	0	0	0
LPKPPKPVSKmRmATPLLmQ	0	0	0	1	0	1	0	0	1	0
LPKPPKPVSKmRmATPLLMQ	0	0	0	0	0	1	0	0	0	0
LPKPPKPVSKmRMATPLLmQ	0	0	0	0	0	1	0	0	1	0
LPKPPKPVSKMRMATPLLmQ	0	0	0	0	0	1	0	0	0	0
LPKPPKPVSKmRmATPLLmQA	0	1	1	1	0	1	0	0	1	0
LPKPPKPVSKmRmATPLLMQA	0	0	0	0	0	1	0	0	1	0
LPKPPKPVSKmRMATPLLmQA	0	0	0	0	0	1	0	0	1	0
LPKPPKPVSKmRMATPLLMQA	0	0	0	0	0	1	0	0	1	0
LPKPPKPVSKMRmATPLLmQA	0	0	0	0	0	0	0	0	1	0
LPKPPKPVSKMRmATPLLMQA	0	0	0	0	0	1	0	0	0	0
LPKPPKPVSKMRMATPLLMQA	0	0	0	0	0	1	0	0	1	0
LPKPPKPVSKmRmATPLLmQAL	0	1	0	1	0	0	0	0	0	0
LPKPPKPVSKmRmATPLLmQALPm	0	1	0	1	0	0	0	0	1	0
LPKPPKPVSKmRmATPLLmQALPM	0	1	0	0	0	0	0	0	1	0
LPKPPKPVSKmRmATPLLMQALPm	0	1	0	1	0	1	0	0	1	0
LPKPPKPVSKmRmATPLLMQALPM	0	0	0	0	0	0	0	0	1	0
LPKPPKPVSKmRMATPLLmQALPm	0	1	0	1	0	0	0	0	1	0
LPKPPKPVSKmRMATPLLMQALPm	0	0	0	0	0	0	0	0	1	0
LPKPPKPVSKmRMATPLLMQALPM	0	0	0	0	0	0	0	0	1	0
LPKPPKPVSKMRmATPLLmQALPm	0	1	0	1	0	1	0	0	1	0
LPKPPKPVSKMRmATPLLMQALPm	0	0	0	0	0	0	0	0	1	0
LPKPPKPVSKmRmATPLLmQALPmG	0	1	0	0	0	0	0	0	0	0
LPmGALPQGPm	0	0	0	0	1	1	0	0	1	0
LRHLKNTmETIDWKVFE	0	0	0	0	0	1	0	0	1	0
LRHLKNTMETIDWKVFE	0	0	0	0	0	0	0	0	1	0
LYQQQGRLDKLTVT	1	0	0	0	0	0	0	0	0	0
mATPLLmQ	0	0	1	0	0	0	0	0	0	0
mATPLLmQA	0	0	0	1	0	0	0	0	0	0
mATPLLmQALP	0	0	0	1	0	0	0	0	0	0
mATPLLmQALPm	0	0	0	0	1	1	1	0	1	1
mATPLLmQALPM	0	0	0	0	0	1	0	0	1	0
mATPLLMQALPm	0	0	0	0	0	1	1	0	1	0
mATPLLMQALPM	0	0	0	0	0	1	0	0	0	0
MATPLLmQALPm	0	0	0	0	0	1	1	0	0	0
MATPLLMQALPm	0	0	0	0	0	1	0	0	0	0
mATPLLmQALPmG	0	0	0	0	0	1	1	0	1	0
mATPLLmQALPMG	0	0	0	0	0	1	0	0	0	0
mATPLLMQALPmG	0	0	0	0	0	1	0	0	0	0
MATPLLmQALPmG	0	0	0	0	0	1	0	0	0	0
mATPLLmQALPmGA	0	0	0	0	0	0	1	0	0	0
mATPLLMQALPmGA	0	0	0	0	0	0	1	0	0	0
mATPLLmQALPmGAL	0	0	0	0	0	1	1	0	1	0
mATPLLmQALPMGAL	0	0	0	0	0	0	1	0	0	0
mATPLLMQALPmGAL	0	0	0	0	0	0	1	0	0	0
mATPLLMQALPMGAL	0	0	0	0	0	1	0	0	0	0
mATPLLmQALPmGALP	0	0	0	0	0	1	1	1	1	0
mATPLLmQALPMGALP	0	0	0	0	0	1	0	0	0	0
mATPLLMQALPmGALP	0	0	0	0	0	1	1	1	1	0
mATPLLMQALPMGALP	0	0	0	0	0	0	0	1	1	0
MATPLLmQALPmGALP	0	0	0	0	0	1	0	0	0	0
MATPLLmQALPMGALP	0	0	0	0	0	1	0	0	0	0
MATPLLMQALPmGALP	0	0	0	0	0	1	0	0	0	0
MATPLLMQALPMGALP	0	0	0	0	0	1	0	0	0	0
mATPLLmQALPmGALPQ	0	0	0	0	0	1	1	1	1	0
mATPLLmQALPMGALPQ	0	0	0	0	0	1	1	0	1	0
mATPLLMQALPmGALPQ	0	0	0	0	0	1	1	1	1	0
mATPLLMQALPMGALPQ	0	0	0	0	0	1	0	0	0	0
MATPLLmQALPmGALPQ	0	0	0	0	0	1	0	0	0	0
MATPLLMQALPmGALPQ	0	0	0	0	0	1	0	0	0	0
MATPLLMQALPMGALPQ	0	0	0	0	0	1	0	0	0	0
mATPLLmQALPmGALPQG	0	0	0	0	0	0	0	0	1	0
mRmATPLLmQALPm	1	0	0	0	0	0	0	0	0	0
mSRHSLEQKPTDAPPKESL	0	0	1	0	0	0	1	1	1	0
mTEDHVmHLLQNADP	0	0	1	0	0	1	0	0	0	0
mTEDHVMHLLQNADP	0	0	1	0	0	1	0	0	0	0
NADPLKVYPPLK	0	0	0	0	0	0	1	0	0	0
NNEQLPmLG	0	0	1	0	0	0	1	0	1	1
NTmETIDWKVFE	0	0	0	0	0	1	0	0	0	0
PKPPKPVSKMRmATPLLmQAL	0	0	0	0	0	1	0	0	0	0
PKPPKPVSKMRMATPLLmQAL	0	0	0	0	0	0	0	0	1	0
PSSGLGVTKQDLGPVP	0	0	0	0	0	1	1	1	1	1
PSSGLGVTKQDLGPVPm	1	1	1	1	1	1	1	1	1	1
PSSGLGVTKQDLGPVPM	1	0	0	0	1	1	1	0	1	0
qALPmGALPQGPm	0	0	0	0	1	1	0	0	1	1
QALPmGALPQGPm	0	0	0	0	1	1	0	0	1	0
QALPMGALPQGPm	0	0	0	0	0	1	0	0	0	0
QALPmGALPQGPmQ	0	0	0	0	0	1	0	0	0	0
QQGRLDKLTVTSQNLQ	0	0	0	0	1	0	0	0	0	0
QQQGRLDKLTVTSQNLQ	0	0	0	0	1	0	0	0	0	0
RHLKNTmETIDWKVFE	0	0	0	0	0	1	0	0	0	0
RmATPLLmQALPm	0	0	0	0	0	1	0	0	1	0
RmATPLLMQALPm	0	0	0	0	0	1	0	0	0	0
RmATPLLMQALPmG	0	0	0	0	0	1	0	0	0	0
RmATPLLMQALPmGAL	0	0	0	0	0	0	1	0	0	0
RmATPLLMQALPMGAL	0	0	0	0	0	0	1	0	0	0
RmATPLLmQALPmGALPQ	0	0	0	0	0	1	0	0	1	1
RmATPLLmQALPMGALPQ	0	0	0	0	0	0	0	0	1	0
RmATPLLMQALPMGALPQ	0	0	0	0	0	1	0	0	1	0
SFPENLRHLKNTMETIDWKVFE	0	0	0	0	0	0	0	0	1	0
SNNEQLPmLG	0	0	1	0	0	0	0	0	0	0
SQNLQLENLR	0	0	0	0	0	0	1	0	0	0
TAYFLYQQQGRLDK	1	0	0	0	0	1	0	0	1	0
TAYFLYQQQGRLDKLT	1	0	0	0	0	0	0	0	0	0
TPLLmQALPmGAL	0	0	0	0	0	1	0	0	1	0
TPLLmQALPmGALP	0	0	0	0	0	1	0	1	1	0
TPLLmQALPMGALP	0	0	0	0	0	1	0	0	0	0
TPLLMQALPmGALP	0	0	0	0	0	1	0	0	0	0
TPLLMQALPMGALP	0	0	0	0	0	1	0	0	0	0
TPLLmQALPmGALPQ	1	1	0	0	0	1	1	1	1	0
TPLLmQALPMGALPQ	1	0	0	0	0	1	0	0	1	0
TPLLMQALPmGALPQ	1	0	0	0	0	1	0	0	1	0
TPLLMQALPMGALPQ	0	0	0	0	0	1	0	0	1	0
TPLLmQALPmGALPQG	0	0	0	0	0	1	0	0	1	0
TPLLMQALPMGALPQG	0	0	0	0	0	1	0	0	0	0
TTAYFLYQQQGRL	0	1	0	0	0	0	0	0	0	0
TTAYFLYQQQGRLD	1	1	0	0	0	0	0	0	0	0
TTAYFLYQQQGRLDK	1	1	0	0	0	1	0	0	1	0
TTAYFLYQQQGRLDKL	1	0	0	0	0	0	0	0	0	0
TTAYFLYQQQGRLDKLT	1	0	0	0	0	0	0	0	0	0
TTAYFLYQQQGRLDKLTVT	1	0	0	0	0	0	0	0	0	0
TTAYFLYQQQGRLDKLTVTS	0	1	0	0	0	0	0	0	0	0
TVTSQNLQL	0	0	1	0	0	1	1	1	1	0
VmDDQRDLI	0	0	1	0	0	0	0	0	0	0
VTKQDLGPVP	0	0	1	0	0	0	0	0	0	0
VTKQDLGPVPm	0	0	1	0	0	1	1	0	1	0
VTSQNLQLE	0	0	1	0	0	0	0	0	0	0
VTSQNLQLENLR	0	0	1	0	1	0	0	0	0	0
YFLYQQQGRLDKLTVT	1	0	0	0	0	0	0	0	0	0
YQQQGRLDKL	0	0	0	0	0	0	0	0	1	0
YQQQGRLDKLTVTSQNLQL	0	0	1	0	0	0	1	0	1	0

## Sheet: EGFR
HLA-I
Sequence	C3L.01632	C3L.02549	C3N.00169	C3N.00199	C3N.00547	C3N.00579	C3N.01016	C3N.01024	C3N.01416	C3N.02145
AEGGKVPIKW	0	0	0	1	0	0	0	0	0	0
DEYLIPQQGF	0	0	0	0	0	0	0	0	1	0
IPLENLQII	0	0	0	0	0	1	0	0	0	0
IYTHQSDVW	0	1	0	0	0	0	0	0	0	0
KPYDGIPAS	0	0	0	0	1	0	0	0	0	0
mALESILHR	0	0	0	0	0	0	1	1	0	0
MALESILHR	0	0	0	0	0	0	1	0	0	0
NLEITYVQRNYD	0	0	0	0	0	0	0	0	0	1
NYLEDRRLVHR	0	0	0	0	0	0	1	1	0	0
STFDSPAHW	0	0	0	0	0	0	1	1	0	0
STFDSPAHWAQK	0	0	0	0	1	0	0	0	0	1
VDNPHVcRL	0	1	0	0	0	0	0	0	0	0
HLA-II
Sequence	C3L.01632	C3L.02549	C3N.00169	C3N.00199	C3N.00547	C3N.00579	C3N.01016	C3N.01024	C3N.01416	C3N.02145
AFENLEIIRGRTKQHG	0	0	1	0	0	0	0	0	0	0
AVRFSNNPALcNVE	1	0	0	0	0	0	1	0	0	0
AVRFSNNPALcNVES	1	0	0	0	0	0	1	0	0	0
AVRFSNNPALcnVESIQ	1	0	0	0	0	0	0	0	0	0
AVRFSNNPALcNVESIQ	0	0	0	0	0	0	1	0	0	1
DPTGALTEDSIDDT	0	0	0	0	0	1	0	0	0	0
EFKKIKVLGSGAFG	0	0	0	0	0	1	0	0	0	1
GADSYEmEEDGVRK	0	0	1	0	0	0	0	0	0	0
GIFKGSTAENA	0	0	0	1	0	0	0	0	1	0
GIFKGSTAENAE	0	0	0	1	0	0	0	0	0	0
GIFKGSTAENAEY	0	0	0	1	0	0	0	0	0	0
GNLEITYVQRNYD	0	0	0	0	0	0	0	0	0	1
HTPPLDPQELDILKT	0	0	0	0	0	1	0	0	0	0
IALNTVERIPLE	0	0	0	0	0	1	0	0	0	0
IPLENLQIIRGNmY	0	0	0	0	0	1	0	0	0	1
KTGLKELPMRNLQ	0	0	0	0	0	1	0	0	0	0
KTGLKELPmRNLQE	0	0	0	0	0	0	0	0	1	0
KTGLKELPMRNLQE	0	0	0	0	0	1	0	0	0	0
NKTGLKELPMRNLQE	0	0	0	0	0	1	0	0	0	0
NLEITYVQRNYD	0	0	0	0	0	0	0	0	0	1
NLEITYVQRNYDL	0	0	0	0	0	0	0	0	0	1
NLEITYVQRNYDLSF	0	0	0	0	0	0	0	0	0	1
NTLVWKYADAGHVc	0	0	0	0	0	0	0	0	1	0
SHQISLDNPDYQQDF	0	0	0	0	0	1	0	0	0	0
SNFYRALmDEEDmDD	0	0	0	0	0	0	1	0	0	0
SSDPTGALTEDSIDDT	0	0	0	0	0	1	0	0	0	0
TLVWKYADAGHV	0	0	0	0	0	1	0	0	1	0
TLVWKYADAGHVc	0	0	0	1	0	1	0	0	1	0
TLVWKYADAGHVcH	0	0	0	1	0	0	0	0	0	0
TPPLDPQELDILKT	0	0	0	0	0	1	0	0	1	0
TPPLDPQELDILKTVKE	0	0	0	0	0	1	0	0	0	0

## Sheet: RB1
HLA-I
Sequence	C3L.01632	C3L.02549	C3N.00169	C3N.00199	C3N.00547	C3N.00579	C3N.01016	C3N.01024	C3N.01416	C3N.02145
DFYKVIESF	0	0	1	0	1	0	0	0	1	0
EEERLSIQNF	0	0	0	1	0	0	0	0	0	0
EERLSIQNF	0	0	0	1	0	0	0	0	0	0
EVVmATYSR	0	0	0	0	0	0	1	1	0	0
FQHTLQNEY	0	0	0	0	1	0	1	0	1	0
GVLGGYIQK	0	0	0	0	1	0	0	0	0	1
GVLGGYIQKK	0	0	0	0	1	0	0	0	0	1
IEISVHKF	0	0	0	0	0	0	0	0	1	0
ISTEINSAL	1	0	0	0	0	0	0	0	0	0
KVIESFIKA	1	0	0	0	0	0	0	0	0	0
KYDVLFALF	1	1	1	0	0	0	0	0	1	0
LAYLRLNTL	0	0	1	1	0	0	1	1	0	0
LGGYIQKK	0	0	1	0	1	0	0	0	0	1
mYLSPVRSPK	0	0	0	0	0	0	1	1	0	0
MYLSPVRSPK	0	0	0	0	0	0	1	1	0	0
QPSENLISY	0	0	0	0	1	0	0	0	0	0
RLKTNILQY	0	0	1	0	0	0	0	0	0	0
SALVLKVSW	0	0	0	0	0	0	1	0	0	0
SEHPELEHIIW	0	0	0	1	0	0	0	0	0	0
SFETQRTPR	0	0	0	0	0	0	1	1	0	0
SGPEDLPLV	0	0	0	0	0	1	1	0	0	0
SLFYKKVYR	0	0	0	0	0	0	0	1	0	0
TEEPDFTAL	0	0	0	0	0	1	0	0	0	0
TEINSALVL	0	0	0	0	0	1	0	0	0	0
TVNPKESILK	0	0	1	0	1	0	0	0	0	1
VYFKNFIPF	1	1	0	0	0	0	0	0	0	0
HLA-II
Sequence	C3L.01632	C3L.02549	C3N.00169	C3N.00199	C3N.00547	C3N.00579	C3N.01016	C3N.01024	C3N.01416	C3N.02145

## Sheet: TP53
HLA-I
Sequence	C3L.01632	C3L.02549	C3N.00169	C3N.00199	C3N.00547	C3N.00579	C3N.01016	C3N.01024	C3N.01416	C3N.02145
EALELKDAQA	0	0	0	0	0	0	0	0	0	1
EYFTLQIRGRER	0	0	0	0	0	0	1	1	0	0
EYLDDRNTF	1	0	0	0	0	0	0	0	0	0
EYLDDRNTFR	0	0	0	0	0	0	1	1	0	0
GRNSFEVRV	0	0	0	1	0	0	0	0	0	0
GSDcTTIHY	0	1	0	1	0	0	0	0	0	0
GSDCTTIHY	0	1	0	1	0	0	0	0	0	0
RELNEALEL	0	0	0	0	0	1	0	0	0	0
TYSPALNKmF	1	1	1	0	0	0	0	0	1	0
TYSPALNKMF	1	1	1	0	0	0	0	0	1	0
HLA-II
Sequence	C3L.01632	C3L.02549	C3N.00169	C3N.00199	C3N.00547	C3N.00579	C3N.01016	C3N.01024	C3N.01416	C3N.02145
DDRNTFRHSVVVPYEPP	0	0	0	0	0	1	0	0	0	0

## Sheet: STK11
HLA-I
Sequence	C3L.01632	C3L.02549	C3N.00169	C3N.00199	C3N.00547	C3N.00579	C3N.01016	C3N.01024	C3N.01416	C3N.02145
YPFEGDNIY	0	0	0	0	1	0	0	0	0	0
HLA-II
Sequence	C3L.01632	C3L.02549	C3N.00169	C3N.00199	C3N.00547	C3N.00579	C3N.01016	C3N.01024	C3N.01416	C3N.02145

## Sheet: KRAS
HLA-I
Sequence	C3L.01632	C3L.02549	C3N.00169	C3N.00199	C3N.00547	C3N.00579	C3N.01016	C3N.01024	C3N.01416	C3N.02145
GVDDAFYTL	0	0	0	0	0	1	1	0	0	0
KSFEDIHHY	0	0	0	0	0	0	1	1	0	0
VVVGAVGVGK	0	0	0	0	1	0	0	0	0	0
HLA-II
Sequence	C3L.01632	C3L.02549	C3N.00169	C3N.00199	C3N.00547	C3N.00579	C3N.01016	C3N.01024	C3N.01416	C3N.02145
